# Supplementary material for: Machine learning predicts and provides insights into milk acidification rates of Lactococcus lactis
Source: PLoS One. 2021 Mar 15;16(3):e0246287. doi: 10.1371/journal.pone.0246287 (PMC7959382; doi:10.1371/journal.pone.0246287)
Supplement: S6 File — Input matrix for the Random Forest. This text file contains 6759 semicolon-separated columns in 343 lines. The first line is a header. The first column contains the strain IDs, the second column contains the subspecies annotations, and the following columns contain presence/absence of genes (1s and 0s). A column can represent multiple genes if their occurrence profiles are identical—in those cases the IDs in the column header are comma-separated. (TXT) [file pone.0246287.s010.txt]

Strains;Taxonomy;609_Q9CI06;611_A0A2Z5Z282;613_H5SYR2;616_A0A0H1RL14;617_A0A1V0NTS8;618_A0A5D4G6B7;619_A0A3B0H6A7;620_A0A1V0NWG1;622_A0A4U1N0I6;623_A0A5D4FTG1;624_A0A0V8F0U3;625_A0A0A7T190,628_A0A0A7T2X2,632_A0A0H1RPP6;627_H5SYY7;629_A0A4U1N1E2;630_G6FDY7,636_A0A199YUR4;631_A0A0A7T0W7;633_G6FG45;634_A0A0M2ZRI2;635_A0A1E7G5T7;637_A0A1V0PCH6;638_A0A2A9I6C1;639_A0A1V0NVI7;640_A0A166WHY1;641_A0A2A9I5E7;642_A0A2Z5Z4F5;643_Q02XM8;644_A0A552XJ37;645_T0UM09;646_A0A1E7G468;647_A0A0V8AKI3;648_A0A0V8BZ21;649_A0A5D4GCL7;650_T0UWH6;651_Q9CHD2;652_A0A0A7SYJ2;653_A0A0A7SYT7;654_Q9S5Z2;655_Q9CI21;656_A0A3B0GTR3;657_A0A0A7T7L0;658_A0A1E7G1I5;659_A0A0V8BZV5;660_A0A0M2ZTB4;661_A0A0V8BU87;662_A0A0A7SYY8;663_Q9CGJ2;664_P58013;665_A0A0V8AHM2;666_A0A1V0NEW2;667_A0A3N6MUD6;668_T0V9H1;669_A0A1E7G664;670_T2F4X3;671_G8P8N0;672_A0A0V8DZ67;674_A0A2Z3KHG8;675_A0A0A7SXV4;676_A0A3B0GI92;677_A0A2X0SXC9;678_A0A4U1N0E2;679_G8P815;680_Q9CIK7;681_A0A5D4FS98;682_A0A1E7G6M8;683_A0A1V0P115;684_A0A1V0NX04;685_A0A552YTN0;686_A0A0B8QRZ5;687_A0A0A7T4M2;688_A0A1E7G7A9;689_T0SFM9;690_A0A1V0NXY9;691_Q9CIN2;692_A0A0A7T7F3;693_G6FDM3;694_A0A0A7SZU7;695_T0UL28;696_A0A161VFB9;697_Q02XV2;698_A0A0V8F795;699_A0A0B8R5K2;700_A0A166Z5A7;701_H5T1X3;702_A0A1V0NGU3;703_U6EQN1,705_G6FAF1;704_T0S3Z0;706_H5SWN6;707_G6F9L9;708_S6F4E7;709_A0A0A7T059;710_A0A2A9IHU5;711_A0A5D4G6Q9;712_A0A1V0NTI1;713_T0UZJ2;714_A0A0V8CDJ9;715_H5T0D0;716_A0A0A7SZY4;717_A0A0A7T4P3;718_A0A5E9JHB6;719_A0A3N6N902;720_A0A0B8QZB7;721_A0A0A7T0K7;722_U6ENI6;723_A0A552XF23;724_Q9CFU9;725_H5SXG2;726_A0A167AV75;727_A0A1E7G5D8;728_A0A5D4FXM8;729_A0A0A7T635;730_A0A1E7G6Q2;731_A0A0A7T3Z6;732_A0A0B8R5S9;733_A0A084AC35;734_A0A3B0FZJ5;735_H5T213;736_H5SWT2;737_Q9CG38;738_Lactococcus_lactis_cremoris_SK11_chr.trna29-LysTTT (595838-595913)  Lys (TTT) 76 bp  Sc: 83.76;739_A0A2X0SL56;740_A0A0M2ZVG6;741_A0A1V0NG68;742_A0A1V0NJ20;743_Q9R7D7;744_A0A0V8CBZ6;745_T0WLV3;746_H5SX48;747_A2RNI5;748_A0A3N6L0T8;749_A0A0A7SXS0;750_A0A0V8BTL6;751_A0A2X0PBU7;752_A0A166WQE6;753_A0A0V8F6V4;754_P0C2U2;755_A0A0V8AUQ4;756_P23531,763_G0WJQ2,766_P23496;757_P19368;758_P23532,759_G0WJQ6,760_P23494,761_G0WJQ4,762_P23391;764_A0A3N6KW52;765_Q9CHC5;767_A0A1V0NLS8;768_A0A0A7SYS0;769_A0A3B0GGD6;770_A0A0A7T6U8;771_A0A5D4G9L5;772_A0A0B8QP58;773_G6FBK1;774_A0A223DQK9,775_A0A223DQL1;776_G6FBH2;777_A0A1E7G2I5,778_A0A443LGA6,779_A0A0V8BGW1,781_A2RM21,782_A0A0V8EIJ5,783_A0A0B8QJ64,784_A0A2X0PN36,785_A0A1E7G2J2,786_A0A0V8BST5,787_H5SY39,788_A0A0V8EIU3,789_A0A0B8QJ76,790_A0A0V8DYC5,791_A0A0V8AQ24,792_A0A1V0NM37,793_A0A199YUJ6,795_A0A552XNN6;780_H5SZL4;794_A0A5D4G8E9;796_Q9CHE7;797_A0A0B8QP21;798_T0WTH1;799_Q9CG48;800_A0A0H1RNV3;801_A0A0A7T0Q8;802_A0A4U1N1L3;803_Q9CHL6;804_A0A0B8R309,805_A0A0R2NEX7,806_A0A0V8CTS9,807_A0A0V8EVD8,808_A0A0V8EVD5,810_Q9CIX6,814_A0A5D4G8W8;809_Q02001;811_H5SXV8;812_A0A0H1RQ62;813_A0A4U1MYN1;815_A0A1V0ND63,817_A0A552Z3Y7;816_A0A0A7T8J7;818_A0A552YWN7;819_Streptococcus_pyogenes_Manfredo_chr.trna59-AlaTGC (1572925-1572850)  Ala (TGC) 76 bp  Sc: 85.26;820_A0A4U1N2G9;821_A0A5D4GJG1,822_Q9CFA1;823_G8P569;824_A0A0A7SZ73;825_A0A0V8APK1;826_H5T089;827_A0A3N6LNH9,828_A0A0V8C1T6,829_A0A2A9ICB9,830_H5SWD9,834_A0A3N6L4Q9,835_A0A0A7SZ24,839_Q9CJ76,840_A0A0B8R680,841_H5SW69,842_Q9CJ74,843_A0A5D4G186,844_A0A0A7SXE1,846_A0A5D4FZE4,847_A0A0H1RM55,848_A0A0V8DPT7;831_A0A166YF72;832_A0A552YM87;833_A0A0B8QVS8;836_P52987;837_U6ENZ7;838_A0A2A9IC92;845_A0A5D4GRN1;849_Q9CJ78;850_A0A552XEU6;851_A0A4U1N125;852_Q9CHY2;853_A0A0B8QQW5;854_A0A4R5MX41;855_Q9CHU4;856_A0A1E7G2Z8;857_A0A4U1N0W2;858_A0A0V8D305;859_G6FCI2;860_T0V7P3;861_Q9CE94;862_A0A1V0NYY6;863_A0A0V8C209;864_A0A1V0PJF7;865_T0VEH5;866_Q9KIF7;867_A2RIH0;868_A0A0A7SYZ3;869_A0A3B0GRT9;870_A0A5D4GDS6;871_Q9CHD3;872_A0A1V0NH05;873_A0A0A7T3T7;874_A0A2X0R5Y5;875_H5SZY8;876_Q9CIK4;877_H5T255;878_A0A0V8DXG2;879_Q9CET0;880_A0A0A7SX84;881_A0A0V8AUI8;882_G6FBD8;883_A0A0H1RU96;884_A0A1V0E0S2;885_Q02146;886_A0A1V0PDM6;887_Q9CGL4;888_A0A3B0GBE2;889_A0A0V8ENG1,892_A0A0H1RUJ9;890_A0A0V8AUJ9;891_A0A5D4G560,902_A0A2X0PMG4,903_A0A5D4G8H8,904_A0A2X0SNN9,905_H5SWQ0,906_G6FE09,907_G6FDS4,908_H5SX03,909_H5SX33,910_A0A3B0GIV4,911_A0A0B8R572,912_A0A0A7SZU6,913_A0A0A7SZW9,914_S6EXJ1,915_A0A0V8EWK0,916_A0A0V8EWX4,917_A0A0V8BHF0,918_A0A0B8R065,919_G6F9K5,920_D2BPK7,921_Q9CHK3,922_A0A1V0NEN5,923_A0A0V8BSU7,924_A0A0A7SYU2,925_H5SY95,926_U6EQY1,927_U6EQA6,928_A0A5D4GFR7,929_A0A3B0GHI9,930_U6EMC1,931_A0A0B8R084,932_A0A3B0GK65,933_A0A0R2NCJ4,934_A0A1V0NFW5,935_G6FEQ9,936_A0A0V8F0A4,937_A0A0A7SZX3,938_Q9CGD7,939_A0A0B8QU29,940_Q9CFX4,941_Q9CFX1,942_G6FCT1,943_A0A1V0NNK1,944_H5SZT8,945_S6FHU8,946_A0A0V8CUR1,947_Q02003,948_Q02009,949_A0A5D4GJH0,950_A0A418ZIH7,951_D2BKY5,952_A0A0V8EFI7,953_A0A1V0NQ09,954_A0A0R2NCC7,955_A0A1V0NI09,956_A0A1V0P4I6,957_A0A552YP47,958_G6FDJ2,959_A0A4U1N2A3,960_Q9CE79,961_A0A1V0NIP7,962_A0A0A7T8Q6,963_G6FA96,964_H5T1P7,965_A0A0A7T2E4,966_H5T1S6,967_A0A0H1RS03,968_A0A1V0NQU4,969_A0A0B8QH59,970_U6EUE6,971_A0A0V8EP87,972_A0A5D4G0Y7,973_A0A0V8AHJ2,974_A0A1V0NCU4,975_A0A5D4G8S7,976_U6EMZ0,977_A0A1V0NYU0,978_A0A5D4FZ43,979_U6ENK2,980_A0A5D4G122,981_A0A5D4FZE5,982_U6ENN8,983_Q9CIT4,984_A0A0V8C9E3,985_A0A0A7SXR2,986_A0A2A9ICK6,987_Q9CIM1,988_G6FDX2,989_A0A0V8DQQ2,990_A0A0H1RRF3,991_A0A1V0NDN7,992_A0A0A7SXW4,993_A0A1V0NDS8,994_A0A1V0P0U5,995_H5SX12,996_A0A3B0GGM0,997_A0A0A7SY50,998_A0A0V8ERW2,999_A0A2X0PVG4,1000_A0A5D4GJL2,1001_Q9CHN9,1002_G6F9L0,1003_H5SY51,1004_A0A5D4G452,1005_H5SY81,1006_A0A0A7T596,1007_A0A5D4GBN5,1008_Q9CH08,1009_G6FB68,1010_Q9CGZ1,1011_Q9CGX9,1012_A0A0A7T5R3,1013_A0A0V8CFJ7,1014_A0A0V8AVP2,1015_G6FBZ6,1016_A0A0A7SZM6,1017_H5SYX1,1018_A0A1V0NFY2,1019_Q02132,1020_A0A0A7SZY3,1021_A0A0V8BJZ5,1022_A0A4U1N1F6,1023_A0A0V8BPC4,1024_A0A0A7T267,1025_A0A1V0NGV9,1026_A0A1V0NGS9,1027_O68830,1028_A0A1V0NH16,1029_Q9CFB9,1030_A0A5D4GPN7,1031_Q9CF39,1032_A0A0V8C2T8,1033_A0A552YTU4,1034_Q93MY9,1035_Q9CEL6,1036_A0A0A7T1X6,1037_A0A0V8AMD5,1038_H5T1C6,1039_U6ELK2,1040_Q9CEE9,1041_Q9CEC6,1042_A0A0R2NBT4,1043_G6FAH0,1044_A0A552YQP4,1045_A0A1V0P4X1,1046_A0A1V0NIL6,1047_H5T1L9,1048_Q9CE34,1049_H5T1R2,1050_G6FBV1,1051_S6FJN0,1052_S6FAF9,1053_A0A0A7T0R1,1054_A0A0H1RKK4,1055_U6ERL7,1056_A0A5D4GCD3,1057_A0A0V8F2D6,1058_A0A0A7T2F0,1059_Q9CGB9,1060_H5SWW9,1061_A0A0B8QY60,1062_A0A0V8C4S3,1063_A0A0A7T351,1064_A0A0V8BWF0,1065_A0A4U1N1C5,1066_Q9CJI9,1067_H5SVZ5,1068_Q9CJH7,1069_Q9CJH5,1070_A0A0A7SWY8,1071_H5SW30,1072_A0A0A7SYS5,1073_A0A0B8QXM0,1074_A0A0V8F0S0,1075_A0A5D4FZ83,1076_A0A0A7SXJ9,1077_S6FLA9,1078_A0A1V0NDH4,1079_A0A0V8CFV1,1080_A0A0A7SXQ2,1081_A0A0V8C1D0,1082_A0A0V8EC23,1083_A0A0V8EC33,1084_A0A0A7SXX5,1085_H5SWW3,1086_A0A5D4G892,1087_G6FDS8,1088_A0A2X0R4B1,1089_A0A0A7SZK9,1090_A0A0V8EDK5,1091_A0A0R2NIQ0,1092_Q9CIF6,1093_Q9CIE4,1094_A0A0B8QMW6,1095_A0A1V0NDT2,1096_A0A0B8QRU0,1097_A0A1V0NDU3,1098_Q9CI80,1099_Q9CI77,1100_A0A1V0NL22,1101_A0A4S2TBL1,1102_A0A0V8CRP8,1103_A0A0A7SY71,1104_A0A0A7SY73,1105_Q9CI22,1106_H5SX73,1107_A0A0V8BL21,1108_A0A3B0GGS7,1109_A0A0A7T4Q4,1110_A0A0B8QXA2,1111_A0A5D4GH08,1112_A0A4U1N4L1,1113_H5SXF0,1114_A0A0A7SYC4,1115_Q9CHT8,1116_Q9CHT6,1117_A0A0B8QIV1,1118_A0A0V8BWQ5,1119_Q9CHM9,1120_A0A0A7SYG9,1121_A0A0V8C5V6,1122_G6FFI4,1123_A0A0A7SYR6,1124_A0A1V0NES9,1125_P58002,1126_Q9CHG0,1127_A0A0B8QJ38,1128_H5SY50,1129_A0A0V8BHN8,1130_A0A0B8R0U6,1131_A0A2X0SUK7,1132_A0A0V8F6I0,1133_Q9CH83,1134_H5SY89,1135_A0A1V0NF79,1136_H5SYA0,1137_A0A0V8BW60,1138_A0A0R2NBB9,1139_H5SYJ2,1140_A0A0B8QJQ3,1141_Q9CGW6,1142_Q9CGW4,1143_A0A0V8BUL3,1144_A0A2X0RF14,1145_A0A0A7T320,1146_A0A0A7T625,1147_A0A3B0GR50,1148_A0A0V8F1U0,1149_A0A0B8R048,1150_A0A0A7SZV7,1151_G6FET5,1152_H5SYZ0,1153_Q9CGE1,1154_H5SYZ4,1155_Q9CGD8,1156_U6EM55,1157_Q9CGD5,1158_A0A0V8CDR4,1159_A0A0V8C837,1160_Q9CG33,1161_A0A1V0NGE9,1162_A0A0A7T014,1163_A0A5D4GGU9,1164_A0A199YP86,1165_A0A2A5SE01,1166_G6FFG1,1167_H5SZU3,1168_G6FBH6,1169_A0A2Z3KP36,1170_A0A2A9HWF8,1171_G6FAT4,1172_Q9CFG0,1173_H5T044,1174_A0A0B8QQF1,1175_A0A2X0R3X6,1176_A0A0V8B4Z8,1177_A0A0V8CPV7,1178_Q9CF93,1179_Q9CF92,1180_Q9CF91,1181_A0A0B8QQM0,1182_A0A0A7T770,1183_G6FC79,1184_U6EPC5,1185_A0A5D4GLD5,1186_A0A1V0NH86,1187_A0A0V8D3R9,1188_A0A0B8QQS1,1189_A0A3B0GWG9,1190_Q9CEY1,1191_A0A1V0P3Y3,1192_Q9CEV9,1193_H5T0U9,1194_Q9CEU2,1195_Q9CEU1,1196_Q9CEU0,1197_H5T0W0,1198_Q9CER9,1199_Q9L9X0,1200_A0A0A7T1C4,1201_A0A0B8QR62,1202_U6EJ59,1203_A0A3N6L2J9,1204_A0A0B8QVX0,1205_A0A2Z3KFB8,1206_Q9CEN1,1207_A0A0V8ASC6,1208_H5T166,1209_A0A4U1N4K6,1210_A0A1V0NI28,1211_A0A3N6N2H4,1212_H5T194,1213_A0A0H1RKF7,1214_H5T1A2,1215_Q9CEH4,1216_A0A0A7T3K8,1217_A0A0B8R285,1218_A0A0V8D9M2,1219_A0A0V8E3S3,1220_H5T1E3,1221_A0A0B8QWM9,1222_A0A0A7T2A0,1223_D2BLP6,1224_A0A552YQR5,1225_A0A0A7T281,1226_A0A0H1RJU9,1227_A0A0V8BNM7,1228_Q9CE70,1229_A0A0V8AK02,1230_H5T1L3,1231_A0A0V8D388,1232_Q9CE01,1233_A0A0V8EFY3,1234_A0A0A7T8X7,1235_Q9CDU6,1236_A0A0A7T2J7,1237_Q9CDT3,1238_H5T1Z3,1239_A0A0A7T2N9,1240_O86271,1241_H5T219,1242_A0A0V8DIM1,1243_Q9CDM5,1244_A0A0A7T2X1,1245_A0A0B8QKB8,1246_A0A0A7T952,1247_D2BNL2,1248_Lactococcus_lactis_cremoris_SK11_chr.trna40-HisGTG (2396769-2396697)  His (GTG) 73 bp  Sc: 70.83,1249_A0A1V0P0D0,1250_Q9CIH4,1251_A0A0B8R3Q3,1252_A0A0A7T396,1253_Q9CGK0,1254_A0A0A7T1W5,1255_A0A0A7T0Y3,1256_A0A0B8QWK8,1258_A0A0V8EZ29,1259_A0A0V8B9I1,1260_A0A0H1RNM3,1261_Q9CGW1,1262_Q9CFC4,1263_A0A0A7SX29,1264_A0A0V8DIF7,1265_A0A3B0GCR4,1266_A0A5D4G8C0,1267_G6FEQ2,1269_A0A0A7SYU1,1270_A0A1V0NHL3,1271_A0A0V8BF70,1272_A0A199YRE8,1273_A0A4S2T979,1274_A0A0V8AJM0,1275_A0A0V8EGG7,1276_A0A1V0NEA2,1277_A0A552YTF0,1278_A0A0V8DS64,1279_A0A0H1RM37,1280_G6FFC7,1282_A0A0V8DKY0,1283_A0A3N6L1N7,1284_A0A0V8EDJ0,1285_A0A0A7SX04,1286_A0A0V8BHR2,1287_A0A0A7SZ86,1288_D2BNX1,1289_A0A1V0NE43,1290_A0A0H1RM57,1291_A0A3B0GE84,1292_A0A0V8EQ80,1293_A0A2A9I761,1294_H5SZR7,1295_A0A1V0NH13,1296_A0A0V8BLK2,1298_A0A1V0NI10,1299_A0A0A7T1M0,1300_A0A1V0NI01,1301_A0A3B0H2L3,1302_A0A1V0NII6,1303_A0A4U1N358,1304_A0A5D4FTT2,1305_A0A199YRF3,1306_A0A5D4GKP1,1307_A0A5D4FZB0,1308_A0A1V0NDN9,1309_A0A0V8BKV5,1310_H5SX61,1311_A0A0B8QZT7,1312_A0A0V8AQA9,1313_G6FDE7,1314_U6ERM4,1315_G6FC22,1316_A0A0A7SZL9,1317_A0A3N6N3F0,1318_A0A0A7T654,1319_A0A4U1MYS0,1320_A0A0V8ES36,1321_Q9CEY6,1322_A0A3N6KNR1,1323_A0A0V8BCH0,1324_A0A1V0NI46,1325_G6FFE9,1326_H5T1B3,1327_A0A1V0NIE9,1328_A0A3N6N2Q2,1329_Q9ZF44,1331_A0A0B8QWP0,1332_A0A0A7T4Q6,1334_H5SXF4,1335_A0A0A7T053,1339_G6F978,1360_A0A0A7T2U4,1370_H5SZY3,1371_A0A0A7T2T6,1372_A0A0B8R1F4,1373_Q9CF34,1374_A0A0A7T2V6,1378_A0A5D4G1M1,1379_Q9CDG2,1382_A0A3B0GWC4,1383_A0A0V8CWM9,1388_A0A0V8D605,1391_A0A0V8EFR6,1397_A0A552YI83,1400_A0A4U1N2Z7,1405_A0A3N6ML72,1415_A0A0A7T0C8,1420_A0A0V8C6L2,1423_A0A4U1N3R3,1440_A0A0A7T137,1442_G6FF41,1445_A0A0B8QT96;893_Q9CER4,900_Q9CHW7;894_A0A0A7SZI8;895_A0A0A7T1A7;896_S6FSC2;897_G6FCT9;898_Q02522;899_A0A0A7SZJ3;901_P50980;1257_G6FB46;1268_A0A5C5BLK8;1281_G6FAD3;1297_A0A0V8F5A8;1330_A0A0V8DRL7,1342_A0A0A7T1I7,1344_Q9CE03,1365_A0A0B8R054,1368_A0A0B8QYZ5,1375_G6FG60,1377_Q9CEF7,1386_Q9CDS9,1387_G6FAD4,1392_A0A0H1RMH2,1396_A0A5D4GV34,1406_A0A0V8F772,1407_A0A0V8CV77,1408_A0A443LG37,1410_Q9CEY8,1413_A0A0V8BZX3,1416_A0A3S3N8A7,1421_A0A0V8C772,1448_H5T2A1;1333_G6F9B3,1338_A0A0V8F522,1348_A0A0V8F653,1354_A0A4U1N5R9,1362_A0A3B0G1E9,1366_Q9CG49,1389_G6F9B2,1414_A0A0V8ERC2;1336_Q9CGF7,1404_A0A0A7T0Y7;1337_Q02130;1340_H5T0R9,1347_A0A0V8AY61,1357_A0A0V8EJV3;1341_A0A0V8F6H7,1346_A0A3N6KW33,1427_H5T0K6;1343_G6FFC0,1352_G6FAY4,1419_A0A0V8ER71;1345_A0A0A7T070;1349_A0A1V0NEG8;1350_U6EPZ9,1470_H5T1X5,1471_A0A0B8QZ44,1518_A0A0V8CBR9;1351_A0A0B8R304;1353_A0A0R2NH27;1355_A0A0V8C1C2,1447_H5T1M0;1356_A0A5D4GKE7;1358_A0A0V8C338,1402_A0A1V0NGL2;1359_H5T120;1361_A0A0R2NE74;1363_A0A2X0PKB1,1380_A0A0V8ESS5;1364_A0A0B8QSP9;1367_A0A3N6KYF5,1403_A0A0V8B157;1369_A0A0B8R1K5,1399_A0A4U1N3V3;1376_A0A0A7T849;1381_G6FCF2;1384_Q9CEZ3,1395_A0A552YQ39,1417_H5T0Q2;1385_T0TFP9;1390_A0A2X0R7P2;1393_A0A3N6KPU3,1412_H5SY85;1394_A0A3B0H898;1398_A0A0B8R374;1401_A0A0V8DUZ3;1409_A0A0A7T0Z8;1411_A0A0A7T7W4;1418_A0A4U1N0B6;1422_A0A0V8DSJ2;1424_A0A0V8EFM6;1425_A0A3B0H1K2;1426_A0A0B8QUT5;1428_A0A0V8ECQ2;1429_A0A3N6LTF0,1437_Q9CG14;1430_Q9CDR9;1431_A2RM82;1432_Q9CHW5,1444_A0A0V8BY12;1433_A0A5D4G019;1434_A0A1V0P5B2;1435_D2BNP7;1436_S6EWC8;1438_A0A0V8EUR6;1439_G6FC59;1441_A0A1V0NDD1;1443_A0A0A7SY75;1446_A0A1V0P3W7;1449_A0A0A7T4C5;1450_A0A0V8BZU2;1451_H5SZZ6;1452_A0A0A7SXE6;1453_U6EK04;1454_A0A0V8EYA9;1455_D2BPH8;1456_G6FDE6;1457_A0A5D4GCA8;1458_A0A0A7T071;1459_A0A1V0NE97;1460_A0A0V8EQD6;1461_A0A0V8ASA3;1462_A0A1V0P2J4;1463_H5T1F1;1464_A0A0V8F028;1465_G6FAI2;1466_A0A4U1N2W4;1467_A0A1V0NGT4,1469_A0A1V0NGT5;1468_A0A0A7T146;1472_A0A0H1RQ24,1473_A0A0V8B3S0,1496_D2BMK9,1506_A0A0V8C589,1509_A0A0A7T7D3,1555_G6FCT3;1474_A0A1V0P0B1,1493_A0A0V8EXS5;1475_A0A552YQI2;1476_H5T0Z2;1477_A0A0V8EPZ0;1478_A0A3B0GWU9;1479_A0A1V0NQP2;1480_Q9CHQ5;1481_A0A2A9HZ62;1482_G3ACW1;1483_A0A0H1RJL5;1484_A0A3N6L0H2;1485_A0A0A7T779;1486_A0A0V8CMI8;1487_A0A4U1N4R1;1488_A0A1V0NGM5;1489_A0A1V0NHN5;1490_H5T180;1491_A0A0B8QM79;1492_A0A1V0NE68;1494_A0A0A7SYD7,1495_A0A0A7SY70;1497_A0A0A7T0R7,1525_A0A0B8QQU0,1528_A0A0A7T7G7;1498_G6FCJ5;1499_A0A2X0PM37;1500_A0A0V8EFX3;1501_D2BMC6;1502_G6FEZ8;1503_G6FBH9;1504_A0A5D4GGN8;1505_A0A3N6KRI7;1507_A0A0H1RM41;1508_Q9CHW3;1510_A0A1V0NEI6;1511_A9QSD8;1512_A0A0B8QWL2;1513_A0A1E7G1F2;1514_H5SWY1;1515_A0A1V0NFK0;1516_A0A5C5BG30;1517_A0A0A7SXT0;1519_Q9CGU6;1520_G6FB49;1521_A0A2X0PN21;1522_Q9CGX8;1523_A0A0B8QU14;1524_A0A1V0NHD5;1526_H5SZE8;1527_A0A4S2TCZ1;1529_A0A5D4FZP5;1530_A0A5D4GAV0;1531_Q02002;1532_A0A199YRG5;1533_Q9CE00;1534_A0A0V8DMY2;1535_A0A0B8R0R7;1536_A0A5D4G0C9;1537_U6ES37;1538_A0A0A7SY65;1539_A0A1V0NFU5;1540_A0A0V8BVQ2;1541_A0A1V0NH57;1542_H5SZS4,1571_A0A1V0P2K2;1543_A0A1V0NCX9;1544_A0A0A7T260;1545_A0A1V0NGM8;1546_A0A5D4GAN8;1547_Q9CII4;1548_A0A0A7T1G1;1549_A0A0V8C339;1550_A0A3N6LZR7;1551_A0A0V8EUY6;1552_A0A0V8BI75;1553_A0A0A7SY14;1554_Q9CHW2;1556_G6FE13;1557_A0A2A5SXK0;1558_G6FCT7;1559_A0A1V0NGL0,1565_A0A4S2T1C2;1560_A0A3B0H1C9;1561_A0A0B8QQ95;1562_A0A1V0NH45;1563_A0A0R2NFB7;1564_A0A1V0NZT3;1566_A0A0V8CC27,1568_A0A2A9IQ82;1567_A0A1V0NIR2;1569_A0A1V0NFJ4;1570_A0A1V0P0P3;1572_A0A0V8EH69;1573_A0A1V0NDH8;1574_A0A1V0NGW4;1575_A0A0A7T0I4;1576_A0A0B8QZY3;1577_G6FBV7;1578_Q9CG28;1579_A0A1V0NFQ7;1580_A0A3B0FX25;1581_A0A3B0GC90;1582_A0A0V8DZ16;1583_H5SZU8;1584_A0A3B0GIZ2;1585_A0A0H1RP98;1586_A0A4U1N0E8;1587_Q9CDT8;1588_G6FG29;1589_A0A2Z3KQZ1;1590_A0A0V8C435;1591_A0A0V8CDV9;1592_A0A5D4G3I3;1593_A0A0V8DPK8;1594_H5SYD8;1595_A0A1V0NEM6;1596_Q9CES8;1597_A0A1V0NNT7;1598_G6FBK9;1599_Q9CEE6;1600_A0A0B8QYA8,1612_Q9CDL6;1601_A0A1V0PDG2;1602_H5SYV6;1603_A0A0A7T409;1604_A9QST6;1605_A0A1V0NGV3;1606_A0A0A7SXL2;1607_A0A4U1N481;1608_A0A3N6KW74;1609_A0A1V0NGY2;1610_A0A5D4GAZ8;1611_A0A0B8R3S2;1613_H5SYA5;1614_A0A0V8AM53;1615_Q9CG65;1616_G0WJN1;1617_A0A0B8R407;1618_S6FGX3;1619_A0A552YMR9;1620_Q9CHJ0;1621_A0A0A7SZC8;1622_A0A3N6L222;1623_G6FCJ8;1624_A0A5D4G1V9;1625_A0A5E9JJY3;1626_U6EKH3;1627_A0A0V8E1F3;1628_A0A3B0GIC4;1629_H5SY54;1630_A0A1V0NGY1,1638_A0A0B8QVQ3;1631_A0A0A7SZ81;1632_A0A4U1N0B0;1633_A0A2Z3KP15;1634_A0A2X0SNV4;1635_A0A0V8ELS6;1636_A0A199YVE0;1637_A0A1V0NYW0;1639_A0A4V5Q0U3;1640_A0A0V8EQI4;1641_A0A1V0NHG5;1642_A0A5D4G9E1;1643_A0A1V0NGH5;1644_A0A0V8C3Y0;1645_A0A0V8EB59;1646_U6EPY8;1647_D2BQX0;1648_A0A0V8C5H6;1649_A0A2A9I7B1;1650_A0A2X0PX08;1651_A0A0V8EIC8;1652_G6FCY5;1653_G6FDC3;1654_A0A1V0NFY4;1655_A0A2X0PJ82;1656_G6FF87;1657_G0WJN2;1658_A0A4U1N2C5,1660_A0A0A7SXH2;1659_A0A1V0NR55;1661_A0A0A7T4Y9;1662_H5SZK0,1664_H5SZK3,1672_A0A3N6KWD5;1663_A0A0A7SWX7;1665_A0A2X0RKU3;1666_A0A3B0GG65;1667_A0A3N6KUW9;1668_A0A0A7SYA5;1669_H5T1H4;1670_A0A552YHB0;1671_A2RMF5;1673_A0A4U1MZ12;1674_A0A552XH46;1675_A0A3B0GUA3;1676_A0A0B8QJJ5;1677_Q9CHD4;1678_G6FG47;1679_A0A2X0PVZ7;1680_A0A0R2NEY9;1681_A0A1V0P1J2;1682_G6FBR6;1683_U6ERR6;1684_A0A161V7B9;1685_A0A5E9JK46;1686_A0A0V8F4C9;1687_A0A0V8CV34;1688_Q9CE18;1689_A0A3B0GSN0;1690_H5SY61;1691_U6EQR8;1692_S6EWL4;1693_T2F5A3;1694_T0S6Z7;1695_Q9CGF1;1696_A0A0A7T423;1697_A0A4U1N0Y2;1698_A0A5D4FSH3;1699_A0A0A7T2E5;1700_A0A0A7T299;1701_Q9CFZ2;1702_A0A0A7T3E4;1703_A0A0B8QXJ4;1704_G6FA63;1705_A0A0V8C400;1706_A0A0V8BP40;1707_Q9CH57;1708_H5SZG9;1709_A0A0V8EFG0;1710_A0A1V0P0B4;1711_A0A1V0NGV0;1712_A0A199YT69;1713_A0A552YCW1;1714_A0A1V0NHB6;1715_A0A0V8DS87;1716_A0A0B8R2U2;1717_A0A0A7T099;1718_Q2VHH1;1719_A0A0B8QR72;1720_A0A084A7R3;1721_A0A0V8BBH5;1722_A0A0V8DPU1;1723_A0A0A7T3E7;1724_Q9CFZ0;1725_A0A0A7SX37;1726_A0A1V0P0G8;1727_Q9CHC2;1728_D2BLG4;1729_A0A0V8BRW8;1730_A0A0V8EQ06;1731_T0VJZ1;1732_A0A0A7T7H1;1733_T0UZA8;1734_A0A1V0P3Z6;1735_A0A5D4G3V4;1736_A0A0B8QXB7;1737_T0UGJ2;1738_A0A0A7T1P3;1739_A0A0V8CAW3;1740_A0A2X0RBY9;1741_A0A0V8EGL6;1742_A0A1V0NYD5;1743_Q02VK9,1744_A0A0B8QXX4;1745_A0A0V8ENK9;1746_U6EME3;1747_A0A1V0NKQ8;1748_A0A0A7SZR5;1749_Q9CEC5;1750_Q9CGT5;1751_A0A0V8D9K0;1752_H5SZ06;1753_A0A552YRJ7;1754_A0A0V8EAF6;1755_A2RNV6;1756_A0A0B8QU69;1757_A0A199YS90,1758_G6FFW9;1759_A0A0V8BGA8;1760_U6ERW1;1761_A0A4U1N2N9;1762_G0WKP8;1763_G6FDB0;1764_A0A552YNN9;1765_A0A0B8QZ63;1766_H5SZS5;1767_A0A0A7SZ07;1768_A0A1V0NJ65;1769_A0A1V0P5E4;1770_Q9CEV7;1771_A0A3N6KIW5;1772_A0A0A7T2H6;1773_A0A3N6KLL6;1774_A0A0B8R426;1775_A0A0V8BZ72;1776_A0A5D4G882;1777_A0A2X0RP04;1778_Q9CGM3;1779_A0A0V8C9G4;1780_A0A4U1N5T7;1781_Q9CH15;1782_A0A2Z3KMV2;1783_A0A161UN90;1784_A0A5D4GI34;1785_A0A3B0GI82;1786_Q9CF00;1787_A0A0A7T031;1788_A0A5D4FN33;1789_A0A0A7SYB7;1790_A0A552YUX8;1791_A0A1V0NFB1;1792_A0A0A7SZY2;1793_U6EQS3,1797_A0A3N6LCP9;1794_G6FFL0;1795_A0A5D4G1U2;1796_A0A0R2NFD8;1798_U6ERA5;1799_A0A0V8EZB8;1800_A0A5D4GJY3;1801_A0A1V0NGN4,1804_A0A552Z8A4,1817_A0A5D4G1W9;1802_A0A4P6JGF6;1803_A0A1E7G614;1805_A0A0V8BP51;1806_A0A0B8QII4;1807_A0A0A7SYC7;1808_S6BFR0;1809_A0A0A7SZY6;1810_A0A0A7T091;1811_A0A0V8ELX0;1812_Q9CG59;1813_A0A1V0NGU6;1814_G6FFG4;1815_A0A0B8QV73;1816_Q9CFV8;1818_A0A2A9IPK4;1819_A2RNB2;1820_T0WR30;1821_A0A2X0RA50;1822_Q9CIT2;1823_H5T118;1824_A0A1V0NIH0;1825_A0A0V8F406;1826_A0A3B0GVX6;1827_A0A0V8C361;1828_G6FEV5;1829_A0A0V8BTB8;1830_G6FCZ4;1831_Q9CF53;1832_A0A1V0NHC8;1833_T2F6U1;1834_Q9CEZ0;1835_A0A2Z3KM53;1836_A0A0V8EUI4;1837_A0A5C5BMH8;1838_A0A3B0H1Z9;1839_A0A0A7T2Y7,1841_A0A0A7T1A5;1840_T0VYQ0;1842_A0A0A7T2X6;1843_U6EM73;1844_Q9AZK7;1845_U6EMJ6;1846_Q7BQ91;1847_A0A0B8QVF1;1848_A0A1V0NE74;1849_A0A1V0NHZ8;1850_A0A0V8EFC3;1851_G6FAQ5;1852_A0A3N6L037,1853_G6FCL6,1854_A0A1V0NFL5;1855_A0A0V8ELM2;1856_A0A5E9JWS9;1857_A0A0V8B6Z1;1858_G6FBL7;1859_A0A3N6KUY7;1860_A0A0B8QYR5;1861_A0A0V8ELP7;1862_A0A2Z5Z455;1863_A0A3N6L0M0;1864_Q9CGN3;1865_Q9CG64;1866_G6FG25;1867_A0A0V8F0A6;1868_A0A0V8EQ72;1869_Q9CH50;1870_A0A0A7T288;1871_A0A199YSM1;1872_Q9CH26;1873_A0A2A9I7G8;1874_A0A0A7T130;1875_A0A0V8ALW7;1876_A0A4U1N3Z3;1877_G6FDF1;1878_A0A5D4GLG7;1879_A0A199YU45;1880_A0A0A7T720;1881_A0A1V0NG95;1882_A2RLP0;1883_A0A0A7T193;1884_A0A0H1RJS5;1885_U6EPU9;1886_A0A0V8BZW6;1887_A0A552YRM2;1888_A0A3B0GI01;1889_A0A199YSH1;1890_Q9CGC2;1891_Q3ZK52;1892_A0A1V0NFQ5;1893_A0A552XNY7;1894_A0A5D4FZF8;1895_A0A0V8AQA8;1896_T0S5Y8;1897_Q9CH14;1898_A0A1V0NSX1;1899_D2BKF9;1900_A4VC84;1901_A0A0B8R020;1902_A0A0R2NFD8;1903_A0A0V8EY12;1904_A0A2X0R1I7;1905_A0A1V0NFX3;1906_G6FE59;1907_A0A3B0GEI1;1908_G6F9L4;1909_A0A1V0NFJ8;1910_G6FBC6;1911_A0A0V8DT35;1912_Q9CIH9;1913_A0A4V5Q0N0;1914_A0A0V8EKC4;1915_A0A1V0PDN8;1916_A0A0V8ETJ9,1917_A4VCC0;1918_A0A552YVJ0;1919_Q02VK9,1920_A0A0B8QXX4;1921_Q9CG55;1922_A0A1V0NGF5;1923_Q9CIV1;1924_G6FDD5;1925_A0A0B8QKN1;1926_A0A2X0R4Z6;1927_A9QSM1;1928_A0A1E7G2Q7;1929_A0A0B8QW97;1930_Q9CFK7;1931_T0UP84;1932_A0A2X0P9K4;1933_G6F953;1934_Q7DH39;1935_A0A1V0P1Z2;1936_P0A4P0;1937_A0A0V8CN14;1938_A0A0V8C6W4;1939_G6F9I5;1940_A0A0V8ENG2;1941_Q9CJC1;1942_Q9AZK2,1943_Q9AZK3;1944_H5SX18;1945_Q48728;1946_A0A552YIF9;1947_A0A1V0P293;1948_A0A1V0NGT7;1949_A0A0B8R059;1950_A0A0V8CAK3;1951_D2BKW8;1952_A0A0V8F5Q1;1953_Q9AZG4;1954_A0A0V8D6U7;1955_Q07741;1956_Q9CG73;1957_A0A552YY26,1959_A0A0A7T690;1958_A0A2X0R066;1960_A0A2Z5Z893;1961_A0A0A7SXB4;1962_A0A3N6LAM6;1963_A0A2X0PDC6;1964_A0A3B0H2T0;1965_A0A0V8EPS2;1966_A2RL29;1967_Q9AZK1;1968_A0A4U1N042;1969_A0A1V0PBU8;1970_A0A5D4FZA5;1971_A0A552YT12;1972_A0A3B0H651;1973_A0A3B0GDC4;1974_A0A418ZLY2;1975_A0A1V0NGU2;1976_A0A2X0PKJ9;1977_A0A1V0NGW1;1978_A0A1V0NCY0;1979_T2F385,1980_A0A0B8QNK7;1981_A0A5D4GG18;1982_A0A2X0PJS1;1983_A0A1V0NT27;1984_T0S8R7;1985_A0A0V8CDJ4;1986_A0A5D4FYT6;1987_A0A0H1RR22,1991_A0A0M2ZS42;1988_A0A059NT83;1989_A2RNE5;1990_A0A0V8CFH3;1992_A0A2X0R100;1993_A0A0B8QT51;1994_Q9RAV6;1995_A0A1V0NGN5;1996_A0A0B8QKG9;1997_G0WJL2;1998_A0A5D4GI59;1999_A0A2X0PE01;2000_T0VE05;2001_A0A199YS85;2002_A0A3B0GHU1;2003_A0A0V8EPN6;2004_A0A552XG68;2005_A0A1V0NU66;2006_T0VSZ1;2007_A0A5D4FYR1;2008_A0A2X0PEK4;2009_A0A059NT77;2010_A0A552Z4N6;2011_U6EQ97;2012_A0A1V0NCY9;2013_T0V5F1;2014_A0A418ZJP1;2015_A0A1C3SYG2;2016_A0A552XBH1;2017_Q9AZK0;2018_U6EKG5;2019_A0A3B0GSH4;2020_A0A3N6MZK3;2021_A0A1V0ND16;2022_G3ACV8;2023_G6FBI3;2024_G6FCR3;2025_A0A0A7SZV4;2026_A0A5D4GCW5;2027_GCF_000014545.1_ASM1454v1_genomic;2028_A0A0A7T7M3;2029_S6F7Z5;2030_T2F8S8;2031_A0A3N6KZX6;2032_Q48631;2033_Q9CH51;2034_A0A5D4GCR0;2035_A0A0V8EPU1;2036_G3ACY4;2037_A0A2X0R620;2038_A0A0B8R6Q8;2039_A0A5D4G527;2040_A0A1V0NSA9;2041_A0A2X0R2N8;2042_A0A1V0NGL5;2043_G6FDL8;2044_A0A2X0SRR9,2053_A0A0V8CBZ5;2045_A0A552YGA9;2046_A0A4U1MZL1;2047_A0A1V0ND26;2048_A0A0A7T3I8;2049_Q9CII4;2050_A0A0V8DZ16;2051_A0A3N6MN14;2052_T0VLT5;2054_T0W9R5;2055_A0A3N6L8H2;2056_A0A0V8D0U4;2057_T0VFV2;2058_A0A1E7G288;2059_A0A2A5S8R6;2060_A0A5D4GCP8;2061_A0A1V0NGT8;2062_A0A2X0PBV6;2063_A0A552XMC1;2064_Q9AZF3;2065_Q9CFL4;2066_U6EQG4;2067_A0A1V0NUT6;2068_A0A2X0PWZ9;2069_A0A2A9I794;2070_Q9CJ66;2071_A0A1V0NZ61,2072_A0A1V0NZ06;2073_A0A5D4GN64;2074_A0A3N6MBT3;2075_T0V1N6;2076_A0A199YTM3;2077_A0A2A5SBI3;2078_Q7BLP3;2079_A0A5D4FZT1,2080_A0A0V8C0B3;2081_A0A1V0P2T1;2082_A0A4U1N3Y9;2083_A0A552XCU0;2084_A0A3B0GE53;2085_G6FCL8;2086_T2F593;2087_T0VDY5;2088_A0A2Z5Z965;2089_A0A4U1N386;2090_G6FAP9,2092_A0A2X0RCD5,2097_A0A4V0YXY7,2105_A0A4U1N0E4;2091_A0A0B8QSZ5;2093_A0A199YTL1;2094_A0A1V0NBZ0;2095_A0A0B8R374;2096_T2F558;2098_A0A0V8D6V6;2099_G6FA60;2100_H5SX14;2101_A0A0V8EAY3;2102_A0A552YXY4;2103_Q9CJA8;2104_Q9AZF8;2106_A0A5E9JH50;2107_A0A3T0UTR4;2108_A0A0V8EY57;2109_A0A0M2ZUP4;2110_A0A0B8QHE6;2111_Q9CB11;2112_A0A0V8F1N6;2113_Q9CH67;2114_Q9CI63;2115_T0UPB6;2116_A0A1V0PIF6;2117_A0A1E7G153;2118_A0A0V8EJB9;2119_Q9AZF2;2120_S6ER35;2121_Q9AZJ8;2122_A0A552XMA0;2123_A0A0B8QV73;2124_Q02135;2125_A0A1E7G6T6;2126_A0A1V0NWV7;2127_Q9AZI1;2128_A0A1V0NW87;2129_A0A3B0H4C8;2130_G6F9F4;2131_A0A0H1RU82;2132_A0A0V8EL07;2133_A0A3N6N842;2134_A0A1E7G628;2135_A0A1V0NX14;2136_A0A0A7T3W4;2137_A0A5D4GE36;2138_A0A0V8F153;2139_A0A0A7T1Q1;2140_A0A0V8AKJ4;2141_G3AD00;2142_T2F8J0,2147_A0A166WZR4,2148_A0A1V0NSE8,2149_T0W0A1,2150_T2F2U6,2151_T0VD70,2152_A0A1E7G736,2153_Q031I6,2154_A0A166ZEM2,2155_A0A552XJ16,2156_T0VDW4,2157_A2RIT9,2158_A0A1V0PBC1,2159_T2F6B1,2160_T0V9N8,2161_A0A552XH27,2162_A0A2A5SXQ7,2163_T0W103,2164_A0A166W830,2165_A0A1V0NV58,2166_A0A1V0PIC0,2167_T0W5N0,2168_T0WQG4,2169_T0WQG0,2170_A0A1E7G3X1,2171_A0A1V0P9Q8,2172_T0W2C0,2173_T0UVW4,2174_A0A161WWS3,2175_T0WQ64,2176_A0A552XLS2,2177_A0A552XKD5,2178_A2RLJ3,2179_A0A1V0P8H4,2180_T0UR64,2181_T0URD7,2182_Q030A1,2183_T0UM37,2184_A0A552XDU9,2185_T0ULA1,2186_A2RMA3,2187_T0UKY1,2188_A0A0M2ZV03,2189_T2F6V2,2190_A0A1V0PIQ7,2191_T0WN34,2192_A0A2Z5Z4K0,2193_A0A0M2ZPT6,2194_T0UK94,2195_A0A552XE90,2196_T2F790,2197_T0UT59,2198_A0A552XPE4,2199_T0W688,2200_A0A161VCD3,2201_A0A1E7G1H4,2202_A0A167AXX6,2204_A2RJC3,2206_A2RH76,2207_A0A552XFG3,2208_A0A1E7G7B1,2209_A0A1E7G7A8,2210_T0SBW4,2211_A0A2Z5Z2K8,2212_A0A552XLK6,2213_A0A165FX76,2214_A0A1V0P6Z8,2215_A0A552XLI1,2216_A0A161WIK0,2217_A0A552XLB1,2218_T0UPR0,2219_A0A1E7G7E7,2220_A0A552XLB8,2221_A0A0M2ZUW3,2222_A0A1E7G760,2223_T0VD40,2224_Q031M8,2225_A0A2Z5Z227,2226_A0A1E7G797,2227_T2F4Q8,2228_Q031D5,2229_A0A1E7G224,2230_Q031A8,2231_G8P7C3,2232_A0A552XC37,2233_A2RIW2,2234_A0A5E9JW91,2235_A0A1E7G5J2,2236_A0A1E7G592,2237_T0WQI5,2238_A0A2A5SY05,2239_A0A1E7G595,2240_G8P823,2241_A2RJL6,2242_A0A0M2ZXF9,2243_A0A1E7G4Y9,2244_A0A166XAP7,2245_A0A552XH51,2246_T0V8R4,2247_T2F632,2248_A0A1V0PGU1,2249_A0A1E7G4X1,2250_A0A1E7G4V2,2251_A0A5E9JJ78,2252_A0A1E7G4C0,2253_A0A1E7G4M2,2254_T0UPT7,2255_Q02Z13,2256_Q02Z17,2257_T0UVX9,2258_A0A552XLZ8,2259_T0VAR6,2260_A2RL63,2261_A0A1V0PHT5,2262_A0A5E9JKI1,2263_Q02ZM3,2264_A0A552XJT7,2265_A0A1V0P919,2266_A0A166YMU5,2267_A2RLU2,2268_A0A0M2ZR56,2269_T0WM81,2270_T0UKZ0,2271_T0UL98,2272_G8P6I6,2273_T0V7Y0,2274_T2F534,2275_T0VE30,2276_A0A2Z5Z571,2277_A0A5E9JGY6,2278_T0VFP7,2279_Q02XB8,2280_A2RMI5,2281_A0A552XN39,2282_A0A1E7G6D0,2283_A0A1E7G5S1,2284_T2F7L8,2285_Q9ZAI9,2286_A0A1V0NWJ3,2287_T0V8X8,2288_A0A1E7G6M7,2289_A0A552XE81,2290_A0A552XPQ6,2291_A0A1E7G1J8,2292_A0A1E7G1L4,2293_A0A1E7G250,2294_A0A1E7G1P2,2295_G8P939,2296_T2F7B8,2297_A0A1E7G1T1,2298_A0A1E7G1T6,2299_A0A0M2ZQB5,2300_A0A1V0PEQ7,2301_T0WIR0,2302_A0A552XPD8,2303_T0VBQ1,2304_A0A2Z5Z3W3,2305_A0A552XPC6,2306_A0A161ULY9,2307_A0A1E7G123,2308_A0A552XJ48,2309_A0A166Y7N2,2310_Q02VL7,2311_A0A166XI41,2312_A0A166ZQJ9,2314_A2RK88,2315_A2RJU0,2316_A2RNA5,2317_G8P392,2318_A0A1V0NSJ3,2319_A2RH77,2320_T0W0G1,2321_A0A0M2ZV67,2322_A0A1E7G7I1,2323_Streptococcus_suis_98HAH33_chr.trna25-PheGAA (93261-93333)  Phe (GAA) 73 bp  Sc: 75.06,2324_A0A2A5SQV8,2325_A0A1E7G7F0,2326_A0A1V0NRX2,2327_T0UQA7,2328_G8P4W8,2329_T0UIR9,2330_T0VWG1,2331_A0A2A5SU22,2332_T0VK10,2333_A2RI21,2334_A0A1E7G6L3,2335_T0UPR6,2336_T0S9C4,2337_A0A1V0NSI4,2338_T2F3V8,2339_T0VCT9,2340_T0WS71,2341_A0A2A5SUC2,2342_G8P5S7,2343_T0TGS6,2344_T0UPC5,2345_T0WKL6,2346_A0A166YYI5,2347_T2F4G9,2348_T2F419,2349_A0A1E7G6T4,2350_T0V6S9,2351_A0A166JG38,2352_A0A1E7G7F6,2353_T0V6T3,2354_A2RIH1,2355_A0A1V0NSY7,2356_A0A0M2ZUJ4,2357_T0UHZ1,2358_T0UP37,2359_Q031I3,2360_T0VZA3,2361_A0A1V0P8B2,2362_T0S545,2363_A0A1V0NT56,2364_A0A2Z5Z9K7,2365_T0VNX4,2366_T0UI55,2367_T2F382,2368_A0A552XJ63,2369_A0A1V0PFG9,2370_T0RW26,2371_A0A1E7G569,2372_A0A552XIB9,2373_A2RJD1,2374_A0A1E7G582,2375_A0A1V0PB01,2376_T0UJF2,2377_A0A1V0NVT0,2378_A2RJQ3,2379_A2RJQ4,2380_A2RJQ5,2381_A0A552XH56,2382_Q02Y16,2383_T0SFV3,2384_T0S925,2385_A0A2Z5Z5V3,2386_A0A2Z5Z721,2387_A0A552XH59,2388_Q02Y52,2389_T0ULZ0,2390_A2RJY0,2391_A0A5E9JJC6,2392_A0A161X094,2393_A0A552XHR0,2394_A0A2A5SXG5,2395_T0TDR3,2396_A0A1V0PA30,2397_A0A1E7G496,2398_A0A1E7G4W2,2399_A2RKA8,2400_A0A166WVI5,2401_Q02YQ3,2402_T2F6C9,2403_Q02YQ9,2404_T0VA88,2405_A0A1V0PHF2,2406_T0UV79,2407_A0A1V0NV06,2408_T2F6D5,2409_A0A1V0PHA8,2410_T0WRY4,2411_A0A552XLZ5,2412_Q02Z55,2413_A0A1E7G3N9,2414_T0W2G9,2415_A0A1E7G3T0,2416_T0WRP0,2417_T0UVK5,2418_T2F5Q9,2419_T0WQ24,2420_Q02ZK6,2421_A0A1V0NUH9,2422_A0A1E7G367,2423_Q02ZS7,2424_A0A2A5SVI5,2425_A0A1E7G345,2426_T0VDW9,2427_Q02ZZ1,2428_T0WL02,2429_A0A1E7G2X4,2430_A0A0M2ZR59,2431_T0S5F9,2432_A0A1E7G2X8,2433_Q030J8,2434_A0A1V0PI67,2435_A0A1E7G2P3,2436_T0TF16,2437_T0V7U3,2438_A0A552XIM5,2439_T2F6W6,2440_Q02XE9,2441_T2F7F2,2442_T0WQ97,2443_A0A552XL05,2444_T0WNM6,2445_Q02XD2,2446_Q9RAU1,2447_A0A1E7G610,2448_Q02X53,2449_T0UKF0,2450_A0A552XN28,2451_T0URF6,2452_A2RMQ5,2453_A0A1E7G5Q8,2454_A0A1E7G6A3,2455_A0A5E9JGK6,2456_T2F853,2457_T0SGS2,2458_T2F8D3,2459_A0A1E7G5N6,2460_A0A2Z5Z550,2461_A0A0M2ZPM8,2462_Q02WP8,2463_A0A5E9JI91,2464_A0A1E7G793,2465_A0A552XAQ4,2466_T2F8X0,2467_T0W673,2468_A0A2A5STG8,2469_T0S4H0,2470_A0A084AB86,2471_A0A167A0L9,2472_A0A552XPN3,2473_A0A1V0NXD3,2474_A0A0M2ZT87,2475_A0A5E9JGB4,2476_A0A552XPP1,2477_T0UY72,2478_T0UYF1,2479_A0A2Z5Z454,2480_A2RNK1,2481_A0A1V0NXF4,2482_Q02W18,2483_T2F7P6,2484_T0T9G4,2485_T2F8A0,2486_T2F8Z1,2487_T0UV45,2488_A0A1V0PC94,2489_A0A1E7G137,2490_Q02VS5,2491_A0A1E7G182,2492_A0A2Z5Z3F2,2493_Q02VQ6,2494_G8P3T0,2495_T0UAW6,2496_T0S902,2497_A0A0M2ZRQ8,2498_T0VDV5,2499_A0A1E7G2T8,2500_T0W5N9,2501_A0A2A5SX04,2502_A0A161VAB1,2503_A0A552XJB0,2504_A0A084AB38,2505_G8P2B7,2506_A0A1E7G5X7,2507_A2RJS3,2508_Q02Z93,2509_A0A2A5SQZ5,2510_A0A1V0PI25,2511_A0A1V0PJ80,2512_A2RLE8,2513_A0A552XEZ9,2514_A0A552XH22,2515_A0A552XN59,2516_T0UPD5,2517_A0A161WHW2,2518_T0VAR1,2519_Q02VU7,2520_T0V5N0,2521_A0A1V0NW58,2522_T0W5W5,2525_A0A1V0PB74,2527_O32813,2529_T0UQ07,2531_T2F2V5,2532_A2RJT3,2534_A0A1E7G2N3,2536_T0VAW9,2537_T0UWD9,2539_T0VVU6,2540_T0ULG7,2541_T0VGA1,2542_A0A1V0NUG2,2543_A0A552XJS6,2544_T0RX45,2545_T2F8G1,2547_T0UNX1,2548_A2RKJ7,2549_A0A1V0PH39,2550_A0A167AAH8,2551_T0VHK2,2552_Q02ZR3,2553_G8P553,2554_Q02ZX6,2555_A0A2A5SV98,2556_T0VXU9,2557_T2F8M8,2558_A0A1E7G0T9,2559_A0A1E7G3N0,2560_A0A552XFF8,2561_A0A1E7G7N0,2562_A0A1E7G730,2563_T0S4V8,2564_T0RY24,2565_A0A1E7G5K8,2566_T0TKB6,2567_T0W2U4,2568_A0A5E9JGS4,2569_A0A166W8J7,2571_A0A1V0NUW2,2572_T0WMV9,2573_A0A1E7G305,2574_A2RM46,2575_A0A166XR08,2576_Q9L9W2,2577_A0A1E7G5Y1,2578_T0URF4,2579_A0A5E9JHV1,2580_A0A1E7G1M8,2581_A0A1E7G1T3,2582_A0A2Z5Z4E2,2583_A0A1V0NXL4,2584_T0WFI5,2585_T2F8I4,2586_T2F2X6,2587_A0A166YY08,2588_A0A2Z5Z354,2589_T0WCW4,2590_A0A1E7G6G1,2591_T0UUJ9,2592_A2RIG7,2593_T0S535,2594_A0A552XHQ0,2595_A0A165FQS5,2596_A0A166WM62,2597_G8P2V1,2598_A2RL66,2599_A0A5E9JHT0,2600_T2F4H3,2601_T0UFM6,2602_T0VHR7,2603_A0A1E7G311,2604_A0A552XJU2,2605_A0A1V0NTE6,2606_T0S570,2607_T0URS6,2608_T0UKB9,2609_T0SHJ4,2610_A0A552XFC2,2611_Q9X762,2612_A0A1V0PEL5,2613_T0VF69,2614_T0VJ37,2615_A0A1V0PF41,2623_T0UJE4,2625_T0UZM7,2628_A0A0M2ZVI4,2630_A0A2Z5Z6K0,2631_A2RK17,2632_A2RK21,2637_A0A1E7G5V9,2645_A2RLV2,2647_A2RMP4,2658_A0A1V0NXX5,2661_T0VG14,2663_T0WRV1,2667_A0A552XHT1,2672_G8P7Y7,2674_A0A1V0P7S6,2691_Q02YB8,2697_A0A552XI24,2701_A0A1E7G242,2782_A0A1V0NTV8;2143_A0A1E7G0S3;2144_A0A1V0NGE6;2145_A0A552XCE3;2146_A0A2A9HXD3;2203_G0WJT1;2205_T0UXG0;2313_G0WJP0;2523_A0A0B8QPE9;2524_G6FC38;2526_H5SY79;2528_A0A2A9I639;2530_T0UFK4;2533_A0A552XED1;2535_A0A443LFA4;2538_A0A5E9JH27;2546_G0WJP1;2570_T0URB3;2616_T2F865;2617_T0VC39,2656_T0WPY4,2666_A0A552XDZ1,2679_T0W1M7,2680_T0V9S7,2709_A0A2A5SQ16,2716_T0V770;2618_A0A1E7G202,2626_T0VJ42,2655_A0A1E7G2L1;2619_GCF_000009425.1_ASM942v1_genomic;2620_T0TKD4,2772_A0A1E7G719;2621_A0A552XHQ6;2622_A0A2Z5Z9G8,2629_T0VEE7,2640_A0A1V0PK10,2641_A0A161WE30,2646_A0A166ZUH4;2624_T0TE20;2627_Q032G8,2642_T0VZK7,2675_A0A1E7G4T2;2633_A2RLX5,2657_A0A1V0PJ86;2634_T2F422;2635_T0WLX5,2648_A0A1E7G1R4;2636_T0V9B6;2638_A0A1V0P7G0,2678_T0UKC6;2639_Q02ZN6,2644_T0V2X6,2668_T0UQE8,2676_A2RLF6;2643_T0W508;2649_A0A166YDV3,2671_A0A166XEH9,2673_A0A2A5SS38;2650_Lactococcus_lactis_cremoris_SK11_chr.trna40-HisGTG (2396769-2396697)  His (GTG) 73 bp  Sc: 70.83,2651_Lactococcus_lactis_cremoris_SK11_chr.trna39-TrpCCA (2396851-2396781)  Trp (CCA) 71 bp  Sc: 53.54,2652_Streptococcus_pyogenes_Manfredo_chr.trna64-GlnTTG (1089993-1089919)  Gln (TTG) 75 bp  Sc: 65.18;2653_A0A3B0GN22;2654_O07032;2659_A0A2Z5Z323;2660_T0V8W1;2662_Q9AZL8;2664_A0A1E7G0Q0,2669_T0VFD1;2665_T0UV50,2670_T0WQI4;2677_A0A552XJV1;2681_A0A552XJP4,2684_T0WS62,2686_A0A0M2ZRG7,2689_T0VCV5,2692_T2F5N1,2695_A0A4R5MR61,2715_A2RLQ1,2717_A2RNH8;2682_A0A5E9JJ62,2693_T0WRP3,2702_A0A1V0NSD2,2704_A0A5E9JFM1,2714_G8P536;2683_A0A1V0NUZ6;2685_A0A2Z5Z8Q1;2687_A0A0B8QWZ9;2688_Q8VUA8;2690_A0A1E7G589;2694_A0A084ADJ4;2696_A0A1E7G116;2698_G8P3Y9;2699_A0A1V0PGD6,2722_A0A1E7G731;2700_A0A1V0ND18;2703_A0A0M2ZPL1;2705_A0A5E9JVA1;2706_A2RNA2;2707_T0WMB8,2729_A0A1V0P9G8;2708_A0A1V0PIT9;2710_T0VHD5;2711_A0A1E7G5R1;2712_Q9AZE7;2713_A2RII1;2718_H5T0M8;2719_G8P9J6;2720_A0A1E7G3A2;2721_A0A0V8EG05;2723_T2F640;2724_A0A552XLW2;2725_T0UWI9;2726_A0A0H1RPX1;2727_A0A1V0NX71;2728_A0A1E7G656,2757_A0A2A5SXE8;2730_A0A3B0GBI6;2731_T0W5Z7;2732_A0A1E7G6K5;2733_Q9CIW4;2734_A0A552XLB6;2735_Q9JN52;2736_T2F7K1;2737_A0A1E7G1H1;2738_T0UPX9;2739_A0A552XGE6;2740_A0A1V0PIG9;2741_T0VGZ0;2742_A0A1E7G622,2750_T0VNQ8,2753_T0WDC7,2755_A0A552XBP4;2743_T2F1V7;2744_G8P4P3;2745_T0UEN4;2746_A0A5E9JGG1;2747_T2F4B4,2754_A0A1E7G2N0;2748_Q9AZK6;2749_T0VDU7;2751_T0VZ06,2771_A0A2Z5Z3E9;2752_A0A199YQY9;2756_A0A5D4G3E4;2758_A0A3B0GH28;2759_A0A1V0NYR0;2760_A0A4V3A1I4;2761_A0A3N6KRT7;2762_A0A1V0NCZ7;2763_A0A552Z7K2;2764_A0A4U1N2G9;2765_T0WUH0;2766_A0A552XKX7;2767_A0A0V8EUY9;2768_A2RJU5;2769_A2RHI0;2770_A0A5E9JIZ6;2773_A0A2Z5Z5M2;2774_T0UV47;2775_A0A552XLT9;2776_T0VHH2;2777_T2F611,2778_A0A1V0PFL5,2781_T0S9D7,2792_T2F7B6,2798_A0A1V0PFA9;2779_T0W641;2780_T2F4P0;2783_T2F516;2784_A0A5D4GAM2;2785_A0A5D4FPK6;2786_A2RN22;2787_A2RMQ8;2788_T0VZU3;2789_T0WQJ7;2790_T2F794;2791_A0A1V0PEZ7;2793_T0UKY8;2794_Q9S393;2795_T0VJS2;2796_A0A1E7G784;2797_T0VI61;2799_T0VDC9;2800_A0A1E7G6F0;2801_A0A1V0P8G8;2802_A0A552YTB2;2803_A0A2A5SM33;2804_A0A552XEV9;2805_G8P3J8;2806_A0A552XMX8;2807_T0S4A8,2810_A0A1V0NXG8;2808_A0A1V0NY50;2809_T0W5H1;2811_T0WPF4;2812_A0A166YRF3;2813_T0UZ19;2814_A0A161X3V4;2815_A0A1V0NHA5;2816_A0A0B8QW30;2817_T0UPT3;2818_A0A552XHC1;2819_T0UDZ0;2820_T0VFT1;2821_A0A3B0G8E1,2823_G8P733;2822_T0VIZ6;2824_A0A1E7G392;2825_G6FAZ1;2826_A0A0V8AU28;2827_A0A2Z5Z2P0;2828_A0A5E9JK38;2829_H5SZY8;2830_Q9CH13;2831_T0W1V7;2832_A0A552XGW2;2833_A2RKF7;2834_T0WNK2;2835_T0WR35;2836_A0A0V8AKJ4;2837_T0US73;2838_A0A1E7G7A3,2853_T2F311;2839_A0A1V0NV59;2840_T2F5Z9;2841_Q02XT4;2842_A0A2Z5Z2P6;2843_Q02XB7;2844_A0A1E7G5L1,2852_T0W231;2845_T0TGB6;2846_A0A1E7G3R7;2847_T2F4D6;2848_A0A1V0PIB8;2849_A0A199YPX6;2850_A0A2Z5Z7F5;2851_A0A552XPI5;2854_T0VHS2;2855_A2RNL1;2856_A0A1V0PFB2;2857_A0A5E9JWC4,2858_A0A552XI88;2859_A0A1V0NK65;2860_Q8KXE2;2861_A0A2Z5Z7Q7;2862_T0UZ12;2863_A0A166Y838;2864_A0A5E9JG97;2865_T0W1H3;2866_T2F429;2867_A0A2Z5Z2E7;2868_A0A5E9JLM6;2869_T0VZF7;2870_A0A2Z5Z4C6;2871_A0A0M2ZYM1;2872_T0TC73;2873_T2F5T8;2874_A0A1V0NRP8;2875_A0A161UMH2;2876_A0A2Z5Z628;2877_A0A1E7G421;2878_A0A552XPH5;2879_T2F785;2880_T0V5M5;2881_A0A5E9JXT1;2882_A2RMU6;2883_Q9AZL9;2884_A0A4U1N0A3;2885_A0A552XCP5;2886_T2F5W4;2887_A0A1V0PGI5;2888_T0VBD0;2889_A0A1E7G6E9;2890_A0A1V0PID4;2891_A0A552XH36;2892_A0A5E9JIM2;2893_A0A167B9R7,2901_T0UQD7;2894_A0A1V0NTF0;2895_T0UZD6;2896_A0A0V8EPM3;2897_A0A1V0NXU3;2898_A2RHH5;2899_T0UYN1;2900_A0A1V0P9W6;2902_A0A161ULQ5;2903_Q9CE99;2904_A0A1V0NCZ2;2905_A0A2Z5Z4M4;2906_A0A2Z5Z730;2907_U6EN97;2908_T0UK14;2909_Q02XC6;2910_Q77JL4;2911_G8P9B2;2912_A0A166YCH9;2913_A0A552XH25;2914_A0A552XPK2;2915_A0A1V0PG74;2916_T0WQ60;2917_A0A1V0PG96;2918_A0A1V0NNX4;2919_A0A199YUK2;2920_G6FD22;2921_T0UFI1;2922_A0A1V0PEL8;2923_Q9AZS2;2924_T2F1S6;2925_A0A2A9I5P6;2926_T0RW18;2927_A2RIU1;2928_A0A166Z125;2929_G8P8T3;2930_U6ELL8;2931_A0A552YJX1;2932_T0WNT9;2933_A2RHD0;2934_A0A2Z5Z729;2935_A2RKR8;2936_GCF_000006865.1_ASM686v1_genomic;2937_T0VG69;2938_A2RP49;2939_A0A1V0NVF6;2940_A0A3N6LTI2;2941_A0A552XFV9;2942_S6ETE4;2943_Q9AZE3;2944_T0VAM5;2945_G6FA71;2946_A0A1V0PFS5;2947_A0A1E7G3N7;2948_A0A2Z5Z800;2949_A0A1E7G7H7;2950_A0A1B1IM98,2962_A0A3B0H5D6;2951_A2RNJ7;2952_A0A2X0R0N8;2953_Q9AZG6;2954_G6FC61;2955_A0A552XE72;2956_A0A552Z8E1;2957_A0A3B0GYH4;2958_T0UV99;2959_A0A2Z5Z7I9;2960_T0VVP0;2961_T0V2H7;2963_T0V5P9;2964_T2F891;2965_G8P5A2;2966_T2F6Z8;2967_A0A2X0SJB6;2968_A0A1V0P8A7,2977_T0WMB2;2969_A0A1V0PAR7;2970_A0A0H1RKA9;2971_P0A4U3,2989_Q9FB71;2972_A0A166K572,2976_T0W343;2973_G6FDC2;2974_T2F3G6;2975_A0A5D4GJD0;2978_Q9AZM6;2979_K7DWD6;2980_A0A084A786;2981_A0A1V0NWG2;2982_A0A1V0NUX6;2983_A0A0V8AR74;2984_A0A2Z5Z439;2985_T0S5S3;2986_T2F5W5;2987_T0S8X1;2988_G8P991;2990_A0A5E9JZ30;2991_A0A2Z5Z6N2;2992_A0A0H1RIY9;2993_A0A1V0P718;2994_A0A3N6NE58;2995_H5T1E5;2996_A0A3Q9VTI2;2997_A0A084ACN3;2998_A0A0V8ENE0;2999_A0A1V0NSV6;3000_A0A1E7G5G0,3004_T0S7T8;3001_T0WHD1;3002_A0A166YEA3;3003_T2F7T8;3005_Q9AZH6;3006_A0A552XJB7;3007_A0A552XM15;3008_A0A161X477;3009_A0A3B0FWH1;3010_A0A2Z5Z5Y7;3011_A0A1V0NUK7;3012_A0A3N6MEN5;3013_Q9CJ67;3014_A0A552XN02;3015_T0UMP3,3016_A0A1V0PE72,3017_A2RHL0,3018_A0A552XNN2,3019_T0UGH8,3020_T2F3A0,3021_A2RHQ2,3022_T2F3R0,3024_T0VU47,3025_A0A2A5SSR5,3026_A0A2Z5Z3B1,3027_T0VXY9,3041_A0A161X149,3062_G8P4E4,3086_T0UMQ5,3089_T2F3M2,3090_T0UGL2,3091_Q032Q9,3092_A0A5E9JK40,3093_T0VXZ6;3023_Q9CJ68;3028_Q9AZD9;3029_A0A2A5STA0;3030_A0A5D4G4C4;3031_A0A2X0SL13;3032_A0A1V0NZ53;3033_A0A0M2ZUS3;3034_A0A2Z5Z2Y3;3035_A0A4R5N965;3036_A0A2A5SMB3;3037_A0A2Z5Z658;3038_A0A166W1N5;3039_Q9CH51;3040_A2RKE7;3042_A0A1V0NIC3;3043_A5GYM2,3044_A0A1B1IMN7,3050_A0A1B1IMD4,3064_A0A3B0GLX2;3045_A0A1V0NY25;3046_Q9AZE9;3047_Lactococcus_lactis_cremoris_MG1363_chr.trna62-ThrCGT (154677-154602)  Thr (CGT) 76 bp  Sc: 85.42;3048_A0A165FP22;3049_T0VBD2;3051_A0A552XNM8;3052_T0VBZ2;3053_A0A0B8R426;3054_A0A0V8BX42;3055_G6FDT8;3056_A0A2A5SG86;3057_A0A3B0GY25;3058_A0A1V0NS02;3059_T0S6P9;3060_Q9AZJ5;3061_G6FAP7,3101_A0A4U1MYY5;3063_T0WRQ2;3065_A0A1E7G842;3066_A0A1E7G684;3067_Q9AZM2;3068_A0A4R5MRI2;3069_T0VDN6;3070_G6FAV8;3071_G6FFX8;3072_A0A1V0P2D4,3078_A0A1V0P2U2;3073_A0A2Z5Z4Y5;3074_A0A0V8E6Y4;3075_A0A3B0G2H7;3076_A0A2X0SV97;3077_A0A1V0NGX6;3079_T2F4B0;3080_A0A0V8EXP2;3081_A0A1E7G612;3082_A0A3N6N5H0;3083_T0ULQ3;3084_A0A1B1IMC7,3088_A5GYM5;3085_Q9AZF4;3087_T2F3X4;3094_A0A552XG68;3095_A0A0A7SZ23;3096_A0A3N6KXC2;3097_T0UPL0;3098_A0A1V0PKI5;3099_A0A0M2ZQL6;3100_A0A3N6LA16;3102_G8P2U7;3103_A0A1V0NS40;3104_A0A552XG90;3105_T0VY74;3106_A0A552XDP6;3107_A2RJD4;3108_T0VTS5;3109_A0A1E7G818;3110_T0WIX2;3111_A0A1V0PHH5;3112_A0A552XIP5;3113_A0A3N6MZS7,3125_A0A3N6LHG9;3114_A0A1E7G6N7;3115_A0A1P8BLP1;3116_T2F6H1;3117_Q9AZI5;3118_Q2VHJ0;3119_T2F3G2;3120_A0A1V0NVG3;3121_T0WNY7;3122_T0W5Z5;3123_A0A4U1N2J4;3124_A0A0V8CDJ4;3126_A0A552XFL9;3127_A0A2X0SVL0;3128_A0A2Z5Z7V9;3129_A0A2X0PI42;3130_Q9AZE0;3131_T0SH66;3132_Q9AZF1;3133_A0A3N6N664;3134_A0A2Z5Z5H5;3135_A2RJN6;3136_A0A4P6JBT9,3145_A0A552YXS4;3137_T0VZ59;3138_Q9AZF5;3139_A0A1E7G6B1;3140_A0A2A5SAX9;3141_A0A1V0NMC5;3142_F9VEV0;3143_G6FGC0;3144_A0A0A7T0Z9;3146_A0A2X0R1X3;3147_A0A1B1IMQ4;3148_G0WJP3;3149_A0A0B8QKU7;3150_G8P5K0;3151_A0A552XLH1;3152_T0UB60;3153_T0UR35;3154_G8P429;3155_A0A2X0R3B7;3156_K4G131;3157_G8P4A2;3158_A0A2A9ICK7;3159_A0A1V0PKF1;3160_A2RJV2;3161_A0A1V0NWX9;3162_A2RMN9;3163_A0A1V0P9J0;3164_A0A552XG60;3165_A0A0V8C0C5;3166_H5SXP5;3167_A0A1V0PA99;3168_Q9RAV6;3169_T0VVJ5;3170_A0A1E7G4A1;3171_A0A552XJA1;3172_H2AM39;3173_A0A0A7T263;3174_A0A3B0H2T0;3175_A0A3N6L4X9;3176_Q9AZJ6,3178_Q9AZJ7;3177_T0TBT0;3179_G6FEW0;3180_A0A2Z5Z4W3;3181_A0A4U1N2J1;3182_Q9AZM4;3183_A0A199YPI1;3184_A0A0A7T2B1;3185_A0A552XD76;3186_A0A552YXR3;3187_A0A5D4GGS1;3188_Q030T2;3189_A0A1V0NGW1;3190_A0A5D4GAJ4;3191_A0A1V0P7E2,3193_A0A2Z5Z350,3195_A0A1E7G686,3196_A0A2Z5Z2U7,3198_A0A1E7G6C4,3199_A0A166WQ63,3200_T2F3X0,3208_A0A0M2ZSC0,3209_A2RHW4;3192_A0A1V0PGZ5;3194_Q9CIZ2,3197_Q9CIZ4;3201_A0A0M2ZR52;3202_A0A1V0NRX8,3204_A0A0H1RR56;3203_T0WR53;3205_T0W656;3206_A0A1V0NU42;3207_A0A1P8BLH5;3210_A4VCB6;3211_A0A2Z5Z5U4;3212_Q9AZQ8;3213_T0V569;3214_A0A3B0H8Q1;3215_A0A2X0PLY6;3216_G6FGB4;3217_A0A0A7T504;3218_Q9CH29;3219_Q9CH29;3220_A0A5D4GFM3;3221_A0A552XDB0;3222_A0A1E7G1C2;3223_A0A1V0NUZ9;3224_A0A3N6LC00;3225_A0A0V8D3F3;3226_Q77JL3;3227_U6ENM4;3228_Q9AZF6;3229_Q2QER8;3230_T2F6V6;3231_A0A3B0GY69;3232_Q9AZI3;3233_G8P963;3234_A0A2X0PNV8;3235_A0A1V0NU79;3236_A0A0V8ER68;3237_A0A552YRZ2;3238_Q9AZR0;3239_A0A5D4GV53;3240_T0W1D2;3241_A0A1V0NT97;3242_A0A552XNR4;3243_T0VE26;3244_A0A2Z5Z794;3245_T0SA63;3246_A0A2A9HK58;3247_G0WJP9;3248_A0A5D4G2J7;3249_A0A1V0NT89;3250_A0A5E9JIF6;3251_A0A5D4GPP6;3252_A0A223DQQ3;3253_T0VGW3;3254_A0A4V0YXK7;3255_G0WJP1;3256_A0A0B8R059;3257_A0A552YAH7;3258_A0A5E9JJ43;3259_T0SGS3;3260_A0A2Z5Z5S3;3261_A0A4R5N029;3262_T0UY02;3263_T0UQW3;3264_T0WQS1;3265_A0A552YZK5;3266_A0A4U1N389;3267_T0VXE7;3268_A0A0V8EKP6,3281_G1FE08;3269_A0A552XID7;3270_A0A0V8C5G6;3271_A0A5D4GAW1;3272_A0A552YRZ0;3273_A0A2Z5Z7D0;3274_A0A2X0QZE4;3275_Q9CFL5;3276_A0A5D4G4C7;3277_A0A1V0P849;3278_Q9CHS5;3279_A0A2Z5Z492;3280_A0A0V8EHR6;3282_T0UKR6;3283_A0A1V0NUJ6;3284_A0A3N6MZR5;3285_A0A0V8C5H0;3286_A0A3B0GHF4;3287_A0A3N6LYZ7;3288_A0A0V8DRT9;3289_Q9AZS9;3290_Q9AZH3;3291_A0A3N6L743;3292_T0VTT5;3293_A0A2Z5Z6F2;3294_H2B2W8;3295_A0A0V8CAK3;3296_A0A1V0PA27;3297_T0SA45;3298_A0A1V0P8A9,3299_T0VB37,3300_A0A166WMC8,3301_T0UZK6,3302_A0A2Z5Z843,3304_T0VD69,3305_A0A1V0PFG2,3306_A0A166YSK1,3307_T0VE95,3308_T2F4S2,3309_T0V7Z0,3310_T0V9I6,3312_T0VWP0,3313_T0TF70,3314_T0S5F0,3315_T0ULH1,3316_A0A2A5SV28,3317_A0A161UIA7,3318_A0A1V0P877,3319_T0S6V7,3320_T0UM05,3321_A0A1E7G4F5,3322_T2F6U8,3323_T0VEP0,3331_T0VT74,3332_A0A1V0NTA7,3333_A0A1V0PAA7,3338_A0A1V0NTE0,3339_T0UPV7,3340_T0S867,3341_T0WML5,3344_A0A166ZGK9,3345_T0WS49,3346_A0A166YZZ9,3347_T0WFA9,3348_T0UI27,3349_T0UT26,3351_A0A1V0NSE5,3352_Q032D2,3355_Q02XJ3,3362_A0A084A868,3364_T0VWQ9,3387_T0W086,3404_T0VCN5;3303_T0TFK1;3311_G0WJP7;3324_Q7BQ86;3325_A0A4R5MXK3;3326_A0A4U1N250;3327_A0A1V0PHD1;3328_A0A5E9JJ36;3329_A0A084ADU9;3330_A0A4R5MS80;3334_A0A4P6JH29;3335_A0A3N6KVZ8;3336_T0UFH3;3337_A0A0R2NFD1;3342_A0A1E7G1P1;3343_A0A1V0PHX6;3350_Q9AZJ4;3353_A2RKP7;3354_G6FEG3;3356_T0UQ51;3357_A0A084ADC8;3358_A0A552XJE9;3359_A2RKJ1;3360_A0A2A5SVA4;3361_G8P9P5;3363_A0A2Z5Z8Q7;3365_T0UUI6;3366_T2F501;3367_T0S5F4;3368_A0A1V0NXZ1;3369_T0WTW1,3392_A0A2Z5Z4E4;3370_D2BPE0,3376_A0A0V8BXT5,3451_H5SXL1;3371_A0A1V0NYY2;3372_A0A3S3PA72;3373_T0UI58;3374_T0WM94,3391_A0A2A5SV85;3375_T0VCQ0;3377_A0A0A7T2F2;3378_A0A552YLX2;3379_A0A552YVN8;3380_Q9AZL7;3381_T0S6X5;3382_A0A552YXT0;3383_A0A1V0PJE7;3384_A2RNM2;3385_A0A1V0PIS2;3386_A0A4U1N2C5;3388_A0A1V0NNV5;3389_T0TDP6;3390_T0WP40,3397_A0A2A5SSW9,3398_A0A4R5MRN9,3420_T0WQB2;3393_H5T0P5;3394_H5SXK8;3395_G6FG61;3396_A0A2Z5Z6Y1;3399_A0A0B8QSK3;3400_A0A1V0NUV9;3401_T0VSB3;3402_A0A4R5N070;3403_A0A1V0NS48;3405_A0A2Z5Z6X5;3406_B3VHT1;3407_T0UMT9;3408_A0A1V0PF52,3424_T0VDW8;3409_A0A1V0NTT6;3410_A0A1V0NTS1;3411_A0A1V0PE50;3412_A0A2Z5Z5R6;3413_Q9CJB7;3414_G6FC61;3415_A0A1V0NTZ1;3416_A0A2Z5Z760;3417_A0A3N6LC24;3418_T0VE89;3419_G8P8W5;3421_A0A552XDZ0;3422_T0UQ54;3423_A0A0B8QSS4;3425_T0TIN0;3426_A0A1E7G7G7;3427_A0A1V0P9S1;3428_G8P405;3429_A0A552YF69;3430_T2F4Y2,3456_A0A5E9JJI3,3496_T0WS31;3431_A0A1V0NS65,3434_A0A1V0NS96,3435_A0A1V0NS52,3436_A0A1V0NS71,3437_A0A0M2ZPL5,3438_A0A084AAH2,3453_T0TKQ2;3432_A0A1V0PFY2;3433_G1FE16;3439_G0WKQ4;3440_A0A1V0NHM6;3441_A0A4R5MU78;3442_Q9CFG7;3443_A0A3N6L8F2;3444_A0A5D4G3J5;3445_Q9CHD3;3446_G8P3T4;3447_A0A2X0PM12;3448_A0A552XGV4;3449_A0A0V8CMA0;3450_A0A1V0NXG3;3452_Q9CH23;3454_A9QS65;3455_Q7BQ85;3457_H2AM44;3458_A0A0V8DSE4;3459_T2F3T7;3460_A0A0A7SX05,3469_G8P3C5;3461_A0A0V8BPR3;3462_A0A1E7G3E9;3463_A0A2X0R6I6;3464_A0A1V0NY82;3465_G8P4S2;3466_G6FFS3;3467_A0A4R5MRT4;3468_T0UA88;3470_A0A0V8EKB0,3515_T0WSP5;3471_A0A0V8E0H8;3472_T0VHN1;3473_T0TGZ0;3474_H5T175;3475_A0A5E9JHC2;3476_T0WNZ5;3477_A0A552YXH0;3478_A0A2X0PWS7;3479_A0A3N6L2P6;3480_A0A1V0NW91;3481_P96790;3482_T0VWY5;3483_T0WRI6;3484_A0A5E9JIR4;3485_T0UNJ8;3486_A0A2Z5Z307;3487_A0A2A5SVL5;3488_A0A1V0NUH3;3489_A0A1P8BLY2;3490_A0A0B8QWA7;3491_Q9AZI7;3492_A0A0M2ZRA2;3493_A0A1E7G363;3494_A0A2X0RIZ8;3495_A0A1V0P8Q2;3497_T0UKJ6;3498_A0A0B8QXK4;3499_A0A1V0PFW0;3500_T0W217;3501_A0A3B0GFA9;3502_A0A161U1P3,3508_T0V7Q4;3503_A0A2X0PGD9;3504_A0A2Z5Z6H7;3505_T0UQI5;3506_U6EQG4;3507_A0A1V0P7L4;3509_A2RIG4;3510_A0A3N6LI26;3511_T0W8H7;3512_A0A1V0NSU3;3513_A0A199YVP3;3514_A0A0A7T3J5,3528_G8P3C9,3531_G8P3D0;3516_T2F7S7;3517_A0A0B8QKU7;3518_A2RLU8;3519_A0A5D4GCW0;3520_A0A2Z5Z4W3;3521_A0A0V8EIZ8;3522_T0TDC4;3523_A0A5D4G922;3524_G6F9I5;3525_A0A5E9JKP8,3527_T0UV75,3529_A0A1V0P9L3;3526_A0A199YVL8;3530_A0A1V0NRX9;3532_A0A3N6KUK0;3533_A0A1V0P9H6;3534_A0A4P6JDS7;3535_A0A552YW21;3536_A0A552YXS2;3537_A0A3N6N8S8;3538_A0A3N6KMP0;3539_Q9CEM8;3540_A0A1V0P5Q8;3541_A0A5E9JFP6;3542_G0WJR9;3543_A0A1V0NT06;3544_A0A3N6L0S4;3545_A2RMY0;3546_T0WQF2;3547_Q02YX5;3548_A0A199YT69;3549_A0A1V0NFJ8;3550_A0A1V0PDI1;3551_A0A1V0P8W7;3552_A0A1V0ND12;3553_A0A552XNP7;3554_U6ESY8;3555_A0A5E9JIU8;3556_T0VEQ3;3557_Q9AZI0;3558_Q9AZH4;3559_Q9AZH9;3560_A0A2Z5Z757;3561_Q9AZE4;3562_A0A5E9JI30;3563_A0A0R2NE64;3564_A0A0V8EWD9;3565_Q3SAW5;3566_B5SP38;3567_A0A5E9JHX7;3568_A0A1V0ND01;3569_A2RHB7;3570_G8P3D1;3571_G0WJU8;3572_A0A1V0NXT7;3573_A0A1V0PF94;3574_T0WRT9;3575_T0VGS1;3576_T0WQF3;3577_T0WPX2;3578_A0A1V0PHA3;3579_A0A4V5Q1B8;3580_S6F2U3;3581_A0A2Z5Z7B2;3582_A0A4V3A1D3;3583_T0WB04;3584_T0VJ69;3585_A0A1V0NT94;3586_A2RIG2;3587_A0A1V0NTC3;3588_A0A1V0PGT6;3589_T0RWY6;3590_T0TE39;3591_A0A1V0NIF0;3592_A0A5D4GAI3;3593_H2AM43;3594_A0A0M2ZU98;3595_A0A0V8BVI3;3596_A0A4V3A235;3597_A0A1V0NX52;3598_Q94M78;3599_A0A0V8EWV9;3600_D2BN15;3601_A0A3N6L7S0;3602_A0A2Z5Z8G4;3603_A0A0V8BGS2;3604_A0A0V8AUX0;3605_A0A098CSZ3;3606_A0A5D4GDV0;3607_T0WMM4;3608_Q77JM4;3609_Q9AZP6;3610_A0A0M2ZRK5;3611_A0A3N6LBU2;3612_Q9CFG6,3617_A0A3B0GZW4;3613_A0A0V8ATR3;3614_A0A3N6KYI2;3615_T0VAG1;3616_T0WM44;3618_G6FAG3;3619_Q033G0;3620_H5SWI7;3621_Q9CGA2;3622_G6FDG3;3623_A0A1V0NWM9;3624_T0WBY4;3625_A0A166XV43;3626_A0A1B1IMQ1;3627_A0A0A7T356;3628_A0A0A7SXH0,3629_A0A0V8E441;3630_A0A1V0P227;3631_U6ERD4;3632_T0VTD6;3633_A0A2Z5Z763;3634_A0A2A9ISH2;3635_Q9AYV0;3636_A0A1V0NHT9;3637_T0TF42,3638_A0A2Z5Z8Q3;3639_A5GZ50;3640_A0A3N6L4W2;3641_A2RKS2;3642_A0A1V0PI20;3643_A0A0V8DVU9;3644_A0A5D4GAK7;3645_A2RNV7;3646_A0A0V8CEC9,3667_A0A5D4GJ69,3670_Q48599,3676_H5SXK2;3647_A0A5D4GP52;3648_A0A4R5MRE5;3649_A2RND0;3650_G6FB03;3651_A0A552Z2H3;3652_A0A3N6KI18;3653_A0A2X0SXV5;3654_O68168;3655_A0A5E9JK65;3656_A0A2A5SLF9;3657_T0WSM3;3658_A0A2Z5Z6G5;3659_A0A552XG02;3660_A4VC76;3661_Q9CGC2;3662_A0A1V0PHN4;3663_A0A1V0NSZ7;3664_G8P2Z8;3665_A0A552XPE6;3666_Q9AZJ1;3668_A0A3N6NBS0;3669_Q9AZH8;3671_A5GYL9,3692_A0A5D4GM71;3672_A0A552YUB3;3673_A0A5D4GBR7;3674_Q02YF8;3675_A0A166WG94;3677_A0A1E7G0M8;3678_Q9CHR6;3679_A0A5E9JJD5;3680_G0WJT8;3681_T0V871;3682_A0A552XPD9;3683_A0A552XFM5;3684_A0A1V0NR72;3685_A0A2X0R7R2;3686_A0A5D4GB45;3687_Q9AQD6;3688_A0A1E7G3F5;3689_A0A2Z5Z4S3;3690_A0A0V8ESF1;3691_A0A552XIJ7;3693_A0A0V8EG05;3694_A0A1E7G072;3695_A0A1B1IMX2,3697_D2BQF2,3699_A0A1P8BMT2,3702_A0A2X0R8M2,3703_A0A1B1IN11,3704_Q38114,3710_A0A2X0STU8,3713_A0A3N6L6K9,3718_A0A084AE50,3719_A0A1B1IMY2,3722_A0A3N6KUI1;3696_P19368,3823_A0A0A7T720;3698_A0A0H1RPX1;3700_A0A4U1N250;3701_A0A5D4GCR8;3705_T0VLF3;3706_A0A1V0PJQ2;3707_A0A552XFV9;3708_A0A5E9JHF4;3709_A0A1V0NZ65;3711_A0A1V0PH52;3712_A0A1V0NVU9;3714_A0A3N6N586;3715_A0A552YFW4;3716_A0A0B8R3X5;3717_A0A0V8C4L2;3720_A0A1V0NL35;3721_A0A552XCM8;3723_A0A5D4GNL2;3724_A0A2Z5Z2A5;3725_T0SCU9,3744_A0A5E9JMB4;3726_A0A2Z5Z3D1,3751_A0A1V0PEF0,3752_A0A1V0P6H2;3727_A5GZ63;3728_A0A2Z5ZA46;3729_A0A3B0GK16;3730_A0A1B1IMT5;3731_Q9AZG9;3732_Q9CG97;3733_A0A1V0P9K2;3734_A0A0V8EQY0;3735_A0A1V0P1M8;3736_A2RMA8;3737_A0A552YXV9;3738_A0A1V0PAG8;3739_T0TIB1;3740_A0A552XNQ0;3741_A0A1V0NG68;3742_T0VVJ6;3743_A0A199YSR3;3745_A0A1V0NCW1;3746_A0A3N6KST6;3747_Q9AZJ0;3748_A0A2Z5Z2N0;3749_A0A4U1MZA1;3750_A0A0V8AW68;3753_A0A0V8F1F5;3754_Q9CB10;3755_GCF_000479375.3_ASM47937v3_genomic;3756_G6F988;3757_A0A1V0NJM2;3758_T0S8N0;3759_Q9AZG5;3760_A0A167AZM7;3761_A0A0B8R426;3762_A0A3N6LN74;3763_T0VZ15;3764_A0A166WWA9;3765_H5SXP3;3766_A0A0V8C439;3767_T0VIM0;3768_A0A2Z5Z2I8;3769_Q9CH23;3770_A0A1V0NHA5;3771_A0A552XNN3;3772_T0UVK9;3773_A0A552YUB5;3774_T0UVA5;3775_A0A5D4G8M6,3777_A0A5D4G8J4,3780_A0A2A5S821,3781_A0A5D4GAI4;3776_D2BK89;3778_A0A0V8CDE4;3779_S6EXT5,3801_D2BLB0;3782_H5SY74;3783_A0A3B0GHF9;3784_A0A4U1N338;3785_G8P7I4;3786_A0A5E9JIF6;3787_T0UC53;3788_A0A5D4GAL6;3789_T0VVM9;3790_A0A1E7G234;3791_A0A1V0NTL1;3792_A0A1V0PJ23;3793_Q031H4;3794_A0A1E7G328;3795_A2RK34;3796_A0A3N6L8U4;3797_H5T145;3798_Q9XJE6;3799_A0A552XJD4;3800_A0A3B0GH46;3802_A0A1V0P6R4;3803_H5SWF8,3836_A0A1V0P7C0,3838_A0A0V8C0Y5;3804_A0A4U1N361,3809_A0A0V8BPS7,3810_A0A1V0ND71,3812_A0A1V0ND82,3813_A0A0H1RT12,3814_A0A0H1RKX1,3815_A0A0V8EY65,3816_A0A0H1RLV6;3805_A0A0M2ZSI7;3806_A0A161WD71;3807_A0A1B1IMW9;3808_A0A199YVN8;3811_A0A2Z3KNZ2;3817_A0A0V8D5B9;3818_A0A1V0NIC1;3819_S6EPU0;3820_A0A3N6N516;3821_A0A1V0P7Z8;3822_A2RLN2;3824_A0A1P8BMA1;3825_T0V4Z1;3826_T0WQH3;3827_Q9B016;3828_A0A084A7P4;3829_A0A552Z817;3830_A0A0V8EGL6;3831_A0A5D4GRF2;3832_A0A5D4GFQ0;3833_A2RJ59;3834_A0A059NT68;3835_T0TF25;3837_A0A0V8BMU3;3839_A0A0A7SYX9;3840_Q9AZD5,3845_Q9AZD6;3841_Q9CHS2;3842_R9QMC5;3843_A0A167AQH6;3844_A0A5D4GCU0;3846_A0A1V0NCP2;3847_A0A2X0RPX8;3848_A0A1P8BKW0;3849_Q9R7D7;3850_A0A1V0P367;3851_T0UQB0;3852_A0A165F5P3;3853_T0VI74;3854_A0A4U1N1F9;3855_T2F414;3856_A0A0B8QVF1;3857_A0A5E9JJN7;3858_A2RKJ6;3859_A0A1V0PDC9;3860_T0V2V6;3861_G8P3K4;3862_A0A1V0NTW9;3863_T0WT55;3864_T0W110;3865_A0A199YW15;3866_A0A3B0GQS9;3867_Q9CGB2,3873_D2BQV1,3877_A0A0V8E936,3878_A0A0V8E936,3879_A0A0V8E936,3880_A0A0V8E936,3881_Q7X4Z4,3882_A0A0V8E973,3883_Q9CGA9,3884_Q7X4Z1,3885_Q9CGA7,3886_A0A3B0GIA3,3887_Q7X4Y8,3888_Q9CGA6,3908_A0A0V8E8R7,3909_A0A3B0H0J4;3868_A0A1E7G6H6;3869_A0A5D4G8Y3;3870_A0A0B8QTH2,3876_A0A0B8R730,3890_A0A0B8QPG8;3871_Q9AZJ3;3872_A0A059NT94;3874_A0A3B0GKZ8,3919_A0A3B0GKI1;3875_A0A3N6L4B6;3889_T0WMP3;3891_A0A199YQC2;3892_A0A3N6M0M1;3893_A0A1V0PHY5;3894_A2RJV0;3895_A0A0B8QR39;3896_T0UK70;3897_T0VS19;3898_A0A1V0NTX1;3899_A0A4R5N5M6;3900_A0A5D4G2P1;3901_A0A5E9JIP8;3902_A0A0M2ZZ42;3903_A2RL61;3904_A0A2X0SV97;3905_T0UMX1;3906_A0A0A7T3M8;3907_G6FG32;3910_A0A1V0NZ56;3911_A0A1V0P9Y7;3912_A0A0B8R2C6;3913_A0A0V8BJA2,3918_A0A0H1RIT8;3914_Q9AZH5;3915_T0V956;3916_T0VCQ7;3917_GCF_000192705.1_ASM19270v1_genomic;3920_Q2VHN5;3921_A0A2Z5Z4J7;3922_A0A0V8ERG9;3923_A0A1B1IMG0;3924_A0A2X0Q1M0;3925_H5SXG8;3926_A0A2Z5Z6K8;3927_A0A1V0NIB6;3928_A0A0V8EUY9;3929_A0A1V0NHZ8;3930_A0A5D4FYU2;3931_A2RMB5;3932_A0A5D4GHY6;3933_A0A1V0NSE9;3934_A0A0A7T0A5;3935_A0A1V0NTV6;3936_A0A161V7R2;3937_A0A3N6L7C8;3938_T0T8P4;3939_G6F9H4;3940_A0A5D4GFN5;3941_A0A1E7G145;3942_T0VI18;3943_A0A1E7G6H6;3944_A0A2Z5Z8W5;3945_A0A5D4G900;3946_A0A0H1RJZ1;3947_Q9CIZ8,3948_Q9CIY8,3951_Q9CIZ9,3952_A0A2X0STE8,3953_D2BMG5,3954_Q9CIZ5,3955_Q9CIZ1,3956_Q9CIY9,3976_Q9CIY7,4011_Q9CJ01,4017_A0A2X0R2P1,4022_Q9CJ03,4023_Q9CIZ3,4052_A0A2X0Q0P4;3949_A0A098CZA4;3950_O87252;3957_A0A1B1RSL6;3958_A0A552YLF8;3959_A0A0M2ZSI1;3960_A0A166XV35;3961_A0A3N6LNT1;3962_A0A0H1RJG2;3963_A0A1V0P9F2;3964_Q77DL8;3965_A0A2X0PFW1;3966_Q9CFU9;3967_Q9CIB0;3968_A0A1E7G7P1;3969_A0A1V0PDJ6;3970_A0A5D4GCS8;3971_A0A5D4GC52;3972_T0VGV3;3973_A0A0V8EP58;3974_T0UZN7;3975_A0A2X0PGS3;3977_A0A0V8E5E1;3978_A0A5E9JDB7;3979_T0WRK2;3980_A0A2R4AKU6;3981_A0A5D4GM75;3982_T0WSF4;3983_T0WM56,3992_S6F9E5;3984_A0A1V0P348;3985_A0A2A5SBZ0;3986_A0A2R4AKV5;3987_T0W5P5;3988_H5SXL3;3989_A0A2Z5Z2W1;3990_A0A199YTM3;3991_T0WP31;3993_A0A3N6KXS3;3994_A0A5D4GFL6;3995_G6FFG9;3996_T0S6K2;3997_A0A552XIL2;3998_A0A2A5SQL3;3999_T0W6J9;4000_Q02X95;4001_A0A2Z5Z3C0;4002_T0VIM8;4003_A0A0A7SXN8;4004_A0A2X0SJP4;4005_B7SFX6,4008_A0A2X0R483;4006_A0A1V0NJB5;4007_T0V7V9;4009_A0A0A7T117,4040_A0A1V0P3E8,4142_A0A0V8AWD4;4010_A0A0V8ERS3;4012_A2RKM7,4018_A0A0B8QZT1,4020_A0A4S2T791,4021_A0A4S2T5D5,4055_A0A552XD05,4091_A0A0B8QKV0;4013_A0A2Z5Z3K5;4014_A0A2X0Q1X8;4015_T0VU22,4026_A0A023UB65,4027_A0A023U9Z2,4028_T2F296;4016_A0A4R5MXA9;4019_A0A5D4GFN4;4024_A0A3B0GH28;4025_A0A3N6KZQ2;4029_P21608;4030_A0A2X0SNS4;4031_T0WSF4;4032_A0A5D4G4K5;4033_A0A1V0PC09;4034_A5GZ18;4035_A2RKR1;4036_A0A4U1N0U4;4037_T0VF27;4038_A0A0V8C587,4060_A0A1E7G1J1;4039_G8P7Z2;4041_A0A1V0NSG0,4118_A0A2A5SR00,4119_A0A1V0PJC2;4042_T0S7H1;4043_A0A0V8DNV3;4044_Q04138;4045_A0A1E7G6M5;4046_A0A0V8EM13;4047_A0A1V0P656;4048_Q93QH7;4049_Q9AZM0;4050_Q9CG64;4051_T0USJ3;4053_A0A0B8QM41;4054_A0A2Z5Z3K9;4056_T0S9X6;4057_A0A3N6LBT8;4058_A0A4U1N1Y4;4059_A2RKR7;4061_S6F4X3;4062_G8P9T1;4063_A0A1P8BL00;4064_A0A552XGJ8;4065_A0A0V8EI78,4073_A5GZ65;4066_T0W0B1;4067_A0A3B0G1V1;4068_A0A1V0ND03;4069_Q2QER8;4070_G0WJJ8;4071_Q53512;4072_A0A5D4GCU9;4074_A0A2A5SLQ9;4075_A0A2X0SN22;4076_A0A0B8QK69;4077_A0A3N6KQX8;4078_A0A5D4G8H9;4079_Q7BLP2;4080_A0A0V8EKD9;4081_A0A5E9JHP3,4083_A0A1V0NUU2;4082_T0VWT0;4084_A0A1P8BMD9;4085_A0A552XHN2;4086_A0A2A9HW13;4087_A0A1V0PIC6;4088_A0A0M2ZUQ4;4089_H5SZ58;4090_Q9CIB6;4092_A0A1V0NYZ0;4093_A0A0V8DM43;4094_A0A5D4GAY1;4095_Q032F8;4096_A0A552XDT9;4097_A0A2X0PZW2;4098_H5SXK6;4099_A0A1V0P609;4100_T0V2S3;4101_A0A166XV35;4102_A0A1V0PDM4;4103_A0A4U1N1A3;4104_G6FDC2;4105_A0A0V8EMK4;4106_A0A1V0P3V0;4107_T2F389;4108_T0WLR9;4109_A0A0A7T3Z6;4110_G0WJT2;4111_G0WJJ7;4112_A0A2X0SL05;4113_A0A2X0SU74;4114_A0A4U1N2P2;4115_Q7DH38;4116_A0A552YXQ3;4117_K7DWD5;4120_G6FD22;4121_A0A2Z5Z5N0;4122_A0A1V0NJD5;4123_A0A1V0PCK8;4124_Q9CFH4;4125_Q9AZT2;4126_A0A1V0P8N0;4127_T0TL94;4128_U6ELA2;4129_A0A552XEX1;4130_A0A4U1N5Z5;4131_A0A2X0QZK9;4132_T0VSD6;4133_A0A0M2ZU53;4134_T0WC35;4135_Q9AZP1;4136_A0A0H1RQA3;4137_A0A199YRB0;4138_T0U9S2;4139_A0A1V0PHN4;4140_A0A552XI92;4141_A0A552XPF8;4143_U6ELY4;4144_A0A5D4G3Q2;4145_A0A1B1IMS8;4146_Q9AZN6;4147_A0A1V0P0R0,4178_A0A1V0P3V5,4278_A0A2A9HWN5;4148_A0A1V0NS53;4149_A0A552XPH1;4150_A0A5E9J9T0,4151_A0A552YYN2,4152_A0A5E9J9J5,4153_A0A5E9J9X4,4154_A0A552YYH3;4155_A0A552YLJ7;4156_G6F987;4157_A0A1V0P3L7;4158_A0A0V8BGP8;4159_G6FFY9;4160_A0A2X0PIM6;4161_A0A1V0PHM7;4162_A0A2A5SSX5;4163_A0A2X0R2L0;4164_T0V9H6;4165_A0A2X0RDW6;4166_A0A1V0P8J4;4167_A0A5D4GNI5;4168_A0A5E9JM92;4169_A0A552YIP4;4170_A0A1V0PDP1;4171_A0A0V8AMI1;4172_A0A0B8QUH9;4173_A0A5D4GMD7;4174_A0A2Z5Z7A9;4175_A0A3N6LEF9;4176_A0A552YXG4;4177_G8P4Q3;4179_A0A3N6L905;4180_A0A418ZIU7;4181_G6FBS0;4182_T0TBV7;4183_A0A1V0NDK5;4184_A0A552XIM6;4185_G0WJR0;4186_A0A5D4G2N6;4187_D2BK53;4188_A0A084AD98;4189_A0A3B0G4L0;4190_A0A552XFJ2;4191_A0A0V8EP04;4192_S6FB16;4193_A0A552XHE4;4194_T0VIS7;4195_A0A059NT75;4196_A0A1V0NIB6;4197_A0A552YHE4;4198_A0A2Z5Z6G5;4199_A0A023UAG3;4200_A0A1E7G3U1;4201_Q02VE3;4202_G1FE24;4203_Q9AZQ4;4204_A0A2Z5Z6D3;4205_A0A1E7G773;4206_T0UVT1;4207_T0VDC5;4208_G6FBD8;4209_A0A552YX14,4215_U6EN35,4216_A0A5D4G129,4217_A0A3N6L4R1;4210_A0A5D4G8H1;4211_T0UKF4;4212_A0A0B8QWC2;4213_A0A0A7T7J0,4214_A0A0B8QVK9,4257_A0A2A5SED7;4218_A0A0V8EGE2,4219_A0A552YWS0,4220_A0A552YWS3,4221_A0A552YWQ3,4222_A0A552YXJ3,4223_A0A552YWP8,4224_A0A552YX59,4225_A0A552YWP6,4226_A0A552YX84,4227_A0A552YWS2,4228_A0A552YWP5,4229_A0A552YWP0,4230_A0A0V8EHB9,4231_A0A552YWN8,4232_A0A199YVR1,4233_A0A552YWR3;4234_A0A3N6KZX4;4235_I7LPI1;4236_A0A2A9HI99;4237_A0A1V0P1E4;4238_A0A1B1IMU8;4239_A0A552YJW9;4240_G8P3H7;4241_A0A1V0NTX8;4242_A0A0B8QK69;4243_T0WPE3;4244_A0A1V0NV72;4245_Q9AZG9;4246_G6FA63;4247_A0A5E9JJV4;4248_A0A2A9I9K2;4249_A0A0A7T085;4250_A0A3B0GI77;4251_A0A1V0PAG8;4252_A0A2Z5Z689;4253_A0A3N6L164;4254_A0A552XHR4;4255_A0A0V8B725;4256_T0W5A2;4258_A0A2X0PNS5;4259_Q9AZQ5;4260_A0A2Z5Z4Q5;4261_A0A552XGY0;4262_A0A3N6L2H3;4263_A0A1V0NHH9;4264_T0RYE5;4265_A0A5E9JAK0;4266_T2F475;4267_A0A1E7G2K7;4268_Q5WPU0;4269_A0A0V8DYC2,4273_A0A0V8EE91,4274_A0A3N6KY86,4298_G6F9N5;4270_A0A2Z5Z7P1;4271_A0A0B8QJD5;4272_A0A418ZMW4;4275_A0A552YLL2;4276_A0A0B8QXJ9;4277_A0A5D4GA99;4279_Q2QER8;4280_A0A166XJX9;4281_A0A084AA47;4282_Q9AZV7;4283_A0A5D4GQC9;4284_A0A1V0P654;4285_A2RK02;4286_A0A4U1N4Y4;4287_A0A1V0PFM8;4288_Q9AZG3;4289_A0A1E7G1D0;4290_S6FDQ9;4291_A0A1P8BLJ2;4292_A2RMJ0;4293_A0A5E9JEM7;4294_A0A1V0ND33;4295_A0A1V0NGL5;4296_T2F3X1;4297_A0A3B0GG72;4299_S6EZY1;4300_Q9AZQ0;4301_Q9AZP9;4302_A0A552XGK0;4303_A0A166T2V0;4304_T0VG54;4305_A0A2X0PEJ8,4309_A0A2X0R1Y5;4306_A0A1V0NRW8;4307_U6ELI6;4308_A0A2R7XZZ3;4310_A0A2Z5Z431;4311_A0A1V0PAH6;4312_A0A0H1RSE2;4313_A9QSD0;4314_A0A1V0NY48;4315_Q48674;4316_A0A2A5STD2;4317_A0A1V0P3P4;4318_T0VED7;4319_A0A161VC29;4320_Q9CG46;4321_A0A2Z5Z4P4;4322_Q9AZX9,4327_Q9AZX8;4323_Q77MW6;4324_A0A5D4GAN3;4325_Q9AZY7;4326_A0A1V0P1H5;4328_U6EPU9;4329_A0A2Z5Z3Z1;4330_A0A3S3MM11;4331_A0A5D4GA51,4340_A0A2Z3KDG6,4348_A0A5D4GBN2,4354_A0A5D4GBZ2,4381_A0A3N6LFM2,4386_A0A3N6L3Q7;4332_A0A0B8QXQ2;4333_A0A1E7G3F5;4334_A0A1V0P3Y2;4335_D2BMA6,4379_D2BM99;4336_T0UTG2;4337_T2F4C1;4338_A0A0V8BZ66;4339_H5SX47;4341_S6F4X3;4342_A0A2R7Y0B2;4343_A0A0V8EAK2;4344_A0A2X0Q1V1;4345_A0A084A9Z4;4346_Q9AZM5;4347_G8P8K9;4349_T0VYE9;4350_Q9AZQ1;4351_A0A0B8QKU7;4352_T0ULI9;4353_A0A1V0PAP4;4355_U6END9;4356_H5SYD7;4357_D2BMZ6;4358_A0A1E7G0D2;4359_A0A552X9Y9;4360_Q9CHR6;4361_Q04379;4362_T0UFI2;4363_G6FE81;4364_Q8LTL3;4365_H5SYD4;4366_T0UVV5;4367_Q9AZQ3;4368_G6FFG9;4369_A0A3N6LCA7;4370_A0A0B8QT51;4371_A0A1P8BLQ9;4372_Q9CIU4;4373_T0VMG1;4374_A0A552XIF1;4375_G6FAR5;4376_A0A0B8QM79;4377_A0A1V0PH70;4378_Q9AZY6;4380_D2BMA1;4382_A0A1P8BME6;4383_A2RHA0;4384_A0A2Z5Z9T8;4385_T0WAV0;4387_A0A5D4G4P9;4388_A0A5E9JIE9;4389_G8P372;4390_A2RHA2,4412_A0A552XGJ3;4391_G0WJM5;4392_A0A4U1N002;4393_A0A2X0R081;4394_A0A552YMH6;4395_T2F6Y0;4396_A0A552YLM6;4397_A0A0V8CUV8;4398_A5GYH6;4399_A0A0V8CJC1;4400_A0A2Z3KK90;4401_A0A1E7G148;4402_G1FE23;4403_A0A1E7G2L2;4404_Q37968;4405_Q9AZY8;4406_A0A0V8C7M8;4407_A0A3N6N2S7;4408_U6ERE4;4409_A0A5E9JHQ0;4410_A0A2X0R4Q0;4411_A0A1V0NCD7;4413_Q9CDH8;4414_B5SP32;4415_Q2VHH6;4416_Q9AZY3;4417_T0VCW1;4418_T0VZF6;4419_A0A1V0NDA3,4425_A0A0V8EGS8,4426_A0A0V8EXT9,4427_A0A0V8C1P4,4452_A0A0V8C1N7,4543_A0A1V0ND93;4420_U6ETH3;4421_Q9AZZ4;4422_A0A1V0NL08;4423_A0A0V8EKA4;4424_A0A5E9JXU3;4428_A0A552XF78;4429_A0A552XD43;4430_T0WR84;4431_A0A1V0P2B4;4432_A0A552XGU9;4433_A0A0M2ZYW6;4434_A0A2Z5Z472;4435_A0A3B0GSK7;4436_A0A552XH44;4437_A0A552XH88;4438_G6FDD5;4439_P83334;4440_A0A3N6KZP8;4441_T0WLR9;4442_G6FG66;4443_U6ES09;4444_A0A552X9N6;4445_T0UWM6;4446_T0VRC5;4447_A0A1P8BMV4;4448_A0A1V0NIQ0;4449_A0A5E9JXX2;4450_T0SDU5;4451_A0A2Z5Z5X5;4453_A0A4U1N1A1;4454_A0A5E9JK32,4488_A0A4R5N443;4455_A0A5D4GPQ2;4456_A0A443LFU0;4457_A0A1V0P2E9;4458_A0A552Z1N1;4459_A0A1P8BKP5;4460_Q9AZN9;4461_Lactococcus_lactis_cremoris_SK11_chr.trna52-ThrTGT (2037323-2037251)  Thr (TGT) 73 bp  Sc: 83.91;4462_Q9CGW2,4497_A0A552XDZ3,4505_G6FC61;4463_A0A552YML4;4464_A0A084ABK3;4465_A0A1E7G3J5;4466_A0A2Z5Z9R9;4467_A0A3B0G751;4468_A0A5D4FPM7;4469_A0A1V0P331;4470_A0A4U1MZI8;4471_A0A552XMU4;4472_A2RJW9;4473_Q9CFI7;4474_A0A4R5N9W3;4475_T0TL94;4476_A0A3N6LCT4;4477_A0A1V0NJ57;4478_Q9AZY5;4479_A0A3B0GFK1;4480_U6EUR7;4481_Q9AZN4;4482_A0A0B8QTE7;4483_Q9AZL1;4484_A0A0V8DMV7;4485_A0A0V8EH98;4486_G0WJU8;4487_Q9CHQ7;4489_A0A2A5SQ29;4490_S6FI38;4491_A0A4U1N7L4;4492_A2RKN1,4493_A0A0B8QP97;4494_U6ETP9,4495_A0A0V8EDX0;4496_A0A0B8QL88;4498_A2RH98;4499_A2RH99;4500_A0A1E7G4A0;4501_T0VWN5;4502_A4GD41;4503_U6ETH8;4504_A0A552YGU6;4506_A0A2A9HUV5;4507_A0A1V0PAB5;4508_A0A1V0NW16;4509_Q9CG97;4510_A0A0V8EAF6;4511_G6F9L4;4512_A0A166ZE48;4513_A0A2X0R086;4514_T0VCN5;4515_Q0GTZ6;4516_A0A5E9JM25;4517_A0A2X0QZX2;4518_A0A199YTG6;4519_G6FDL8;4520_A0A1V0NTS6;4521_A0A1V0NID4;4522_A0A0H1RUL7;4523_A0A1V0NNM5;4524_A0A4U1N348;4525_A0A1V0NCE3,4536_A0A1V0NCE5,4537_A0A1V0NCF9;4526_A0A1P8BMG7;4527_A0A3N6LN06;4528_A0A552YLG2;4529_A0A0V8ET62;4530_Q9AZN3;4531_Q9AZN2,4538_Q9AZN1;4532_A0A552XGM3;4533_A0A2Z5Z9G1;4534_A2RHV1;4535_A0A3N6KPT4;4539_A0A2X0R7W8;4540_A0A1V0PA43;4541_A0A0H1RVY0,4542_A0A0A7T072;4544_A0A1V0P5E4;4545_A0A068AE08;4546_A0A0B8QQJ9;4547_A0A3T0UTQ6;4548_A0A443LE46;4549_A4GD40;4550_A0A0M2ZNF9;4551_A0A0M2ZVI8;4552_A0A0B8QXS5;4553_A2RMX0;4554_A0A1V0NU19;4555_A0A1E7G6V3;4556_A0A1V0PHT2;4557_A0A5D4G3I1;4558_A0A3N6L2B6;4559_A0A1E7G6H0;4560_A0A059NT75;4561_Q02ZE6;4562_T2F2W3;4563_T0UWF4;4564_A0A1V0PGF0;4565_A0A0M2ZUA7;4566_Q9CEC5;4567_T0VSB4;4568_A0A3N6MWH0;4569_A0A0V8EQ72;4570_A0A0M2ZW17;4571_A0A0V8F291;4572_A0A1P8BM39;4573_A0A0V8DVG5;4574_A0A1P8BMI4;4575_A0A5D4FZ30;4576_A0A1E7G3E8;4577_T0WMP3;4578_A0A0V8BHJ1;4579_U6EJR9;4580_A0A199YQZ6;4581_A0A4U1N5I7;4582_A0A5D4GGB0;4583_A0A0V8ELH1;4584_A0A1V0NS88;4585_A0A0B8QKU7;4586_A0A2A9HUU6;4587_A0A451F046,4592_Q9X491;4588_A0A3N6L7S8;4589_G0WJM4;4590_G6F9I9;4591_A0A2Z5Z5I8;4593_A0A5D4FMN4;4594_A0A2A5SQH3;4595_T0SBQ1;4596_A0A1V0NNP0;4597_A0A0V8ALW7;4598_T0UJA1;4599_T0S6K2;4600_A0A1P8BM94;4601_A0A0M2ZSD8;4602_A0A1B1RSJ6;4603_A0A1E7G524;4604_Q02WE4;4605_A0A1V0P2E0;4606_Q9AZL2;4607_A0A1E7G3D7;4608_G6FFZ0;4609_A0A1V0P1G2;4610_A0A0V8D6V6;4611_A0A1E7G0I5;4612_Q02ZE2;4613_A0A3N6KSU5;4614_A0A0M2ZS42;4615_A0A3N6L839;4616_A0A1P8BM39;4617_T0VGN2;4618_G6FEX6;4619_A0A0B8QZB7;4620_A0A1V0P0H9,4724_A0A0A7T0P5,4726_H5T0A6;4621_Q02VM4,4624_T0UAX1,4625_Q02VM2;4622_A0A0H1RNC8;4623_T0TLH1;4626_G6FF06,4627_A0A4U1N3G5;4628_A0A1V0NCM7;4629_A0A4U1N4D5;4630_A0A3N6L6Y3;4631_A0A1V0NQY6;4632_A0A0V8ESB8;4633_A0A2Z5Z3N8;4634_A0A2Z3KAT1;4635_Q9AZL7;4636_D2BMZ6;4637_A0A552XLX2;4638_A0A3B0GY46;4639_A0A4U1N3Y9;4640_T2F8I6;4641_Q3SAW7;4642_A0A4V3A1X2;4643_Q02YS0;4644_A0A1V0P9L8;4645_Q9AZP5;4646_A0A1E7G7A0;4647_A0A1V0NUU5;4648_A0A2Z5ZA55;4649_A0A552XFG7;4650_A0A4V0YXK7;4651_A0A552XFS4;4652_T0WPV5;4653_A0A2X0SK63,4656_A0A2X0R039,4660_A0A1V0NJL3,4661_A0A5D4G0R7,4662_A0A1V0NJS2,4663_A0A552YYM7,4664_A0A552YYG1,4665_A0A552Z4P8,4671_A0A1V0NJR3,4688_A0A1V0NJQ5;4654_A0A0B8R468;4655_T0TAZ6;4657_Q8LTN3;4658_A0A0B8QTD8;4659_A0A552XS85;4666_A0A0B8QWE4;4667_Q7BQ84;4668_U6EPW7;4669_D2BM90;4670_Q2QER8;4672_G6FFV4;4673_U6ESN9;4674_G6FAJ4;4675_A0A3N6KW24;4676_A0A552YLK2;4677_A0A2X0R2I2;4678_A2RP53;4679_A0A0H1RR22;4680_A0A3N6KI18;4681_A0A0V8BLG6;4682_T0UI22;4683_Q94MA8;4684_A2RN79;4685_A0A2Z5Z2H8;4686_A0A552Z897;4687_A0A2A9HUB4;4689_T0UPJ4;4690_A5GZ20;4691_A0A1V0PFC8;4692_A0A0V8EWD9;4693_G8P2U6;4694_A0A552XKX9;4695_A5GZ60;4696_A0A5D4GB11;4697_A0A552XPG4;4698_T0UI45;4699_A9QSN0;4700_A0A084ADC2;4701_A0A1V0P8X4;4702_O54433;4703_Q0GU35;4704_G6FBZ2;4705_S6FL61;4706_Q9AZT3;4707_A0A1E7G5X0;4708_G1FE46;4709_A0A3N6L1W4,4715_G6FEC2;4710_G0WJU8;4711_A0A0V8DHW5;4712_A0A1V0NSU3;4713_A0A2X0R5C0;4714_P42708,4766_H5SXJ6;4716_A0A5E9JFA4;4717_A0A552YYI9;4718_A0A1V0NZT0;4719_A0A2X0R8I0;4720_H5T1P3;4721_A0A443L3U2;4722_A0A552XAT7;4723_T0VYD2;4725_A0A1V0PDD9,4729_T0VGE4;4727_A0A552YV29;4728_Q2QER8;4730_A0A552YKV7;4731_no_reference_sequence;4732_A2RNC7;4733_Streptococcus_pyogenes_Manfredo_chr.trna59-AlaTGC (1572925-1572850)  Ala (TGC) 76 bp  Sc: 85.26;4734_Streptococcus_pyogenes_Manfredo_chr.trna59-AlaTGC (1572925-1572850)  Ala (TGC) 76 bp  Sc: 85.26;4735_D2BN02;4736_A0A1E7G5C4,4808_A0A552XF38,5040_A2RIF6,5043_A0A552XNJ9,5104_A0A1E7G225,5105_A2RKI0,5106_A0A1E7G4L6,5107_A0A552XD99,5108_A0A552XD58,5112_O54379,5114_A0A1E7G7Q1,5115_A2RKE9,5116_A2RKI1,5118_A0A552XJT3,5119_A0A552XJR6,5120_A0A552XJR8,5121_A0A552XJS4,5122_A0A1E7G1L3,5127_A0A552XGJ9,5128_A0A552XH66,5129_T2F380,5130_A0A1E7G6W2,5131_A0A552XGA3,5132_A0A1E7G789,5133_A0A552XG72,5134_A0A552XJ94,5135_A2RKC4,5136_T2F6W7,5137_A2RKD7,5138_A2RKD8,5139_A2RKE0,5140_A2RKL9,5141_A0A552XBY1,5142_A0A552XJR0,5143_T2F5G6,5144_T2F4W9,5145_A0A0M2ZQD9,5146_T2F7A2,5147_A0A552XEM8,5150_A2RNJ3,5172_A2RKE5,5183_A0A0M2ZXY4,5187_A0A0M2ZS25,5188_A0A0M2ZWB2,5192_A2RIJ6,5193_A0A552XJQ4,5194_T2F8C2,5201_A2RI41,5202_A2RIU7,5204_A0A552XKE4,5205_A2RM47,5210_A0A552XJ57,5213_A0A1E7G3S5,5214_A0A084A8H9,5215_A0A552XDP7,5222_A0A552XGE7,5223_A0A552XNM3,5224_A0A084AAN5,5225_A0A1E7G6Q1,5228_A0A084A9X2,5229_A0A552XC22,5230_A0A552XC24,5231_A2RIV5,5232_A0A552XEH5,5233_A0A552XEG9,5234_A0A084A793,5235_A0A552XEU2,5236_A2RKT4,5240_A2RL67,5241_A0A552XLW9,5242_A0A552XLV4,5243_A0A1E7G3Q4,5244_A0A552XLU3,5245_A0A552XJQ7,5246_A0A1E7G384,5247_A0A084AEL3,5248_A0A1E7G379,5249_A0A1E7G386,5250_A2RLM7,5251_A0A0M2ZRS8,5252_A2RM65,5253_T0TF13,5254_A2RN67,5255_A2RN68,5256_A0A0M2ZT62,5257_A0A552XHW8,5258_A2RP60,5268_A0A084AAK6,5271_A0A552XJ51,5274_A2RNV9,5280_A0A2A5SWX7,5286_A2RM99,5287_A2RJ13,5288_T2F610,5289_A2RNP1,5298_A0A552XLW0,5382_Q9L652;4737_O68169;4738_A0A0V8BNR8;4739_G6FDG1;4740_A0A1V0P0F7;4741_Q9CHM8;4742_A0A3N6L0W9;4743_A2RHX9;4744_A0A3B0GNJ8;4745_Q7BLP2;4746_A0A3N6KMW0;4747_D2BLG4;4748_A0A0M2ZXY3;4749_A0A3N6LAX3;4750_A0A1V0NY76;4751_A0A0A7T7H1;4752_A0A3Q9VTI2;4753_A0A0V8BMJ1;4754_S6FIK9;4755_A0A059NT70;4756_A0A0B8QHU2;4757_no_reference_sequence;4758_A0A1E7G5A5;4759_T0TIN0;4760_A2RHF8;4761_A0A1V0NJ33;4762_T0UKN3;4763_A0A0V8DY71;4764_T0WHQ4;4765_A0A5D4G900;4767_A0A552YZG1,4770_A0A2X0PD91;4768_A0A552YXE8;4769_S6FV99;4771_GCF_002078855.1_ASM207885v1_genomic,4803_GCF_002078855.1_ASM207885v1_genomic;4772_A0A084A8R7;4773_A0A0V8CBZ6;4774_A0A552XA67;4775_A0A2X0PQ05;4776_A0A0B8QND2;4777_Streptococcus_pyogenes_Manfredo_chr.trna59-AlaTGC (1572925-1572850)  Ala (TGC) 76 bp  Sc: 85.26;4778_A0A1V0NTX8;4779_A0A552YCU3;4780_A0A0V8E7J3;4781_A0A2Z5Z556;4782_A0A165FDA7;4783_A0A3N6L575;4784_A0A5E9JJ21;4785_A0A1V0NSX1;4786_T0VLF3;4787_A0A223DQM5;4788_A0A1V0NCL5;4789_Q9AZP4;4790_A0A552XDF4;4791_A0A3N6KUW9;4792_A0A552XAG3;4793_A0A552YL49;4794_A0A084ACM9;4795_A0A5D4G6Q9;4796_A0A1V0NI99;4797_A0A0B8R6Z3;4798_U6EME3;4799_A0A2Z3KNN5;4800_GCF_002078495.1_ASM207849v1_genomic;4801_A0A0A7SZY4;4802_A0A1V0NNG6;4804_S6FHH2;4805_A0A0V8BQD2;4806_U6EPW5;4807_A0A1E7G153;4809_T0VMP2;4810_A0A0M2ZZZ0;4811_A0A552XCZ2;4812_A0A0H1RQ26;4813_A9QSN3;4814_A0A2X0PQE8;4815_A0A0V8F1F5;4816_T0UMF4;4817_A9QST3,4818_A0A0A7T2C4,4905_A0A0B8R1B6,4920_A0A0A7T1F2,4921_A0A0A7T1I2,4961_A0A0A7T6X0,4977_A0A1V0NPZ8,4990_A0A0A7T1K5,4991_A0A0A7T1H7,4992_A0A0A7T7U8,4993_A0A0A7T385,4994_A0A1V0P4A3,5037_A0A1V0NPW2;4819_A0A3N6KLE7;4820_A0A552YG12;4821_A0A0D6E0P4;4822_H2B2Q0;4823_A0A0V8EA40;4824_A0A5D4GI59;4825_A0A552YF76;4826_T0V2S3;4827_A0A0V8CAW3,4828_A0A0H1RRN5;4829_A0A166K7C0,4841_A0A2Z5Z4Y4;4830_A0A552YFJ8;4831_A0A1V0PDK1;4832_A0A552YU39;4833_G6FE76;4834_A0A2X0SKC7;4835_T0UKW2;4836_A0A0V8D220;4837_A0A552YYD7;4838_Q0GTY9;4839_A2RN61;4840_A0A084A7G2;4842_T0VIZ0;4843_A0A0B8QZX7;4844_A0A0V8EHG3;4845_A0A1V0P7L4;4846_A0A552XIP3;4847_A0A1V0P6W8;4848_A0A5D4GAZ1;4849_A0A552YYG0;4850_A0A0A7SZV4;4851_A0A552XAG8;4852_A2RP69;4853_A0A3B0GCX6;4854_A0A552XNK4,4857_A0A552XPP3;4855_Q0GTZ0;4856_A0A1V0NJN7;4858_A2RIE7;4859_A0A552YIG9;4860_A0A5D4GNM8;4861_G6FF65;4862_A0A0V8BZ06,4867_Q0GTZ2,4902_Q0GTZ5;4863_P35518;4864_A0A5D4GPS2,4871_A0A5D4GQF7,4872_A0A552YZ94,4873_A0A5D4GM92;4865_A2RP52;4866_A0A1E7G2N8;4868_A0A0M2ZUX4;4869_A0A0V8BZZ6;4870_A0A552XAT5;4874_T0V290;4875_A0A5D4G7I5;4876_A0A3N6LEG8;4877_U6ESG6;4878_A0A2Z5Z669;4879_A0A5D4GN64,4954_A0A552YCW1;4880_T0WPC6;4881_Q9AZP3;4882_T0TBV7;4883_A0A1P8BKW0;4884_D2BQ77;4885_G0WJW6;4886_Q9CJB8;4887_D2BP51;4888_A0A1V0NV04;4889_A0A1V0NHT3;4890_A0A0V8EK82;4891_A2RKU3;4892_A0A1V0P623;4893_A0A1E7G598;4894_A0A1V0NI72;4895_A0A084ACM9;4896_A0A1V0PFA8;4897_A0A3N6L3M8;4898_A0A3Q9VTI2;4899_A0A1V0NVI4;4900_A0A552XDH3;4901_U6EPU9;4903_A0A552YLK7;4904_G6FG89;4906_S6F376;4907_A0A0V8EKU9;4908_A0A4U1N4Q4;4909_A0A1B1IMF0;4910_A2RJ72;4911_A0A552XJG1;4912_A0A3B0H2V8;4913_G1FE42;4914_A0A0V8F1F5,4941_A0A1E7G3D1;4915_A0A0V8EBG8,4916_A0A552YW33;4917_A0A1V0NIL0;4918_A0A3N6N813,4962_G6FEB0;4919_A0A3B0GLD1;4922_Q38094;4923_A0A1V0NC56;4924_T0WMM4;4925_A0A2X0PWS7;4926_Streptococcus_pyogenes_Manfredo_chr.trna59-AlaTGC (1572925-1572850)  Ala (TGC) 76 bp  Sc: 85.26;4927_A0A0V8C4U9;4928_A0A1P8BMW2;4929_T0UWH3;4930_A0A1E7G159;4931_A0A2Z5Z904;4932_T0S6X5;4933_A0A1P8BL23;4934_A0A4U1N2J1;4935_A0A2X0SPD9;4936_A0A3Q9TCW2;4937_A0A0B8QW51;4938_A0A0V8ALW7;4939_A0A3N6L1X8;4940_A0A4P6JG09;4942_Q9AZW7;4943_A0A199YSL6;4944_A0A2Z5Z6B3;4945_A0A0V8EWD9;4946_A0A1E7G3Y4;4947_A0A084A713;4948_A0A5D4FYT3;4949_A0A5D4FZV3;4950_A0A2Z5Z2F2;4951_A0A5E9JGP8;4952_A3F4D8;4953_A0A2N5WBR0;4955_A0A1B1IMU1;4956_A0A2A5SVW1;4957_A0A1V0NHH9;4958_U6EQ50;4959_A0A1P8BKQ8;4960_A0A0B8QVP5;4963_A0A1V0P1B9;4964_A0A1V0P3C1;4965_A0A0B8R2U2;4966_A0A2A5SQR9,4974_A0A1E7G790;4967_A0A2A9HKK2;4968_T0W5M5;4969_A0A5E9JFA3;4970_O53069;4971_A0A5D4GP78;4972_A0A1V0NJL6;4973_A0A552YWA6;4975_T2F6I4,4983_T2F5Q0;4976_A0A0V8AWA9;4978_A0A2X0PE64,4997_A0A552Z5Q1,4998_A0A552YYH1;4979_A0A4U1MYN0;4980_A0A084A8S6;4981_O87207,5027_A0A552YYL8;4982_A0A552YW07,5002_A0A552YW44,5003_A0A552YW34,5004_A0A552YW09,5005_A0A552YW16,5006_A0A552YW22,5007_A0A552YWV9;4984_Q94M89;4985_T0WMP3;4986_A0A4U1N0T3;4987_A0A4U1N1A8;4988_A0A3B0GL87;4989_U6EQZ9;4995_Q9CJ21;4996_A0A4V5Q0G1;4999_A0A1V0NBQ8;5000_A0A1V0PE81;5001_A0A1E7G1D4;5008_A0A0D4CCQ1;5009_A0A0A7T216;5010_A0A0V8ECD8;5011_A0A4U1N3Z2;5012_Q9AZG9;5013_A0A1V0NW16;5014_A0A1E7G6K0;5015_A2RHA1;5016_A0A0V8CFE1;5017_A0A2X0R1V5;5018_A0A0V8EX11;5019_A0A1P8BMB1;5020_A0A0V8DSB7;5021_A0A0V8D9Q9;5022_A0A5D4GC30;5023_T2F434;5024_A0A0B8QR72,5078_U6EMJ6;5025_A0A0A7T0L5;5026_A0A1P8BLY2;5028_T0UFZ6;5029_A0A3N6KY85;5030_A0A4U1N311;5031_Q0GTZ8;5032_T0W179;5033_A0A2Z5Z3K9;5034_A0A2N5W9R8;5035_Q48711;5036_T2F6Q4;5038_A0A0A7SYJ5;5039_A0A5D4GDR6;5041_A0A4U1N539,5065_A0A1V0NHS6,5066_A0A0V8BME0;5042_A0A1V0P7L1;5044_A0A1E7G072;5045_A0A0V8ARM7;5046_A0A1V0NWQ1;5047_A0A3N6L430;5048_A0A0A7T2G8;5049_GCF_002148215.1_ASM214821v1_genomic;5050_A0A0V8EVU0;5051_A0A1E7G4S2,5052_A0A1V0PAT8;5053_A2RKX3,5054_A2RKX4;5055_A0A2X0QZ80,5152_A0A2X0R165,5154_A0A2X0QZ74;5056_Q9AZL0;5057_Q38184;5058_T0W4C9;5059_A0A552YW15;5060_Streptococcus_suis_98HAH33_chr.trna36-ValTAC (425674-425746)  Val (TAC) 73 bp  Sc: 84.84;5062_A0A084AAI7;5063_A0A1B1IMU3;5064_T0UMF4;5067_A0A199YSB2;5068_A0A1V0PDT4;5069_A0A3B0GH28;5070_no_reference_sequence;5071_A0A1V0PH77;5072_U6ESN9;5073_A0A2A5SLQ9;5074_Q77JM4;5075_A0A1V0NJI1;5076_U6EMQ7;5077_A0A2Z5Z723;5079_A0A1V0PGV6;5080_T0VU01;5081_A0A0M2ZQI0;5082_A0A552YMV5;5083_A0A552XGJ0;5084_A0A2X0R0D3;5085_Q9CFG9;5086_T0WNY7;5087_A0A552YY88;5088_D2BLC1;5089_A2RI00;5090_G6F918;5091_A0A1V0NCB7;5092_A0A552YYN5;5093_T0V2D1;5094_A0A2A5SYV0;5095_A0A3N6LAX3;5096_Q9AZ70;5097_A0A4U1N0Q6;5098_A0A2X0PEJ6;5099_Q9REX9;5100_A0A552YW77;5101_A0A2X0SUZ1;5102_A0A0V8BRL3;5103_G0WJR8;5109_T0UZI5;5110_A0A5C5BHM8;5111_A0A2X0PE69;5113_A2RHB3,5126_A0A4S2TCN0;5117_U6ETH1;5123_A0A2X0PD99;5124_Q38108;5125_A0A2A5SQG4;5148_A0A4U1N0U2;5149_S6FRU4;5151_Q9AZM9;5153_A0A0D6E066;5155_B5SP43;5156_A0A1V0PDY3;5157_Q9AZV8;5158_D2BPH8;5159_A0A0V8C8H8;5160_A0A4U1MZI8;5161_A2RJL9;5162_U6EMP8;5163_A0A4P6JFW8;5164_A0A2A5S6V5;5165_T0WM01;5166_A0A2Z5Z5I7;5167_A0A1V0PFA4;5168_T0UH61;5169_A0A2X0PE58;5170_A0A2X0PG05;5171_A0A0V8CFH3;5173_A0A4U1N4I2;5174_A0A4U1N4I2;5175_A0A2Z5Z899;5176_T0V928;5177_A0A552XAW4;5178_A0A552XPM3;5179_A0A1E7G4V7;5180_A0A1E7G258,5212_A2RKL7,5267_D2BMZ6;5181_WP_063280620;5182_A0A1V0PJL3;5184_A0A084AAA3;5185_A0A4U1N0Z2;5186_A0A0B8R3X5;5189_A0A2A5SQJ5;5190_A0A4V5Q0N3;5191_A4VC85;5195_G6FG89;5196_A0A2N5WEI4;5197_A0A0V8EN50;5198_A0A3B0GCF2;5199_A0A5E9JHP8;5200_H5SZG9;5203_A0A3N6KUT9;5206_T0V097;5207_A0A1V0NHU2;5208_V8ATD2;5209_A0A2Z5Z9J6;5211_A0A552X9N7;5216_A0A552YJY6;5217_A0A2A5RV41;5218_A0A552YJJ2;5219_A2RP47;5220_A0A552YW17;5226_A0A1E7G206,5227_T2F3P4,5321_Q9ZAX5;5237_A0A5E9JHJ0,5238_A2RKX6,5239_A2RKX7;5259_T0W6F5;5260_A0A1V0P312;5261_no_reference_sequence;5262_O48506;5263_T0V2S3;5264_A0A552YY54;5265_A0A1P8BMW2;5266_G0WJR2;5269_A0A552YLG9;5270_A2RNS8;5272_A5GYJ9;5273_A2RLH1;5275_A0A1V0PHF9;5276_A0A0V8ALW7;5277_Q02W56;5278_A0A1E7G2C2;5279_A0A552Z134;5281_A0A1P8BLJ3;5282_A0A4S2T5W6;5283_A5GZ50;5284_A0A1E7G5L0;5285_G6FBE2;5290_A0A2R4AKU4;5291_Q77JL8;5292_A0A552XHP7;5293_A0A3N6LYD1;5294_A0A5D4G1Z1;5295_A0A1V0NHU1;5296_A0A0B8QP71;5297_G8P965;5299_A0A443L591;5300_T0VF81;5301_Q9AZK6;5302_Q9AZY1;5303_A0A1P8BL00;5304_A2RL74;5305_A0A2Z5Z8J9;5306_G6FC87;5307_G0WJT1;5308_A0A552XEC9;5309_A0A0V8ALJ5,5349_A0A1V0P0E1;5310_A0A5E9JIU1;5311_A0A2A5SWZ5;5312_A0A552YLP1;5313_T0VFL4;5314_A0A1E7G339;5315_A0A0B8QX61,5435_A0A0B8R607,5449_A0A0B8QNK2,5450_A0A0B8R617,5451_A0A1V0NKD4,5452_A0A0B8QX55,5453_A0A0B8QSJ8,5454_A0A0B8R318;5316_A0A3N6KY65;5317_GCF_002078915.1_ASM207891v1_genomic;5318_A4GD41;5319_K7DWC8;5320_A0A1V0NJ43;5322_U6ENM7;5323_A0A552YLU2;5324_A0A0V8BVQ8;5325_Q9CJB8;5326_A0A552XA69;5327_A0A059NT46;5328_A0A1V0NUQ4;5329_A0A3B0GJJ5;5330_A0A0V8EEB3;5331_T0UL28;5332_U6EMP8;5333_T0UAE0;5334_A0A3N6KY76;5335_T0WT46;5336_G8P8G4;5337_A0A418ZIS5;5338_G8P6D7;5339_A0A1V0NWS9;5340_A0A5E9JJN7;5341_A0A1V0NY76;5342_A0A166Z5A7;5343_A2RIX0;5344_A0A443LHJ0;5345_A0A2X0PX18;5346_A0A0R2NG23;5347_A0A552YJR9;5348_U6EPK3;5350_A0A0V8CSW3;5351_A0A5D4G634;5352_A0A0D6E0F4;5353_A0A1V0NWP4;5354_A0A443LE57;5355_A0A1V0NHS5;5356_A0A0V8BMI8,5428_A0A2A9IR33;5357_A0A552XKH0;5358_A0A2Z5Z6V6;5359_A0A0V8EAY0,5379_A0A0B8QKQ1;5360_A0A4U1N4L5;5361_A0A1V0P1Z8,5369_A0A1V0P231;5362_A0A1V0P3U0;5363_A0A3S3P9W9,5373_A0A418ZJV2;5364_Q9AZY0;5365_Q02YB7;5366_A2RKX8;5367_H5SXN4;5368_V8APK2;5370_A0A3B0GHP3;5371_A0A3N6L6Z5;5372_Q7BQ84;5374_A0A2Z5Z617;5375_T0WSU0,5404_A0A3S3PEA0;5376_U6ES72,5377_U6EPJ6;5378_G8P9N3;5380_A0A0V8C0V8;5381_A0A0M2ZYZ0;5384_A0A3N6KUI5;5385_A0A3N6KZ20;5386_A0A0A7T4M2;5387_H5T0E4;5388_A0A0V8BF84;5389_A0A5D4GAX3;5390_G6FG17;5391_T2F5Z1;5392_A0A552XHL3;5393_T0UH31;5394_A0A1V0NJV6;5395_A0A1B1IMG0;5396_A0A552YVR1;5397_G6FBY9;5398_A0A1V0NI02;5399_T0WB81;5400_U6ETR4;5401_G6F910;5402_U6ES09;5403_Q94M91;5405_A0A1V0NJR0;5406_A0A4U1N393;5407_A0A552XF00;5408_A0A552Z1V2;5409_A0A552XB11;5410_A0A4U1N0V5;5411_A0A0V8CYW7;5412_A0A084A710;5413_A0A084AEL4;5414_A0A3N6KSU5;5415_A0A1V0NZJ9;5416_A0A1V0NPA4;5417_A0A3N6LDX3;5418_A0A1P8BLU4;5419_S6F5T5,5439_Q77JM9;5420_A0A084ADY7;5421_A0A5B9Y745;5422_A0A1P8BLL7;5423_A0A1E7G1E9;5424_A0A0B8QVR4;5425_A0A1V0PFD5;5426_A0A1V0PK79;5427_Q9XJE8;5429_T2F679,5441_A0A1E7G583;5430_A0A0M2ZVK3,5487_A2RKM0,5500_A0A1E7G3K4,5547_A0A552XC03;5431_A0A1V0P7Y9;5432_A0A3B0H9T4,5433_A0A3B0G241,5444_A5GYZ4,5446_A0A3B0GLA8,5480_A0A3B0GNE9,5485_A0A3B0GI57,5496_A0A3B0G230,5506_A0A3B0GNJ4;5434_A0A552XGH3;5436_A0A0V8BJB3,5437_A0A0V8CDM9;5438_KZK06099;5440_A0A3B0G2W5;5442_A0A1E7G3H7;5443_A0A0V8C5G1,5483_A0A0V8AW03;5445_A0A0B8R0D6;5447_A0A5D4GRI3,5448_A0A5D4GJW3,5503_A0A552YJZ6;5455_A0A0H1RQ87,5456_A0A1V0P3L4;5457_A0A2X0SY08;5458_K7DWC7;5459_G6F994;5460_A0A0B8R1V8;5461_A0A0D6E050;5462_A0A0B8R552;5463_A0A4U1N4S7;5464_A0A1V0NYR0;5465_A0A5D4G462;5466_A0A1V0NHW4;5467_A0A3B0GBI6;5468_A0A5E9JGP4;5469_A0A4Q7DNM7;5470_A0A3N6KQN2;5471_Q3SAW5;5472_T0T7Y2;5473_Q02Z78;5474_H5T1X3;5475_A0A552YKS5;5476_A0A2R4AKU2;5477_A0A5C5BPK8;5478_Q48622;5479_A0A0V8EN79;5481_A0A2X0SSB8;5482_A0A3N6LX18;5484_A0A0A7T182;5486_A0A4V5Q174;5488_A2RKM1;5489_A0A1V0NY27;5490_A0A5D4GLH0,5504_Q38335;5491_A0A4U1N2P2;5492_A0A1V0PC36;5493_T0V7P0,5507_T0WLS4,5707_T0WND5;5494_A0A1V0P9C5;5495_A0A5D4G7M4,5543_A0A552Z244,5548_A0A1V0NKX2,5657_A0A552Z350;5497_U6ESE6;5498_Q9AZI5;5499_A0A059NT65;5501_A0A1V0PCH0;5502_Q0GU22;5505_A0A0V8CSL0;5508_A0A2X0SLX3;5509_T0WM56;5510_A0A2X0RDL9;5511_A0A1V0NFX8;5512_A0A451F063;5513_A0A1V0PAY6;5514_A0A1V0PDW9;5515_A0A1V0P2E3;5516_A0A3B0H3B0;5517_A0A2A5SXX4;5518_Q9FB68;5519_A0A2Z5Z7I3;5520_Q77K30;5521_G6FE84;5522_A0A1P8BL03;5523_A0A2Z5Z6M7;5524_A0A2X0PFW1;5525_A0A2R4AKP8;5526_U6ETJ3;5527_A0A552XM06;5528_A0A1V0P925;5529_A0A1E7G1A0;5530_A0A023UAG3;5531_A0A552XBE2;5532_A0A5E9JHL7;5533_A0A2Z5Z8P5;5534_U6ENW6;5535_T0VWB5;5536_A0A5E9JLN0;5537_A0A2Z5Z658;5538_A0A2N5WD88;5539_A0A552XKN4;5540_T0WQS1;5541_A0A0V8C4L2;5542_T0V9C7;5544_A0A2X0R4V9;5545_A0A1V0NHW7;5546_A0A0B8R6P7;5549_A0A023UC89;5550_T0VSA0;5551_A0A4R5N697;5552_A0A1E7G1E9;5553_ARR88237;5554_A0A552XBU0;5555_A0A0M2ZT16;5556_A0A2A5SQP3;5557_A0A0V8E675;5558_A0A3N6L2M4;5559_Streptococcus_suis_98HAH33_chr.trna36-ValTAC (425674-425746)  Val (TAC) 73 bp  Sc: 84.84;5561_G6FC89;5562_A0A5D4GME1;5563_A0A3B0GY05,5778_A0A3B0H3D3;5564_A0A1V0NJN1;5565_A0A3N6L6H7;5566_Q0GTY2,5567_Q0GTY3;5568_A0A0M2ZUB4;5569_A0A2A9IR88;5570_A0A0V8EQI8;5571_A0A552YW71;5572_A0A3N6L895;5573_A0A0B8QKU7;5574_A0A0B8QP75;5575_Q9CFA2;5576_A0A1V0NIC1;5577_A0A2X0RIJ0;5578_A2RP57;5579_T0UQI5;5580_A0A3B0H3B0;5581_A0A4V3A0Q5;5582_A0A1B1IMG0;5583_D2BLB3;5584_A0A1V0PDR9;5585_A0A552XM27;5586_T0VCA4;5587_A0A4U1MYY5;5588_A0A1V0NCD5;5589_A0A1E7G3Y4;5590_A0A5D4FSH3;5591_A0A3N6L3Z9;5592_O87765;5593_Q2VHG8;5594_A0A1V0NYT4;5595_A0A1V0NKX0;5596_A0A2A5ST07;5597_U6ET76;5598_Q02XQ1;5599_A0A552YLR0;5600_T0SEF5;5601_A0A5D4G4D1;5602_A0A084AA43;5603_A0A552XB42;5604_A0A1V0NYZ0;5605_A0A2X0RLS5;5606_A0A0H1RXI3,5612_S6FTR9;5607_S6FTY4;5608_A0A1E7G3A6,5692_A0A552XEC4,5693_A0A552XEB9,5708_T2F678,5709_A0A552XEF4,5710_A0A552XEB5,5711_A0A552XEB8,5712_A0A552XEF7,5713_A0A084ABT2,5714_A0A552XEB6,5715_T2F6V5,5716_A0A552XEC7,5824_A0A552XIS2,5825_A0A0M2ZQT0,5826_A0A1E7G2P8;5609_A0A0V8E7L2;5610_A0A2A5SUP3,5611_A0A0V8CA73;5613_A0A552Z090;5614_A0A1P8BKZ8;5615_A0A4U1N1I7;5616_A0A3N6L2S1;5617_A0A3N6KJ95;5618_T0WQS7;5619_A0A0B8R4G0;5620_U6EM07;5621_A0A0B8R0I4;5622_A0A1V0PED5;5623_GCF_000479375.3_ASM47937v3_genomic;5624_Q2VHT4;5625_A0A0V8DVA7,5626_KHE76437;5627_A0A5E9JWS9;5628_G8P950;5629_D2BMN8;5630_A0A552YWD6;5631_Q9CIX0;5632_Q02Y91;5633_A0A2X0R5N3;5634_A0A2X0R3D5;5635_T0S961;5636_A0A552XBP3;5637_A0A5D4G1V2;5638_A0A1E7G5N2;5639_A0A443LEB9;5640_Q9CHS2;5641_A0A5E9JG24;5642_T0VBR3;5643_T0UF90;5644_A0A4U1N5D6;5645_A0A552YZZ3;5646_A0A5E9JH40;5647_Q38106;5648_Q9AZ80;5649_T0SDR6;5650_O53055;5651_A0A2Z5Z8A2;5652_A0A1V0NI63;5653_A0A1V0NRC4;5654_A0A552YL48;5655_A0A4Q7DNY9;5656_U6EPT3;5658_A0A1E7G0M4;5659_A0A4U1N3Y5;5660_T0UZP1;5661_A0A2A5SNP6;5662_G6FEG6;5663_A0A1P8BM39;5664_Q48616;5665_S6F376;5666_A0A2A5SSE2,5667_A0A2A5SPB8,5668_A2RL00,5669_A2RL09,5670_A2RL11,5671_A2RL21,5683_A2RKY7,5684_A2RL04,5685_A2RL05,5686_A0A2A5SPG3,5687_A2RL14,5701_A2RL13,5702_A0A2A5SNP4,5703_A2RL24,5704_A0A2A5SNJ2,5705_A2RL27,5706_A2RL28,5750_W5IDF2,5776_A2RL08;5672_A0A552XJU0;5673_A5GYK0;5674_A0A2A9HKW3;5675_A0A1E7G3M5,5676_A0A084A6V6,6001_A0A0M2ZRX2,6009_A0A1E7G3I2,6114_A0A1E7G3I3,6115_A0A1E7G3I1,6116_A0A1E7G3K7;5677_A0A1V0P245,5695_A0A1V0NNE1,5696_A0A1V0NN85,5717_A0A0B8QKU0,5718_U6EPF0,5719_A0A1V0P234,5720_A0A0B8R2I9,5722_A0A1V0P4G4;5678_A0A084AC87;5679_A0A552YUN2;5680_A0A2X0PE69;5681_A0A2Z5Z974;5682_A0A552XCZ5;5688_T0VDX1;5689_H5SXJ5;5690_A0A1V0PDD4;5691_G8P721;5694_T0SA03;5697_G6FGD6;5698_A0A1E7G0M2;5699_A0A1E7G0K5;5700_A0A552Z226;5721_A0A0V8C6C8;5723_A0A3N6LFA9;5724_B5SP45;5725_A0A4V6PJG9;5726_A0A199YQV8;5727_G6FFB1;5728_G6FEE3;5729_Q9AZP6;5730_A0A2A5SUU3;5731_A0A5D4FNB1;5732_A0A3N6L0V5;5733_A2RJ32;5734_G8P8C8;5735_H5SZC4;5736_A0A1V0PBR3;5737_A0A059NT46;5738_A0A3N6LI17;5739_A0A0V8F0V7;5740_Q9AZS6;5741_A0A0V8CPG6;5742_A0A1V0NHS3;5743_A0A1P8BKI2;5744_A0A2Z3KBP8;5745_A0A0V8EPC4;5746_A0A4U1N013;5747_A0A0V8ALW7;5748_A0A0B8QQI2;5749_U6ES09;5751_H5T0I2;5752_A0A552YKY8;5753_A0A0V8CZH2;5754_A2RMB7;5755_Q9AZN8;5756_A0A5E9JXK6;5757_T0WNK2;5758_A0A4V5Q064;5759_A5GYH3;5760_A0A0A7T1Y8;5761_V9VHU0;5762_Q9AZY9;5763_A0A199YQK0;5764_I6TDF7;5765_A0A3N6KQQ5;5766_Q9MCF4;5767_A0A0V8EVU7;5768_A0A1E7G177;5769_A0A2N5WB46;5770_T0UP84;5771_A0A1P8BM37;5772_T0WMT6;5773_T0TC56;5774_A2RND8;5775_A0A4U1N5R8;5777_A0A1V0NBY8;5779_H5SY54,5878_H5SY61;5780_Q02WV4,5818_S6ES31,5880_Q02WV2,5975_A0A1V0P392;5781_A2RL07;5782_A0A1V0NI44;5783_A0A552YUY8;5784_A0A0B8QHJ5;5785_A0A4U1N2N0,5795_A0A0V8DSQ1;5786_A0A0V8CMW3;5787_A0A0M2ZT11;5788_O87208,5799_A0A1E7G0L1,5821_O87211,5822_A0A1E7G0J5;5789_A0A0M2ZRG5;5790_A0A084AA44,5800_A0A084AA42,5801_A0A0V8CLG8;5791_T2F795;5792_A0A3N6KSY9,5810_G6FEW7;5793_A0A0B8QMU3,5794_U6EQB1,5812_U6EPS3,5813_A0A1V0P0W8;5796_A0A2X0SLI0;5797_A0A1V0NXR0,5798_A0A552YYS1,5816_A0A1V0NWQ4,6017_A0A1E7G0L4;5802_A2RHB1;5803_T2F7H2,5804_A2RJA8;5805_A0A1V0NEH1;5806_A0A0V8ETZ9;5807_A0A0A7T3B0;5808_A0A0V8BMF6;5809_H5SWA3;5811_A0A5D4GA99;5814_A0A1V0NPL1,6013_A0A1V0P0F8,6014_A0A1V0P2L7;5815_A0A1V0NJG9;5817_A0A1P8BKH9;5819_A0A3N6KMV3;5820_G6FCC9;5823_A0A2X0QYJ7;5827_A0A0V8CNK5;5828_T0UZ14;5829_B5SP09;5830_A0A2X0PWS7;5831_T0VIA9;5832_A0A0B8QKU7;5833_A0A4V6WS68;5834_A0A084A7Q8;5835_A0A418ZIU7;5836_A0A5D4GBZ2;5837_T0W5W7;5838_T0VDB3;5839_G9BNK7;5840_A0A552YFJ9;5841_A0A170MYL3;5842_A0A4U1N1D2;5843_A0A1V0P0F7;5844_A0A1V0NN84;5845_A0A2Z3KN74;5846_H5SXL3;5847_A0A0V8C8H8;5848_T0V5C2;5849_A0A3N6L0U9;5850_A0A2X0R0D3;5851_A0A1V0NFY4;5852_A0A0V8F6V4;5853_Q02VH0;5854_A0A1V0NBV3;5855_A0A0V8EPM3;5856_A0A2X0PKV0;5857_T0W1Q3;5858_A0A1V0PG18;5859_T0UB60;5860_A0A199YQQ3;5861_A0A2X0R4D5;5862_A0A552YK07;5863_A0A1V0NS40;5864_Q02ZN4;5865_G8P558;5866_T0UVF2;5867_A0A1V0NC85;5868_A0A1P8BLH5;5869_A0A1E7G524;5870_Q02V85;5871_T0V9V3;5872_Q9MCF2;5873_Q02WF4;5874_A0A552YXC7;5875_Q2VHS7;5876_A0A552XED7;5877_A0A552YVN4;5879_T0VJT9;5881_A0A5E9JJ27;5882_T0UZN7;5883_S6FVA7;5884_Q8LTL1;5885_A0A1V0NJ56;5886_A0A552YGC9;5887_A0A552XKF7;5888_Q2VHT9;5889_A0A0V8ETX9;5890_S6FVS0,5891_A0A4U1N6X4;5892_A0A3N6LBJ6;5893_K4EG45;5894_A0A0M2ZT11;5895_O87204;5896_A0A552XMV2;5897_A0A084AAG7,5898_A0A023UB57,5899_A2RHU1,5900_A0A1E7G697;5901_A0A552XDB1;5902_A0A5E9JK07;5903_T0UK10;5904_A0A1V0NDA1;5905_A0A0B8QWC7;5906_A0A2Z5Z6R1;5907_G8PA42;5908_A0A084AA61,5993_A2RLM2,6019_A0A552XJ28,6020_A0A084A9K2,6040_A0A1E7G3N3,6050_A0A2Z5Z878;5909_A0A1V0P1D2;5910_A0A2Z5Z524;5911_A0A1V0P4C8;5912_Q8LTS1;5913_A0A1P8BK99;5914_A0A0B8QMT4;5915_A0A552XI71;5916_A0A552YRU3;5917_A0A023UAH0;5918_A0A1V0PCH0;5919_Q02VM5;5920_A0A0V8C4R2;5921_A0A2A9HYB7;5922_G6FEI9;5923_A0A1V0NL29,5980_A0A552Z238;5924_A0A1P8BKU5;5925_GCF_002078915.1_ASM207891v1_genomic;5926_A0A3B0GAG7;5927_D2BK46;5928_A0A1P8BLK3;5929_A0A5D4GPE8;5930_A0A1E7G0J6;5931_KZK06098,5932_no_reference_sequence;5933_A0A084A8G1;5934_A0A084AA46;5935_A0A2X0R6F0;5936_A0A2X0R543;5937_A0A0V8DRX2;5938_T0USH4;5939_A0A1V0PFV1;5940_G6FAZ1;5941_A0A1E7G057;5942_A0A5E9JC12;5943_A0A2X0SSV8;5944_A0A2C8EK24;5945_A0A084A7Q7;5946_A0A0V8EMK4;5947_A0A2Z5Z556;5948_A0A161VFB9;5949_A0A1E7G0D1;5950_A0A2Z5Z562;5951_A0A3N6L575;5952_A0A223DQM7;5953_A0A3S3LPF3;5954_A0A2X0R2L0;5955_A0A1V0PKF1;5956_A0A5C5BJX8;5957_A0A0M2ZRL9;5958_A0A5D4G1V2;5959_G8P8D0;5960_A0A0V8CMB0;5961_A0A552XJP5,5968_T0V7Q4;5962_Q2VHH5;5963_G6F999;5964_O53070;5965_A0A1E7G7K9;5966_T0S5H2;5967_A0A167A3W4;5969_A0A1V0NTF2;5970_A0A552XPD2;5971_A0A1B1IMT4;5972_G8P9H9;5973_H5SW86;5974_A0A4U1N1F1;5976_A0A552XHP3;5977_A0A443L6I3;5978_G8P3E3;5979_A0A3N6L3Z9;5981_Q9AZM0;5982_A0A1V0P072;5983_A0A0M2ZSW4;5984_A0A0M2ZNL9;5985_U6EPN8;5986_A0A0B8QJW4;5987_A0A3N6KX09;5988_A0A2Z5Z9L2;5989_A0A084A8Y3,6173_GCF_000236475.1_ASM23647v1_genomic;5990_T0UE24;5991_A0A1V0P7L1;5992_A0A2A5SSH6;5994_A0A2A9HUB3;5995_A0A552YGF3;5996_A0A0B8R2C1;5997_A0A084AB09;5998_A0A1P8BLM3;5999_A0A3B0G8E1;6000_A0A552XGJ1;6002_A0A1V0NLA5;6003_A0A0V8CEU9;6004_A0A1E7G164;6005_A0A0H1RJ29;6006_A2RKX9,6007_A2RKY0;6008_A0A0V8CKV4;6010_A0A2Z5Z5D9;6011_A0A1V0NHY2;6012_Q9LAU1;6015_A0A3B0GAG7;6016_A0A084AA90;6018_T0VNE2;6021_G6FEG3;6022_G0WKM9;6023_A0A3B0GY69;6024_A2RNC7;6025_A0A1V0NDY9;6026_T0S8N0;6027_O53068;6028_Streptococcus_pyogenes_Manfredo_chr.trna59-AlaTGC (1572925-1572850)  Ala (TGC) 76 bp  Sc: 85.26;6029_A0A1V0NRG3;6030_A0A4R5MX74;6031_P0A4P0;6032_T0VIW0;6033_A2RKR3;6034_A0A1E7G629;6035_U6EKM2;6036_A0A4U1N250;6037_D2BMZ6;6038_A0A2X0R9M6;6039_A0A4R5MR10;6041_GCF_000468955.1_ASM46895v1_genomic;6042_T0W395;6043_T0VIU3;6044_A0A0B8QHE6;6045_A0A5D4G8D3;6046_A0A552YRJ9;6047_A0A1B1IME3;6048_A0A0V8EQ13;6049_A0A3N6ML98;6051_A0A059NT49;6052_A0A0M2ZXY3;6053_A0A3N6LBH1;6054_A0A3Q9VTI2;6055_A0A3S3LIS9;6056_A0A0V8C339;6057_G6FBR6;6058_T0UQW3;6059_A0A3N6L1P1;6060_A0A1P8BL06;6061_A0A0H1RVM9;6062_A0A084A7V0;6063_S6FAB2;6064_A0A0V8EI54;6065_A0A5E9JI26;6066_A0A1V0NE00;6067_A0A3S3LMQ9;6068_A0A1P8BM39;6069_A0A2Z5Z966;6070_Q9AZP7;6071_A0A3N6MQJ4;6072_A0A0H1RR88;6073_S6ET33;6074_A0A0V8EXY0;6075_A0A0A7SYA5;6076_A0A1V0P7L1;6077_A0A552XGJ5;6078_A0A1E7G3C4;6079_A0A552XAV0;6080_A0A1V0P9S4,6081_A0A1V0P9R6,6088_A0A1V0PA33,6158_Q02YN7;6082_A0A2X0R648,6094_A0A2C8ECK4;6083_T0UZS1;6084_U6ETH3;6085_A0A552YZL8;6086_A2RKX1,6099_A2RKX2;6087_A2RL06;6089_A0A1B1IMQ8;6090_A0A2X0R1J7,6168_A0A3N6KSG9;6091_A0A1V0NWX1;6092_T0S2T8;6093_A0A2A9ICM6;6095_A0A0V8BEY0;6096_A0A2X0R289;6097_A0A2A5RU46;6098_A0A3N6KPU0;6100_Q9AZV0;6101_O87768;6102_A0A1V0P6Y4,6103_A0A2X0R657;6104_A0A1P8BLP1;6105_A0A4U1N3H8;6106_A0A552YV41;6107_A0A0A7SZM3;6108_H5SXK5;6109_A0A1V0NHV4;6110_A0A1V0NJX0,6111_A0A1V0NJH8;6112_A0A0H1RR04;6113_A0A1E7G046;6117_A0A2A5SN78;6118_A0A552YYL1;6119_A0A3S3LGN6;6120_A0A3N6LWA5;6121_U6ESX8;6122_A0A418ZJT8;6123_A0A1V0NC05;6124_A0A0M2ZXH9;6125_A0A166XV35;6126_T0WPE3;6127_A0A1V0NYN3;6128_U6EPA4;6129_D2BMZ6;6130_A0A2X0R8J0;6131_A0A4U1N1D2;6132_A0A1V0NC68;6133_A0A5D4FMU2;6134_G8P456;6135_U6EMP8;6136_Q9CDS8;6137_D2BMZ5;6138_A0A1E7G2W0;6139_A0A1B1IMG0;6140_A0A1P8BME4;6141_G8P5P9;6142_A0A084AD40;6143_Q02ZU2;6144_H5SZ62;6145_A0A3N6L7S0;6146_A0A0V8B6Z1;6147_A0A1P8BKR7;6148_A0A1V0PBN4;6149_A0A1V0NWS9;6150_Q9CG75;6151_G6FFZ6;6152_T0VVS8;6153_T0SGA1;6154_A0A0A7T423;6155_A0A4P6JEC7;6156_S6F5L1;6157_T0VG74;6159_G6FD61;6160_A0A3N6LGN2;6161_T0VGV3;6162_A0A2X0RCB6;6163_A0A084ABB8;6164_A0A1P8BLK0;6165_A0A2X0SR36;6166_G6FAP7;6167_A0A552XN52;6169_A0A4R5MX62;6170_A0A2X0R671;6171_S6F4X3;6172_A2RKY2;6174_A0A0H1RNU3;6175_A0A5E9JHS3,6186_A2RKX2;6176_A0A1V0PFB2;6177_A0A1V0NMW8;6178_A0A3N6LDY1;6179_A0A443L8W5;6180_A0A0H1RMG3,6200_A0A0V8BLI2;6181_A0A166ZRH1;6182_A0A552XD53;6183_G0WKN7;6184_T0WT68;6185_G6F9F7;6187_Q8RQE2,6188_A0A0V8DX78,6189_Q2VHI0,6254_A0A1V0NC08;6190_A0A4U1MXD6;6191_Q0GU22;6192_Q9CHS1;6193_A0A0B8QX47,6248_A0A552Z1Y7;6194_A0A552YG26,6195_A0A552YG38;6196_Q2QER8;6197_A0A1P8BMD2,6507_A0A552YZ53;6198_A0A2X0SY08;6199_A0A0V8EMY1;6201_A0A552YX74;6202_A0A161UMM6;6203_A5GYJ5;6204_A0A199YSB2;6205_A0A084A8R0;6206_G0WJM3;6207_A0A3N6KSI3;6208_no_reference_sequence;6209_A0A552YLF8,6214_A0A3N6LBU2;6210_A0A1V0PGM5;6211_no_reference_sequence;6212_D2BMN4;6213_A0A552XBB2;6215_A0A2X0R009;6216_A0A2A5SAX9,6246_A0A166Z0X0;6217_G6FBS0;6218_A0A1V0PDV1;6219_A0A4U1N3Z2;6220_O52273;6221_A0A0V8EJ10;6222_A5GZ12;6223_A0A5D4GE92;6224_Q9CFQ8;6225_A0A552XIA1;6226_A0A0V8DC64;6227_A0A0V8AQQ1;6228_Q9AYV1;6229_A0A552XHE4;6230_A0A1V0P0E9,6328_A0A1V0PFA4;6231_G8P3Y9;6232_A0A2Z5Z6N7;6233_T0T8L4;6234_T0WR57;6235_T0VJR2;6236_G8P699;6237_A0A2Z3KDS5;6238_G6FEE7;6239_Q38613;6240_A0A5D4G641;6241_G8P7T5;6242_A0A0A7T1M8;6243_Q77MW6;6244_A0A1P8BLJ2;6245_T2F5M0;6247_A0A4U1N101;6249_A0A0B8QV18;6250_A0A4R5MQX0;6251_Q9CI87;6252_A0A0A7T455;6253_A0A2X0R0H8;6255_A0A552YW31;6256_A0A084AA08;6257_A0A1P8BMG8,6287_A0A1P8BMC6,6288_A0A1P8BMR9;6258_G8P405;6259_A2RMZ2;6260_A0A1V0PCQ2;6261_T0VEC2;6262_A0A1E7G1E9;6263_A0A1V0PDI6;6264_A0A1V0P063,6372_A0A1V0P026;6265_A0A2N5W9N0;6266_A0A1E7G143,6362_A0A1E7G152;6267_A0A552YXG4,6350_U6EPT3;6268_Q9CHT1;6269_Q9AGY3;6270_A0A2A9IEZ7,6308_A0A0V8BF41,6368_S6F4X3,6396_A0A0V8BYB8,6490_A0A0V8C2F5;6271_R9QMC5;6272_A0A1V0PHI7;6273_K4G131;6274_A0A1V0PGU2;6275_A0A1E7G0J4;6276_T0S7H5;6277_Q8LTL9;6278_A0A552YW04;6279_A0A552YLK5;6280_A0A552YLK5;6281_Q9CB10;6282_Q02WE8;6283_T0UEA8,6284_T0W7G6;6285_Q48615;6286_A0A1V0NC35;6289_T0W419,6290_T0W792;6291_A2RMZ3;6292_A0A2Z5Z5J4;6293_A0A1E7G121;6294_A0A2X0PFN5;6295_A0A552XHM2;6296_A0A552YF76;6297_Streptococcus_pyogenes_Manfredo_chr.trna59-AlaTGC (1572925-1572850)  Ala (TGC) 76 bp  Sc: 85.26;6298_A0A552YZB5;6299_A0A4U1N3S2;6300_A0A1B1IMU8;6301_G6FFX2;6302_A0A2X0PKX0;6303_A0A552YWH2;6304_A0A5D4GPS4;6305_Q067Z0;6306_A0A4U1N1Z1;6307_A0A1E7G6B0;6309_A0A2Z5Z5N7;6310_T0S6X5;6311_A0A2Z5Z9V4;6312_Q9AZV8;6313_A0A2X0PNL1;6314_A0A0V8AQG8;6315_A0A084A761;6316_A0A1E7G1F2;6317_G6FG90;6318_G6FD10;6319_A0A0A7T504;6320_A0A1V0NBS1;6321_A0A1B1IMN1;6322_A0A1E7G1W2;6323_A0A0H1RMG8;6324_T0WAL5;6325_A0A1E7G234;6326_A0A1V0NJ57;6327_A0A0H1RJA5;6329_Q38323;6330_A0A1P8BKR7;6331_T0SEV2;6332_G8P623;6333_A0A3B0GGT4;6334_S6FE92;6335_A0A059NT76;6336_T0UK80;6337_A0A2Z3KDQ5;6338_A0A1V0NCF0;6339_G8P3E2;6340_Q2VHS2;6341_T0WP82;6342_A0A1K2HCV8;6343_Q9AZL8;6344_A5GYV6;6345_A0A1V0PB23;6346_T0UKX1;6347_A0A4S2T5W2;6348_Q9MBV6;6349_A0A1V0P5U2;6351_A0A1V0P4J9;6352_A0A1E7G0K8;6353_Q9CIU9;6354_A0A0B8QU14;6355_A0A0V8D6V6;6356_A0A0V8D6V6;6357_A0A1V0NL23,6366_A0A1V0NKX4;6358_A0A5D4GTM3;6359_A0A552YYD8;6360_A0A1V0PDS8;6361_A0A4U1N603;6363_A2RND1;6364_A0A0M2ZTW6;6365_T0VXE7;6367_T0VSA4;6369_A0A1V0PEL1;6370_A0A4R5MX71;6371_S6F376;6373_A0A552YVR2,6387_A0A552YVQ1,6398_A0A552YVN2;6374_A0A3N6L0Z8;6375_Q2VHS6;6376_A0A1V0PDV0,6403_A0A1V0PDM2;6377_A0A1V0NJ81;6378_B5SP11;6379_A2RJ68,6391_A2RJ69;6380_A2RMY6;6381_A0A1V0NHV2;6382_Q6JM07;6383_O53056;6384_Q2VHG6;6385_A0A1V0PIK6;6386_A0A2X0RJM2,6397_T0WSX2;6388_A0A2A9IJX4;6389_A0A0V8F1F5;6390_A0A552XHC4;6392_A0A4R5N0X0;6393_A0A2A5SP96;6394_A0A0V8CKV4;6395_A0A0V8EI83;6399_WP_023164357;6400_A0A0H1RIR4;6401_A0A1V0NNJ1,6402_A0A1V0NNN6,6510_A0A1V0P2I5,6552_A0A1V0P2E3,6651_A0A1V0P0P4,6674_A0A1V0P0E7,6675_A0A1V0P0M9,6676_A0A1V0P052,6677_A0A1V0P0D7,6678_A0A1V0P016,6679_A0A1V0P0C1,6680_A0A0V8E405,6726_A0A1V0P0D2,6741_A0A1V0P056,6750_A0A1V0P0B0,6751_A0A0H1RJY6;6404_T0UJ32;6405_A0A0V8AUI5;6406_G6FA11;6407_A4GD41;6408_no_reference_sequence;6409_A0A0V8EUY7;6410_A0A1V0NJU6;6411_A0A084ABJ3;6412_A0A1V0P697;6413_T0WSF2;6414_A0A552YVN8;6415_A0A1V0NYA9;6416_T0W060;6417_Q9AZL3;6418_A0A3N6KUI5;6419_A0A1V0NJR7;6420_P0A4N9;6421_Q9CHU5;6422_S6F5N7;6423_A0A0V8EMK4;6424_A0A5E9JFA6;6425_Q9CJB8;6426_A0A1V0NRD1;6427_O86278;6428_A0A2R4AKV5;6429_A0A2Z5Z2Z6;6430_Q9R7D7;6431_A0A1E7G6V7;6432_A0A2A5SNV0;6433_O54684;6434_A2RKQ9;6435_A0A2A9HKS7;6436_G6FCU0;6437_A0A0V8EMB3;6438_A0A5C8K487;6439_A0A0H1RNB2;6440_Q9CHE6;6441_A0A1V0NM66;6442_A2RN03;6443_Q9CFG8;6444_Q9AZK9;6445_A0A1V0NW59;6446_A0A2A5SBT1;6447_A0A0M2ZTQ5;6448_A0A1V0NFU7;6449_A0A2Z5Z2Y5;6450_A0A3B0H5C4;6451_A0A552YJY5;6452_Q9AYX8;6453_A0A552XJE7;6454_A0A2Z5Z3V7;6455_T0WMT7;6456_Q9AZN8;6457_A0A552YL52;6458_A0A5D4G6A6;6459_T0UEH4;6460_A0A1B1IMR3;6461_A0A1V0P1H5;6462_Q9AZZ0;6463_Q9AZY9;6464_A0A1V0NT20;6465_A0A1V0ND12,6466_A0A3N6KP01;6467_S6F8C9;6468_G6FEW4;6469_A0A4U1N082;6470_A0A0M2ZQE7;6471_A0A4R5N0U2;6472_A0A0B8R0X3;6473_A0A1E7G2Z4;6474_T0VFA9;6475_A0A552XDW4;6476_Q02XR9;6477_G6FD61;6478_A0A1V0NJ82;6479_A0A552YLQ1;6480_U6ERR6;6481_T2F7T8;6482_T0S736;6483_A0A0M2ZU68;6484_U6EQ36;6485_A0A3B0GI57;6486_A0A3N6LE07;6487_A0A199YPI5;6488_T0UC80;6489_A0A3N6KR16;6491_A0A2X0PDD2;6492_A0A0V8E8S6;6493_A0A0M2ZRU6;6494_A2RL75;6495_H5T0I4,6504_A0A5E9JJ07;6496_T0TIS9;6497_A0A3N6KNX8,6545_A0A3N6LKD0;6498_A0A0V8E7P5;6499_Q9AZM1;6500_T0S5E0;6501_A0A0H1RQ26;6502_D2BQB3;6503_A0A3N6L0Z5;6505_T2F8E1;6506_Q8LTL8;6508_A0A3N6KP11;6509_A0A3N6L3P9;6511_A0A552YFU4;6512_WP_063283574,6532_WP_063283573,6533_WP_063283142;6513_A0A1P8BMS6;6514_G6F9F7;6515_T0WMN8;6516_A0A3N6KR72;6517_A0A0V8B9D7;6518_Q0GU22;6519_A0A5D4G6J1;6520_A0A5D4GN32,6521_A0A5D4GKP4,6522_A0A5D4GL58;6523_GCF_000807375.1_ASM80737v1_genomic;6524_A0A1V0NX40;6525_Q0GU01;6526_A0A1E7G0P4;6527_A0A3S3N6P6;6528_WP_021350159;6529_G6FEG3;6530_A0A5D4GCT7;6531_A0A3B0GT22;6534_A0A2Z5Z6N1;6535_A0A2X0RK08;6536_T0VNB5;6537_T0UGH6;6538_A0A0B8QTE5;6539_O48505;6540_H5T0J0;6541_Q02W11;6542_A0A0H1RJU6;6543_A0A552YMQ8;6544_A0A0V8CNR7;6546_A0A2X0QZE4;6547_B5SP33;6548_A5GYH7;6549_D2BPG7;6550_A0A1V0P8Y4;6551_Q032H8;6553_G8P8C8;6554_A0A4U1N091;6555_Q9AZE5;6556_A0A0V8EGN6;6557_A0A0B8QQQ3;6558_A0A0V8BU86;6559_A2RHA1;6560_G8P5V8;6561_A0A166WWA9;6562_T2F8A9;6563_A0A5E9JLL6;6564_A5GYH6;6565_A0A0B8QJW1;6566_A0A1V0NTW1;6567_A0A1V0NTG4;6568_A0A1V0NDY7;6569_G8P3T4;6570_A0A3N6KNT8;6571_A0A1E7G148;6572_A0A0B8QTB1;6573_A0A552YUZ3;6574_A0A0V8EMB3;6575_G6FG94;6576_A2RLD7;6577_U6EPS8;6578_A0A1V0P3T9;6579_A0A5E9JZ03;6580_A0A2A9HUJ9;6581_A0A0V8EIC8;6582_Q02XR7;6583_A0A552YU42;6584_A0A2A5SCV9;6585_A0A0V8ER26;6587_A0A5E9JHV6;6588_A0A1V0P1X6;6589_A0A084A713;6590_Q9AZZ3;6591_A0A5E9JHL7;6592_T0V7Q4;6593_A0A2Z5Z878;6594_Q94M91;6595_T2F746;6596_H5T0G5;6597_A0A0M2ZXY3;6598_U6ET85;6599_A0A3N6LAX3;6600_T0V7Q9;6601_Q9CH14;6602_A0A3N6M037;6603_A0A443L6I3;6604_T0UIJ9;6605_A0A0V8ESF4;6606_A0A552YFW4;6607_A0A4S2TC19;6608_A0A2Z5Z5E7;6609_H5SYW7;6610_A0A3N6N0V3;6611_Q02ZT3;6612_A0A1V0P9S8;6613_A2RMD2;6614_A0A1V0NBS3;6615_D2BQD3;6616_A0A3N6KPX1;6617_A0A0V8DRS3;6618_A0A0V8BW30;6619_A0A4U1N393;6620_A0A1V0NVX7;6621_A0A1V0NK10;6622_A0A552YRV6;6623_A0A1V0NHV5;6624_A0A2A5SR92;6625_T0UTG2;6626_A0A084A9H9;6627_G6FEY8;6628_A0A098CR92;6629_A0A0B8QL18;6630_T0VZ91;6631_A0A161X477;6632_A0A4U1N837;6633_A0A1V0P339;6634_G6F9A2,6684_G6F9A1,6687_A0A0V8C531,6745_G6F9A3;6635_A0A4U1N0V7,6670_A0A1V0NJQ7,6744_A0A1B1H1Y7;6636_A0A443L5C2;6637_A0A0V8DXH1;6638_A0A0V8BKQ9;6639_Q0GU20;6640_A0A2X0PFB0;6641_T0UBR4;6643_T0TBT0;6644_A0A0M2ZP61,6664_D2BNG5;6645_S6F249;6646_G6FG63;6647_G8P8Z4;6648_A0A0H1RLV1,7126_A0A0H1RLB6,7177_A0A0H1RT17,7178_A0A2A9ICI5,7179_A0A2A9IB94,7180_A0A0H1RKR6,7181_A0A2A9ICC9;6649_O53074;6650_A0A1V0P141;6652_A0A3B0H2U8;6653_A0A3N6L2Y1;6654_A0A0A7SXE6;6655_T0UBI7;6656_no_reference_sequence;6657_G8P761;6658_A0A418ZIX5,6690_A0A418ZIR6;6659_A0A552YTQ6,6691_A0A552YFB0,6692_A0A552YTL7,6693_A0A552YTM0,6694_A0A552YTM5;6660_Q94M89;6661_A0A2X0R261,6662_A0A1V0P6Y3;6663_A0A1V0PAS6;6665_G1FKZ1,6933_A0A0H1RQU9;6666_A0A552YZG1;6667_A0A3N6L5W7;6668_A0A2A5SMT5,6890_A0A4R5MRZ4;6669_Q9AZ68,6768_A0A552YK17;6671_U6EQ62,6738_G6F9P6;6672_A0A3N6L7Y9;6673_A0A1P8BKV7;6681_A0A3N6LA64;6682_A0A2Z5Z8P0;6683_A0A4V3A0N5;6685_A0A1E7G3J5;6686_A0A2Z3KH52;6688_A0A552XXT1;6689_A0A1V0NJG8;6695_A0A5D4FT12;6696_A0A0B8QKU7;6697_T0WR84;6698_A0A4U1N1U5;6699_A0A1V0NHR7;6700_A0A1E7G6B0;6701_A0A0V8AQR9;6702_A0A5D4GCW0;6703_A0A5D4GCW0;6704_G6FFY9;6705_Q9AZG9;6706_A0A443L6Y4;6707_D2BMN8;6708_T0UQ06;6709_A0A2A5SXF4;6710_A0A2Z5Z741;6711_A0A2Z5Z2K3;6712_Q02XS3;6713_A0A1V0PHK3;6714_G0WJW6;6715_T0VA63;6716_A0A1B1IMG0;6717_Q9AZM6;6718_A2RK29;6719_A0A3N6L7S0;6720_A0A4P6JBR6;6721_D2BK83;6722_A5GYX9;6723_A0A1V0P744;6724_A0A5E9JKG5;6725_T0VSC5;6727_A0A2Z5Z806;6728_T0USR2;6729_A0A3N6L164;6730_Q48369;6731_A0A2Z5Z7N8;6732_A0A1V0PH52;6733_A0A1V0NUU2;6734_U6ENW6;6735_A0A2Z5Z208;6736_G1FE26;6737_A0A2A5S8L7;6739_A0A2X0SLR6;6740_T0VDG6;6742_D2BQB8;6743_A0A0V8BKP3;6746_Q9CIK7;6747_A0A4R5N399;6748_A0A059NT88;6749_A0A2X0R242;6752_T0S815;6753_A0A3N6KMV2;6754_S6EXH7;6755_A0A1P8BL00;6756_A0A552XH25;6757_A0A0B8QL18;6758_A0A0B8QL18;6759_T2F5P3;6760_A0A0M2ZSJ2;6761_A0A3N6L8U5,6762_A0A3N6KUY9,6763_A0A3N6MZU3,6780_A0A3N6MZS9,6781_A0A3N6KWP8,6782_A0A3N6KSZ0,6783_A0A3N6L4U0,6805_U6ETV3;6764_A0A1V0P199,6806_A0A1V0P133;6765_A0A1V0PDL1;6766_A0A3N6KUQ0;6767_WP_143458258,6794_B7SFX8;6769_A0A552YXG4;6770_A0A084A911;6771_A0A1P8BKA6;6772_A0A0B8R2V1;6773_A0A1P8BKA7;6774_K4G131;6775_P0A3M7,6802_Q00571,6919_A0A2Z5Z9N3;6776_A0A1V0NWZ0;6777_A0A0V8ENW6;6778_A0A1E7G410,6926_T2F5Q1;6779_A0A552YUZ1;6784_A0A1V0P139,6785_A0A1V0P142,6786_A0A1V0P190,6787_A0A1V0P1G9,6788_A0A1V0P1H2,6807_A0A1V0P1F5,6808_A0A1V0P155,6809_A0A0A7SZ76,6810_A0A0A7SZ10,6907_A0A1V0P252;6789_A0A1V0NJK7;6790_A0A1V0P3Y0;6791_A0A3N6MQQ9;6792_Q94MA2;6793_A0A1E7G1E3;6795_A0A0V8E8S9,6898_A0A0V8E8V4;6796_Q0GU19,6829_Q0GU21;6797_A0A3N6MK80;6800_A2RHR7,7225_A0A2A5SXF4;6801_GCF_000014545.1_ASM1454v1_genomic;6803_T0UU78;6804_A0A552YJW1;6811_A0A1V0NCL4;6812_A0A2C8EF61;6813_A0A2X0SY08;6814_GCF_002078855.1_ASM207885v1_genomic;6815_A0A552YYS0;6816_A0A161UMM6;6817_A0A1V0P3T3,6818_A0A1V0P3T2;6819_T0UP08;6820_A0A2A9HWU3;6821_A0A1E7G1B0;6822_T0V6V8,6823_A0A3N6KQY7;6824_A0A1V0NN21;6825_A0A2A5SIW3;6826_A0A4Q7DS64;6827_A0A0B8QX04;6828_A0A1P8BMK9;6830_A0A3T0UTV1;6831_A0A552YYG3;6832_A0A0B8QH21;6833_A0A3N6KSJ6;6834_T0SBA8;6835_A0A1V0NDY9;6836_U6EMQ7;6837_A0A0D6E050;6838_P0A3G5;6839_A0A2X0PCT9;6840_A0A3B0GT01;6841_A0A3B0GT01;6842_A0A098D092;6843_A0A5D4G4C4;6844_A0A4U1N250;6845_A4GD40;6846_A0A0H1RL79;6847_A0A2A9ILN8;6848_Q9CIT0;6849_A0A3B0GZD2;6850_A0A3N6L6Z1;6851_A0A3N6KI18;6852_A0A1B1IMQ3;6853_A0A4U1N1K1;6854_A0A2X0Q5N6;6855_A0A0V8EMT2;6856_G8P6T7;6857_A0A1V0P9T9;6858_A0A552YJS6;6859_H5SWL1;6860_T0UQL0;6861_A0A5E9JK65;6862_G6F908;6863_A0A1V0NZV7;6864_Q9KJ07;6865_A0A2A5SP82;6866_A0A0V8BEW9;6867_A0A2X0PM03;6868_A0A0V8AUQ3;6869_A0A5E9J8T5;6870_T2F6G6;6871_A0A1V0PC41;6872_A0A1P8BL08;6873_Q02149;6874_T0WPF9;6875_T0WMN9;6876_Q02VN0;6877_G9BNK9;6878_T0UXQ3;6879_A0A1V0PHZ8;6880_A0A0V8AJS9;6881_A0A1V0P0V4;6882_A0A5D4GCS8;6883_A0A0V8BZV5;6884_Q94M84;6885_A0A1V0NCE6;6886_A0A2X0PHA2;6887_A0A3N6KUK2;6888_A0A4U1N101;6889_T0V2V3;6891_A0A3Q9TCG5;6892_A0A552YLE0;6893_A0A1V0NT13;6894_A0A5D4G9E1;6895_A0A059NT70;6896_A2RKY1;6897_Q9AZR7;6899_A0A3B0GLH0;6900_A0A0V8BIR4;6901_A0A5D4GHS0;6902_A0A084A9P0;6903_G0WJI9;6904_A0A084A8S3;6905_A0A552YIA2;6906_A0A1V0NN44;6908_A0A223DQN0;6909_A0A0A7SXV4;6910_A0A0B8QLT5;6911_Q9AZZ1;6912_Q9CG98;6913_G8P5A2;6914_A0A166YEA3;6915_I6T4V9;6916_A0A1V0P3I6;6917_A0A1V0NBY5;6918_G8P884;6920_A3F4D2;6921_A0A552YVY5;6922_A0A084AA53;6923_A0A1E7G707;6924_T0W5F3;6925_A0A4U1N7K9;6928_A0A1P8BMI4;6929_A0A3N6KRP7;6930_A0A1V0PC55,7183_A0A5E9JF30,7184_U6ER88;6931_A0A1V0P2C7;6932_O53061,6994_GCF_003966935.1_ASM396693v1_genomic;6934_A0A1K0IT95,6995_A0A2X0PFC5,6996_A0A1K0J529;6935_A0A418ZP81,6958_A0A5D4G9W6,6959_A0A5D4GBU7,6960_A0A5D4GC17,6998_A0A418ZNC5,6999_A0A418ZNK6,7000_A0A5D4GGI7,7001_A0A5D4GA35,7002_A0A5D4GBV8,7003_A0A5D4GGK8,7058_A0A5D4GD11;6936_A0A2X0RJF4;6937_Q9AZZ2;6938_A0A2X0Q244;6939_A0A0M2ZRV0;6940_A0A0H1RJB2;6941_A2RKZ9;6942_A0A2X0R0H8;6943_G6FG99,6974_A0A2X0PLZ5;6944_A0A1V0P064;6945_T0V9F0;6946_G8PA45,6975_A0A2X0SSX5;6947_GCF_000479375.3_ASM47937v3_genomic,6948_S6FRB8,7196_WP_058220287,7197_WP_058220289,7198_WP_058220290,7199_WP_058220291,7200_A9QSB3,7201_D2BP92,7202_D2BP93,7203_D2BP95,7204_D2BP96,7255_A0A4V2E0I5;6949_A0A1V0P1G1,6984_A0A1V0P1K4;6950_A0A1V0P1I1,6985_A0A1V0P1L2;6951_A0A1V0P166;6952_A0A0A7T228,6953_A0A0A7T0G5,7073_A0A2A9IM81,7113_A0A2Z3KN99;6954_A0A0M2ZW71;6955_A0A552YH52;6956_A0A1V0PE69;6957_A0A3N6KPY9;6961_T0UZ68;6962_A0A552YMZ8;6963_A0A1B1H1Y6;6964_no_reference_sequence;6965_A0A2A9IPG7,6966_A0A2A9IPS9;6967_WP_058220420,7016_WP_058220421;6968_A0A4U1N101;6969_Q9AZG7;6970_G0WJW5;6971_A0A0V8CQP1,7127_A0A552Z8B9,7316_A0A0V8DK15,7506_A0A0V8CE35,7533_S6F5F5,7746_A0A0V8BL51;6972_A0A0A7T3B9;6973_A5GZ39;6976_A0A1V0NWN7,6977_A0A2Z5Z9B9,6978_A0A1V0NXM9,6979_A0A1V0NWP2,6980_A0A1V0NX01,7071_T0UU75,7164_A0A1V0NX36;6981_A0A1V0NWS4;6982_T2F396,7243_A0A552XHQ7;6983_T0UH15;6986_T2F3D9;6987_T0UKL9;6988_A0A1V0P0G6,6989_A0A1V0P343;6990_A0A1V0P3I7;6991_A0A098CTC4;6992_A4VC87;6993_A0A1V0P0N4;6997_A0A2X0PEG4;7004_A0A552XGS0;7005_A0A0M2ZUY8,7006_A0A290Q6A8;7007_A0A4S2SZA8;7008_A0A552XHL2;7009_K2PPN8;7010_Q9B002;7011_A0A084A8L4;7012_A0A1V0NM57;7013_A0A2X0QVK4;7014_A0A3S3L8G8,7015_no_reference_sequence;7017_A0A1V0NJ43;7018_A0A552YWG5;7019_A0A1V0NW00;7020_A0A4P6JGX0;7021_Q9AZG5;7022_A0A2X0PH47;7023_Q9AZE4;7024_I6TDH2;7025_A0A2X0PG04;7026_A0A1V0NBU6;7027_A0A552YLN1;7028_A0A0V8EM08;7029_Q00564;7030_A0A443LF40;7031_R9QN65;7032_A0A3S3LU36;7033_A0A166Y9S0;7034_A0A1V0P7G8;7035_A0A552XHC4;7036_A0A2A5S6V5;7037_T0V3G6;7038_G8P524;7039_A0A4U1N4Y4;7040_A0A0B8R0C4;7041_A0A2Z5Z5I7;7042_A0A0V8CYC0;7043_A0A0V8ALW7;7044_G8P3Y9;7045_A0A0M2ZZ42;7046_A0A552XCE3;7047_A0A0M2ZVG9;7048_A0A1V0NRD8;7049_A0A2X0STA9;7050_A0A2Z3KG78;7051_A0A0V8DSK1;7052_G8PA46;7053_A0A1E7G4W4;7054_A0A1V0NRF0;7055_T0URB9;7056_A0A1V0P148;7057_A0A5E9JGL7;7059_A0A4R5MWD3;7060_A0A1V0P1E9;7061_A0A3N6KNZ1;7062_G6FD61;7063_A5GZ49;7064_Q83VG4;7065_A0A199YQU3;7066_A0A1E7G0E5;7067_A0A2X0R863;7068_A0A0A7SZH3;7069_A0A0V8C326;7070_A0A1V0NY61;7072_H5SYB2;7074_A0A0V8E8R5;7075_G0WJJ0;7076_A0A552YG06;7077_A0A2X0SL40;7078_Q9AZK6;7079_Q77JL3;7080_A0A5D4G1V9;7081_A0A3N6KUT9;7082_W5IDF4,7083_A2RL18,7104_A2RKY8,7105_Q48721,7138_A2TND0,7139_A2RKZ7,7140_A2RL01,7141_A2RL02,7142_A2RL03,7143_A2RL10,7144_A2RL15,7145_A0A2A5SPF0,7146_A0A2A5SPH9,7147_A0A2Z3KK39,7148_A2RL22;7084_A0A3N6KUT9,7157_A0A3N6LTT6;7085_A0A1V0P8A7;7086_D2BQC0;7087_T0TNJ5;7088_A0A084ABU2;7090_A0A1V0P157,7091_A0A1V0P1H9,7109_A0A1V0P242,7159_A0A1V0P183,7160_A0A1V0P1A3,7161_A0A1V0P1B0,7162_A0A1V0P1A6,7163_A0A1V0P1M0;7092_A0A552Z133;7093_A0A1B1IM86,7112_A0A1B1IMT6;7094_A0A3N6L6I8,7114_A0A3N6MX55,7115_A0A3N6KUP1,7116_A0A3N6KWR3,7117_A0A3N6KUL8,7118_A0A3N6LR21,7119_A0A3N6L6H8,7120_S6EZC8,7121_A0A3N6KWM4,7122_S6ETV4,7123_A0A3N6KUI0,7124_S6EZA8,7166_A0A3N6KUM9,7167_S6F7H1,7168_A0A3N6L6Q4,7169_A0A1V0P4Z7,7170_A0A3N6N2Q8,7171_S6FTI6,7172_S6FHD3,7173_A0A3N6KY89,7174_S6F7E4;7095_A0A5D4GGG9,7096_A0A5D4GCZ4,7097_A0A418ZNI4,7098_A0A5D4GB17,7187_A0A5D4GDP1;7099_A0A5D4G9Y5,7100_A0A418ZNN4,7188_A0A5D4G9Z3;7101_A0A0V8CGJ1;7102_A0A552YAH7;7103_A0A068AE25;7106_A0A0V8EB27;7107_O53074;7108_A0A2A5RIF3;7110_A0A1V0P1B6;7111_GCF_000807375.1_ASM80737v1_genomic;7125_GCF_002148215.1_ASM214821v1_genomic;7128_A0A2Z5Z4Q3;7129_A0A3N6KLT7;7130_A0A1E7G2C5;7131_A0A2X0PE16;7132_T0VI34,7133_T0WSL7,7192_T0VIH2,7193_T0WSM2;7134_A0A552XA13;7135_Q02YN6;7136_A0A5D4GHJ3;7137_A0A552YLK5;7149_A2RP42;7150_A0A3N6KSZ3;7151_Q02YT9;7152_A0A0V8DYS2;7153_A0A1V0P5H3;7154_A0A0V8C3I8,7528_A0A0V8BM35,7612_A0A0V8BRN3,7866_A0A0V8C781,7907_A0A0V8BXD2,7941_A0A2A9HWW4;7155_A0A2X0PKS1;7156_T0W4I1;7158_A0A2Z5Z4F9;7165_A3F4D1;7175_GCF_002148215.1_ASM214821v1_genomic,7176_A0A0V8D0Z4;7182_G8P7M9;7185_A0A3N6L0I0,7186_A0A3N6N6D1,7259_A0A2X0SNG5;7189_A0A2X0PZ04;7190_A0A2X0RMD4;7191_T0UZN5;7194_WP_153950925;7195_A0A0B8QTE5;7205_no_reference_sequence;7206_A0A0V8CZF5;7207_A0A0V8EA40;7208_T0S2X0;7209_A0A1V0NRW9;7210_A0A1P8BKV9;7211_T0W8K5;7212_A0A1V0NCX1;7213_G9BNK7;7215_T0S9W1;7216_A0A1B1RSL2;7217_Q9AZV8;7218_A0A1V0NHK7,7279_A0A1V0NHH9;7219_A0A2X0R9M6;7220_A0A5D4GQC9;7221_A0A1E7G1F6;7222_A5GYW3;7223_A0A1V0P8Y3;7224_A0A2A5SXF4;7226_A0A059NT46;7227_A0A1E7G025;7228_Q9CE50;7229_A2RJW9;7230_A0A1V0PB14;7231_T2F8A9;7232_A0A0V8DLY7;7233_A0A0V8CAV9;7234_A0A552Z2J5;7235_A0A2X0R1V5;7236_A0A1B1IMG0;7237_G6FCT7;7238_A0A2X0PJS1;7239_T2F4J6;7240_G6FCD7;7241_A0A1B1IME7;7242_A0A5D4G1V2,7268_A0A199YRJ8;7244_G8P4W7;7245_A0A1V0NXU3;7246_Q7BLP2;7247_A0A0M2ZTQ5;7248_A0A0V8DRB9;7249_U6ES09;7250_T0S2S7;7251_A0A5D4GPU3;7252_A0A2X0SSW7;7253_A0A2A9IL03;7254_T0VDG4;7256_T0VIG3;7257_T0SDR6;7258_A0A0V8D9Q9;7260_G8P5C1;7261_A0A443L6I3;7262_Q2VHH2;7263_A0A1V0NUZ9;7264_A0A1V0PGX3;7265_A0A2X0R7Q1;7266_A0A0B8R3X5;7267_A0A552XHQ3;7269_A0A2A9HWA4,7378_no_reference_sequence,7379_G6FAY2,7399_A0A3B0GHT7;7270_O87765;7271_A0A1B1IMR4;7272_A0A552XGT0;7273_A0A2Z5Z734;7274_T0VJ79;7275_A0A2Z5Z5V7;7276_A0A552YYY9;7277_A0A0V8BYN6;7278_A0A552Z210;7280_A0A2Z5Z2B6;7281_A0A0V8CZP0;7282_A0A0B8QZS2;7283_A0A1E7G0C4;7284_A0A552XCF1;7285_T0VDH4;7286_Q38110;7287_A0A552YUJ2;7288_T0UEY9;7289_A0A1V0PDQ5;7290_A0A3B0GI92;7291_Q9AZT9;7292_Q9CEE2;7293_A0A3Q9VU66;7294_B5SP32;7295_A0A1V0PB50;7296_A0A1P8BM39;7297_G1FKZ2;7298_A0A0D6E0F4;7299_Q48610;7300_A0A1V0PDT6;7301_G1FE22;7302_T0WD61;7303_no_reference_sequence;7304_T0WQZ9;7305_A0A0V8EF81;7306_G9BNK7;7307_D2BLL9;7308_A2RL74,7309_A2RL75;7310_A0A1V0NX86;7311_A0A0B8QYK2,7312_A0A0B8R150,7701_T0SIV2,7702_U6ERN1;7313_T0WT76,7314_T0VJ00,7328_T0VIL4,7329_A0A2X0RJ16,7361_G0WJV5,7470_G0WJV2;7315_G8PA53;7317_A0A0B8QVR4,7331_A0A5C8JI00;7318_G6FGC6;7319_O54434;7320_G0WJK5;7321_Q9B009;7322_A0A552YGN4;7324_A0A552XAB0;7325_Q02YT8;7326_U6EKG7;7327_A0A4U1N3R8;7330_T0VEZ6;7332_T0VF34;7333_U6EMK2;7334_K4G131;7335_A0A3N6LKE5,7367_A0A2N5WG79;7336_A0A1V0PEQ2;7337_A0A1B1IMX6;7338_T0WBD2;7339_A0A3B0H2U8;7340_A0A1P8BK99;7341_A0A3N6KWN1;7342_no_reference_sequence,7417_A0A3S3N774,7467_A0A0M2ZVV2;7343_A0A552YLV2;7344_A0A552Z033;7345_T0VIG7;7346_A0A0V8CWR0;7347_A0A1E7G1M9;7348_no_reference_sequence;7349_A0A552XIS7;7350_Q9CFN7;7351_A0A1V0P117;7352_A0A023UB72,7353_A0A023U9Z9,7354_A0A023UAG7,7355_A0A023UBV4;7356_T0WMP3;7357_A0A552YWF6;7358_A0A0V8CDG5;7359_Q9MCG3;7360_D2BNF9;7362_A0A1V0NWP8;7363_A0A1V0NL39;7364_A0A1V0P164;7365_Q9AZM9;7366_A0A1V0NK69;7368_A0A0V8D0B0;7369_A0A2R4AKU2;7370_A0A1V0PDE3,7462_A0A1V0PDF0;7371_A0A1P8BLH3;7372_A0A3N6L2N5;7373_A0A2X0R440;7374_A0A3N6L497,7375_A0A3N6KQG0,7376_A0A3N6KNC0;7377_A0A3N6LKP0;7380_A0A223DQN1;7381_T0UHA0;7382_O32779;7383_A0A0B8QH21;7384_Q9AZE8;7385_A0A0V8DXL2;7386_G1FKY7,7387_A0A0V8DKE4;7388_Q9AZI3;7389_A0A4U1N331;7390_no_reference_sequence;7391_A0A084A933;7392_H5SXL9;7393_A0A0A7SYY8;7394_A0A1V0NT14;7395_G6FAZ1;7396_G8P380;7397_A0A3T0UTP0;7398_A0A552YFM6;7400_A0A084A8S0;7401_O54677;7402_A0A2X0PF68;7403_S6ER35;7404_A0A0V8ENK4;7405_A0A1V0PFY8;7406_A0A1V0NIJ2;7407_Q93R00;7408_I7KHJ2;7409_B5SP18;7410_A0A1V0P2T9;7411_A0A2A5S6A7;7412_A0A3N6KS00;7413_A0A1V0PDY3;7414_T0UZ98;7415_Q9AZG9;7416_G8P455;7418_S6F3G9;7419_A0A3T0UTP0;7420_G6FEI8;7421_G8P8Q8;7422_A0A2Z5Z6S0;7423_A0A3N6KAV0;7424_A0A1V0PBB5;7425_A0A4U1N5V1;7427_G6F9P1;7428_A5GZ43;7429_Q9AZZ3;7430_A0A2X0PKW0;7431_A0A1V0PF06;7432_A0A2X0RCW1;7433_G6F909;7434_A0A1V0NCG8;7435_A0A552YMP8;7436_A0A1V0NEW2;7437_Q02Z78;7438_Q02WE4;7439_T0VJ52;7440_G0WJP1;7441_A0A2A9I296;7442_G6FDG3;7443_T0SGA1;7444_A0A1V0NHZ3;7445_A0A0V8EH98;7446_A0A084A8Q5;7447_A0A2A9ID66;7448_T0UIP7;7449_Q9AZV3;7450_A2RN00;7451_F9VE35;7452_G8P818;7453_A0A0V8C4L2;7454_A0A2Z3KNN5;7455_A0A3N6N4Q7;7456_A0A0H1RQ41;7457_Q9AZ65;7458_A0A1V0PF59;7459_A0A1E7G451;7460_A0A1V0NID4;7461_A0A4V5Q0N3;7463_A0A5D4G0M3;7464_GCF_002148215.1_ASM214821v1_genomic;7465_A0A3N6MQY6;7466_A0A418ZNF8;7468_A0A5D4G4D1;7469_G6FA11;7471_G8P563;7472_A0A2A9IB78;7473_A0A1V0NJV9;7474_T0VF81;7475_A0A552YVY5;7476_A0A2R4AKR5;7477_A0A1V0P843;7478_U6EM73;7479_T0TLF0;7480_T0UKV1;7481_A0A0B8QL18;7482_A0A1E7G278;7483_A0A0B8QL18;7484_T0S3J9;7485_A0A1V0NJC6;7486_A0A3Q9TCC6;7487_A0A2R5HIT9;7488_A0A5D4G8H1;7489_A0A552YV21,7502_A0A0V8E7Q2;7490_A0A1E7G030,7491_U6ENC3,7503_Q9WW92,7522_A0A1E7G031;7492_GCF_002078915.1_ASM207891v1_genomic;7493_A0A0V8C0M6;7494_A0A0V8BHA0;7495_D2BQB9;7496_O53073;7497_A0A5E9JJH0;7498_V8APW9;7499_A0A552X903;7500_Q0GU33;7501_A0A023UB80,7694_A0A023UA08,7696_WP_101961321,7697_T0WUK8,7698_T0VK05;7504_A0A552YJT4;7505_A0A1E7G0G6,7531_A0A1E7G0F8;7507_A0A0V8DSI2;7508_U6ER93,7538_A0A5E9JEP6,7539_T0V3U4,7540_A0A5E9JFJ5,7541_U6ESI9;7509_A0A418ZNM3,7510_A0A5D4GBF9;7511_Q9AZL0;7512_A0A2X0PSA4;7513_A0A0V8ENL0;7514_Q9AZZ9;7515_U6EQ20;7516_G0WKQ4;7517_A0A552YX50;7518_GCF_000479375.3_ASM47937v3_genomic;7519_T0W8J6,7520_GCF_000479375.3_ASM47937v3_genomic,7672_U6ETH3;7521_A0A552YX40,7779_A0A552YXY7;7523_A0A2A5RIS4;7524_A0A0A7T8R4;7525_A0A1V0NBX4,7526_A0A1V0NBY4,7527_A0A1V0NBY6;7529_A0A1V0P442;7530_A0A1V0P1C3;7532_T0WFB7;7534_A0A1E7G066;7535_Q9CHR5;7536_A0A2Z5Z7E5;7537_A0A5E9JWX4;7542_A0A2A9HUC4;7543_A0A552XAV4;7544_A0A0V8BMP9;7545_A0A098CY84;7546_T0VBH7;7547_T0UZ47;7548_I6T4T9;7549_no_reference_sequence;7550_no_reference_sequence;7551_A0A552YMH8;7552_A0A2X0PWS7;7554_A0A1V0NY46;7555_A0A1E7G1F8;7556_A0A5D4GAM2;7557_A0A2X0RIJ0;7558_G8P477;7559_A0A1V0PFJ8;7560_A0A4R5MR05;7561_A0A084AAN0;7562_A0A059NT83,7585_A0A059NT77;7563_D2BK85;7564_A0A0V8AUB0;7565_A0A1V0NUQ4;7566_A0A3Q9VVT1;7567_A0A552YJS6;7568_Q4LEN6;7569_A0A1V0PDX7;7571_T2F8A9;7572_T0VS48;7573_Q02Y42;7574_T0VAA5;7575_I6T4S6;7576_Q7BQ91;7577_U6ER77;7578_A0A5E9JS60;7579_T0VHM3;7580_A0A1V0NBV3;7581_A0A2X0PM72;7582_Q9CI35;7583_A0A3N6L3F0;7584_A5GYX9;7586_Q9FZS9;7587_T0W7J3;7588_A0A084AA49;7589_D2BN19;7590_H5SXN7;7591_A0A2X0SVY6;7592_A0A4U1N1U4;7593_A0A2Z5Z4K9;7594_A0A1V0P137;7595_A0A2Z5Z899;7596_T0VGW5;7597_A5GYG1;7598_A0A4V3A2I2;7599_T0W6J9;7600_A0A3N6KX20;7601_A0A1V0NX81;7602_A0A0M2ZXY3;7603_A0A1V0NRH1;7604_A0A1P8BMD9;7605_Q9AZN8;7606_A0A1V0NEM6;7607_A0A552YNK8;7608_Q9CGX2;7609_A0A1V0PA93;7610_A5GYH9;7611_A0A0V8AMQ5,7840_A0A0V8AMQ5;7613_B5SP19;7614_A0A4P6JE58;7615_G6FDG0;7616_A0A0A7T0I4;7617_A0A1V0PJU2;7618_T0UJE7;7619_A0A1V0PGQ4;7620_T0WQS1;7621_T0S6P9;7622_A0A4U1N3R8;7623_B3VHT1;7624_A0A5D4GD18;7625_A0A4U1N4Z1;7626_T2F4K9;7627_T0WQ57;7628_D2BN75;7629_A0A0H1RND2;7630_S6CH29;7631_A0A552XBI5;7632_A0A3N6KUM0;7633_A0A1V0NK24;7634_A0A0B8QY62;7635_no_reference_sequence;7636_A0A3N6KUK3;7637_A2RHF8;7638_T0UV24;7639_T0S743;7640_G8P754;7641_Q02XG3;7642_Q02WU4;7643_G6FG89;7644_A0A3N6L839;7645_A0A5D4G4D1;7646_A0A1P8BM39;7647_A0A1E7G0B2;7648_A0A552X9R8;7649_A0A1V0NZ40;7650_A0A1V0NDZ6;7651_A0A2A9HL61,7897_A0A2A9HL32,8383_A0A2A9HKV9,8464_A0A2A9HKX8,8612_A0A2A9HK95,8613_no_reference_sequence,8614_A0A2A9HL19;7652_A0A1V0P3U3;7653_S6ER98;7654_A0A0D4CCP7;7655_A0A552XGJ5;7656_Q48722;7658_A0A1E7G254;7659_D2BRG0;7660_A0A166VE55,7714_A0A0V8BR90;7661_A0A1E7G1A4,7662_A0A1E7G192;7663_G0WJV1;7664_A0A0V8EGT4,7796_A0A552YMV5;7665_A0A3N6MR01;7666_A0A1V0P198;7667_A0A0V8ET62;7668_A0A1V0PCZ3,7686_A0A1I4IQ70,7730_A0A1V0PD37,7731_A0A1V0PCW8,7732_A0A1V0PDC5,7733_GCF_002078895.1_ASM207889v1_genomic,7734_A0A1V0PD22,7736_A0A1V0PE79,7737_A0A1V0PDG0,7738_A0A1V0PDF3,7739_A0A1V0PDN7,7740_A0A1V0PDX1,7741_A0A1V0PDK6,7742_A0A1V0PDI8,7743_A0A1V0PDG7;7669_A0A0V8CEI1,7703_A0A418ZJ57,7745_A0A2A9HX31;7670_Q94M82;7671_A0A5D4GBX6;7673_H5T241;7674_no_reference_sequence;7675_Q9AZZ5;7676_Q9AZX1,7710_Q9AZX0;7677_Q02WU1;7678_A0A3N6KQL9;7679_GCF_000192705.1_ASM19270v1_genomic;7680_A0A552YJM7;7681_A0A1V0NZ66,7716_A0A0V8AUC1,7717_A0A0V8AUD8,7718_A0A0V8AUD0,7719_G8P4I2,7721_G8P4I3,7722_A0A0V8AUH0,7723_G8P4I9,7744_G8P4I7,7827_A0A0V8AUG2,8082_A0A1V0P060;7682_H5T0F5;7683_A0A1V0NBX1;7684_A0A0D4CCF0;7685_A0A4R5N004;7687_GCF_900088425.1_A12_genomic;7688_A0A3Q9TFD1;7689_Q38334;7690_no_reference_sequence,7691_A0A418ZP72,7693_A0A5D4GBE8,7757_A0A418ZNB3;7692_no_reference_sequence,7758_A0A2A5RLV1;7695_A0A0V8F1F5,7783_A0A1P8BMW2;7699_A0A2X0PFP4;7700_Q48620;7704_U6ESE6;7705_A0A2A9I5X2;7706_U6ELI6;7707_A0A2A5SY99;7708_A0A0B8QMT4;7709_U6EQA0;7711_A0A3B0G2W5;7712_A0A0V8BH17;7713_A0A2A5SNS9;7715_GCF_000192705.1_ASM19270v1_genomic;7720_Q2VHN9;7724_A0A0V8C7Q4;7725_U6ES11,7726_U6ESP7;7727_A0A2X0RMD4;7728_Q9AZN7;7729_Q38109;7735_Q9LAU1;7747_Q9CFQ9;7748_A0A1V0P3J8;7749_A0A1E7G066;7750_A0A3S3N765;7751_A0A3N6KPU0;7752_S6EXQ2;7753_Q9MC35;7754_A0A3Q9TD11,7755_A0A3Q9T956;7756_A0A2X0R1E8;7759_T0SGM5;7760_A0A1P8BMF6;7761_A0A0V8CI11;7762_A0A0V8E8Y0;7763_A0A1E7G0A2,7764_A0A1E7G0A0;7765_A0A2X0SVJ3,7788_A0A1P8BMC5;7766_A0A0V8ENZ6;7767_A0A5D4G1Q2,7768_A0A5D4G1R9;7769_A0A0V8E7A1,7770_A0A0V8E761;7771_T0WHF8;7772_A0A0V8E048;7773_A0A552XP14;7774_A0A0H1RQX4;7775_A0A0V8EMY1,7776_T0RW18,7814_A0A0V8EMY6;7777_A0A0V8E0U6;7778_WP_058223936;7780_G6FAJ4;7782_A0A0V8DT24;7784_A0A4V6WS68,7804_A0A0V8ENP8;7785_A0A4S2T1X9;7786_A0A4R5MX74;7787_A5GYI4;7789_A0A3N6LTG1;7791_A0A1V0NDX4;7792_G9BNK7;7793_A0A5D4G6S9;7794_A0A0V8BYR2;7795_T0WBU6;7797_A0A1V0NYH3;7798_A0A165FDA7;7799_A0A552YRU8;7800_A0A0V8BQV7;7801_Q8LTM6;7802_A0A552YXT0;7803_A5GYN1;7805_T2F432;7806_A0A0V8C9Z4;7807_G6FG90;7808_T2F8A9;7809_A0A0V8BXN1;7811_H5SYD8;7812_G6FEP9;7813_T2F7Q1;7815_A0A3N6KY76;7816_A0A1C3SZ64;7817_A0A1V0NGV3;7818_A0A1V0NCL5;7819_Q9AZP4;7820_A0A0H1RNB2;7821_G8P889;7822_A0A4U1MYS5;7823_A0A0V8F4C9;7824_Q032F7;7825_A0A2Z5Z8S3;7826_T0WPL7;7828_A0A0M2ZVG9;7829_A0A1V0NBX5;7830_A0A0V8EVV0;7831_A0A1V0P8Z4;7832_A0A1V0NRG9;7833_A2RJ17;7834_A0A1V0PAU7;7836_U6ES80,7977_A0A2X0QTA8;7837_A0A2X0PHA2;7838_I6TH45;7839_Q9AZL1;7841_A0A1V0PDG1;7842_A0A3N6N5H0,7859_Q38180;7843_G0WJW1;7844_A0A0M2ZU55;7845_A0A3B0GLH0;7846_T0UVE7;7847_Q9AZT3;7848_F9VEW3;7849_A0A1V0P9W6;7850_A0A1V0NY45;7851_A0A552YJY7;7852_A0A0V8E0T7;7853_Q02VJ9;7854_Q9AZS5;7855_A0A166IRY5;7856_Q93K24;7857_A0A1V0P9Y7;7858_A2RKR8;7860_A0A2X0R1R4;7861_A0A2A5SEY5;7862_A0A4U1N3E8;7863_U6ET48;7864_T0VST5;7865_A0A2X0PK28;7867_A0A4R5MQW9;7868_A0A552XCK5;7869_A0A0V8DPW0;7870_D2BK71;7871_A0A0B8QS91;7872_A0A0V8DXU3,7928_A0A0V8DXS3,8093_D2BLU8,8162_A0A0H1RPR8,8163_A0A0V8E347;7873_A0A5D4G3Q2;7874_A0A1V0NX36;7875_A0A5D4GA22,7935_A0A5D4G624;7876_A0A552YUX6;7877_S6FVR5;7878_A0A3Q9IKU8;7879_A0A5E9JHJ6;7880_A0A2A5SSP4;7881_A0A1B1IMP6,7882_GCF_002148215.1_ASM214821v1_genomic;7883_T0TRR4,7914_no_reference_sequence,7960_A0A1E7G0A5;7884_A0A418ZNL1,7910_A0A5D4GC09;7885_A0A0V8C7K8;7886_A0A0V8DMQ3,7887_WP_153983596;7888_A0A4P6JE98;7889_A0A1E7G4Z3;7890_A2RMW6;7891_A0A084ACG5;7892_Q02V84;7893_A0A0V8EDU4;7894_A0A098CZA4;7895_H5SY58,7896_A0A0V8CSF1,8060_A0A4S2T6Y6;7898_G6FG03,7899_G6FG00,7900_G6FFZ9,7901_A0A2X0PEJ1,8242_A0A2X0R3N6;7902_A0A1V0PCM9;7903_A0A1V0NLP6;7904_A0A1V0NZB8,8017_S6F399;7905_A0A3B0GG92;7906_A0A5E9JB65;7908_A0A2X0P8W8;7909_A0A2X0R458,7952_A0A0V8E430,7953_A0A2X0R1V6;7911_no_reference_sequence;7912_G8P563;7913_A0A1E7G630;7915_WP_161769935;7916_A0A3Q9TBV7;7917_WP_153984585,7961_A0A2R5HHU8,7962_WP_153984586,7963_A0A2R5HHN5;7918_Q02YN5,7966_Q02YN4,7967_Q02YN3;7919_KQB79828;7920_A0A0V8CY79;7921_A0A0H1RLH2,7976_A0A0H1RKJ5;7922_A0A0B8QRP2;7923_T0WNG9,8079_T2F6J7;7924_A0A0V8CPM9;7925_S6EU28,7926_D2BLD2;7927_A0A0V8BL26,8399_A0A418ZI46,8443_A0A0V8B2L4,8906_A0A2A9HLX0;7929_A0A1V0NRM0;7930_GCF_000192705.1_ASM19270v1_genomic,7931_GCF_000192705.1_ASM19270v1_genomic;7932_A0A552YX50;7933_A2RMW7;7934_A0A0M2ZQE9;7936_Q8LTK0;7937_A0A1V0P203,8083_A0A1V0P102,8084_A0A0V8BEL0;7938_A0A0M2ZW02,8283_A0A084AA47;7939_A0A0B8QMR6;7940_A4GD46;7942_A0A2Z5Z6A2,8142_A0A2Z5Z656;7943_A0A1B1IMY5;7944_T0TRS6;7945_A0A3N6L6S7,7946_A0A3N6MW57;7947_A0A3N6LFK5;7948_A0A3N6MHX7,7949_A0A3N6KX84;7950_A0A3Q9T948;7951_A0A098CSQ3;7954_A0A5E9JL16;7955_no_reference_sequence;7956_A0A1E7G194,7957_A0A1E7G1A6;7958_A0A552XA91;7959_no_reference_sequence;7964_no_reference_sequence;7965_V8API1;7968_O33852;7969_A0A552XA29;7970_A0A1V0NZT0;7971_A0A098D0Y4;7972_A0A1P8BLT6;7973_A0A552YMH8;7974_A0A4P6JEX2;7975_A0A1V0P2B7;7979_A0A0M2ZSP7;7980_G6FA87;7981_A0A1V0NM96;7982_A0A1V0NGV0;7983_A0A552YUK0;7984_A0A2X0R651;7985_Q9CG44;7986_A0A552YEZ1;7987_A0A3N6KSV9;7988_A0A0V8DPR2;7989_A0A2Z5Z556;7990_A0A552XC58;7991_G8P9T2;7992_A0A1E7G0D1;7993_A0A0V8ELT4;7994_A0A3S3LU36;7995_A0A5D4GCR8;7996_A0A552X9Y9;7997_A0A3B0GDC4;7998_Q02WF5;8000_A0A1E7G1G8;8001_A0A3N6MNC1;8002_A0A1V0P8G8;8003_A0A0V8CPA2;8004_G6FGC5;8005_A0A1V0NBS1;8006_A0A1V0NBS1;8007_A0A0V8CAV9;8008_A0A1V0NTW1;8010_A0A199YSC4;8011_Q9CFB4;8012_A0A552YFZ8;8013_A0A0V8EAF2;8014_A0A1V0PHT2;8015_A0A3N6MJ57;8016_A0A0V8C4T7;8018_A0A2X0SNV4;8019_A0A1E7G0L7;8020_Q9MC19;8021_A0A3B0GNJ8;8022_G0WJR9;8025_U6ESW9;8026_T0TPD4;8027_A0A084AA49;8028_S6FBA9;8029_G6FG84;8030_A0A3N6L0S4;8031_A0A2A5SUX5;8032_A0A0V8EJH1;8033_A0A166ZWG9;8034_A2RJU7;8035_A0A0V8AQI4;8036_A0A1V0NY14;8037_T0UB60;8038_A0A1V0PIY5;8039_A2RIZ3;8040_S6ES60;8041_Q9AYX8;8042_U6ET85;8043_A0A4S2TAE4;8044_S6EXM3;8045_A0A223DQL5;8046_A0A166YDK9;8047_Q9AZ69;8048_G6FA08;8049_A0A1V0PDP1;8050_H5SW70,8051_A0A0V8CY51;8052_O53059;8053_A0A2X0R2Y8;8054_T0WPC6;8055_A0A2R4AKT2;8056_A0A2N5WA55;8057_T0VWN2;8058_A0A2Z5Z6Y3;8059_A0A2Z5Z9R2;8061_A0A1V0P2K8,8439_A0A1V0P3J0,8516_A0A0V8CUI3,8698_A0A0V8CUZ7;8062_T0WR67;8063_A0A1V0PFX3;8064_A0A0A7T091;8065_A0A5D4GAK7;8066_T0WQ44;8067_A2RMZ5;8068_A0A5E9JG09;8069_A0A1V0P7C6;8070_G8P910;8071_Q38135;8072_A0A2Z5Z5D9;8073_A0A0H1RNI6;8074_A0A0V8D8E4;8075_A0A1V0P9Y7;8076_A0A552XJC9;8077_A2RKY9;8078_A0A1V0PGF5;8080_T0VXE7;8081_A0A2Z5Z432;8085_G6FGA2;8086_A0A1P8BKE1;8087_A0A0B8QZN2;8088_A0A1V0P1B8;8089_A0A552YG06;8090_A0A4U1N1A1;8091_A0A1V0NRD8;8092_T0VGW9;8095_H5SZ66;8096_S6FRK5,8121_S6EWG1,8122_GCF_000192705.1_ASM19270v1_genomic,8164_S6FEK6,8165_A0A4U1N3M4,8487_A0A5C5BLP2,8488_S6EWF6,8489_S6FRK9,8490_S6FAB2,8651_A0A0V8D5B9;8097_A0A0V8DM43;8098_Q9CG28;8099_A0A552YLL2;8100_A0A1B1IMR6;8101_A0A3B0H2C0;8102_A0A1V0NX07;8103_A0A0V8CDM1;8104_A0A5D4GGL8;8105_O87225;8106_G8P910;8107_A0A2X0RJF4;8108_A0A443L6B5;8109_A0A2X0SY52,8149_A0A2X0PNP3;8110_A0A5D4GT25;8111_A0A2A5SNN0,8152_A0A2A5SNJ0,8153_A0A0V8E5B0,8251_A0A2A5SNL3,8252_A0A2A5SNM4,8253_A0A2A5SNG1,8254_A0A0V8ECV1,8256_H5SZ96,8257_A0A2A5SPH9,8258_A2RL22,8259_A0A2A5SSF2,8260_A0A2A5SSE7,8261_A2RL03,8262_A0A0V8E5U7,8263_A2RKZ7,8264_A0A2A9IIU5,8364_A0A2A5SP76,8365_A0A2A5SPD3;8112_A0A2A9IBC9;8113_Q9T1Y5;8114_G8P8A5;8115_Q7DH38;8116_A0A4U1N2I2;8117_A0A1V0PFB2;8118_Q02YN5,8119_Q02YN4;8120_Q02WF2;8123_A0A0V8C1Z3,8591_A0A098CRS9,8592_Q83VF4,8593_Q83VF3,8594_A0A3Q9TDW6,8595_no_reference_sequence,8596_no_reference_sequence,8597_no_reference_sequence,8598_WP_063283344,8599_WP_063283343,8600_WP_063283342,8601_WP_063283341,8602_WP_063283340;8124_P0A313;8125_A0A3N6KHY5;8126_A0A552Z1N1;8127_A0A1V0NBY2;8128_A0A0V8BPJ6,8357_A0A0V8BPB3;8129_A0A1V0NJQ6,8171_A0A552YYJ7,8172_A0A1V0NJN4;8130_A0A2Z5Z7V3;8131_A0A5E9J9H2;8132_A2RP54;8133_A0A1V0NRF3,8134_A0A1V0NRG2,8177_A0A1V0NTR3,8704_A0A1V0NU20;8135_A0A0V8DWW5;8136_A0A2A9IC12;8137_A0A2X0PU87;8138_A0A0V8DWN0;8139_A0A2Z5Z4V6;8140_A0A3N6LH90,8183_A0A3N6NDC2;8141_A0A3N6LUH3;8143_A0A2N5WB65;8144_A0A2A5RID3;8145_D2BQC1,8239_A0A0M2ZXA8,8240_A0A0M2ZSG5;8146_WP_118263413;8147_S6F246,8245_Q5DVS9;8148_Q9AZW8;8150_A0A552YET5;8151_G0WKP1;8154_A0A0V8CYV1,8273_A0A418ZIP5;8155_Q9AZZ8,8156_A0A3B0GVX0,8157_Q9AZX4,8158_Q9AZX3,8159_Q9AZX2;8160_A0A1V0P7X3;8161_A0A1E7G5D4;8166_A0A1V0NJ91;8167_WP_023164357;8168_Q9AZQ8;8169_A0A5E9JIK6;8170_Q2QER8;8173_G6F915;8174_A0A3N6KPX7,8498_A0A199YQC2,8499_A0A552Z0Q5,8521_A0A3N6LDD1,8522_A0A3N6M1F6,8523_A0A3N6L1M1,8524_A0A3N6L584,8525_A0A3N6L3F4,8526_A0A3N6LH80,8527_A0A3N6L3H4,8528_A0A3N6L1M6,8529_A0A3N6N7W7,8530_A0A3N6LDC3,8531_A0A3N6LDE4,8532_A0A3N6M1H4,8533_A0A3N6L1M8,8534_A0A3N6L596,8535_A0A3N6L3I3,8536_A0A3N6N7Y4,8537_A0A3N6LDD2,8538_A0A3N6L6Q6,8539_A0A3N6KMM1,8540_A0A3N6L347,8541_A0A3N6MUB0,8542_A0A3N6L517,8543_A0A3N6L4S9,8544_A0A3N6LNL7,8545_A0A3N6KSY7,8546_A0A3N6L8V5,8547_A0A3N6KV00,8548_A0A3N6MUB6,8549_A0A3N6L525,8550_A0A0V8CZF5,8551_no_reference_sequence,8552_A0A3N6LGL2,8553_A0A3N6KMU5,8554_A0A3N6KBN0,8555_A0A3N6KZP4,8556_A0A3N6KZN7,8557_A0A3N6KSQ1,8558_A0A084AE49,8559_A0A3N6L2H4,8560_A0A3N6MIE9,8561_A0A3N6K9V3,8562_A0A3N6MT82,8563_A0A3N6KXC8,8564_A0A3N6LE38,8565_A0A3N6KKI2,8654_A0A0V8BF41,8655_G6FGC5,8667_T0UHN5,8668_T0V8G5,8671_Q9AZG2,8695_T0VC19,8696_T0WCU0,8713_A0A1V0P8Z4,8747_A0A443LG00;8175_GCF_002078915.1_ASM207891v1_genomic;8176_GCF_002078935.1_ASM207893v1_genomic;8178_G6FFV4;8179_A0A2Z5Z3M6,8180_A0A2Z5Z6R6,8181_A0A2Z5Z8L9;8182_A5GZ44;8184_no_reference_sequence;8185_A0A3N6LAI4,8186_A0A3N6N2S0,8187_A0A3N6KYD9,8188_A0A3N6MX42,8189_A0A3N6KUN1,8190_A0A3N6KWQ4,8191_S6EZD3,8192_A0A3N6L6P4,8193_A0A3N6MX28,8194_A0A3N6KUM2,8195_A0A3N6KWP5,8196_A0A3N6LAH0,8197_A0A3N6N2P2,8198_A0A3N6KYC1,8199_A0A3N6KUK8,8200_no_reference_sequence,8201_A0A3N6L6L3,8202_A0A3N6L6E1,8203_A0A3N6LQX5,8204_A0A3N6KUH8,8205_A0A3N6KY98,8206_A0A3N6N2K2,8207_A0A3N6LAE6,8208_A0A3N6KWL7,8209_A0A3N6KUJ1,8210_A0A3N6MWX7,8211_A0A3N6L6M2,8212_A0A3N6L6E8,8213_A0A3N6LQY4,8214_A0A3N6KUI9,8215_A0A3N6KYA3,8216_A0A3N6N2M1,8217_A0A3N6LAE8,8218_A0A3N6KUK5,8219_S6FTK0,8220_A0A3N6MWZ8,8221_A0A3N6L6M8,8222_A0A3N6L6F9,8223_A0A3N6LQZ2,8224_A0A3N6KUJ9,8225_A0A3N6KYB3,8226_A0A3N6N2N0,8227_A0A3N6LAG2,8228_A0A3N6KWN4,8229_A0A3N6KUL2,8230_A0A3N6LTD0,8231_A0A3N6L6N6,8232_A0A3N6L6G9,8233_A0A3N6LR06;8234_O06038,8235_O06037,8236_O06036,8237_A0A3Q9TCK5;8238_A0A0D6E0P4;8241_A0A166J0U2;8243_A0A2Z3KDQ2;8244_A0A3S3LVV8;8246_O53073;8247_A0A552YWE6;8248_no_reference_sequence;8249_D2BN11;8250_A0A552XXT1,8689_S6FDP6;8255_T0WMM4;8265_WP_101916315,8266_WP_101916314;8267_U6EU36;8268_Q9AZK1;8269_A0A552XAW9;8270_A0A068AAW7;8271_A0A2X0REN4;8272_A0A3N6KRC1;8274_A0A1V0P227;8275_no_reference_sequence;8276_A0A1V0NW00;8277_A0A0V8ELM2;8278_Q032F1;8279_A0A2Z5Z7Q4;8280_A0A2Z5Z7X4;8281_P0A3G5;8282_A0A2X0R2J0;8285_D2BML0;8286_T0WG30;8287_A2RLR1;8288_A0A5E9JJ43;8289_D2BMZ6;8290_A0A2Z5ZAA0;8291_A0A552YMI6;8292_T0VGL3;8293_A0A5D4G6I1;8294_G9BNK8;8295_D2BMN8;8296_D2BMN8;8297_A0A1V0NC24;8299_A0A1V0NVD8;8300_A0A2Z5ZA04;8301_A0A1V0NUL7;8302_G6FE76;8304_T0UC53;8305_A2RJW9;8306_T0WN09;8307_A0A1V0NTF0;8308_A0A1V0NBS1;8309_A0A4R5N227;8310_T0W1Y2;8311_A0A0V8AQQ1;8312_A0A1V0NCG3;8313_A0A4R5N964;8314_T0VI74;8315_T0WSK1;8316_A0A552YW61;8317_Q9CB11;8318_D2BPF9;8319_A0A1V0P3I1;8320_S6ES71;8321_G8P886,8398_GCF_002078915.1_ASM207891v1_genomic,8433_GCF_002078915.1_ASM207891v1_genomic,8434_GCF_002078915.1_ASM207891v1_genomic,8435_GCF_002078915.1_ASM207891v1_genomic,8509_GCF_002078915.1_ASM207891v1_genomic,8510_GCF_002078915.1_ASM207891v1_genomic,8511_GCF_002078915.1_ASM207891v1_genomic,8512_A0A098CRS9;8322_Q033B6;8323_T0W9G4;8324_A0A552YX53;8325_A0A3B0GFK1;8326_A0A0V8EQ13;8327_A0A098CXQ1;8328_A0A2X0SSW7;8329_A0A4U1N067;8330_Q9CE00;8331_A0A1E7G3B6;8332_A0A1V0PIZ3;8333_A0A552XPH7;8334_Q77MW6;8335_A0A5D4FSD3;8336_A0A1P8BMD1;8337_A5GZ60;8338_A0A0A7T690;8339_A0A1V0P0V4;8340_Q9CEY4;8341_A0A1B1IMP9;8342_A0A2A5SYC6;8343_A0A2X0PFV1;8344_A0A552YJZ5;8345_A0A1V0P9A6;8346_U6EJU1;8347_Q02VE3;8348_A0A1V0NP21;8349_A0A3N6L3Z9;8350_Q38088;8351_Q9AZR5;8352_G8P9K7;8353_A0A1V0P5S6;8354_A0A3S3MM11;8355_A0A084A7V4;8356_A0A0V8BIM6;8358_A0A4U1N082;8360_D2BLA9;8361_A0A4V6PJG7;8362_A0A552YLR0;8363_A0A4S2TBB5;8366_A0A2X0Q237;8367_Q9AYV8;8368_A0A1E7G390;8369_A0A2Z5Z8Q5;8370_T0VXE7;8372_Q9AZJ0;8373_A0A552YZL2;8374_A0A0B8QQG7;8375_A0A552YX51;8376_A0A2X0PFP4;8377_A0A1V0PFQ2,8397_A0A552XIR0,8431_A0A1V0PFQ4,8432_A0A1V0PG60,8506_A0A552XIQ1,8507_A0A1V0PFN6;8378_A0A1V0P2N4,9243_A0A0V8CG49,9244_A0A1V0P2K5,9245_A0A1V0P2Z4;8379_A0A2A5RI84;8380_G8P970;8381_A0A2X0RJY6;8382_A0A2X0R5Z5;8384_A0A0D4CCP7;8385_A0A1E7G4G4;8386_A0A552XKH0;8387_A0A552XKF7,8388_A0A552XJQ2;8390_A2RNC4,8477_A2RNC5;8391_Q02VM9;8393_A0A0V8CZC7;8394_A0A552XAT3;8395_A4VC78;8396_A0A552Z2F4;8400_A0A1P8BKU0;8401_S6FDU7,8402_A0A0V8C4K2,8449_A0A4P6JDJ8,8450_A0A0V8C5A6,8763_A0A0V8D5R3,8826_A0A0V8CKG3,8948_A0A4P6JDI6,8949_A0A4P6JDF5,8950_A0A4P6JE32;8403_A0A0V8CDM1;8404_A0A2Z5Z6C1;8405_A0A2A5RQ25,8421_A0A2Z3KH92,8590_A0A2A5RPW3;8406_A0A2A5SSH0;8407_A0A2A5SSE1,8459_A0A2A5SSE1,8604_WP_153973697,8605_no_reference_sequence,8606_A0A084A7Q4,8607_A0A2A9IGN2,8746_WP_153973693;8408_Q38324;8409_A0A5E9JWX4;8410_A0A0M2ZVF7;8411_A2RKD6,8472_T2F580,8473_A2RKD2,8474_A2RKD3,8475_T2F6W3,8476_T2F698,8836_T0VYR2,8837_G8P8W6,8838_A0A552XD99,9070_A0A1E7G6B7,9087_A2RMJ3;8412_A0A084ACG4;8413_T0S6Q0;8418_S6EZZ0;8419_K4G131;8420_A0A2A5SXX0;8422_U6ENV7;8423_A0A2N5WBQ7;8424_T0VDJ3;8425_A0A552Z280;8426_A0A0V8CZT6,8500_A0A0V8E7Z6;8427_A0A1E7G2C9;8428_GCF_002078495.1_ASM207849v1_genomic,8429_GCF_002078495.1_ASM207849v1_genomic,8505_A0A2Z3KB30;8430_G6FG04;8436_A0A0V8E9T6,8437_A0A0V8EA91,8514_A0A0V8E9Y2,8515_A0A0V8EAJ2;8438_A0A0H1RIT1;8440_A0A1V0NY73;8441_A0A3Q9VSV1;8442_A0A3B0GG92;8444_A0A0V8D462,8519_A0A0V8D4J7;8445_A0A2Z3KG23;8446_A0A4R5MSV8;8447_A0A2Z5Z9U2;8448_A0A1V0PBP9;8451_A0A2A9ISK7;8452_A0A5D4G9X6,8570_A0A5D4G9V6,8571_A0A5D4GBG8;8453_A0A0V8F1F5,8663_A0A1P8BLW6;8454_A0A4V5Q1J8;8455_G6FFZ5,8581_G6FG05;8456_A0A0V8DNF1;8457_A0A0V8BR31;8458_T0V9G5;8460_U6ESE6;8461_A0A2X0SM18;8462_A0A2X0R1M1,8463_A0A2X0PIH5;8465_A0A2R7Y062;8466_A0A1E7G085;8467_A0A0V8E2M0;8468_A0A0H1RJ29;8469_A0A5D4GBR7;8470_A0A2X0RIL3;8471_A0A343JND2;8479_U6EKC5,8754_Q02VJ2;8480_A0A0R2N6D1,8769_A9QSM8,8800_D2BKB2,8848_H5SXM4,8849_A0A4S2TAU7,8850_H5SXM6,8851_H5SXM7,8852_A0A4S2TDZ4,9640_A0A5D4G9J3;8483_A0A0M2ZSH3,8815_A0A0M2ZW38;8484_D2BK35;8485_A0A3S3N560;8486_A0A0B8QN09;8491_G6FC89;8492_A0A1E7G0B3;8493_G8PA44;8494_A0A0V8CZF5;8495_no_reference_sequence;8496_A0A3S3LQK4;8497_S6FJY9;8501_A0A2Z5ZAB3;8502_A5GYH4;8503_A0A1V0NHS4;8504_A0A1P8BM61;8508_A0A1V0PDM3;8513_A0A2Z5Z3Y4;8517_Q9B006;8518_T0WBV1;8520_A4GD41;8566_A0A2R7Y015,8567_no_reference_sequence;8568_A0A418ZHZ6;8569_T0V290;8572_A0A1V0NJH5;8573_A0A4V5Q0U5;8574_A0A1E7G380;8575_A0A4S2TC74;8576_no_reference_sequence;8577_A0A552XB87,8578_P50178,8579_P50179;8580_A0A084ABU5;8582_A0A1P8BLP2;8583_no_reference_sequence,8584_A0A0V8CXN2,8585_no_reference_sequence;8586_U6ES92;8587_A0A1I4ILU8,8588_G6FAJ3;8589_T0VLF8;8603_U6EPG9;8608_no_reference_sequence;8609_A0A0V8CYZ9,8610_A0A0V8CYY9;8611_T0VSI3;8615_A0A552XBP1;8616_A0A2X0PH89;8617_A0A1V0NJ43;8618_A0A0V8DTF1;8619_A0A084A9S6;8620_A0A2A5S8L7;8621_A0A3N6LFK1;8622_T0VNK8,8623_A0A4U1N657,8624_T0UHT0;8625_no_reference_sequence;8626_A0A0V8EIS5;8627_T0RWC6;8628_A0A552YVN8;8629_A0A0V8BNZ5,8630_A0A3N6KMM1,8631_A0A0H1RNU3,8632_U6EUQ9;8633_A0A2X0R4D5;8634_A0A2A5SA44;8635_A2RKP5;8636_WP_063280312,8637_no_reference_sequence,8725_A0A3N6KL41;8638_A0A5D4G8Y3;8639_A0A5D4G0Q0;8640_A0A1V0P3T1;8641_A0A0D4CCQ1;8642_A0A0D6E050;8643_A0A0B8QKU7;8644_A0A0B8QQJ5;8645_H5SZB0;8646_A0A1V0NNF0;8647_A2RL80;8648_G0WJM5;8649_Q38321;8650_A0A2X0PCT9;8652_A0A552YWH2;8653_A0A0V8EL07;8656_A0A1V0NGV0;8657_A0A0V8E6N0;8658_A0A1P8BKW0;8659_A4GD40;8660_A0A1V0NWB1;8661_A0A1V0NX35,8884_GCF_002078915.1_ASM207891v1_genomic,8885_GCF_002078915.1_ASM207891v1_genomic,8886_GCF_002078915.1_ASM207891v1_genomic,8887_GCF_002078915.1_ASM207891v1_genomic,8888_A0A3Q9TFG3,8889_GCF_002078915.1_ASM207891v1_genomic,8890_GCF_002078915.1_ASM207891v1_genomic,8891_GCF_002078915.1_ASM207891v1_genomic,8892_GCF_002078915.1_ASM207891v1_genomic,8893_GCF_002078915.1_ASM207891v1_genomic,8894_GCF_002078915.1_ASM207891v1_genomic,8895_GCF_002078915.1_ASM207891v1_genomic,8896_A0A1V0NVM7,8897_A0A1V0PI35,8898_GCF_002078915.1_ASM207891v1_genomic,8899_A0A0V8EAW6,8900_A0A0V8EAE7,8901_A0A0V8EAB0,8902_A0A0V8E9S7,8903_A0A0V8E9X1,8904_A0A0V8E9U2,8993_A0A5E9JI99,9298_no_reference_sequence;8662_D2BKD2;8664_A0A552YX75;8665_A0A0V8EL05;8666_A0A1V0NC77;8669_GCF_000014545.1_ASM1454v1_genomic;8670_A0A3B0GGR5;8673_A5GYS9,8731_A5GYN0;8674_A0A3Q9VVT1;8675_A0A0V8C016;8676_A0A3S3PDE3;8677_T2F8A9;8678_A0A2R7ZY07;8679_U6ENV9;8680_A0A1V0P212;8681_A0A1B1IMU2;8682_T0VKE0;8683_A0A1V0PEJ0;8684_A0A2X0PHZ5;8685_A5GYJ9;8686_A0A0V8DYA3;8687_T0UQV2;8688_A0A1V0NZV7;8690_T2F3D9;8691_T2F3D9;8692_A0A2Z5Z8L3;8693_A0A4P6JCF1;8694_U6EQQ1;8697_A0A0H1RX88;8699_A0A0V8C4V0;8700_G6FEE7;8701_A0A0B8QQI2;8702_Q02ZE0;8703_A0A4U1N1U4;8705_A0A1V0NGY2;8706_A2RMY8;8707_U6EPL2,8733_U6ES88;8708_A5GZ43;8709_U6ET73;8710_A0A098CXQ1;8711_T0UH18;8712_A0A3N6ML98;8714_Q77MW6;8715_T0W353;8716_A0A1P8BLJ2;8717_A0A1V0NU57;8718_G8P9H9;8719_T0S4T2;8720_A0A059NT49;8721_Q9AZN8;8722_Q9AZZ7;8723_A0A1V0NUZ9;8724_T0VVK9;8726_A0A199YPJ3;8727_A0A1V0PDE5;8728_A0A1P8BM18;8729_A5GYN0;8730_Q9CG38;8732_A0A1B1IMR4;8735_A0A1E7G098;8736_A0A1E7G098;8737_G8PA54;8738_A0A0V8E846;8739_A0A2X0PIA7;8740_A0A1E7G177;8741_T0TBT2;8742_A0A5D4GBJ0;8743_H5SXD1;8744_A0A0B8R3R3;8745_A0A2X0RIY7;8748_T0UQR1;8749_A0A1P8BLK0;8750_A0A059NT88;8751_A0A552XC03;8752_A0A1V0PGF5;8753_A0A1V0PBC2;8756_A0A3B0H3D3;8757_A0A1E7G099;8758_A0A1V0P1B9;8759_A0A1V0P610;8760_A0A5D4GGH7;8761_D2BQB7;8762_T0UP48;8764_I7KHR4;8765_G0WJR8;8766_A0A0M2ZV55;8767_Q9AZU9;8768_A0A1P8BKI6;8770_A0A3N6LA08,9090_D2BMA4,9107_D2BMA3;8772_A0A0B8QIB0,8820_A0A5E9JL11,8821_A0A5E9JKG6;8773_A0A5D4G3H5;8774_U6EPB5;8775_A0A0V8EGT4,8873_A0A199YQK6;8776_A0A3B0GDB9;8778_A0A0H1RNT3;8779_A0A2X0R3C7,8805_A0A0V8BYK9,8876_A0A2X0Q280,8877_A0A2X0R1Q7;8780_A0A552YW49;8781_A0A0V8EAK2;8782_A0A0V8CZI5;8783_A0A218PFU9;8784_A0A0M2ZQJ1;8785_A0A5D4GBI0;8786_A0A0H1RQ99;8787_A0A387BFT6;8788_WP_085623849;8789_A0A5D4GLG0;8790_no_reference_sequence;8791_A0A2X0R1J9;8792_A0A2X0R3Y1;8793_A0A2Z3KED2;8794_A0A552XGS5;8795_A0A0V8DQC7;8796_A2RN12;8801_A0A1P8BKA7;8802_K4G131;8803_A0A5D4GCE1;8806_A0A1E7G2C0;8807_A0A552YUI0;8808_A0A1B1ILZ4;8809_A0A0V8BYJ1,9097_A0A1V0P1G6;8810_A0A3N6I6U0;8811_A0A2Z5Z497;8812_U6ENC2;8813_A0A2A5RHZ9;8814_A0A5E9JKE1,8921_A0A5E9K062,8922_A0A5E9JKJ8,8923_A0A5E9JL00,8924_A0A5E9JMR3,8925_A0A5E9JM29,8926_A0A5E9JKC2,8928_A0A5E9JKR8,8929_A0A5E9JLS0;8816_A0A0V8F1F5;8817_A0A4U1MYL4;8818_no_reference_sequence,8937_A0A199YQL1,8938_no_reference_sequence;8819_no_reference_sequence;8822_A0A4U1N0Z1;8823_A0A0V8E589,8945_no_reference_sequence;8824_A0A1V0PE03;8825_A0A418ZI94;8827_no_reference_sequence;8828_A0A1E7G274;8829_A0A0B8QSR6,8830_A0A0B8QN26,8831_A0A0B8QJL5,8832_A0A0B8R141,8959_T2F5A7,8960_A0A0B8QSR2,8961_A0A0B8R144,8962_A0A0B8QYJ7,8985_T2F596;8833_A0A0V8BG14;8834_A0A2A5SLF0;8835_A0A4V3T1X9;8839_A2RNC6;8840_T0VG57,9453_G8P7L6;8841_A0A552YHD7;8842_Q2VHT2;8869_D2BRG4;8870_A0A0H1RMA6;8871_A0A552YWU7;8872_A0A3N6MPF6;8874_U6ERE9;8875_A0A4S2T8K4;8878_A0A139M985;8879_A0A1V0NHP6;8880_A0A1V0NK17;8881_A0A2A5RI91;8882_GCF_002078495.1_ASM207849v1_genomic;8883_A0A1V0NLA0;8905_A0A0V8BYN8;8907_A0A2A5RUT0;8908_A0A0H1RIW4;8909_A0A0V8ET73;8910_A0A199YQN0;8911_A0A0V8DHV6,9191_A0A0V8BFK3,9317_A0A2R7Y071,9318_A0A3S3P9W9,9319_KSU12861,9320_A0A4P6JDK5;8912_A0A5D4GBL0;8913_T0VGV3;8914_A0A3D3NME5,8915_WP_021216600;8916_A0A5E9JJY5,8917_A0A5E9JHY1;8918_A0A2N5WAN3;8920_A0A2A5SUL1;8927_T0V7W7;8930_A0A0M2ZQI7;8931_T0WP28;8932_T2F5U2,8933_A2RLB8;8934_A0A1V0NL28;8935_A0A1I4ILU8,8936_G6FAJ3;8939_A0A4U1N2D2;8940_WP_159209785,8941_WP_084034171;8942_A0A0V8EMY1;8943_A0A418ZKX0;8944_A0A1E7G1D6;8946_R9QPR9,9051_A0A552YZR3;8947_A0A1V0PED5;8951_A0A084A8L4;8952_A0A068AA03;8953_A0A2X0SM12,8954_A0A2X0PHY8,8955_A0A2X0R1X0;8956_A0A0V8DXL2;8957_KHE76437;8958_A0A1V0NJ43;8963_A0A084A9H9;8964_Q77JM4;8965_A0A139M985;8966_A0A0M2ZSH3;8967_no_reference_sequence,8968_A0A2A5RLZ5,8969_A0A2R7Y010,8970_A0A2N5WBS2,8971_A0A2N5WBS6,8972_A0A2N5WBS7,8973_A0A2R7Y0J4,8974_A0A2N5WBT1,8975_A0A2N5WBT5,8976_A0A2N5WBT7,8977_A0A166VIP1,8978_A0A1V0P108,8979_A0A1V0P0V0,8980_A0A2N5WBV3;8981_A0A2A9IQ55;8982_no_reference_sequence;8983_A0A084A8Q9;8984_O48505;8986_A0A199YSL7;8987_no_reference_sequence;8988_A0A0B8QKU7;8990_A0A552Z3H0;8991_A2RP50;8992_A0A1V0P1V5;8994_S6ER35;8995_A0A1V0PAU8;8996_A0A2Z5Z904;8997_A0A2X0STB9;8998_A0A1V0PHA1;8999_A0A084AAA5;9001_A0A084A9J2;9003_A0A059NT62;9004_A0A059NT62;9005_A0A0V8C8H8;9006_A0A1P8BL42;9007_A0A552Z1Y8;9009_A5GYS9;9010_A0A2Z5Z529;9011_O54673;9012_T2F518;9013_I7JHJ1;9014_H5SXJ9;9015_A0A1V0NW65;9016_A0A1V0P9E4;9017_T0UK70;9018_A5GYJ9;9019_A0A418ZI29;9020_A0A2N5WFB5;9021_Q7BLP2;9022_A0A2A5ST22;9023_Q9AYV0;9024_A0A0V8BR06;9025_G6FG94;9026_A0A0V8DVN2;9027_Q8KHC1;9028_A0A2X0PFK6;9031_Q9CB11;9032_A0A552YK61;9033_G6FB57;9034_A5GYX9;9035_A0A2Z5Z2X1;9036_A0A1V0PEY2;9037_A0A0V8EIW3;9038_Q2VHM2;9039_T0VIM0;9040_A0A1P8BMN4;9041_A0A1V0NHT1;9042_A0A1V0NI72;9043_A0A2R7ZYD9;9044_A0A0V8AUN5;9045_A0A2Z5Z8P3;9046_A0A098CXQ1;9047_Q9CES2;9048_G8P490;9049_Q9B001;9050_T0WNE1;9052_H5SYB1;9054_A0A2A5SN33;9055_A0A3S3LH49;9056_A0A1P8BMD9;9057_A0A1B1IMP9;9058_A0A1P8BLH5;9060_T0UI45;9061_T0RZG7;9062_A0A166JQU4;9063_G8P8C1;9064_O52274;9065_A0A0V8C2J8;9066_A0A2X0R0X8;9067_A0A0H1RLB2;9068_A0A552YGT4;9069_T0VIM8;9071_T0UQW3;9072_A2RKY1;9073_A0A1V0PB13;9074_A0A0V8BGH4;9075_A0A199YPB1;9076_A0A4U1MYK4;9077_O54675;9078_Q77JL8;9079_A0A0A7SYJ0;9080_T0VEP2;9082_A0A0A7T6E7;9083_T2F721;9084_A0A2Z5Z5H5;9085_H5T189;9086_A0A1V0PIB8;9088_A0A443LKV3;9089_Q9AZL2;9091_H5SZ78;9092_A0A552XCF1;9093_A0A552XCF1;9094_A0A5D4GTM3;9095_A0A1P8BMP6;9096_A0A084AE45;9098_Q8LTK0;9099_A0A3S3PA65;9100_G8P965;9101_A0A0R2NFB7;9102_A0A3S3LJ44;9103_T0VCZ6,9442_A0A2Z5Z2J2;9104_H5SYA5;9105_T0UV47;9106_A0A4R5N401;9108_A0A1E7G2C8;9109_A0A1V0NIC3;9110_Q48610;9111_A0A2X0RAH6;9112_Q9AZJ0;9113_G6FGD1;9114_G6FEY8;9115_A0A1V0P1B8;9116_A0A552XB63;9117_A0A0V8BMM8;9118_A0A2Z3KDH2;9119_A0A0V8CKK1;9120_Q77JL3;9121_G0WJR8;9123_A2RKM1;9124_A0A5E9JK32;9125_Q7BLP1;9128_H5T0G6;9130_H2AM40;9131_A0A0H1RPN1;9132_A0A1V0NBY1;9133_A0A5C5BJ50,9231_A0A5C5BJ67,9460_A0A0B8QL52,9553_A0A5C5BH21;9134_G6FAJ7;9135_A0A1V0P3D8;9136_A0A2X0R0L8;9137_A0A1P8BMU7;9138_A0A1P8BKU6;9139_Q94M82;9140_A0A4U1N0K1;9141_WP_058221520;9142_A0A0M2ZSE1;9143_A0A552YLJ6;9144_A0A387BL61,9186_A0A4Q7DM45,9301_WP_129300493,9302_WP_129300492,9303_no_reference_sequence,9304_WP_129300490,9305_RXS50056;9145_A0A0M2ZX98,9188_A0A0M2ZSD1,9189_A0A5D4GB69,9190_A0A5D4GDG4,9307_A0A5D4GDF4,9308_A0A1E7G7J5,9309_A0A5D4GAU2,9310_A0A0M2ZTG1,9311_A0A5D4GCS4,9312_A0A5D4GGA5,9313_A0A5D4G9L0,9314_A0A5D4GBS9,9315_A0A5D4GBK4,9316_A0A5D4GB86;9146_R9QMC5,9328_A0A0M2ZTL6,9329_WP_015163968,9330_no_reference_sequence,9331_A0A1E7G6Y1,9332_A0A552Z122;9147_A0A2A9I6N1;9148_A0A552XGI4;9149_A2RKX1,9197_A2RKX2;9150_A2RMY7;9151_A0A084AA90;9152_A0A0V8E7L2;9155_G8PA55;9156_A0A182BQA1;9157_T2F724;9158_T2F7Y9;9159_GCF_002078375.2_ASM207837v2_genomic,9220_GCF_002078375.2_ASM207837v2_genomic,9221_GCF_002078375.2_ASM207837v2_genomic,9222_GCF_002078375.2_ASM207837v2_genomic,9223_GCF_002078375.2_ASM207837v2_genomic;9161_A0A1V0NHQ7;9162_A0A1V0NJQ9;9163_A0A0V8BSS7;9164_GCF_002078615.2_ASM207861v2_genomic,9233_A0A5C8JJB4,9234_A0A5C8JKM6,9235_A0A5C8JHM4,9236_GCF_002078615.2_ASM207861v2_genomic,9735_WP_082231520,9736_A0A5C8JIC0;9165_A0A098CZA4;9166_A0A552XIQ5,9239_A0A552XIQ0;9167_A0A1V0PGN5;9169_A0A1V0P118,9242_A0A1V0P1B3;9170_A0A2Z3KEB5,9563_A0A4P6JCZ1,9711_A0A2Z3KNZ6,9712_WP_058220932,9713_A0A2Z3KQ44,9714_A0A0V8CZG8,9715_WP_058221256,9716_A0A4P6JCF6;9171_Q38108;9172_A0A3N6KRF9;9173_WP_021214732;9174_A0A0V8F1F5;9175_no_reference_sequence;9176_A0A552XIC3;9177_A0A2X0PE75;9178_A0A552YXH5;9179_A0A418ZMG0;9180_A0A2X0PNU5;9181_A0A084A8Q9;9182_Q6JM12;9183_T0SBR6,9290_T0S4R4,9291_T0SDJ7;9184_A0A4V0YXJ0,9295_WP_058223699,9296_A0A4P6JDY0;9185_EAC3991676,9326_WP_148251920,9327_A0A098CZR1;9187_A0A552Z2N1;9192_A0A552XBG5;9193_A0A5D4GBR7;9194_Q9AZG1,9464_D2BLB0;9195_A0A3B0G2W5;9196_A0A1B1IMU3;9199_GCF_000009425.1_ASM942v1_genomic;9200_A2RNE2,9201_GCF_000009425.1_ASM942v1_genomic;9202_A0A552Z301,9517_Q02VK0;9203_A0A552YML4;9206_T0WMP3;9207_A0A1P8BM75;9209_Q9MCG3;9210_G6FEE6;9211_A0A1V0NI93;9212_A0A2A5RPY4,9213_A0A2A5RPX1,9214_A0A552YLV8;9215_G0WJV4,9216_G0WJW2;9218_A0A552Z1H9;9219_WP_023164357;9224_Q2QER8;9225_A0A1V0NCM2,9226_A0A084AAY7,9227_A0A084AAY6;9228_A0A1K2HM08;9229_A0A2X0R120;9230_A0A2X0PEA2;9232_A0A0V8E4H5;9237_A0A2X0R0X8,9238_A0A0V8E2Q5;9246_A0A2X0SQY0;9247_T0VID9;9248_A0A2Z5Z542,9249_A0A2Z5Z5U6,9250_A0A2Z5Z552,9251_A0A2Z5Z5P2;9252_A0A552YL06;9253_A0A0H1RR31;9254_A0A1E7G0K6,9255_WP_058147842;9256_T0UH18;9257_A0A1E7G0C0;9258_A0A5E9JHA5;9259_A0A0V8EIS5;9260_A0A0D6E0P4;9261_A0A1V0NBQ8;9262_no_reference_sequence;9263_Q48654;9264_T0WQM8;9265_no_reference_sequence;9266_A0A5D4FMZ2;9267_T0S760;9268_no_reference_sequence,9269_no_reference_sequence,9369_A0A552XE72;9270_A0A4U1N4D5;9271_T0SET5;9272_no_reference_sequence,9273_A0A514Z6W2,9274_A0A0V8DYA4,9276_A0A1E7G1A1,9277_no_reference_sequence,9406_A0A0V8C4V0,9454_A0A084A9P0;9275_A0A0V8CX38;9278_S6EXT9,9463_S6F5X2;9279_WP_053001818;9280_A0A0V8EUE8;9281_no_reference_sequence,9282_no_reference_sequence;9283_A0A0V8BF04;9284_A0A2Z3KMD1;9285_A0A0D4CBS4;9286_A0A0V8BK38,9287_A0A0V8BK00,9288_A0A0V8BK72,9289_A0A0V8BJY6;9292_A0A1E7G1D6;9294_A0A2A9IAC8;9297_A0A2A5SQI7;9299_A0A1B1RSL1;9300_A0A0D4CBR1;9306_U6ENX9;9321_A0A0V8C1B1;9322_A0A1V0NJ43;9323_KSU10845;9324_D2BNH6,9325_A0A5C8K2H2;9333_A0A0V8ECG7,9357_A0A2X0RAI6,9424_Q02XN3;9334_A0A098D0Y4;9335_Q9AZI3;9336_A0A2Z5Z7K0;9337_A0A5D4GI59;9338_O53068;9339_U6EMQ7;9340_U6EMQ7;9341_Q9AZG6;9342_Q032F1;9343_D2BLC0;9345_Q2VHI4;9346_A0A1V0NK43;9347_A0A084ACG0;9348_A0A3N6L003;9349_A0A5E9JIR2;9350_O54674;9351_Q9AZ55;9352_A0A0B8QQJ5;9353_A0A3N6MDB4;9356_T0TJZ1;9358_A5GYU2;9359_S6ER35;9360_A0A1P8BM28;9361_A0A2A5SQL6;9362_A0A2R4AKT7;9363_A0A0V8BYR2;9364_A0A552YX75;9366_A0A0V8EGN6;9368_H5SZY4;9370_G6F913;9371_T0W9Q3;9372_A0A1P8BLN1;9373_A0A1E7G6X0;9374_A0A1V0P9R7;9375_A0A2A9I9K2;9376_O54673;9377_A0A1V0PFZ8;9378_A0A0V8CX76;9379_A0A1B1H1X2;9380_G0WJJ3;9381_A5GYH6;9383_A0A1B1IMH1,9860_A0A1B1IN23;9384_T0WUH0;9386_D2BQC5;9388_A0A1V0NDY7;9389_T0WQK8;9390_Q7BLP2;9391_A0A1E7G1U0;9392_T0UH61;9393_A0A1V0PDY2;9394_A0A4U1N429;9395_Q9AZM6;9396_G0WJT8;9397_Q9CFP8;9398_A0A0V8ALW7;9399_A0A552Z2Q5;9400_A0A0H1RJA5,9835_A0A1E7G297;9401_A0A552Z824;9402_U6ERQ4;9403_A0A3N6MEN5;9405_A0A552YX90;9407_A0A0V8BLK6;9408_A0A0B8R2D5;9409_A0A0V8E4G2;9410_Q79A35;9412_A0A084A7V7;9413_Q38613;9414_T0USZ3;9415_T0S3Z0;9416_A0A1V0P8Z4;9417_Q02002;9421_A0A552YL68;9422_Q77MW6;9423_Q48728;9425_A0A1P8BMD9;9426_A0A068AE25;9427_A0A1P8BMD9;9428_A0A1V0P8K7;9430_A0A1B1IMP9;9431_A0A2Z5Z3C0;9432_T0V5D4;9433_A0A199YRC0;9434_A0A0V8F153;9435_G8P3E2;9436_A0A2A5SQL6;9437_A0A1B1IN23;9438_G6F9S8;9439_V9VHU0;9440_A0A4U1N2C5;9441_GCF_002148215.1_ASM214821v1_genomic;9443_T0WQJ7;9444_T0WR30;9445_A0A1V0NYQ1;9446_A0A098CZ61;9447_A0A0B8QHU2;9448_A0A1E7G0K8;9449_Q9AZR7;9450_A0A3B0GLH0;9451_A0A0B8QM79;9452_A0A1V0NHH9;9456_A0A0V8BKP3;9457_A0A0V8BKP3;9458_G6FC90;9459_A0A2Z3KFF7;9461_A0A1V0NRF0;9462_D2BPF8;9465_A0A0V8BFA0;9466_A0A552XH36;9467_T0SG22;9468_T0V519;9469_G6FCC3;9470_P50980;9472_U6EPX6;9473_A0A0M2ZXB1;9474_A4GD48;9475_A0A0D4CCP7;9476_A0A2X0QYV8;9477_A0A0V8DYH4,9562_A0A4P6JE56,9702_A0A0V8DYN9,9703_A0A0V8DXW1,9704_G6FEY6,9705_A0A0V8CCN0,9706_no_reference_sequence,9707_A0A0V8DXV1,9708_A0A4P6JDL9,9709_A0A4P6JDH3,9710_A0A4P6JDI1,9742_A0A5D4GA32;9478_A0A199YW23;9482_D2BK71;9485_D2BK61;9490_D2BRG0;9491_A0A4U1N7K9;9493_G8P4Y4;9494_G8P377;9495_T0SAQ3;9496_A0A0V8E6V9;9497_A0A0V8EGT4;9498_A0A3N6MR01;9500_A0A552Z236;9502_A0A1V0NDU7;9503_A0A084A7W2;9504_Q9AZR5,9567_A0A2X0RIL3,10171_no_reference_sequence,10172_A0A552X9W0,10173_A0A1V0PGM7,10174_A0A2Z3KCN3;9505_Q032F8;9506_A0A0V8CKV6;9507_S6EPV4;9508_S6FDP3;9509_Q9LAU0;9510_A0A2A5RHX7;9511_A0A0B8QJL8,9721_A0A0B8QYK0;9512_U6EQ36;9514_A0A1V0NVT1;9515_A0A552YXF7;9523_A0A2X0SPK8,9605_A0A2X0PD32,9606_A0A552XBK4;9525_G8P8D8;9527_H5T0J3,9528_A0A2X0R432;9529_A0A3N6KHY5;9532_A0A0V8F1F5;9533_G0WJP3;9537_G6FD54,9538_A0A1V0P653,9630_A0A1V0P6M7,9631_G6FD52,9632_G6FD51,9633_A0A1V0P670;9540_A0A1V0P3A3;9541_A0A2X0RLR4;9542_A0A2X0RIS7;9544_T0SE98;9545_A0A2Z5Z9F6;9546_A0A2A9IBR3;9547_T0TGB3,9645_A0A5C8K865,9646_no_reference_sequence,9647_A0A0A7SY50;9548_A0A4U1N878;9549_A0A4V3A1A6;9550_A0A0V8EKG0;9551_WP_101945683,9552_WP_101945687,9667_WP_101945689;9554_A0A4R5N3S8,9677_A0A4R5N4T4,9678_A0A4R5N3T8;9555_A0A418ZP34;9556_A0A0V8CF69,9685_no_reference_sequence,9686_no_reference_sequence;9557_WP_129870163,9876_A0A418ZNE6;9558_S6EV59;9559_A0A387BHW4,9853_I6TH45;9560_A0A418ZNM5;9561_WP_023349337;9564_A0A4U1MYT4;9565_A0A0V8BFK1;9569_A0A3B0G2W5;9603_A0A418ZHH3;9604_A0A336UYS4;9607_T0TJ04;9616_G0WKQ4;9617_GCF_000479375.3_ASM47937v3_genomic;9621_A0A3D3NLB9;9624_A0A199YRB0;9626_A0A1V0PDP4,9627_A0A1V0PDH2;9634_A0A3N6M0M1;9635_A5GYJ5;9637_Q9CFQ9;9638_A0A4P6JED9,9639_A0A4P6JE98;9642_A0A2A9INH4,9643_A0A2A9INC2,9644_A0A2A9INN4;9648_A0A5E9JFN3;9649_A0A5D4GC01,9650_A0A5D4GBT4,9651_A0A5D4GDQ0,9652_A0A5D4G9I8,9653_A0A5D4GB36,9654_A0A5D4GBG7,9655_A0A5D4GD17,9656_A0A5D4GGJ8,9657_A0A5D4GDQ8,9658_A0A5D4G9J9,9659_A0A418ZNR5,9660_A0A418ZNL0,9661_A0A5D4GC26,9662_A0A5D4GBW8,9663_no_reference_sequence;9664_A0A0M2ZXP6;9665_no_reference_sequence,9666_no_reference_sequence;9668_A0A2X0SMR8,9669_G6FG77;9670_G6FEG3;9671_A0A098CSQ3;9672_A0A2A9I6C9;9674_A0A552YXG2,9675_A0A552YXH6;9676_no_reference_sequence;9679_A0A1P8BM52;9681_T0WSS2;9682_K2PKJ5;9683_A0A1V0PHL3;9684_no_reference_sequence;9689_A0A0V8CYX9;9690_A0A4S2T8M9,9691_A0A4S2T8N4;9692_A0A5D4GBW8;9693_B1Q2R0;9694_A0A199YSK7;9695_A0A552XG68;9696_A0A0V8DZR6;9697_A0A252CEX0,9698_A0A2A9I681,9699_A0A0V8BLK7,9700_A0A2A8DEC5,9701_A0A0D6E075;9717_A0A1E7G638;9718_A0A552XID2;9719_WP_029344188;9720_A0A0V8EDS9;9722_A0A1P8BMU7;9723_A0A0V8DMB8,9724_A0A0V8BFI7,9725_G6FBZ2,9730_A0A4P6JHM0,9731_Q38611;9726_WP_064460497,9727_A2RP44,9728_A0A443LE76;9729_Q9CE99;9732_A0A0V8BG14;9733_D2BMN4,9751_A0A3N6MRW1;9734_A0A1V0P227;9737_T0VBY2;9738_B5SP44,9764_H5T082,9834_Q9CDR7;9739_T0UNA8;9740_A0A2Z5Z7K0;9741_A0A0H1RNR7;9743_A0A2X0PWS7;9744_A0A2X0PWS7;9745_GCF_000236475.1_ASM23647v1_genomic;9747_T0V2S3;9748_A0A2X0R1T6;9750_P15244;9752_A0A1V0NUT5;9753_T0ULI9;9755_U6ES65;9757_A0A552XAQ5;9758_A0A552YMQ8;9759_A0A3N6MDB4;9760_A0A0B8QXH0;9761_A0A552XD45;9762_A0A2X0RIJ0;9763_Q93R00;9765_I7JG60;9766_A0A3N6L2A5;9767_A0A5D4GD10;9769_Q9AZV7;9770_A0A0M2ZSL0;9772_G6FEI0;9773_A0A3N6MH79;9774_A0A0V8ENJ3;9775_A0A2X0PFE1;9776_A0A552XIG3;9777_A0A2A9ILS7;9778_A0A552YUC0;9780_A0A2Z5Z8E1;9781_T0WBU6,9862_A0A084ABU4;9782_A0A084A9J2;9783_A0A1B1IMJ7;9786_A0A1V0PHM7,9791_G8P456;9788_A0A4U1MZI8;9790_A0A3S3LU36;9792_A5GYN1;9794_A0A4U1N2J1;9796_T2F8S8;9797_A0A0H1RNU7;9798_Q9B000;9799_A0A552YTE8;9800_B7SFX7;9801_U6ENY9,9903_G6FG89;9802_A0A1P8BMN2;9803_A0A1E7G039;9804_T0VIS7;9805_G8P2A2;9806_A0A0V8E0Y8;9807_A0A552Z8H2;9808_Q9AZM6;9809_A0A0V8DYP7;9810_G6FEI8;9811_G8P8Q9;9812_A0A552XDF4;9815_A0A0V8DN08;9816_Q9CB11;9820_A0A1V0NIB6;9821_A0A2Z5Z5H3,9901_A0A2X0R5C0;9823_A0A2N5WB40;9824_A0A1V0NHT1;9825_S6F5K1;9826_A0A5D4GAN8;9829_T0UV99;9830_G9BNK9;9831_A0A084A713;9832_A0A2X0R6A7;9836_A0A2Z5Z718;9837_A0A552Y4V2;9841_A0A1V0NC86;9842_A0A0B8R6N3;9844_Q9AZN8;9845_A0A1V0P033;9846_A0A1B1IMP9;9849_A0A2Z5Z6P3;9850_A0A1V0NY50;9854_A0A4V6PJG7;9856_A0A2A5RV88;9858_A0A3N6L3Z9;9859_A0A1P8BMT9;9861_A0A4S2TC19;9863_A0A1V0NDZ0;9865_T2F652;9866_Q9AZR8;9867_A0A166YMY9;9868_A0A552YLX1;9869_A0A1V0PJY9;9870_A0A1E7G083;9871_U6EPU9;9873_A0A3N6N5H0;9874_A0A552Z1Y7;9875_A0A0V8CXV5;9878_A0A552YGB1;9879_A0A0V8BF55;9880_A0A552XPP3;9881_T0UP10;9882_A0A4R5MSX7;9885_A0A1V0P6N7;9886_A0A1V0P0Z2;9888_A0A0V8BKP3;9891_GCF_002078375.2_ASM207837v2_genomic,10139_A0A0V8BYQ4,10363_WP_081213209;9892_S6EXT9;9893_A0A0B8QNZ8;9894_A0A0A7SYR1;9895_T0SD62;9896_A0A2X0R4C8;9897_A0A059NT68;9898_A2RJN7;9899_A0A3N6KLP2;9900_A0A2A5SV85;9902_A0A552YZJ8;9907_A0A084A9S9;9910_A0A2A9IMH3;9917_WP_014608333;9918_A0A5E9JKC4;9919_A0A098CRR5;9920_A0A418ZKH7;9921_R9QMC5;9922_Q9CI06;9923_Q9CHW3;9924_G0WKP4;9925_H5SZZ1;9926_A0A199YQ27,10166_KST83050,10167_A0A1V0P999,10168_A0A098CSQ3;9928_G6FEY1;9933_G6FG91;9941_A0A0V8CM16;9943_A0A0B8QLU8;9944_A0A1K2HDQ0;9945_A0A552YLL2;9946_A2RNC6;9947_A0A2N5W9N0;9948_A0A1E7G3H6;9949_U6EQA5;9950_WP_101913464;9951_WP_153973632,10164_A0A2A5SP96,10165_A2RL15;9952_A0A3N6MT82;9953_Q2VHG6;9954_WP_128701766,10015_A0A2X0R2Y1,10221_no_reference_sequence,10222_RXE75222,10223_WP_128701764,10231_A0A3N6KW24;9955_A0A1V0NYY0;9958_T0UK10;9961_G0WJP3;9972_A0A4U1MYN0;9977_Q845D6;9982_no_reference_sequence,10112_no_reference_sequence,10113_no_reference_sequence,10114_no_reference_sequence;9983_WP_161843047,10116_WP_002292745,10117_WP_002319346;9984_A0A0H1RQ30;9985_A0A1B1IMV9;9986_no_reference_sequence;9987_A0A5D4FYX5;9988_Q9RAV2;9989_A0A0V8E3V2;9990_A0A2X0PF40,9991_A0A2X0SKP3;9992_A0A514Z705;9993_A0A5C8JIE5;9994_A0A2X0PSR3;9995_A0A252CCI0,9996_A0A0B8QZ41;9997_A0A1P8BLZ4;9998_WP_076638469,9999_no_reference_sequence,10002_WP_096493242,10150_WP_135468716,10151_WP_076638471,10162_WP_080499760;10000_A0A4U1MZW7,10001_I7LSC5,10152_A0A4U1N1N3,10153_A0A4U1N036,10154_I7LQE7,10155_A0A2A5RI73,10156_I7KID4,10157_A0A4V5Q4R4,10158_A0A4U1MZ19,10159_A0A4U1N261,10160_A0A4U1MZX4,10161_A0A4U1N1J6;10003_WP_108031536,10169_Q9X487;10004_WP_019292591,10170_WP_019292592;10005_A0A418ZMA4,10175_A0A418ZNL2;10006_WP_050884881;10007_Q7BQ84;10008_A0A2X0PH59,10369_A0A2X0STW3;10009_H5T0H5;10010_A0A0H1RIW0,10193_A0A0H1RJE1;10011_A0A0V8BSS7;10012_A0A0V8E6R8;10013_A0A552YW17;10014_A0A084ABQ2;10016_WP_124137467;10021_T0UMF4;10071_Q2QER8;10086_A0A0B8QSC6;10093_A0A552Z325;10100_G6FG87;10101_A0A3Q9T9A9;10102_A0A3N6MHX7;10103_no_reference_sequence;10104_G1FE11;10105_A0A5D4GBK0,10106_A0A5D4GDR8,10107_A0A5D4G9L1,10108_A0A5D4GB55,10109_A0A5D4GBI8,10110_no_reference_sequence,10111_no_reference_sequence;10115_A0A1V0NK17;10118_A0A2A5SMB3;10119_A0A084A768;10120_no_reference_sequence;10121_Q9T1Y5;10122_G6FFY9;10123_A0A0V8DSA5;10124_A0A552YHW4;10125_G1FE18,10126_G1FE19;10127_A0A1K2H5F1,10128_A0A1K2HJY6,10129_A0A3N6KYW2,10130_A0A3N6MIS5,10131_A0A3N6MEV4,10132_A0A3N6KII1,10133_A0A3N6KKR3,10134_A0A3N6KMQ1,10368_A0A3N6KNQ0;10135_A0A1E7G7H8,10136_A0A443L6H8;10137_WP_080569932,10138_WP_019292872;10140_A0A3Q9TCM8,10141_A0A451F061,10142_A0A451F060,10143_A0A3Q9TDX1,10144_A0A3Q9TDR2;10145_A0A552YZ54,10146_A0A552YZ38;10147_A0A5E9JI56,10148_A0A5E9JIP2;10149_Q02YN2;10163_H5SYG8;10176_A0A3S3LU61;10177_A0A552Z0P5;10178_A0A1V0NC38;10179_A0A0V8C7D6;10180_WP_039116140;10181_no_reference_sequence,10182_no_reference_sequence,10183_A0A5D4GGJ8;10185_A0A0V8CZK5,10186_A0A2X0RC32;10187_A0A2X0R623;10188_A0A0B8QX47,10189_A0A387B7W2;10190_A0A1E7G617;10191_A0A418ZN46;10192_no_reference_sequence;10194_A0A2A9IAH9;10195_A0A1V0NHV2;10196_WP_085624669;10197_A0A0V8E6L1;10198_A0A1B1IME2;10199_A0A552YG26,10200_A0A2A5RSQ0,10201_A0A3N6L6Q6,10202_A0A0B8QWC7;10203_A0A2A5S074;10205_WP_058220932,10206_A0A0M2ZVL6,10207_A0A0M2ZTG9,10208_A0A3B0GLH2,10209_WP_043735367,10210_A6MAI4,10211_A0A1P8BKA6,10224_A0A0V8E3E8,10283_A0A0V8EQY0,10294_Q94MA4,10341_Q77K18;10212_A0A0H1RKE2;10213_U6EPA0;10214_Q4LEN4;10215_T0VBH2;10216_no_reference_sequence,10217_A0A4V5Q0E2,10218_A0A1V0NZS2,10219_A0A0V8CPE2;10220_G6FAJ4;10225_A0A552YMH8;10228_A0A0D6E050;10229_T0V2S3;10230_A0A2X0R1T6;10232_A0A2X0RDL9;10233_A0A4R5MXK3;10234_A0A0B8R3Y3;10235_G0WJM5;10236_A0A1B1IMU8;10237_A0A4R5MVY9;10240_G1FE34;10242_A0A1V0NU39;10243_T2F4M9;10245_A0A451F082;10247_Q9AZG9;10250_A0A161UKX2;10253_A0A0V8BWD0;10255_G6FGD3;10256_G8P888;10258_G6FCD6;10260_A0A4P6JBP6;10261_A0A0V8C9Z4;10262_T0UI22;10263_G8P7X4;10266_A0A0H1RNE0;10268_A0A2A5S6V5;10270_O54674;10271_A0A552XNN5;10273_Q9CH29;10276_T0UBL6;10277_A0A2Z5Z730;10279_A9QS99;10280_A0A0M2ZNY6;10282_G6FG94;10284_A0A3N6KZP8;10286_A0A059NT75;10288_A0A552Z123;10290_P52987;10292_A0A1V0NC46;10295_T0SE57;10297_A5GZ20;10298_A0A1P8BM38;10299_A0A3B0GGT4;10300_T2DII5;10303_A0A1V0NX69;10308_A0A0M2ZVG9;10309_A0A0V8EVV0;10310_Q9AZY8;10312_Q9AZZ2;10315_T0UYN1;10317_A0A1P8BMQ4;10318_S6FFP4;10321_T0UQ46;10324_A0A1P8BMD9;10325_A0A1P8BMD9;10328_T0VY74;10329_A0A1V0PFM2;10330_A0A5E9JLI1;10333_A0A0B8QR36;10334_T0SER9;10335_T0UQW3;10340_A0A3N6N5H0;10345_T0WRG6;10346_U6ESL5;10348_A0A0V8AKJ4;10352_T0W505;10354_G8P536;10355_A0A3N6N4Q7;10357_A0A0V8D2K1;10358_A0A552YIA2;10359_A0A5D4GRF2;10361_A0A4V5Q4Q3;10362_A5GYS8;10371_D2BKV0;10376_T0TFG2;10377_T0S7T8;10385_A0A1V0P308
strain101;Lactococcus lactis subsp. lactis;1;1;1;1;1;1;1;1;1;1;1;1;1;1;1;1;1;1;1;1;1;1;1;1;1;1;1;1;0;1;1;1;1;1;1;1;1;1;1;1;1;1;1;1;1;1;1;1;1;1;1;1;1;0;1;1;1;1;1;1;1;1;1;1;1;1;1;1;1;1;1;1;1;1;1;1;1;1;1;1;1;1;1;1;1;1;1;1;1;1;1;1;1;1;1;1;1;1;1;1;1;1;1;1;0;1;0;1;0;1;1;1;1;1;1;1;1;1;1;1;1;1;1;1;1;1;1;1;1;1;1;1;1;1;1;1;1;1;1;1;1;1;1;1;1;1;1;1;1;1;1;1;1;1;1;1;1;1;1;1;1;1;1;1;1;1;1;1;1;1;1;1;1;1;1;1;1;1;1;1;1;1;1;1;1;1;1;1;1;0;1;0;1;1;1;1;1;1;1;1;1;0;1;1;1;1;1;1;1;1;0;1;1;1;1;1;1;1;1;0;1;1;1;1;1;1;1;1;1;1;1;1;1;1;1;1;1;1;1;1;1;1;1;1;1;1;1;1;1;1;1;1;1;1;1;1;1;1;1;1;1;1;1;1;1;1;1;1;1;1;1;1;1;1;1;1;1;1;1;1;1;1;1;1;1;1;1;1;1;1;1;1;1;1;1;1;1;1;1;1;1;1;1;1;1;1;1;1;1;1;1;1;1;1;1;1;1;1;1;1;1;1;1;1;1;1;1;1;1;1;1;1;1;1;1;1;1;1;1;1;1;1;1;1;1;1;0;1;1;1;1;1;1;1;1;1;1;1;1;1;1;1;1;1;1;1;1;1;1;1;1;1;0;1;1;1;1;1;1;1;1;1;1;1;1;0;1;1;1;1;1;1;1;1;1;1;1;1;1;1;1;1;1;0;1;1;1;1;1;1;1;1;1;1;1;1;1;1;1;1;1;1;1;1;1;1;1;1;1;1;1;1;1;1;1;1;1;1;1;1;1;1;1;1;1;1;1;1;1;0;1;1;1;1;1;1;1;1;1;1;1;0;1;0;1;1;1;1;1;1;1;1;1;1;1;1;1;1;1;1;1;1;1;1;1;1;0;0;1;1;1;1;0;1;0;1;1;1;1;0;1;1;1;1;0;1;1;1;1;1;0;1;0;0;0;1;1;1;1;1;1;1;1;1;1;1;1;1;1;1;1;1;1;0;1;1;1;1;1;1;0;0;1;1;1;0;1;1;1;1;1;0;1;0;1;1;0;1;0;1;1;1;0;1;1;1;1;1;1;1;1;1;1;0;0;1;1;1;1;1;0;1;1;1;1;0;1;1;1;1;1;1;0;1;0;1;0;1;0;1;0;0;1;1;1;1;1;1;1;1;1;1;1;1;1;1;1;1;1;1;1;1;1;1;0;1;1;1;1;1;1;1;1;1;0;0;1;1;0;1;1;1;1;1;1;1;1;1;0;1;1;1;1;1;1;0;1;1;1;1;0;1;1;1;1;1;1;1;0;1;1;0;1;1;0;0;1;1;1;1;1;1;0;1;1;1;1;1;1;1;1;1;1;1;0;1;0;1;1;0;1;1;1;0;1;1;0;1;0;1;0;1;0;1;0;1;1;1;1;1;1;0;1;1;1;1;1;0;0;1;0;1;1;1;1;1;1;0;0;1;1;0;1;1;0;1;0;1;1;1;1;0;1;1;1;0;1;1;1;1;1;1;0;0;0;1;1;1;0;1;1;0;1;1;0;1;0;0;1;0;1;1;1;0;1;1;0;0;1;1;0;0;1;1;0;0;0;0;1;1;1;1;0;0;1;0;0;0;1;0;0;0;0;0;0;0;0;1;0;0;0;0;0;1;1;1;1;0;0;0;1;1;1;0;1;0;0;0;0;1;0;1;0;0;1;1;0;1;1;1;0;1;1;0;0;0;0;0;0;0;0;1;1;0;1;1;1;0;0;0;0;1;0;0;0;0;0;0;0;1;1;0;1;0;1;0;0;1;1;0;0;0;1;1;0;1;0;0;0;0;0;0;1;1;0;0;0;0;0;0;0;0;0;1;0;0;0;0;1;0;1;1;1;0;1;0;0;1;0;0;0;0;0;1;1;0;0;0;1;0;1;1;0;0;1;0;0;1;1;0;1;1;0;0;0;0;0;0;1;0;0;0;0;1;0;0;0;0;0;0;0;0;0;0;0;0;0;0;1;0;0;0;0;0;0;0;0;0;0;0;0;0;0;0;0;0;0;0;0;0;0;0;0;0;0;0;0;0;0;0;1;0;0;0;0;0;0;0;0;0;1;0;0;0;0;0;0;0;0;0;0;0;0;0;0;1;0;0;1;0;0;0;0;0;1;1;0;0;0;1;0;0;0;0;0;0;0;0;0;0;0;1;1;0;0;0;0;0;0;0;0;0;0;0;0;0;0;0;0;0;0;0;0;0;0;0;0;0;0;1;1;0;0;0;0;0;0;0;1;0;0;0;1;0;0;0;0;0;0;0;0;0;0;0;0;0;0;0;0;0;0;0;0;0;0;0;0;0;0;1;0;0;0;0;0;0;0;0;0;0;0;0;0;0;0;0;0;0;0;0;0;0;0;0;0;0;0;0;0;0;0;0;0;0;0;0;0;0;0;0;0;0;0;0;0;0;0;0;0;0;0;0;0;0;0;0;0;0;0;0;0;0;0;0;0;0;0;0;0;1;0;1;0;0;0;0;0;1;0;0;0;0;0;0;0;0;0;0;0;1;0;1;0;1;0;0;0;0;0;0;0;0;0;0;0;0;0;0;1;0;0;1;0;0;0;0;0;0;0;0;0;0;0;0;0;0;0;0;0;0;0;1;0;1;0;0;0;0;0;0;0;0;0;1;0;0;1;0;0;0;0;0;0;0;0;0;0;0;0;0;0;0;0;0;1;1;0;0;0;0;0;0;0;0;1;0;0;1;0;0;1;1;0;0;0;0;0;0;1;1;0;0;0;0;1;0;0;1;0;1;0;1;0;0;1;0;0;0;0;0;0;0;0;0;0;0;0;0;0;0;0;0;0;0;0;0;1;0;0;0;0;0;1;0;0;0;0;0;0;0;0;0;0;0;0;0;0;0;1;1;0;0;0;0;1;1;0;0;0;1;0;0;0;0;0;0;0;0;0;0;0;1;0;0;0;0;0;0;0;1;0;0;0;1;0;1;0;1;0;0;0;0;0;0;0;0;1;0;0;0;0;0;1;0;0;0;0;0;0;1;0;0;0;0;0;1;0;0;0;0;0;1;0;0;0;0;0;0;1;0;1;0;0;0;0;1;0;0;0;0;0;0;0;1;1;0;0;0;1;0;1;0;0;0;0;1;0;0;0;0;0;0;1;1;0;0;0;0;1;0;1;0;1;0;0;0;1;0;0;0;0;0;0;0;0;0;1;0;0;0;0;0;0;0;1;1;0;0;0;0;0;0;0;0;0;0;1;0;0;1;0;0;0;0;0;0;0;0;0;0;0;0;0;0;1;0;0;0;0;0;0;0;1;0;0;0;0;0;0;0;0;0;0;0;1;1;0;0;0;0;0;0;0;0;0;0;0;0;0;0;0;0;0;0;0;0;0;0;0;1;0;0;0;0;0;0;0;1;0;0;1;1;1;0;0;0;0;0;0;1;0;0;0;0;1;0;0;0;0;0;1;0;0;0;0;0;0;0;0;0;0;0;0;0;0;1;0;0;0;0;0;0;0;0;0;0;0;1;0;0;0;0;0;0;0;0;0;0;1;0;0;0;0;0;0;0;0;0;0;0;1;0;0;0;1;0;0;0;0;0;0;0;0;1;0;0;0;0;0;0;0;1;0;1;0;0;0;0;1;0;0;1;0;0;0;0;0;0;0;0;0;0;0;0;0;0;0;1;0;0;0;0;0;0;0;0;0;0;1;0;0;0;0;0;0;0;0;0;0;0;1;0;1;0;0;0;0;0;0;0;0;0;0;1;0;0;1;1;0;1;0;0;1;1;0;0;0;0;0;0;0;0;0;0;0;1;0;0;0;0;0;1;0;1;0;0;0;0;0;0;0;0;1;1;0;0;0;1;1;0;0;0;0;0;0;0;0;0;0;0;0;0;1;0;0;1;0;0;0;0;0;0;0;0;0;0;0;0;0;0;0;0;0;0;0;0;0;0;0;0;0;0;1;0;0;0;0;0;0;0;1;0;0;0;0;1;0;0;0;1;0;0;0;0;1;0;0;0;0;0;0;0;0;0;0;0;0;0;1;0;0;0;1;1;0;0;0;0;0;0;1;0;0;0;1;0;0;0;1;0;0;0;0;0;0;0;0;0;1;0;1;0;0;0;0;0;0;0;0;0;0;0;0;0;0;0;0;0;0;1;0;0;0;1;0;0;0;0;0;0;0;0;0;0;1;0;0;0;1;0;0;0;0;0;0;0;0;1;1;0;0;0;0;0;0;0;0;0;1;0;0;0;0;0;0;0;0;1;0;1;0;0;0;0;0;1;0;0;0;0;0;1;0;0;0;0;0;0;0;1;0;0;0;0;0;0;1;0;0;0;0;0;0;0;1;0;0;0;0;0;0;0;0;0;0;0;0;0;0;0;0;0;0;0;0;0;0;0;0;0;0;0;0;0;0;0;0;0;1;0;0;0;0;0;1;0;0;0;0;0;1;0;0;0;0;0;0;0;1;0;0;0;0;0;0;1;0;0;0;1;0;0;0;0;0;0;0;0;0;0;1;0;0;0;0;0;0;1;1;0;0;0;1;1;0;0;0;0;0;1;0;0;0;0;0;0;0;1;1;0;0;0;0;0;0;0;0;0;0;0;1;0;1;0;0;0;1;0;0;0;0;0;0;0;0;1;0;0;0;1;0;0;0;0;0;1;0;0;0;0;0;1;0;0;0;0;1;0;1;0;0;1;0;1;0;0;0;0;0;0;1;1;0;0;0;0;0;0;1;0;0;0;0;0;0;0;1;0;0;0;0;0;0;0;1;0;0;0;0;0;0;0;0;0;0;0;0;0;1;0;0;0;0;0;0;0;0;0;0;0;0;0;0;0;0;0;0;0;0;0;1;0;0;0;0;0;0;0;0;0;0;0;0;0;0;0;1;0;0;0;0;0;1;0;0;0;0;0;0;0;0;0;0;0;0;0;1;0;0;0;0;0;0;0;0;0;0;0;0;1;0;1;0;0;0;0;0;0;0;0;0;0;0;0;0;0;0;0;0;0;0;0;0;0;0;0;0;0;0;0;0;0;0;0;0;0;1;1;0;0;0;1;0;0;0;0;0;0;0;0;0;0;0;0;0;0;0;0;0;0;1;0;0;0;0;0;0;0;0;0;0;0;0;0;0;0;1;0;0;0;0;0;0;0;0;0;0;1;0;0;0;0;0;1;0;0;0;0;1;0;0;0;0;0;1;0;0;0;0;0;0;0;0;0;0;0;1;0;0;0;0;0;0;0;0;0;0;1;1;1;0;0;0;0;1;0;0;0;0;1;1;0;0;0;0;0;1;0;0;0;1;0;0;0;0;0;1;0;0;0;0;0;0;0;0;0;0;0;0;0;0;0;0;0;0;0;1;0;0;0;0;0;0;0;0;0;0;0;0;1;0;0;0;0;0;0;0;0;0;0;0;0;0;0;0;0;0;0;0;0;1;0;0;0;0;0;0;0;1;0;0;0;0;0;0;0;1;0;0;0;0;0;0;0;0;0;0;0;1;0;0;0;0;0;0;0;1;0;0;1;0;0;1;0;0;0;0;0;0;0;0;0;0;0;0;0;0;0;0;0;0;0;0;0;0;0;0;0;0;0;1;0;0;0;1;0;0;0;0;0;0;0;0;0;0;0;0;0;0;0;0;0;0;0;0;0;0;0;0;0;0;0;1;0;0;0;0;0;0;0;0;0;0;0;0;0;1;0;0;0;0;0;0;0;0;1;0;0;0;0;0;0;0;0;0;0;1;0;0;0;0;0;0;0;0;0;0;0;1;0;0;0;0;0;0;0;0;0;0;0;0;0;0;0;0;1;0;1;0;0;0;0;0;1;0;0;0;0;0;0;0;0;0;0;0;0;0;0;1;0;0;0;0;0;0;1;0;0;0;1;0;0;0;1;0;0;0;0;0;0;0;0;0;1;1;0;0;0;0;0;0;0;0;0;0;0;0;0;0;0;0;0;0;0;1;0;0;0;0;0;0;0;0;0;0;1;0;0;0;0;1;0;0;0;0;0;0;1;0;0;0;0;0;0;0;0;0;0;0;0;0;0;0;0;0;0;0;0;0;0;0;0;0;0;0;0;1;0;0;0;1;0;0;0;0;0;0;0;0;0;0;0;0;0;0;1;1;0;0;0;0;0;0;0;0;0;1;0;0;0;0;0;0;0;0;0;0;0;1;0;0;0;0;0;0;0;0;0;0;0;1;0;0;0;1;0;0;0;0;0;1;0;0;0;0;0;0;0;1;1;0;0;0;1;0;0;0;0;0;0;0;0;0;0;0;0;0;0;0;0;0;0;0;0;0;0;0;0;1;0;1;1;0;0;1;0;0;0;0;1;0;1;0;0;0;0;0;0;0;0;0;0;0;0;0;0;0;0;0;0;0;0;0;0;0;0;1;0;0;0;0;0;0;0;0;0;0;0;0;0;0;0;0;0;0;1;0;0;0;0;0;0;0;0;0;0;0;1;1;1;1;0;0;0;0;0;0;0;0;0;0;0;0;0;0;0;0;0;0;0;1;0;0;0;0;0;0;0;1;0;0;0;0;1;0;0;0;0;0;0;0;0;0;0;0;0;0;0;0;0;0;0;0;0;0;0;0;0;0;0;0;0;0;0;0;0;0;0;0;0;0;0;0;0;0;0;0;0;0;0;1;0;0;0;0;0;1;0;0;0;0;0;0;0;0;0;0;0;0;0;0;1;1;1;1;0;1;0;0;0;0;0;0;0;0;0;0;1;0;0;0;0;0;0;0;0;0;0;0;0;0;0;0;0;0;0;1;0;0;0;0;0;0;0;0;0;0;0;0;0;0;0;0;0;0;0;0;0;0;0;0;0;0;0;0;0;0;0;0;0;0;0;0;0;0;0;0;0;0;0;0;0;0;0;0;0;0;0;0;0;0;0;0;0;1;0;0;0;0;0;0;0;0;0;1;0;0;0;0;0;0;0;0;0;0;0;0;0;0;0;0;0;1;0;0;0;0;0;0;0;0;0;0;0;0;0;0;0;1;0;0;0;0;0;0;0;0;0;0;0;0;0;0;0;0;0;0;0;0;0;1;0;0;0;0;0;0;1;0;0;0;0;0;0;0;0;0;0;0;0;0;1;0;1;1;0;0;0;1;0;0;0;0;0;0;0;0;0;0;0;1;0;0;0;0;0;0;0;0;0;0;0;0;0;0;0;0;1;0;0;0;0;0;0;0;0;0;0;0;0;0;0;0;0;0;0;0;0;0;0;0;0;0;0;0;0;0;0;0;0;0;0;0;1;0;0;0;0;0;0;0;0;0;0;1;0;0;0;0;0;0;1;0;0;0;1;0;0;0;0;0;0;1;0;0;0;0;0;0;0;0;0;0;0;0;0;0;0;0;0;0;1;0;0;0;1;0;0;0;0;1;0;1;0;0;0;0;0;0;0;0;0;0;1;1;0;0;0;0;0;1;0;0;0;0;0;1;0;0;0;0;0;0;0;0;0;0;0;0;0;0;0;0;0;0;0;0;0;0;0;1;0;0;0;0;0;0;0;0;0;0;0;0;0;0;0;0;0;0;0;0;1;0;0;0;0;0;0;0;0;1;0;0;0;0;0;0;1;0;0;0;0;0;0;0;0;0;0;0;0;0;0;0;0;0;0;0;0;0;0;0;0;1;0;0;0;0;0;0;0;0;0;0;0;0;0;1;0;0;0;0;0;0;0;0;0;0;0;0;0;1;0;0;0;0;0;0;0;0;0;0;0;0;0;0;0;0;0;0;0;0;0;0;0;0;0;0;0;0;0;0;0;1;0;1;0;0;1;0;0;0;0;0;0;0;0;0;0;0;0;0;0;0;0;0;0;0;0;0;0;0;0;0;0;0;0;0;0;1;0;0;0;1;0;0;0;0;0;0;0;0;0;0;0;0;0;0;0;0;0;0;0;0;0;0;0;0;0;0;0;0;0;0;0;0;0;0;0;0;0;0;0;0;0;0;0;0;0;0;1;0;1;0;0;0;0;0;1;0;0;0;0;0;0;0;0;1;0;0;0;0;0;0;0;0;1;0;0;0;0;0;0;0;0;0;0;0;0;0;0;0;0;0;0;0;0;0;0;0;0;0;0;0;0;0;0;0;0;0;0;0;0;0;0;0;0;0;0;0;0;0;0;0;0;1;1;0;1;0;0;0;0;0;0;0;0;0;0;0;0;0;0;0;0;0;0;1;0;0;0;0;0;0;0;0;0;0;0;0;0;0;0;0;0;0;0;0;0;0;0;1;1;0;0;0;0;1;0;0;0;0;0;0;0;0;0;0;0;0;0;0;0;0;0;0;1;0;0;0;1;0;0;0;0;0;0;0;0;0;0;0;0;0;0;0;0;0;0;0;0;0;0;0;0;0;0;0;0;0;0;0;0;0;0;0;1;0;0;0;0;0;0;0;0;0;0;0;0;1;0;1;0;0;0;0;0;0;0;0;0;0;0;0;0;0;0;0;0;0;0;1;0;0;0;0;0;0;0;0;0;0;0;0;0;0;0;0;0;0;0;0;0;0;0;0;0;0;0;0;0;0;0;0;0;0;0;0;0;0;0;0;0;0;0;0;0;0;0;0;0;0;0;0;0;0;0;0;0;0;0;0;0;0;0;0;0;0;0;0;0;0;0;0;0;0;0;0;0;0;0;0;0;0;0;0;0;0;0;0;0;0;0;0;0;0;0;0;0;0;0;0;0;0;0;0;0;0;0;0;0;1;0;0;0;0;0;0;0;0;0;0;0;0;0;0;0;0;0;0;0;0;0;0;0;0;0;0;0;0;0;0;0;0;0;0;0;0;0;0;0;0;0;0;1;0;0;0;0;0;0;0;0;0;0;0;0;0;0;0;0;0;0;0;0;0;0;0;0;0;0;0;0;0;0;0;0;0;0;0;0;0;0;0;0;0;0;0;0;1;0;0;0;0;0;0;0;0;0;0;0;0;0;0;0;0;0;0;0;0;0;0;0;1;0;0;0;0;0;0;0;0;0;0;0;0;0;0;0;0;0;0;0;0;0;0;0;0;0;0;0;0;0;0;0;0;0;0;0;1;0;0;0;0;0;0;0;0;0;0;0;0;0;0;0;0;0;0;0;1;0;0;1;0;0;0;0;1;0;0;0;0;0;0;0;0;0;0;0;0;0;0;0;0;0;0;0;0;0;0;0;0;0;0;0;0;0;0;0;0;0;0;0;1;0;0;0;0;0;0;0;0;0;0;0;0;0;0;0;0;1;0;0;0;0;1;0;0;1;0;0;0;0;0;0;0;0;0;0;0;0;0;1;0;0;0;0;0;0;0;0;0;0;0;0;1;0;0;0;0;0;0;0;0;0;0;0;0;0;0;0;0;0;0;0;0;0;0;0;0;0;0;0;0;0;0;0;0;0;0;0;0;0;0;0;0;0;0;0;0;0;0;0;0;0;0;0;0;0;0;0;0;0;0;0;0;0;0;0;0;0;0;0;0;0;0;1;0;0;0;0;0;0;0;0;0;0;0;0;0;0;0;0;0;0;0;0;0;0;0;0;1;1;0;0;0;0;0;0;0;0;0;0;0;0;0;1;0;0;1;0;0;0;0;0;0;0;0;0;0;0;0;0;0;0;0;0;0;0;0;0;0;0;0;0;0;0;1;0;0;0;0;0;0;0;0;0;1;0;0;1;0;0;0;0;0;0;0;0;0;0;0;0;0;0;0;0;0;0;0;0;0;0;0;0;0;0;0;0;0;0;0;0;0;0;0;0;0;0;0;0;0;0;0;0;0;0;0;0;0;0;0;0;0;0;0;0;0;0;0;0;0;0;0;0;0;0;0;0;0;0;0;0;0;1;0;0;0;0;0;0;0;0;0;0;0;0;0;0;0;0;1;0;0;0;0;0;0;0;0;0;0;0;0;0;0;0;0;0;0;0;1;0;0;0;0;0;0;0;0;0;0;0;0;1;0;0;0;0;0;0;0;0;0;0;0;0;0;0;0;0;0;0;0;0;0;0;0;0;0;0;0;0;0;0;0;0;0;0;0;0;1;0;0;0;0;0;0;0;0;0;0;0;0;1;0;0;0;0;0;0;0;0;1;1;0;0;0;0;0;0;0;0;0;0;0;0;0;0;0;0;0;0;0;1;0;0;1;0;0;0;0;0;0;0;0;0;0;0;1;0;0;0;0;0;0;0;0;0;0;0;0;0;0;0;0;0;0;0;0;0;0;0;0;0;0;0;0;0;0;0;0;1;1;0;0;0;0;0;0;1;0;0;0;0;0;0;0;0;0;0;0;0;1;1;1;0;0;0;0;0;0;0;0;0;0;0;0;0;0;0;0;0;0;0;0;0;0;0;0;0;0;0;0;0;0;0;1;0;0;0;0;0;0;0;0;0;0;0;0;0;0;0;0;0;0;0;0;1;0;0;0;0;0;0;0;0;0;0;0;0;0;0;0;0;0;0;0;0;0;0;0;1;0;0;0;0;0;0;0;0;0;0;0;0;0;0;0;0;0;0;0;0;0;1;0;0;0;0;0;0;0;0;0;0;0;0;0;0;1;0;0;0;0;1;0;0;0;0;0;0;0;0;0;0;0;0;0;0;0;0;1;0;0;0;0;0;0;0;0;0;0;0;0;0;0;0;0;0;0;0;0;0;0;0;0;0;0;0;1;0;0;0;0;0;0;0;0;0;0;1;0;0;0;0;0;0;0;0;0;0;0;0;0;0;0;0;0;0;0;0;0;0;0;0;0;0;0;0;0;0;0;0;0;0;0;0;0;0;0;0;0;0;0;0;0;0;0;0;0;0;0;0;0;0;0;0;0;0;0;1;0;0;0;0;0;0;0;0;0;0;0;0;0;0;0;0;0;0;0;0;0;0;0;0;0;0;0;0;0;0;0;0;0;0;0;0;0;0;0;0;0;0;0;0;0;0;0;0;0;0;0;0;0;0;0;0;0;0;0;0;0;0;1;1;0;0;0;0;0;0;0;0;0;0;0;0;0;0;1;0;0;0;0;0;0;0;0;0;0;0;0;0;1;0;0;1;0;0;0;0;0;0;0;0;0;0;0;0;0;0;0;0;0;0;0;0;0;0;0;0;0;0;0;0;0;0;0;0;0;0;0;0;0;0;0;0;0;0;0;0;0;0;0;0;0;0;0;0;0;0;1;0;0;0;0;0;0;0;0;0;0;0;0;0;0;0;0;0;0;0;0;0;0;0;0;0;0;0;0;1;0;0;0;0;0;0;0;0;0;0;0;0;0;0;0;0;0;0;0;0;0;0;0;0;0;0;0;0;0;0;0;0;0;0;0;0;0;0;0;0;1;0;0;0;0;0;0;0;0;0;0;0;0;1;1;0;0;0;0;0;0;0;0;0;0;0;0;0;0;1;1;0;0;0;0;0;0;0;0;0;0;0;0;0;0;0;0;0;0;0;0;0;0;1;0;0;0;0;0;0;0;0;0;0;1;0;0;0;0;0;0;0;0;0;0;0;0;0;0;0;0;0;0;0;0;0;0;0;0;0;0;0;0;0;0;0;0;0;0;0;0;1;0;0;0;0;0;0;0;0;0;0;0;1;0;0;0;0;0;0;0;0;0;0;0;0;0;0;0;0;0;0;0;0;0;0;0;0;1;1;0;0;0;0;0;0;0;0;0;0;0;0;0;0;0;0;0;0;0;0;0;0;0;0;0;0;0;0;0;0;0;0;0;0;0;0;0;0;0;0;0;0;0;0;1;0;0;0;0;0;0;0;0;0;0;0;0;0;0;0;0;0;0;0;0;0;0;0;0;0;0;1;0;0;0;0;0;0;0;0;0;0;0;0;0;0;0;0;0;0;0;0;0;0;0;0;0;0;0;0;0;0;0;0;1;0;0;0;0;0;0;0;0;0;0;0;0;0;0;0;0;0;0;0;0;0;0;0;0;0;0;0;0;0;0;0;0;0;0;0;0;0;1;0;0;0;0;0;0;0;0;0;0;0;0;0;0;0;0;0;0;0;0;0;0;0;0;1;0;0;0;0;0;0;0;0;0;0;0;0;0;0;0;0;0;0;0;0;0;0;0;0;0;0;0;0;0;0;0;0;0;0;0;0;0;0;0;1;0;1;0;0;0;0;0;0;0;0;0;0;0;0;0;0;0;0;0;1;0;0;0;0;0;0;0;0;0;0;0;0;0;0;0;0;0;0;0;0;0;0;0;0;0;0;0;0;0;0;0;0;0;1;0;0;0;0;0;0;0;0;0;0;0;0;0;0;0;0;0;0;0;0;0;0;0;0;0;0;0;0;0;0;0;0;0;0;0;0;0;0;0;0;0;0;0;0;0;0;0;0;0;0;0;0;0;0;0;0;0;0;0;0;0;0;0;0;0;0;0;0;0;0;0;0;0;0;0;0;0;0;0;0;0;0;0;0;0;0;0;0;0;0;0;0;0;0;0;0;0;0;0;0;0;0;0;0;0;0;0;1;0;0;0;0;0;0;0;0;0;0;0;0;0;0;0;0;0;0;0;0;0;0;0;0;0;0;0;0;0;1;1;0;0;0;0;0;0;0;0;0;0;0;0;0;0;0;1;0;0;0;0;0;0;0;0;0;0;0;0;0;1;0;0;0;0;0;0;0;0;0;0;0;0;0;0;0;0;0;0;0;0;0;0;0;0;0;0;0;0;0;1;0;1;0;0;0;0;0;0;0;0;0;0;0;1;0;0;0;0;0;0;0;0;0;0;0;0;0;0;0;0;0;0;0;0;0;0;0;0;0;0;0;0;0;0;0;0;0;0;0;0;0;0;0;0;0;0;0;0;0;0;0;0;0;0;0;0;0;0;0;0;0;0;0;0;0;0;0;0;0;0;0;0;0;0;0;0;0;0;0;0;0;0;0;0;0;0;0;0;0;0;0;1;0;0;0;0;0;0;0;0;0;0;0;0;0;0;0;0;0;0;0;0;0;0;0;0;0;0;0;0;0;0;0;0;0;0;0;0;0;0;0;0;0;0;0;0;0;0;0;0;0;0;0;0;0;0;1;0;0;0;0;0;0;0;0;0;0;0;0;0;0;0;0;0;0;0;0;0;0;0;0;0;0;0;0;0;0;0;0;0;0;0;0;0;0;0;0;0;0;0;0;0;0;0;0;0;0;0;0;0;0;0;0;0;0;0;0;0;0;0;0;0;0;0;0;0;0;0;0;1;0;0;0;0;0;0;0;0;0;0;0;0;0;0;0;0;0;0;0;0;0;0;0;0;0;0;0;0;0;0;0;0;0;0;0;0;0;0;0;0;0;0;0;0;0;0;0;0;0;0;0;0;0;0;0;0;0;0;0;0;0;0;0;0;0;0;0;0;0;0;0;0;0;0;0;0;0;0;0;0;0;0;0;0;0;0;0;0;0;0;0;0;0;0;0;0;0;0;0;0;0;0;0;0;0;0;0;0;0;1;0;0;0;0;0;0;0;0;0;0;0;0;0;0;0;0;0;0;0;0;0;0;0;0;0;0;0;0;0;0;0;0;0;0;0;0;0;0;0;0;0;0;0;0;0;0;0;0;0;0;0;0;0;0;0;0;0;0;0;0;0;0;0;0;0;0;0;0;0;0;0;0;0;0;0;0;0;0;0;0;0;0;0;0;0;0;0;0;0;0;0;0;0;0;0;0;0;0;0;0;0;0;0;0;0;0;0;0;0;0;0;0;0;0;0;0;1;0;1;1;0;0;0;0;0;0;0;0;0;0;0;0;0;0;0;0;0;0;0;0;0;0;0;0;0;0;0;0;0;0;0;0;0;0;0;0;0;0;0;0;0;0;0;0;0;0;0;0;0;0;0;0;0;0;0;0;0;0;0;0;0;0;0;0;0;0;0;0;0;0;0;0;0;0;0;0;0;0;0;0;0;0;0;0;0;0;0;0;0;0;0;0;0;0;0;0;0;0;0;0;0;0;0;0;0;0;0;0;0;0;0;0;0;0;0;0;0;0;0;0;0;0;0;0;0;0;0;0;0;0;0;0;0;0;0;0;0;0;0;0;0;0;0;0;0;0;0;0;0;0;0;0;0;0;0;0;0;0;0;0;0;0;0;0;0;0;0;0;0;0;0;0;0;0;0;0;0;0;0;0;0;0;0;0;0;0;0;0;0;0;0;0;0;0;1;0;0;0;0;0;0;0;0;0;0;0;0;0;0;0;0;0;0;0;0;0;0;0;0;0;0;0;0;0;1;1;0;0;0;0;0;0;0;0;0;0;0;0;0;0;0;0;0;0;0;0;0;0;0;0;0;0;0;0;0;0;0;0;0;0;0;0;0;0;0;0;0;0;0;0;0;0;0;0;0;0;0;0;0;0;0;0;0;0;0;0;0;0;0;0;0;0;0;0;0;0;1;0;0;0;0;0;0;0;0;0;1;0;0;0;0;0;0;0;0;0;0;0;0;0;0;0;0;0;0;0;0;0;0;0;1;0;0;0;0;0;0;0;0;0;0;0;0;0;0;0;0;0;0;0;0;0;0;0;0;0;0;0;0;1;0;0;0;0;0;0;0;0;0;0;0;0;0;0;0;0;0;0;0;0;0;0;0;0;0;0;0;0;0;0;0;0;0;0;0;0;0;0;0;0;0;0;0;0;0;0;0;0;0;0;0;0;0;0;0;0;0;0;0;0;0;0;0;0;0;0;0;0;0;0;0;0;0;0;0;0;0;0;0;0;0;0;0;0;0;0;0;0;0;0;1;0;0;0;0;0;0;0;0;0;0;0;0;0;0;0;0;0;0;0;0;0;0;0;0;0;0;0;0;0;0;0;0;0;0;0;0;0;0;0;0;0;0;0;0;0;0;0;0;0;0;0;0;0;0;0;0;0;0;0;0;0;0;0;0;0;0;0;0;0;0;0;0;0;0;0;0;0;0;0;0;0;0;0;0;0;0;0;0;0;0;0;0;0;0;0;0;0;0;0;0;0;0;0;0;0;0;0;0;0;0;0;0;0;0;0;0;0;0;0;0;0;0;0;0;0
strain102;Lactococcus lactis subsp. lactis;1;1;1;1;1;1;1;1;1;1;1;1;1;1;1;1;1;1;1;1;1;1;1;1;1;1;1;1;1;1;1;1;1;1;1;1;1;1;1;1;1;1;1;1;1;1;1;1;1;1;1;1;1;1;1;1;1;1;1;1;1;1;1;1;1;1;1;1;1;1;1;1;1;1;1;1;1;1;0;1;1;1;1;1;1;1;1;0;1;1;1;1;1;1;1;1;1;1;1;1;1;1;1;1;1;1;1;1;1;1;1;0;1;1;1;1;1;1;1;0;1;1;1;1;0;1;1;1;1;1;1;1;1;1;1;1;1;0;1;0;1;1;1;1;1;1;1;1;1;1;1;1;1;1;1;1;1;1;1;1;1;1;1;1;1;1;1;1;1;1;1;1;1;1;1;1;1;0;1;1;1;1;1;1;1;1;1;1;1;0;1;0;1;1;1;1;1;1;1;0;1;1;1;1;1;1;1;1;1;1;0;1;1;1;1;1;1;1;1;1;1;1;1;1;1;1;1;1;1;1;1;1;1;1;1;1;1;1;1;1;1;1;1;1;1;1;1;1;1;1;1;1;1;1;1;1;1;1;1;1;1;1;1;1;1;1;1;1;1;1;1;1;1;1;1;1;1;1;1;1;1;1;1;1;1;1;0;1;1;1;1;1;1;1;1;1;1;1;1;1;1;1;1;1;1;1;1;1;1;1;1;1;1;1;1;1;1;1;1;1;1;1;1;1;1;1;1;1;1;1;1;1;1;1;1;1;1;1;1;1;1;1;1;1;1;1;1;1;1;1;1;1;1;1;1;1;1;1;1;1;1;1;1;1;1;1;1;1;1;1;1;1;1;1;1;1;1;1;1;1;1;1;1;1;1;0;1;1;1;1;1;1;1;1;1;1;1;1;1;1;1;1;1;1;1;1;1;1;1;1;1;1;1;1;1;1;1;1;1;1;1;1;1;1;1;1;0;1;1;1;1;1;1;1;1;1;1;1;1;1;0;0;1;1;1;1;1;1;1;1;1;1;1;1;1;1;1;1;1;1;1;1;0;0;0;1;1;1;1;1;1;1;1;1;1;1;1;1;1;1;0;1;1;1;1;1;0;1;1;1;1;0;0;1;1;1;1;1;1;0;1;1;1;1;0;1;1;1;1;1;1;1;1;1;0;1;1;1;1;1;1;1;1;1;0;1;1;1;1;1;1;1;1;1;1;1;1;1;0;1;0;1;1;1;1;0;1;1;0;1;1;0;1;1;1;1;1;0;1;0;1;1;1;1;1;1;0;1;1;1;1;1;0;1;1;1;1;1;1;1;0;1;1;1;1;1;1;1;1;0;0;1;0;1;1;0;1;1;0;1;1;1;1;1;1;1;1;1;1;1;1;0;0;0;0;0;0;1;1;1;1;1;1;1;0;1;1;1;1;1;1;1;1;1;0;1;1;0;0;1;1;1;1;1;1;0;1;1;0;1;0;1;1;1;1;0;0;1;1;1;0;1;1;1;1;0;1;1;0;1;1;1;1;1;0;1;1;1;1;1;1;1;1;1;1;1;0;1;1;1;1;1;0;1;0;0;0;0;0;0;0;0;0;0;1;0;1;1;0;1;0;1;1;1;1;1;0;1;1;1;0;0;1;1;0;0;0;0;1;1;0;1;0;1;0;0;0;1;1;1;0;1;1;1;0;1;1;1;0;1;0;1;1;1;1;0;0;1;0;1;0;1;0;1;0;1;1;1;0;0;1;0;1;0;0;1;1;0;0;1;0;1;1;0;0;1;0;0;1;0;0;0;0;1;1;0;0;0;0;1;0;0;0;1;1;1;0;1;1;1;1;0;1;1;1;0;1;1;0;1;1;1;0;0;0;0;1;1;0;0;0;1;0;0;1;1;1;1;0;1;1;0;1;1;0;0;0;1;0;1;1;1;0;1;1;0;0;1;1;0;1;1;0;0;1;0;1;1;0;1;0;1;0;1;1;1;0;1;1;1;0;1;0;1;0;1;0;1;0;0;0;0;1;0;1;0;0;0;1;1;1;0;1;1;1;0;0;1;1;0;1;0;1;0;1;0;0;1;1;1;0;1;1;1;0;0;0;0;0;0;1;1;1;1;0;0;1;1;0;0;0;1;0;0;0;0;0;0;0;0;0;0;0;1;0;1;0;0;1;1;0;0;0;0;0;0;0;0;0;0;0;0;0;0;0;0;0;0;1;0;0;0;0;0;0;0;0;0;0;0;1;0;1;0;0;0;0;1;0;0;0;0;0;0;0;0;0;0;0;0;1;0;0;0;1;0;0;0;0;0;0;0;0;0;0;0;0;0;0;0;0;0;0;0;0;0;0;0;1;0;1;0;0;1;0;0;0;0;0;0;0;0;0;0;0;0;0;0;0;0;0;1;0;0;0;0;0;0;0;0;0;0;0;0;0;0;0;0;0;0;0;0;0;0;0;0;0;0;0;1;0;0;0;0;0;0;0;0;0;0;0;0;1;1;0;0;0;0;0;1;0;0;0;0;0;0;0;0;0;0;0;0;1;0;0;0;0;0;0;0;0;0;0;0;0;0;0;0;0;0;0;0;0;0;0;0;0;0;0;0;0;1;0;0;1;0;0;0;0;0;0;0;0;0;0;0;1;0;0;0;0;0;0;0;0;0;1;0;0;0;0;0;0;0;0;0;0;0;0;1;0;1;1;0;1;0;0;0;0;0;0;0;0;0;0;0;0;0;0;1;0;0;1;0;0;0;0;0;0;0;0;0;0;1;0;0;1;0;0;0;0;0;0;0;0;0;0;0;1;1;0;0;0;0;0;1;0;0;0;0;1;0;0;0;0;0;0;1;0;1;0;0;0;0;0;0;0;0;0;0;0;0;0;1;0;0;1;1;0;0;1;1;0;1;1;0;0;0;0;0;1;0;0;0;1;0;0;1;0;0;0;0;0;0;1;0;0;0;0;0;0;0;0;0;0;0;1;0;1;0;1;0;0;0;1;0;0;0;0;1;0;0;0;0;0;1;1;0;0;0;1;0;0;0;0;0;0;0;0;0;0;0;1;0;1;0;1;0;0;1;0;0;1;1;0;1;0;0;1;0;0;1;0;0;1;0;0;0;0;1;1;1;0;0;0;1;1;0;0;0;0;0;1;0;0;0;0;0;0;0;0;1;1;1;0;0;0;0;0;0;1;0;0;0;0;0;0;1;0;1;0;0;1;0;0;0;1;0;0;0;0;0;0;0;0;1;0;0;0;0;0;0;0;0;0;1;1;0;1;0;1;0;0;0;0;0;0;1;0;0;0;0;1;0;0;0;0;0;0;0;0;0;0;0;0;0;0;0;0;0;0;0;1;0;0;1;0;0;0;0;0;0;0;0;0;0;1;1;1;0;1;0;0;0;0;0;0;0;0;1;1;0;1;1;1;0;1;0;0;0;0;0;0;0;0;0;0;0;1;0;0;0;0;1;1;0;0;0;0;0;0;0;0;0;0;0;0;0;0;0;0;0;0;0;1;0;0;0;0;0;0;0;1;0;0;1;0;0;0;1;0;0;0;1;1;1;0;0;0;0;0;0;0;0;0;0;0;0;0;0;1;0;0;0;0;0;0;0;0;0;0;0;0;0;0;0;0;1;0;1;0;0;0;0;0;0;0;0;0;1;0;1;1;0;0;0;0;0;0;1;0;0;0;0;0;0;0;1;0;0;0;0;0;0;0;1;0;0;0;0;0;0;0;0;0;1;0;1;0;0;0;0;0;1;0;0;0;0;1;0;0;0;0;0;1;0;0;0;0;0;0;0;1;0;0;0;0;0;0;1;0;1;0;0;0;1;1;0;0;0;0;0;0;1;0;0;0;0;1;0;0;0;0;1;0;0;0;0;0;0;0;0;0;0;0;0;0;0;1;0;1;1;0;0;0;0;0;0;1;0;0;0;0;0;0;0;0;0;0;0;1;1;0;0;1;0;0;0;0;0;1;0;0;0;0;1;1;0;0;1;1;0;1;0;0;0;0;0;0;0;0;0;0;0;0;1;1;1;0;0;0;1;0;0;0;1;1;0;0;0;1;0;1;0;0;0;0;0;0;0;0;0;0;0;0;0;1;1;0;0;0;0;0;1;0;0;1;0;0;0;0;0;0;1;0;0;0;0;1;1;0;0;1;0;0;0;0;1;1;0;1;1;0;0;0;0;0;0;0;1;0;0;1;0;1;0;0;0;0;0;0;1;1;1;0;0;1;0;0;1;0;0;0;0;0;0;0;1;0;0;0;0;0;1;1;0;0;0;0;0;1;1;0;0;0;0;0;0;0;0;0;0;1;0;1;1;1;0;0;0;1;0;0;0;1;0;0;0;0;0;0;0;1;1;0;0;0;0;0;0;0;0;1;0;0;1;1;0;0;0;0;1;0;0;1;0;1;0;0;1;0;0;0;0;0;1;0;0;0;1;0;0;1;0;0;0;1;0;0;0;0;0;0;0;0;0;0;0;0;0;0;0;0;1;0;0;0;0;1;0;0;1;0;0;1;0;0;0;0;0;0;0;0;0;0;0;0;0;0;1;0;0;0;0;0;0;0;0;1;1;0;0;1;1;0;1;0;0;0;0;0;0;1;0;1;1;1;0;0;0;1;1;0;0;0;0;1;0;0;0;1;0;1;0;0;0;0;1;1;1;0;0;0;0;0;0;0;0;0;1;0;0;0;0;0;1;0;1;0;1;1;0;1;0;0;0;0;0;0;1;0;0;0;0;0;1;0;0;0;0;0;1;0;1;0;0;0;0;0;1;0;0;0;0;0;0;0;0;0;0;0;0;0;0;0;0;0;0;0;0;0;0;0;0;0;0;0;1;0;0;1;0;0;1;0;0;1;0;1;0;0;0;0;0;0;1;0;0;0;0;0;1;1;0;0;0;1;0;0;0;0;0;0;0;0;0;0;1;0;0;0;1;0;0;1;1;0;0;0;0;0;0;0;0;0;0;0;0;0;0;0;1;0;0;1;0;0;0;1;1;0;0;0;0;0;0;0;1;1;0;0;0;0;0;1;0;0;0;0;0;0;1;0;1;0;0;1;0;0;1;0;0;0;1;0;0;0;0;0;0;0;0;1;0;0;1;0;0;0;0;0;0;0;0;0;0;0;1;0;1;1;0;1;0;0;0;0;1;0;0;0;0;0;1;0;0;0;0;0;1;1;0;0;1;0;0;1;0;0;0;0;0;1;0;0;0;0;0;0;1;0;1;0;0;1;1;0;0;0;0;0;0;0;0;0;0;0;0;0;0;0;0;1;0;0;1;0;0;0;0;0;0;0;0;0;0;0;0;0;0;1;1;0;0;0;1;0;0;0;0;0;1;0;0;1;1;0;0;0;1;0;0;0;0;1;0;1;0;0;0;0;0;0;1;0;0;0;0;0;1;0;0;0;0;1;1;0;0;0;1;1;0;0;0;0;1;0;0;0;0;1;0;1;0;0;1;0;0;0;0;0;0;1;0;0;1;0;0;0;0;0;0;0;0;0;1;0;0;0;0;0;0;0;0;0;0;0;1;1;0;0;0;0;0;0;0;0;0;0;0;0;0;1;0;1;0;0;0;0;0;0;0;1;0;0;0;0;0;0;0;0;0;0;0;0;0;1;0;1;0;0;1;0;0;0;0;0;0;0;1;0;0;0;0;0;0;0;1;0;0;0;0;0;0;0;0;0;1;1;0;0;0;1;0;0;0;0;0;0;0;0;0;0;0;0;0;0;0;0;0;0;0;0;0;0;1;0;0;0;0;0;1;0;0;0;0;0;0;0;0;0;1;0;0;0;0;0;0;0;0;0;1;0;0;0;0;0;0;0;0;0;1;0;0;1;0;0;0;0;0;0;0;0;0;0;1;1;0;1;0;0;0;0;0;0;0;1;0;0;0;0;0;1;0;0;0;0;0;0;0;0;0;0;0;0;1;0;0;0;0;1;0;0;0;0;0;0;0;0;1;0;1;0;1;0;1;0;0;0;0;0;0;0;0;0;0;0;0;0;0;0;0;0;0;0;0;0;0;0;0;1;1;0;0;0;0;0;0;0;0;0;1;0;0;1;0;0;0;0;0;0;0;0;0;0;0;0;0;0;0;0;0;0;0;0;0;0;0;0;1;0;0;0;0;1;1;0;1;0;0;1;0;0;0;0;0;0;0;0;0;0;1;0;0;0;0;1;0;1;0;0;0;1;1;0;0;0;0;0;0;0;0;0;1;0;0;0;0;0;0;0;0;0;0;1;0;0;1;0;0;0;0;0;0;0;0;0;0;0;0;1;0;0;1;0;0;0;0;0;0;0;0;0;0;1;0;0;0;0;0;0;0;0;0;0;1;0;0;0;0;0;1;0;0;0;0;0;0;1;0;1;0;0;0;0;0;0;0;0;0;0;0;0;0;0;0;0;1;0;0;0;0;0;0;0;0;0;0;0;0;0;0;0;0;0;0;0;0;0;0;1;0;1;0;0;1;0;0;0;0;0;0;0;0;0;0;0;0;0;0;0;1;0;0;0;0;0;0;0;0;0;1;0;0;0;0;0;0;0;1;0;0;0;0;0;0;0;0;0;0;0;0;1;0;0;0;0;0;1;1;1;0;0;0;0;0;0;0;0;0;0;0;0;0;0;1;0;0;0;1;0;0;1;0;0;0;0;0;0;0;0;0;0;1;0;0;1;0;0;0;0;1;0;0;0;0;0;0;0;0;1;0;0;0;1;0;0;0;1;0;0;0;0;0;0;0;0;1;0;0;0;0;0;1;0;1;0;0;0;0;0;0;1;0;0;0;0;0;0;0;0;0;0;0;0;0;0;0;0;0;0;0;0;0;1;0;1;0;0;0;0;0;0;0;0;0;0;0;0;0;0;0;0;0;0;0;0;0;0;0;0;0;0;0;0;0;0;1;0;0;0;0;0;0;0;0;1;0;0;1;0;0;0;0;0;0;0;1;0;0;0;0;0;0;0;0;0;0;0;0;0;0;0;0;0;0;0;0;0;0;0;0;0;0;1;0;0;0;0;0;0;0;0;0;0;0;0;0;0;0;0;0;0;1;0;1;0;0;0;0;0;0;0;0;0;0;0;0;0;0;0;0;1;0;0;0;0;0;0;0;0;0;0;0;0;0;0;0;0;0;0;0;0;0;1;0;0;0;1;0;0;1;0;1;0;0;0;1;0;0;0;1;0;0;1;0;0;0;0;0;0;0;0;0;0;0;0;0;0;0;1;0;0;0;0;0;0;0;0;0;0;0;0;0;0;0;1;0;0;0;1;0;0;0;0;1;0;0;0;0;0;0;0;0;0;0;0;0;0;0;0;0;0;0;0;0;0;0;0;0;0;0;0;0;1;0;0;0;0;0;1;0;1;0;0;0;0;0;0;0;0;0;0;0;0;0;0;0;0;0;0;0;0;0;0;0;0;0;1;0;1;0;0;1;0;0;0;0;0;0;0;0;1;0;1;0;0;0;0;0;0;0;0;0;0;0;0;0;0;0;0;0;0;0;0;0;0;0;0;0;0;0;1;0;0;0;0;0;0;0;0;0;1;0;0;0;0;1;0;0;0;0;0;0;0;0;0;0;0;0;0;0;0;0;0;0;0;1;1;0;0;1;0;0;1;0;0;0;0;0;0;0;0;0;0;0;0;0;0;0;0;0;0;0;0;0;0;0;0;0;0;0;0;0;0;0;0;0;1;0;0;0;1;0;0;0;0;0;0;0;0;0;1;1;0;0;0;1;0;1;0;0;0;0;0;0;0;0;0;0;0;0;1;0;0;0;0;0;0;0;0;0;0;1;0;1;0;0;0;0;0;0;0;0;0;0;0;0;0;0;0;0;1;0;0;0;0;0;0;0;0;0;1;0;0;0;1;0;0;0;0;1;0;0;0;0;0;0;0;0;1;0;0;0;0;0;1;0;0;0;0;0;0;0;0;1;0;0;0;0;1;0;0;0;0;0;0;0;0;0;0;0;1;0;1;0;0;0;0;0;0;0;0;1;0;0;0;0;0;0;0;0;0;0;0;0;0;1;0;0;0;0;0;0;0;0;0;0;0;0;0;0;1;1;0;0;0;0;0;0;0;0;0;0;0;0;0;0;0;0;0;0;0;0;0;0;0;1;0;0;0;0;0;0;0;0;0;0;0;0;0;0;0;0;0;0;1;0;0;0;0;0;0;0;0;0;0;0;0;1;1;0;0;0;0;0;0;1;0;0;0;0;0;0;0;0;0;0;0;0;0;0;0;0;1;0;0;0;0;0;0;0;0;0;1;0;1;0;0;0;0;0;0;0;0;0;0;0;0;0;0;0;0;0;0;0;0;0;0;0;0;0;0;0;0;0;0;0;0;0;0;0;0;0;0;0;0;0;0;0;0;0;0;0;1;0;0;0;0;0;0;0;0;0;0;1;0;0;0;0;0;0;0;1;0;0;0;0;1;0;0;0;0;0;1;0;0;0;1;0;0;0;0;0;0;0;0;0;0;0;0;0;0;0;0;0;0;0;0;0;0;0;0;0;0;1;0;1;0;0;1;0;0;0;0;0;1;0;0;0;0;0;0;0;0;0;0;0;1;0;0;0;0;0;0;0;0;0;0;0;0;0;0;0;0;1;0;0;1;0;0;0;1;0;0;0;0;0;0;0;1;0;0;0;0;0;0;0;1;0;0;1;0;0;0;0;1;0;0;0;0;0;0;0;0;0;0;0;0;0;0;0;0;0;0;0;0;0;0;0;0;1;0;0;0;0;1;1;0;1;0;0;0;0;0;0;0;0;0;0;0;1;0;1;0;0;0;0;0;0;0;0;0;0;0;1;0;0;0;0;0;0;0;0;1;0;0;1;1;0;0;0;0;0;0;0;0;0;0;1;0;0;0;1;0;1;0;1;0;0;0;0;0;0;0;0;0;0;0;0;0;0;0;0;0;1;0;0;0;0;0;0;0;0;0;0;0;0;0;0;0;0;0;0;0;0;0;1;0;0;0;0;0;0;0;0;0;0;0;0;0;0;0;0;0;0;0;0;0;0;0;0;1;0;0;0;0;0;0;0;0;0;0;0;1;0;0;0;0;0;0;1;0;0;0;0;0;0;0;0;0;0;0;0;0;0;0;0;0;0;0;0;0;0;0;0;0;0;0;0;0;0;0;0;0;0;0;0;0;0;0;0;0;0;0;0;0;0;0;1;0;0;0;0;0;0;0;0;0;0;0;0;0;0;0;0;0;0;0;0;0;0;0;0;0;0;0;0;1;0;0;0;0;0;0;0;0;0;1;0;0;0;0;0;0;0;0;0;0;0;0;0;0;0;0;0;0;0;0;0;0;0;1;0;0;0;0;0;0;0;0;0;0;0;0;0;0;0;0;0;0;0;0;1;0;1;0;0;0;0;0;0;0;0;0;0;0;0;0;0;0;0;0;1;0;0;1;0;0;0;0;0;0;1;0;0;0;0;0;1;0;0;1;1;0;0;0;0;0;1;0;0;0;0;0;0;0;0;0;0;0;0;0;0;1;0;0;1;0;0;0;0;0;0;0;0;0;0;0;0;0;1;0;0;0;1;0;0;0;0;0;0;0;0;0;0;0;0;0;0;0;0;0;0;0;0;0;0;0;0;0;0;1;0;0;0;0;0;0;0;0;0;0;0;0;0;0;0;0;0;0;1;0;0;0;0;0;0;1;0;0;0;1;0;0;0;0;0;0;0;0;0;0;0;0;0;0;0;0;0;0;1;0;0;0;0;0;0;0;0;1;0;0;0;0;0;0;1;0;0;0;0;0;0;0;0;0;0;0;1;0;0;0;0;0;1;0;0;0;0;0;0;0;0;0;0;0;0;0;0;0;0;0;0;0;0;0;0;0;0;0;0;0;0;0;0;0;1;0;0;0;0;0;0;0;1;0;0;0;0;0;0;0;0;1;0;0;0;0;0;0;0;0;1;0;0;0;0;0;0;0;1;0;0;1;0;0;0;0;0;0;0;0;0;0;0;0;0;0;0;1;0;0;0;0;0;0;0;0;0;0;0;0;0;0;0;0;0;0;0;1;0;0;0;0;0;0;0;0;1;0;0;0;0;0;0;0;0;0;0;0;0;0;0;1;0;1;1;0;0;0;0;0;0;0;0;0;0;0;1;0;0;0;0;0;0;0;0;0;0;0;0;0;0;0;0;0;0;0;0;0;0;0;1;0;0;0;0;0;0;0;0;0;0;0;0;0;0;0;0;0;0;0;0;0;0;0;0;0;0;0;0;0;0;0;0;0;0;0;1;0;0;0;0;0;0;0;0;0;0;0;0;0;0;0;0;0;0;0;0;0;0;0;0;1;0;0;1;0;0;0;0;0;0;0;0;0;0;0;0;0;0;0;0;0;0;0;0;0;0;0;0;0;0;0;0;0;0;0;0;0;0;0;0;0;1;0;0;0;0;0;0;0;0;0;0;0;0;0;0;0;0;0;0;0;0;0;0;0;0;0;1;0;0;0;0;0;0;0;0;0;0;1;0;0;0;0;0;0;0;0;0;0;0;1;0;0;0;0;0;0;0;0;0;0;0;0;0;0;0;1;0;0;0;0;0;0;0;0;0;0;0;0;1;0;0;0;0;0;0;0;0;0;0;0;0;0;0;0;0;0;0;0;1;0;0;0;0;0;0;0;0;0;0;0;0;1;0;0;0;0;0;0;0;0;0;0;0;0;0;0;0;0;0;0;0;0;0;0;0;0;0;0;0;0;0;0;0;0;0;0;0;0;0;0;0;0;0;1;0;0;0;0;0;0;0;0;0;0;0;0;0;0;0;0;0;0;0;0;0;0;0;0;0;0;0;0;0;0;0;1;0;0;0;0;0;0;0;0;0;0;0;1;0;0;0;0;0;0;0;0;0;0;0;0;0;0;0;0;0;0;0;0;0;1;0;0;0;0;0;1;0;0;0;0;0;0;0;0;0;0;0;0;0;0;0;0;0;0;0;0;0;0;0;0;0;0;1;1;1;0;0;0;0;1;0;0;0;0;0;0;0;0;0;0;0;0;0;0;0;0;0;0;0;0;0;0;0;0;0;0;0;0;0;0;0;0;0;0;0;0;0;0;0;0;1;0;0;0;0;0;0;0;0;1;0;0;0;0;0;0;0;0;1;0;0;0;0;0;0;1;1;0;0;0;0;0;0;0;0;1;0;0;0;0;0;0;0;0;0;0;0;0;0;0;0;0;0;0;0;0;0;0;0;0;0;0;0;0;0;0;0;0;0;0;0;0;0;0;0;0;0;0;0;0;0;0;0;0;0;0;0;0;0;0;0;0;0;0;0;0;0;0;0;0;0;0;0;0;0;0;1;0;0;0;0;0;0;0;0;0;0;1;0;0;0;0;0;0;0;0;0;0;0;0;0;0;0;1;0;0;0;0;0;0;0;0;0;0;0;0;0;0;0;0;0;0;0;0;0;0;0;0;0;0;0;0;0;0;0;0;0;0;0;0;0;0;0;0;0;0;0;0;0;0;1;0;0;0;1;0;0;0;0;0;0;0;1;0;0;0;0;0;0;0;0;0;0;0;0;0;0;0;0;0;0;1;0;0;0;0;0;0;0;0;0;0;0;1;1;0;0;0;0;0;0;0;0;0;0;0;0;0;0;0;0;0;1;0;0;0;0;0;0;0;0;0;0;0;0;0;0;0;0;0;0;0;0;0;0;0;0;0;0;0;0;0;0;0;0;0;0;0;0;0;0;0;0;0;0;0;0;1;0;0;1;0;0;0;0;0;0;0;0;0;0;0;0;1;0;0;0;0;0;0;0;0;0;0;0;0;0;0;0;0;0;0;0;0;0;0;0;0;0;0;0;0;0;0;0;0;0;0;0;0;0;0;0;0;0;0;0;0;0;0;0;0;0;0;0;0;0;0;0;0;0;0;0;0;0;0;0;0;0;0;0;0;0;0;0;0;0;0;0;0;0;0;0;0;0;0;0;0;0;0;0;0;0;0;0;0;0;0;0;1;0;0;0;0;0;0;0;0;1;0;0;0;0;0;0;0;1;0;1;1;1;0;0;0;0;0;0;0;0;0;0;0;0;0;0;0;0;0;0;0;0;0;0;0;0;0;1;0;0;0;0;0;0;0;0;0;0;0;0;0;0;0;0;0;0;0;0;0;0;0;0;0;0;0;0;0;0;0;0;0;0;0;0;0;0;0;0;0;0;0;0;0;0;0;0;0;0;0;0;0;0;0;0;0;0;0;0;0;0;0;0;0;0;0;0;0;0;0;0;0;0;0;0;0;0;0;0;0;0;0;0;0;0;0;0;0;0;0;0;0;0;0;1;0;0;0;0;0;0;1;0;0;0;0;0;0;0;0;0;0;0;0;0;0;0;0;0;0;1;0;0;0;0;0;0;0;0;0;0;0;0;0;1;1;0;0;0;0;0;0;0;0;0;0;0;0;0;0;0;0;0;0;1;0;0;0;0;0;1;1;0;0;0;0;0;0;0;0;0;0;0;0;0;0;0;0;0;0;0;0;0;0;0;0;0;0;0;0;0;0;0;0;0;0;0;0;0;0;0;0;0;0;0;1;0;0;0;0;0;0;0;1;0;0;0;0;0;0;0;0;0;0;0;0;0;0;0;0;0;0;0;0;0;0;0;0;0;0;0;0;0;0;0;1;0;0;0;0;0;0;0;0;0;0;0;0;0;0;0;0;0;0;0;0;0;0;0;0;0;0;0;0;0;0;0;0;0;0;0;0;0;0;0;0;0;0;0;0;0;0;1;0;0;0;0;0;0;0;0;0;0;0;0;0;0;0;0;0;0;0;0;0;0;0;0;0;0;0;0;0;0;0;0;0;0;0;0;0;0;0;0;0;0;0;0;0;0;0;0;0;0;0;0;0;0;0;0;0;0;0;0;0;0;0;0;0;0;0;0;0;0;0;0;0;0;0;0;0;0;0;0;0;0;0;0;0;0;0;0;0;0;0;0;0;0;0;0;0;0;0;0;0;0;0;0;0;0;0;0;0;0;0;0;0;0;0;0;0;0;0;0;0;0;0;0;0;0;0;0;0;0;0;0;0;0;0;0;0;0;0;0;0;0;0;0;0;0;0;0;0;0;0;0;0;0;0;0;1;0;0;0;0;0;0;0;0;0;0;0;0;0;0;0;0;0;0;0;0;0;0;0;0;0;0;0;0;0;0;0;0;0;0;0;0;0;0;0;0;0;0;0;0;0;0;0;0;0;0;0;0;0;0;0;0;0;0;0;0;0;0;0;0;0;0;0;0;0;0;0;0;0;0;0;0;0;0;0;0;0;0;0;0;0;0;0;0;0;0;0;0;0;0;0;1;0;0;0;0;0;0;0;0;0;0;0;0;0;0;0;0;0;0;0;0;1;0;0;0;0;0;0;0;0;0;0;1;0;0;0;0;0;0;0;0;0;0;0;0;0;0;0;0;0;0;0;0;0;0;0;0;0;0;0;0;0;0;0;0;0;0;0;0;0;0;0;0;0;0;0;0;0;0;0;0;0;0;0;0;0;0;0;0;0;0;0;0;0;0;0;0;0;0;0;0;0;0;0;0;0;0;0;0;0;0;0;0;0;0;0;0;0;0;0;0;0;0;0;0;0;0;0;0;0;0;0;0;0;0;0;0;0;0;0;0;0;0;0;0;0;0;0;0;0;0;0;0;0;0;0;0;0;0;0;0;0;0;0;0;0;0;1;0;0;0;0;0;0;0;0;0;0;0;0;0;0;0;0;0;0;0;0;0;0;0;0;0;0;0;0;0;0;0;0;0;0;0;0;0;0;0;0;0;0;0;0;0;0;0;0;0;0;0;0;0;0;0;0;0;0;0;0;0;0;0;0;0;0;0;0;0;0;0;0;0;0;0;0;0;0;0;0;0;0;0;0;0;0;0;0;0;0;0;0;0;0;0;0;0;0;0;0;0;0;0;0;0;0;0;0;0;0;0;0;0;0;0;0;0;0;0;0;0;0;0;0;0;0;0;0;0;0;0;0;0;0;0;0;0;0;0;0;0;0;0;0;0;0;0;0;0;0;0;0;0;0;0;0;0;0;0;0;0;0;0;0;1;0;0;0;0;0;0;0;0;0;0;0;0;0;0;0;0;0;0;0;0;0;0;0;0;0;0;0;0;0;0;0;0;0;0;0;0;0;0;0;0;0;0;0;0;0;0;0;0;0;0;0;0;0;0;0;0;0;0;0;0;0;0;0;0;0;0;0;0;0;0;0;0;0;0;0;0;0;0;0;0;0;0;0;0;0;0;0;0;0;0;0;0;0;0;0;0;0;0;0;0;0;0;0;0;0;0;0;0;0;0;0;0;0;0;0;0;0;0;0;0;0;0;0;0;0;0;0;0;0;0;0;0;0;0;0;0;0;0;0;0;0;0;0;0;0;0;0;0;0;0;0;0;0;1;0;0;0;0;0;0;0;0;0;0;0;0;0;0;0;0;0;0;0;0;0;0;0;0;0;0;0;0;0;0;0;0;0;0;0;0;0;0;0;0;0;0;0;0;0;0;0;0;0;0;0;0;0;0;0;0;0;0;0;0;0;0;0;0;0;0;0;0;0;0;0;0;0;0;0;0;0;0;0;0;0;0;0;0;0;0;0;0;0;0;0;0;0;0;0;0;0;0;0;0;0;0;0;0;0;0;0;0;0;0;0;0;0;0;0;0;0;0;0;0;0;0;0;0;0;0;0;0;0;0;0;0;0;0;0;0;0;0;0;0;0;0;0;0;0;0;0;0;0;0;0;0;0;0;0;0;0;0;0;0;0;0;0;0;0;0;0;0;0;0;0;0;0;0;0;0;1;0;0;0;0;0;0;0;0;0;0;0;1;0;0;0;0;0;0;0;0;0;0;0;0;0;0;0;0;0;0;0;0;0;0;0;0;0;0;0;0;0;0;0;0;0;0;0;0;0;0;0;0;0;0;0;0;0;0;0;0;0;0;0;0;0;0;0;0;0;0;0;0;0;0;0;0;0;0;0;0;0;0;0;0;0;0;0;0;0;0;0;0;0;0;0;0;0;0;0;0;0;0;0;0;0;0;0;0;0;0;0;0;0;0;0;1;0;0;0;0;0;0;0;0;0;0;0;0;0;0;0;0;0;0;0;0;0;0;0;0;0;0;0;0;0;0;0;0;0;0;0;0;0;0;0;0;0;0;0;0;0;0;0;0;0;0;0;0;0;0;0;0;0;0;0
strain103;Lactococcus lactis subsp. lactis;1;1;1;1;1;1;1;1;1;1;1;1;1;1;1;1;1;1;0;1;1;1;1;1;1;1;1;1;1;1;1;1;1;1;1;1;1;1;1;1;1;1;1;1;1;1;1;1;1;1;1;1;1;1;1;1;1;1;1;1;0;1;1;1;1;1;1;1;1;1;1;1;1;1;1;1;1;1;1;1;1;1;1;1;1;1;1;1;1;1;1;0;1;1;1;1;1;1;1;1;1;1;1;0;0;1;0;1;0;1;1;1;1;1;1;1;1;1;1;1;1;1;1;1;1;0;1;1;1;1;1;1;1;0;1;1;0;1;0;1;1;1;1;1;1;1;1;1;1;1;1;1;1;1;1;1;1;1;1;1;1;1;1;1;1;1;1;1;1;1;0;1;1;1;1;1;1;1;1;1;1;1;1;1;1;0;1;1;1;0;1;0;1;1;1;0;1;1;1;1;1;1;0;1;1;1;1;0;1;1;0;1;1;1;1;1;1;1;1;0;1;0;1;1;1;1;1;1;1;1;1;1;1;1;0;1;1;1;1;1;1;1;1;1;1;1;1;1;1;1;1;1;1;1;1;1;1;1;1;1;1;1;1;1;1;1;1;1;1;1;1;1;1;1;1;1;1;1;1;1;1;1;1;1;1;1;1;1;1;1;1;1;1;1;1;1;1;1;1;1;1;1;1;1;1;1;1;1;1;1;1;1;1;1;1;1;1;1;1;1;1;1;1;1;1;1;1;1;1;1;1;1;1;1;1;1;1;1;0;1;1;1;0;1;1;1;0;1;0;1;1;0;1;1;1;1;1;1;1;1;1;1;1;1;1;1;1;1;1;1;1;1;0;1;1;1;1;1;1;1;1;1;1;1;1;0;1;1;1;1;1;1;1;1;1;1;1;1;1;1;1;1;1;1;1;1;1;1;1;1;1;1;1;1;0;1;1;1;1;0;0;1;1;1;1;1;0;1;1;1;1;1;1;1;1;1;1;1;1;0;0;0;1;1;0;1;1;1;1;0;1;1;1;1;1;1;1;0;1;1;1;0;1;0;1;1;1;1;1;1;1;1;1;1;1;1;1;1;1;1;0;1;1;1;0;1;1;1;1;1;1;1;0;1;0;1;1;1;1;1;1;1;1;1;0;1;1;1;1;1;1;1;0;0;0;1;1;1;0;1;1;1;1;1;1;1;1;1;1;1;1;1;1;1;1;1;1;1;0;1;1;1;1;1;1;1;1;1;1;1;1;0;1;1;1;1;0;1;1;1;1;1;1;1;1;1;1;1;1;1;1;1;1;1;1;1;1;1;1;1;1;0;1;0;1;0;1;1;1;1;1;0;0;1;0;1;1;1;1;1;0;0;1;1;1;0;1;0;1;1;1;0;1;0;1;0;1;1;1;1;1;1;1;1;1;1;1;1;0;1;1;1;1;1;0;0;1;0;1;1;1;1;0;1;1;1;1;1;1;1;0;1;0;0;1;0;1;0;1;1;1;1;1;1;1;1;1;0;0;1;1;1;1;0;1;1;1;0;1;0;1;1;0;1;1;1;1;0;1;1;1;1;1;1;0;1;0;0;0;0;1;1;0;0;1;1;0;1;0;0;0;0;1;1;0;1;0;1;0;1;0;0;1;0;1;1;1;0;1;1;0;0;1;1;1;1;1;0;0;1;1;0;1;0;1;0;0;1;1;0;0;0;1;1;1;1;1;1;0;1;1;0;1;0;0;1;1;1;0;1;0;1;1;1;0;1;0;0;1;0;1;1;1;1;1;1;0;0;0;1;0;0;1;1;1;0;0;1;1;1;1;1;0;0;1;1;0;0;1;1;1;0;1;0;1;0;1;0;0;1;0;0;0;1;1;1;1;0;0;1;1;0;0;1;1;1;0;0;0;1;1;1;0;1;1;1;0;1;0;1;0;0;1;0;0;0;0;0;0;1;0;0;0;0;1;0;1;0;0;1;1;0;0;0;1;0;0;0;0;1;1;0;0;0;0;1;0;0;1;0;0;0;1;1;0;1;1;0;0;0;0;0;1;0;0;1;0;0;1;1;0;0;1;0;1;0;0;1;1;1;1;1;1;0;1;0;0;1;0;0;0;0;0;0;1;0;0;1;1;0;1;1;0;0;0;0;0;1;1;0;1;1;0;0;0;0;0;1;0;0;0;0;0;0;0;0;0;0;0;0;0;0;0;0;0;0;0;0;1;1;0;0;0;0;0;0;0;0;0;0;0;0;0;0;0;0;0;0;0;0;0;0;0;0;0;1;0;0;0;0;1;0;0;0;1;0;0;0;0;0;1;0;0;0;0;0;0;0;0;0;0;0;0;0;0;1;0;0;1;0;0;0;0;0;0;0;0;0;0;1;0;0;0;0;0;0;0;0;0;0;0;0;1;0;0;0;0;0;0;0;0;0;0;0;0;0;0;0;0;0;0;0;0;0;0;0;0;0;0;1;1;0;0;0;0;1;0;0;1;0;0;0;1;0;0;0;0;0;0;0;0;0;0;0;0;0;0;0;0;0;0;0;0;0;0;0;0;0;0;1;0;0;0;0;0;0;0;0;0;0;0;0;0;0;0;0;0;0;0;0;0;1;0;0;1;0;0;0;0;0;0;0;0;0;0;0;1;0;0;0;0;0;0;0;0;0;0;0;0;0;0;0;0;0;0;0;0;0;0;0;0;0;1;0;1;0;0;0;0;1;0;0;0;0;0;0;0;1;0;0;0;0;1;0;0;0;0;0;0;1;0;0;0;0;0;0;1;0;0;0;0;0;0;0;0;0;0;0;1;1;0;1;0;0;0;0;0;0;0;0;0;0;0;0;0;0;0;0;0;1;1;0;0;1;0;0;0;0;0;1;0;0;0;1;0;0;1;0;0;0;0;1;0;1;1;0;0;0;0;0;0;0;0;0;1;0;0;0;0;0;0;0;0;1;0;0;0;1;0;0;1;0;0;0;0;0;0;1;1;0;0;0;0;1;1;0;0;0;0;1;0;0;1;0;1;0;1;0;0;0;0;0;0;0;0;0;0;0;0;0;0;0;0;0;0;0;1;0;0;0;0;0;1;0;0;0;0;0;1;0;0;0;0;0;0;0;1;0;1;0;0;1;0;0;0;0;0;0;0;1;1;0;1;0;0;0;0;0;0;0;0;1;0;0;0;0;0;0;0;1;0;0;0;1;1;0;0;1;0;0;0;0;0;1;0;0;0;0;0;0;0;0;1;0;0;0;1;0;0;1;1;0;0;0;1;1;0;0;0;0;0;1;0;0;1;0;0;0;1;0;1;0;0;0;1;0;0;0;0;0;0;0;0;0;1;0;0;0;1;0;0;0;1;0;0;1;0;0;0;0;0;1;1;0;0;0;0;0;0;0;0;1;1;0;0;0;0;0;0;0;0;1;1;0;1;0;1;0;0;1;0;0;0;0;0;0;1;0;1;0;0;0;0;0;1;0;1;0;0;1;1;0;0;0;0;0;0;0;0;0;0;0;0;0;1;0;0;0;0;0;1;0;0;0;0;0;0;0;0;0;0;0;0;0;1;1;0;0;0;0;0;0;0;1;0;0;0;0;0;0;0;1;0;0;0;0;0;0;0;1;0;0;0;0;0;0;0;0;0;0;0;0;1;0;1;0;0;0;0;1;0;1;0;1;0;1;0;0;1;1;1;0;0;0;0;0;0;0;0;0;1;0;0;0;0;0;0;0;0;0;0;0;0;0;0;0;0;1;0;0;0;0;0;0;0;0;1;0;1;0;0;0;0;0;1;0;0;0;0;0;0;0;0;0;1;0;1;1;0;0;0;0;0;1;0;0;1;0;0;0;0;0;0;0;0;0;0;0;1;0;0;0;0;0;0;0;0;0;0;0;0;0;1;0;0;0;0;0;0;0;0;0;0;0;0;0;0;0;1;0;0;0;0;0;0;0;0;0;0;0;1;0;0;0;0;0;0;0;0;0;0;0;0;1;0;0;0;0;0;0;0;1;1;0;0;0;0;0;0;0;0;0;0;0;0;1;0;0;0;0;0;1;0;1;0;0;1;0;0;0;0;0;1;0;0;0;0;0;0;0;0;0;0;0;0;0;0;1;0;0;0;0;1;0;0;0;0;0;0;0;0;0;0;0;0;0;0;1;0;0;0;0;0;0;1;0;0;1;0;0;0;0;1;0;0;0;0;0;0;0;1;0;1;0;0;0;0;0;0;1;1;0;1;0;0;0;0;0;0;0;0;0;0;0;0;0;0;0;1;0;0;0;0;0;1;0;0;0;0;0;0;0;0;0;0;0;0;0;1;0;0;0;0;0;0;0;0;0;0;0;0;0;0;0;1;0;0;0;0;0;0;0;0;0;0;0;0;0;0;1;0;0;1;1;0;0;0;1;0;0;0;0;0;0;1;0;0;0;0;1;0;0;0;0;0;0;0;1;1;1;0;0;0;0;0;0;0;0;0;0;0;0;0;0;1;0;0;1;0;1;0;0;0;0;0;1;0;0;0;0;0;1;0;0;1;0;0;0;0;1;0;0;0;0;0;0;0;0;0;0;0;0;0;0;0;0;0;0;0;0;1;0;1;0;0;0;0;0;0;0;0;0;0;0;1;0;0;0;0;0;1;0;0;0;0;1;0;0;0;0;0;0;0;0;1;0;0;0;0;0;1;0;0;1;0;0;0;0;0;0;0;0;1;1;0;1;0;0;0;0;0;0;0;0;0;0;0;0;0;0;1;0;0;0;0;0;0;0;1;0;0;0;0;0;0;0;0;0;0;0;0;0;0;0;0;0;0;1;1;0;0;0;0;0;0;0;0;0;0;0;1;0;1;0;0;0;1;0;0;0;1;0;0;0;0;0;0;0;0;1;0;0;0;0;0;0;0;0;0;0;0;1;0;0;0;0;1;0;0;0;0;1;0;1;0;0;0;0;0;0;1;0;0;0;0;0;0;0;1;0;0;0;0;0;0;0;1;1;0;0;0;0;0;1;1;0;0;0;0;1;0;0;0;0;0;1;0;0;0;0;1;0;0;0;0;0;0;0;0;0;1;0;0;0;0;0;0;0;0;0;1;0;0;0;0;0;0;1;0;0;0;0;1;0;0;0;0;1;0;0;0;0;1;0;0;0;0;0;0;0;0;0;0;0;0;0;1;0;0;1;0;0;0;0;0;0;0;1;0;1;0;0;0;0;0;0;0;0;0;0;0;0;0;0;0;0;0;0;0;0;0;0;0;0;0;0;0;0;0;0;0;0;0;0;0;0;1;1;0;0;1;0;1;0;1;0;0;0;0;0;0;0;0;0;0;0;0;0;0;0;1;0;0;0;0;0;0;1;0;0;1;0;0;0;1;0;1;0;0;0;0;0;0;0;0;0;0;0;0;0;0;0;0;1;0;0;0;0;0;0;0;0;0;0;1;1;0;0;0;1;0;0;0;0;0;0;1;0;0;1;0;0;0;1;0;0;0;0;1;0;0;0;1;0;1;0;0;0;0;1;1;0;1;1;0;0;0;0;0;0;1;1;0;1;0;0;1;0;0;0;0;0;1;0;1;1;0;0;0;0;0;0;0;0;0;0;1;0;0;0;0;1;0;0;0;0;0;0;0;0;0;0;0;0;0;0;0;0;0;0;0;0;0;0;1;0;0;0;0;0;1;1;1;0;0;0;0;1;1;0;1;0;0;1;0;0;1;0;0;0;0;0;0;0;0;0;0;0;0;1;0;1;0;1;0;0;1;0;0;0;0;0;1;1;0;0;0;0;0;0;0;0;0;0;0;0;0;0;0;0;1;0;0;0;0;0;0;1;0;0;0;0;0;0;0;0;0;0;0;0;0;0;0;0;0;0;0;0;0;0;0;0;0;0;1;0;0;0;0;1;1;0;0;0;0;0;0;0;0;0;0;0;0;0;0;0;0;0;0;0;1;0;0;0;0;1;0;0;1;0;0;0;0;0;0;0;1;0;0;0;0;0;0;0;0;0;0;0;1;0;0;0;0;0;1;0;0;0;0;0;0;0;0;0;0;1;0;0;0;1;0;0;0;1;0;0;0;0;0;0;0;0;0;0;0;0;0;0;0;0;0;0;0;0;0;0;0;0;0;0;0;0;0;1;0;0;1;0;0;0;0;0;0;0;1;0;0;0;0;0;0;0;0;1;0;0;0;0;0;0;0;0;0;0;0;0;0;0;0;0;0;0;0;0;0;1;0;0;0;0;1;0;0;0;0;0;0;0;0;0;0;0;0;0;0;0;0;0;0;0;0;0;0;0;0;0;0;0;0;0;0;1;0;0;0;0;0;0;0;1;0;0;0;0;1;0;0;0;0;0;0;0;0;0;0;1;0;0;0;0;0;0;0;0;0;0;0;0;0;0;0;0;0;0;0;0;0;1;1;0;0;0;0;0;0;0;0;0;0;0;0;0;0;0;1;0;0;0;0;0;1;0;0;0;0;0;0;0;0;0;0;0;0;0;0;0;0;0;0;0;0;0;0;0;0;0;0;0;1;0;0;0;1;0;0;1;0;0;0;0;0;1;0;0;0;0;0;0;0;1;0;1;0;0;0;0;1;0;0;0;1;0;0;0;0;0;0;0;0;1;0;1;0;0;0;0;1;0;0;0;1;0;0;0;0;0;0;0;0;0;0;0;0;0;0;0;0;0;0;0;0;0;0;0;0;0;0;0;0;0;0;0;0;0;0;0;0;0;0;1;0;0;0;0;0;0;0;1;0;0;0;0;0;0;0;0;0;0;0;1;0;0;0;1;1;0;0;0;0;0;0;0;1;0;0;0;0;0;0;0;0;0;0;1;0;0;0;0;0;0;0;0;0;0;0;0;0;0;0;0;0;0;0;0;0;0;0;0;0;1;0;0;0;0;0;1;0;0;1;0;0;0;0;0;0;0;0;0;0;0;0;0;0;0;0;0;0;0;0;0;0;0;0;0;0;0;0;1;0;0;1;0;0;0;0;0;0;0;1;0;0;0;0;0;0;0;1;0;0;1;0;0;0;0;0;0;0;0;0;0;0;0;0;0;0;0;0;0;0;0;0;0;0;0;0;0;0;1;0;0;0;0;0;0;0;0;0;0;0;0;0;0;0;0;0;0;0;0;1;0;1;0;0;0;0;0;0;0;0;0;0;0;0;0;0;0;1;0;0;0;1;0;0;0;0;0;0;0;0;0;0;0;0;0;0;0;0;0;0;0;0;0;0;1;0;0;0;0;1;0;0;0;0;0;0;0;0;0;1;0;1;0;0;0;0;0;0;1;0;0;0;0;0;0;0;0;0;1;0;0;0;0;0;1;0;0;0;1;0;0;0;1;0;0;0;0;0;0;0;1;0;1;0;0;0;0;0;0;0;0;1;0;0;0;0;0;0;0;0;0;0;0;0;0;0;0;0;0;0;0;0;0;0;0;0;1;0;0;0;0;0;1;0;0;0;0;0;0;0;0;0;0;1;0;0;0;0;0;0;1;1;0;0;0;0;0;0;1;0;0;0;1;0;0;0;0;0;0;0;0;0;1;0;1;0;0;0;0;0;0;0;0;1;0;0;0;0;0;0;0;0;0;0;0;0;0;0;0;0;0;0;0;0;0;0;0;0;1;0;0;0;0;0;0;0;1;0;0;0;0;0;0;0;0;1;0;0;0;0;0;1;0;0;0;0;1;1;0;1;1;0;0;0;0;0;0;0;0;0;0;0;0;1;0;0;0;0;0;0;1;0;1;0;0;0;0;0;0;0;0;0;0;0;0;0;0;0;0;0;0;0;1;0;0;0;0;0;0;0;0;0;0;0;0;0;0;0;0;0;0;0;0;0;0;0;0;0;0;0;0;0;0;0;1;0;0;0;0;0;0;0;0;1;0;0;0;0;0;0;0;0;0;0;0;0;0;1;0;0;1;0;0;0;0;0;0;0;0;0;0;0;0;0;0;0;0;0;0;0;0;0;0;0;0;0;0;0;0;0;1;0;0;0;0;0;0;0;0;0;0;0;0;0;1;0;0;0;0;0;0;1;0;1;0;0;0;0;0;0;0;0;0;0;0;0;0;0;0;0;0;0;0;0;0;0;0;0;0;0;0;0;0;0;0;0;0;0;0;0;0;0;1;0;0;0;0;0;0;0;0;1;0;0;0;0;0;0;0;1;0;0;0;0;0;0;0;0;0;0;0;0;1;0;0;0;0;0;0;0;0;1;0;0;0;0;0;0;1;0;0;0;0;0;0;0;0;1;0;0;0;0;0;0;0;0;0;0;0;1;0;0;0;0;0;0;0;0;0;0;0;0;0;0;0;0;0;0;0;0;0;0;0;0;0;1;0;0;0;0;0;0;0;0;0;0;0;0;0;0;0;0;0;0;0;0;0;0;0;0;0;0;0;0;0;1;0;0;0;0;0;0;0;0;0;0;0;1;0;0;0;0;0;0;0;0;0;0;0;0;0;0;0;0;1;0;0;0;1;0;0;0;1;0;0;0;0;0;0;0;0;0;0;0;0;0;0;0;0;0;0;0;0;0;0;0;1;0;0;1;0;1;0;1;0;0;0;0;0;0;0;0;0;0;0;0;0;0;0;0;0;0;0;0;0;0;0;0;0;0;0;0;1;0;0;0;0;0;0;0;0;0;0;0;0;0;0;0;0;0;0;1;0;0;0;1;0;0;0;0;0;0;0;0;0;0;0;0;0;0;0;0;0;0;0;0;0;0;0;0;0;0;0;0;1;0;1;0;0;0;0;0;0;0;0;0;0;0;0;1;0;0;0;0;1;0;0;0;0;0;0;0;0;0;0;1;0;0;0;0;0;0;0;0;0;0;0;0;0;0;0;0;0;1;0;1;1;0;0;0;0;0;0;1;0;0;0;0;0;0;0;0;0;0;0;0;0;0;0;0;0;0;0;0;0;0;0;0;0;0;0;0;0;0;0;0;0;0;0;0;0;1;0;1;0;0;0;0;0;0;0;0;0;0;0;0;0;0;0;0;0;0;0;0;0;0;0;0;0;0;0;0;1;0;1;0;0;0;0;0;0;0;1;0;0;0;0;0;0;0;0;0;0;0;1;0;0;0;0;0;0;0;0;0;0;0;0;0;0;0;0;0;0;0;0;0;0;0;0;0;0;0;0;0;0;0;0;0;0;1;0;0;0;0;0;1;0;0;0;0;0;0;0;0;0;0;0;0;0;0;0;0;0;1;0;0;0;0;0;0;0;0;0;0;0;1;0;0;0;0;0;0;0;0;0;0;0;0;0;0;0;0;0;1;0;0;0;0;0;0;0;0;0;0;0;0;0;0;0;0;0;0;0;0;0;1;0;0;1;0;0;0;0;0;0;0;0;0;0;0;0;0;0;0;0;0;0;1;0;0;0;1;0;0;0;0;0;0;0;0;0;0;0;0;0;0;0;0;0;0;0;0;0;0;0;0;0;0;0;0;1;0;1;0;0;0;0;0;0;0;0;0;0;0;1;0;0;0;0;0;0;0;0;0;0;0;0;0;0;0;0;0;1;0;0;0;0;0;0;0;0;0;0;0;0;0;0;0;0;0;0;0;0;0;0;0;0;0;0;0;0;0;0;0;0;0;0;0;0;0;0;0;1;0;0;0;1;0;0;0;0;0;0;0;0;0;0;0;0;0;0;0;0;0;0;0;0;0;1;0;0;0;0;0;0;0;0;0;0;0;0;0;0;0;0;0;1;0;0;0;0;0;0;0;0;0;1;0;0;0;0;0;0;0;0;0;0;0;0;0;0;0;1;0;0;0;0;0;0;0;0;0;0;0;0;0;1;0;0;1;0;0;0;0;0;0;0;0;0;1;0;0;1;0;0;0;1;0;0;0;0;0;0;0;0;0;0;0;0;0;0;0;0;0;0;0;0;0;0;0;0;0;0;0;0;1;1;0;0;0;0;0;0;0;0;0;0;0;0;0;0;0;0;0;0;0;0;0;0;0;0;0;0;0;0;0;0;0;0;0;0;0;0;0;0;0;0;0;0;0;0;0;0;0;0;0;0;0;0;0;0;0;0;0;0;0;0;0;0;0;0;0;0;0;1;0;0;0;0;0;0;0;0;0;0;0;0;0;0;0;0;0;0;0;0;0;0;0;0;0;0;0;0;0;0;0;1;0;0;0;0;0;0;0;0;0;0;0;0;1;0;0;0;0;0;0;0;0;0;0;0;0;0;0;0;0;0;1;0;0;0;0;0;0;0;0;0;0;0;0;0;0;0;0;0;0;0;0;0;0;0;1;0;0;0;0;0;0;0;0;0;0;0;0;0;0;0;0;0;0;0;0;0;1;0;0;0;0;0;0;0;0;0;0;0;0;0;0;0;0;0;0;0;0;0;0;0;0;0;0;0;0;0;0;0;0;0;0;0;0;0;0;0;0;0;0;0;0;0;0;0;0;0;0;0;0;0;0;0;0;0;0;0;0;0;0;0;0;0;0;0;0;0;0;0;0;0;0;0;0;0;0;0;0;0;0;0;0;0;0;0;0;0;0;0;0;0;0;0;1;0;0;0;0;0;0;0;0;0;0;0;0;0;0;0;0;0;0;0;0;0;0;0;0;0;0;0;0;0;0;0;0;0;0;0;0;0;0;0;0;0;0;0;1;0;0;0;0;0;0;0;0;0;0;0;0;0;0;0;0;0;0;0;0;0;0;0;0;0;0;0;0;0;0;1;0;1;0;0;0;0;0;0;0;0;0;0;0;0;0;1;0;0;0;1;0;0;0;0;1;0;0;0;0;0;0;0;0;0;0;0;0;0;0;0;0;1;0;0;0;0;0;0;0;0;0;0;0;0;0;0;0;0;0;0;0;0;0;0;0;0;0;0;0;0;0;0;0;0;0;0;0;0;1;0;0;0;0;0;0;0;0;0;0;0;0;0;0;0;0;0;0;0;1;0;0;0;0;0;0;1;0;0;0;0;0;0;0;0;0;0;0;0;0;0;0;0;0;0;0;0;0;0;0;0;0;0;0;0;0;0;0;0;0;1;0;0;0;0;0;0;0;0;0;0;0;0;0;0;0;1;0;0;0;0;0;0;0;0;0;0;0;0;0;1;0;0;0;0;0;0;0;0;0;0;0;0;0;0;0;0;0;0;0;0;0;0;0;0;0;0;0;0;0;0;0;0;0;0;0;0;0;0;0;0;0;0;0;0;0;0;0;0;0;0;0;0;0;0;0;0;0;0;0;0;0;0;0;0;0;0;0;0;0;0;0;0;0;0;0;0;0;0;1;0;0;0;0;0;0;0;0;0;0;0;0;0;0;0;0;0;0;1;0;0;0;0;0;0;0;0;0;0;0;0;0;0;0;0;0;0;0;0;0;0;0;0;0;0;0;0;0;0;0;0;0;0;0;0;0;0;0;0;0;0;0;0;0;0;0;1;0;0;0;0;1;0;0;0;0;0;0;0;0;0;0;0;0;0;0;1;1;0;0;0;0;0;0;0;0;0;0;0;0;0;0;0;0;0;0;0;0;0;0;0;0;0;0;0;0;0;0;0;0;0;0;0;0;0;0;0;0;0;0;1;0;0;0;0;0;0;0;0;0;0;0;0;0;0;0;0;0;0;0;0;0;0;0;0;1;0;0;0;0;1;0;0;0;0;0;0;0;0;0;0;0;0;0;0;0;0;0;0;0;0;0;0;0;0;0;0;0;0;0;0;0;0;0;0;0;0;0;0;0;0;0;0;0;0;0;0;0;0;0;0;0;0;0;0;0;0;0;0;0;0;0;0;1;0;1;0;0;0;0;0;0;0;0;0;0;0;0;0;0;0;0;0;0;0;0;0;0;0;0;0;0;0;0;0;0;0;0;0;1;1;0;0;0;0;0;0;0;0;0;0;0;0;0;0;0;0;0;0;0;0;0;0;0;0;0;0;0;0;0;0;0;0;0;0;0;0;0;0;0;0;0;0;0;0;0;0;0;0;0;0;0;0;0;0;0;0;0;0;0;0;0;0;0;0;0;0;0;0;0;0;0;0;0;0;1;0;0;0;0;0;0;0;0;0;0;0;0;0;0;0;0;0;1;0;0;0;0;0;0;0;0;0;0;0;0;0;0;0;0;0;0;0;0;0;0;0;0;0;0;0;0;0;0;0;0;0;0;0;0;0;0;0;0;0;0;0;0;0;0;0;0;0;0;0;1;0;1;0;0;0;0;0;0;0;0;0;0;1;0;0;0;0;0;0;0;0;0;0;0;0;0;0;0;0;0;0;0;0;0;0;0;0;0;0;0;0;0;0;0;0;0;0;0;0;0;0;0;0;0;0;0;0;0;0;0;1;0;0;0;1;0;0;0;0;0;0;1;0;0;0;0;0;0;0;0;0;0;0;0;0;0;0;0;0;0;0;0;0;0;0;0;1;0;0;0;0;0;0;0;0;0;0;0;0;0;0;0;0;0;0;0;0;0;0;0;0;0;0;0;0;0;0;0;0;0;0;1;0;1;0;0;0;0;0;0;0;0;0;0;0;0;0;0;0;0;0;0;0;0;0;0;0;0;0;0;0;0;0;0;0;0;0;0;0;0;0;0;0;0;0;0;0;0;0;0;0;0;0;0;0;0;0;0;0;0;0;0;0;0;0;0;0;0;0;0;0;0;0;1;0;0;1;0;0;0;0;0;0;0;1;0;0;0;0;0;0;0;0;0;0;0;0;0;0;0;0;0;0;0;0;0;0;0;0;0;0;0;0;0;0;0;0;0;0;0;0;0;0;0;0;0;0;0;0;0;0;0;0;0;0;0;0;0;0;0;0;0;0;0;0;0;0;0;0;0;0;0;0;0;0;0;0;0;0;0;0;0;0;0;0;0;0;0;0;0;0;0;0;0;0;0;0;0;0;0;0;0;0;0;0;0;0;0;0;0;0;0;0;0;0;0;0;0;0;0;0;0;0;0;0;0;0;0;0;0;0;0;0;0;0;0;0;0;1;0;0;0;0;0;0;0;0;0;0;0;0;0;0;0;0;0;0;0;0;0;0;0;0;0;0;0;0;0;0;0;0;0;0;0;0;1;0;0;0;0;0;0;0;0;0;0;0;0;0;0;0;0;0;0;0;0;0;0;0;0;0;0;0;0;0;0;0;0;0;0;0;0;0;0;0;0;0;0;0;0;0;0;0;0;0;1;0;0;0;0;0;0;0;0;0;0;0;0;0;1;0;0;0;0;0;0;0;0;0;0;0;0;0;0;0;0;1;0;0;0;0;0;0;0;0;0;0;0;0;0;0;0;0;0;0;0;0;0;0;0;0;0;0;0;0;0;0;0;0;0;0;0;0;0;0;0;0;0;0;0;0;0;0;0;0;0;0;0;0;0;0;0;0;0;0;0;0;0;0;0;0;0;0;0;0;0;0;0;0;0;0;0;0;0;0;0;0;1;0;0;0;0;0;0;0;0;1;0;0;0;0;0;0;0;0;0;0;0;0;0;0;0;0;0;0;0;0;0;0;0;0;0;0;0;0;0;0;0;0;0;0;0;0;0;0;0;0;0;0;0;0;0;0;0;0;0;0;1;0;0;0;0;0;0;1;0;0;0;0;0;0;0;0;0;1;0;0;0;0;0;0;0;0;0;0;0;0;0;0;0;0;0;0;0;0;0;0;0;0;0;0;0;0;0;0;0;0;0;0;0;0;0;0;0;0;0;0;0;0;0;0;0;0;0;0;0;1;0;0;0;0;0;0;0;0;0;0;0;0;1;0;0;0;0;0;0;0;0;0;0;0;0;0;0;0;0;0;0;0;0;0;0;0;0;0;1;0;0;0;0;0;0;0;0;0;0;0;0;0;0;0;0;0;0;0;0;0;0;0;0;0;0;0;1;0;0;0;0;0;0;0;0;0;0;0;0;0;0;0;0;0;0;0;0;0;0;0;0;0;0;0;0;0;0;0;0;0;1;1;0;0;0;0;0;0;0;0;0;1;1;0;0;0;0;0;0;0;0;0;0;0;0;1;0;0;0;0;0;0;0;0;0;0;0;0;0;0;0;0;0;0;0;0;0;0;0;0;0;0;0;0;0;0;0;0;0;0;0;0;0;0;0;1;0;0;0;0;0;0;0;0;0;0;0;0;0;0;0;0;0;0;0;0;1;0;0;1;1;0;0;0;0;0;0;0;0;0;0;0;0;0;0;0;0;0;0;0;0;0;0;0;0;0;0;0;0;0;0;0;1;0;0;0;0;0;0;0;0;1;0;0;0;0;0;0;0;0;0;0;0;0;0;0;0;0;0;0;0;0;0;0;0;1;0;0;0;0;0;0;0;0;0;0;0;0;0;0;0;0;0;0;0;0;0;0;0;0;0;0;0;0;0;0;0;0;0;0;0;0;0;0;0;0;0;0;0;0;0;0;0;0;0;0;0;1;0;0;0;1;0;0;0;0;0;0;0;0;0;0;0;0;0;0;0;0;0;0;0;0;0;0;0;0;0;0;0;0;0;0;0;0;0;0;0;0;0;0;0;0;0;0;0;0;0;0;0;0;0;0;0;0;0;0;0;0;0;0;0;0;0;0;0;0;0;0;0;1;0;0;0;0;0;0;0;0;0;0;0;0;0;0;0;0;0;0;0;0;0;0;0;0;0;0;0;0;0;0;0;0;0;0;0;0;0;0;0;0;0;0;0;0;0;0;0;0;0;0;0;0;0;0;0;0;0;0;0;0;0;0;0;0;0;0;0;0;0;0;0;0;0;0;0;0;0;0;0;0;0;0;0;0;0;0;0;0;0;0;0;0;1;0;0;0;0;0;0;0;0;0;0;0;0;0;0;0;0;0;0;0;1;0;0;0;0;0;0;0;0;0;0;0;0;0;1;0;0;0;0;0;0;0;0;0;0;0;0;0;0;0;0;0;0;0;0;0;0;0;0;0;0;0;0;0;0;0;0;0;0;0;0;0;0;0;0;0;0;0;0;0;0;0;0;0;0;0;0;0;0;0;0;0;0;0;0;0;0;0;0;0;0;0;0;0;0;0;0;0;0;0;0;0;0;0;0;0;0;0;0;0;0;0;0;0;0;0;0;0;0;0;0;0;0;0;0;0;0;0;0;0;0;0;0;0;0;0;0;0;0;0;0;0;0;0;0;0;0;0;0;0;0;0;0;0;0;0;0;0;0;0;0;0;0;0;0;0;0;0;0;0;0;0;0;0;0;0;0;0;0;0;0;0;0;0;0;0;0;0;0;0;0;0;0;0;0;0;0;0;0
strain104;Lactococcus lactis subsp. lactis;1;1;1;1;1;1;1;1;1;1;1;1;1;1;1;1;1;1;1;1;1;1;1;1;1;1;1;1;0;1;1;1;1;1;1;1;1;1;1;1;1;1;1;1;1;1;1;1;1;1;1;1;1;0;1;1;1;1;1;1;1;1;1;1;1;1;1;1;1;1;1;1;1;1;1;1;1;1;1;1;1;1;1;1;1;1;1;1;1;1;1;1;1;1;1;1;1;1;1;1;1;1;1;1;0;1;0;1;0;1;1;1;1;1;1;1;1;1;0;1;1;1;1;1;1;1;1;1;1;1;1;1;1;1;1;1;1;1;1;1;1;1;1;1;1;1;1;1;1;1;1;1;1;1;1;1;1;1;1;1;1;1;1;1;1;1;1;1;1;1;1;1;1;1;1;1;1;1;1;1;1;1;1;1;1;1;1;1;1;0;1;0;1;1;1;1;1;1;1;1;1;0;1;1;1;1;1;1;1;1;0;1;1;1;1;1;1;1;1;0;1;1;1;1;1;1;1;1;1;1;1;1;1;1;1;1;1;1;1;1;1;1;1;1;1;1;1;1;1;1;1;1;1;1;1;1;1;1;1;1;1;1;1;1;1;1;1;1;1;1;1;1;1;1;1;1;1;1;1;1;1;1;1;1;1;1;1;1;1;1;1;1;1;1;1;1;1;1;1;1;1;1;1;1;1;1;1;1;1;1;1;1;1;1;1;1;1;1;1;1;1;1;1;1;1;1;1;1;1;1;1;1;1;1;1;1;1;1;1;1;1;1;1;1;1;1;0;1;1;1;1;1;1;1;1;1;1;1;1;1;1;1;1;1;1;1;1;1;1;1;1;1;0;1;1;1;1;1;1;1;1;1;1;1;1;0;1;1;1;1;1;1;1;1;1;1;1;1;1;1;1;1;1;0;1;1;1;1;1;1;1;1;1;1;1;1;1;1;1;1;1;1;1;1;1;1;1;1;1;1;1;1;1;1;1;1;1;1;1;1;1;1;1;1;1;1;1;1;1;0;1;1;1;1;1;1;1;1;1;1;1;0;1;0;1;1;1;1;1;1;1;1;1;1;1;1;1;1;1;1;1;1;1;1;1;1;0;0;1;1;1;1;0;1;0;1;1;1;1;0;1;1;1;1;0;1;1;1;1;1;0;1;0;0;0;1;1;1;1;1;1;1;1;1;1;1;1;1;1;1;1;1;1;0;1;1;1;1;1;1;0;0;1;1;1;0;1;1;1;1;1;0;1;0;1;1;0;1;0;1;1;1;0;1;1;1;1;1;1;1;1;1;1;0;0;1;1;1;1;1;0;1;1;1;1;0;1;1;1;1;1;0;1;1;0;1;0;1;0;1;0;0;1;1;1;1;1;1;1;1;1;1;1;1;1;1;1;1;1;1;1;1;1;1;0;1;1;1;1;1;1;1;1;1;1;0;1;1;0;1;1;1;1;1;1;1;1;1;0;1;1;1;1;1;1;0;1;1;1;1;0;1;1;1;1;1;1;1;0;1;1;0;1;1;0;0;1;1;1;1;1;1;0;1;1;1;1;1;1;1;1;1;1;1;0;1;0;1;1;0;1;1;1;0;1;1;0;1;0;1;0;1;1;1;0;1;1;1;1;1;1;0;1;1;1;1;1;0;0;1;0;1;1;1;1;1;1;0;0;1;1;0;1;1;0;1;1;1;1;1;1;0;1;1;0;0;1;1;1;1;1;1;0;0;1;1;1;1;0;1;1;0;1;1;0;1;0;0;1;0;1;1;1;0;1;1;0;0;1;1;0;0;1;1;0;0;0;0;1;1;1;1;0;0;1;0;0;0;1;0;0;0;0;0;0;0;0;1;0;0;0;0;0;1;1;1;1;0;0;0;1;1;1;0;1;0;0;0;0;1;0;1;0;0;1;1;0;1;1;1;0;1;1;0;0;0;0;0;0;0;0;1;1;0;1;1;1;0;0;0;0;1;0;0;1;0;0;0;0;1;1;0;1;0;1;0;0;1;1;0;0;0;1;1;0;1;0;0;0;1;0;0;1;1;0;0;0;0;0;0;0;1;0;1;0;0;0;0;1;0;1;1;1;0;0;0;0;1;0;0;0;0;0;1;1;0;0;0;1;0;1;1;0;0;1;0;0;0;1;0;1;1;0;1;0;0;0;0;1;0;0;0;0;1;0;0;0;0;0;0;0;0;0;0;0;0;0;0;1;0;0;0;0;0;0;0;0;0;0;0;0;0;0;0;0;0;0;0;0;0;0;0;0;0;0;0;0;0;0;0;1;0;0;0;0;0;0;0;0;0;1;0;0;0;0;0;0;0;0;0;0;0;0;0;0;1;0;0;1;0;0;0;0;0;1;1;0;0;0;1;0;0;0;0;0;0;0;0;0;0;0;1;1;0;0;0;0;0;0;0;0;0;0;0;0;0;0;0;0;0;0;0;0;0;0;0;0;0;0;1;1;0;0;0;0;0;0;0;1;0;0;0;1;0;0;0;0;0;0;0;0;0;0;0;0;0;0;0;0;0;0;0;0;0;0;0;0;0;0;1;0;0;0;0;0;0;0;0;0;0;0;0;0;0;0;0;0;0;0;0;0;0;0;0;0;0;0;0;0;0;0;0;0;0;0;0;0;0;0;0;0;0;0;0;0;0;0;0;0;0;0;0;0;0;0;0;0;0;0;0;0;0;0;0;1;0;0;0;0;1;0;1;0;0;0;0;0;1;0;0;0;0;0;0;0;0;0;0;0;1;0;1;0;1;0;0;0;0;0;0;0;0;0;0;0;0;0;0;1;0;0;1;0;0;0;0;0;0;0;0;0;0;0;0;0;0;0;0;0;0;0;1;0;1;0;0;0;0;0;0;0;0;0;1;0;0;1;0;0;0;0;0;0;0;0;0;0;0;0;0;0;0;0;0;1;1;0;0;0;0;0;0;0;0;1;0;0;1;0;0;1;1;0;0;0;0;0;0;1;1;0;0;0;0;1;0;0;1;0;1;0;1;0;0;1;0;0;0;0;0;0;0;0;0;0;0;0;0;0;0;0;0;0;0;0;0;1;0;0;0;0;0;1;0;0;0;0;0;0;0;0;0;0;0;0;0;0;0;1;1;0;0;0;0;1;0;0;0;0;1;0;0;0;0;0;0;0;0;0;0;0;1;0;1;0;0;0;0;0;1;0;0;0;1;0;1;0;1;0;0;0;0;0;0;0;0;1;0;0;0;0;0;1;0;0;0;0;0;0;1;0;0;0;0;1;0;0;0;0;0;0;1;0;0;0;0;0;0;1;0;1;0;0;0;0;1;0;0;0;0;0;0;0;1;1;0;0;0;1;0;1;0;0;0;0;1;0;0;0;0;0;0;1;0;0;0;0;0;1;0;1;0;1;0;0;0;1;0;0;0;0;0;1;0;0;0;0;0;0;0;0;0;0;0;1;1;0;0;1;0;0;0;0;0;0;0;1;0;0;1;0;0;0;0;0;0;0;0;0;0;0;0;0;0;1;0;0;0;0;0;0;0;0;0;0;0;0;0;0;0;0;0;0;0;1;1;0;0;0;0;0;0;0;0;0;0;0;0;0;0;0;0;0;0;0;0;0;0;0;1;0;0;0;0;0;0;0;1;0;0;1;1;1;0;0;0;0;0;0;1;0;0;0;0;1;0;0;0;0;0;1;0;0;0;0;0;0;0;0;0;0;0;0;0;0;1;0;0;0;0;0;0;0;0;0;0;0;1;0;0;0;0;0;0;0;0;0;0;1;0;0;0;0;0;0;0;0;0;0;0;1;0;0;0;1;0;0;0;0;0;0;0;0;1;0;0;0;0;0;0;0;1;0;1;0;0;0;0;1;0;0;1;0;0;0;0;0;0;0;0;0;0;0;0;0;0;0;1;0;0;0;0;0;0;0;0;0;0;1;0;0;0;0;0;0;0;0;0;0;0;1;0;1;0;0;0;0;0;0;0;0;0;0;1;0;0;1;1;0;1;0;0;1;1;0;0;0;0;0;0;0;0;0;0;0;1;0;0;0;0;0;1;0;1;0;0;0;0;0;0;0;0;1;1;0;0;0;1;1;0;0;0;0;0;0;0;0;0;0;0;0;0;1;0;0;1;0;0;0;0;0;0;0;0;0;0;0;0;0;0;0;0;0;0;0;0;0;0;0;0;0;0;1;0;0;0;0;0;0;0;1;0;0;0;0;1;0;0;0;1;0;0;0;0;0;0;0;0;0;0;0;0;0;0;0;0;0;0;1;0;0;0;1;1;0;0;0;0;0;0;0;0;0;0;1;0;0;0;1;0;0;0;0;0;0;0;0;0;0;0;1;0;0;0;0;0;0;0;0;0;0;0;0;0;0;0;0;0;0;1;0;0;0;1;0;0;0;0;0;0;0;0;0;0;1;0;0;0;1;0;0;0;0;0;0;0;0;1;1;0;0;0;0;0;0;0;0;0;1;0;0;0;0;0;0;0;0;1;0;1;0;0;0;0;0;1;0;0;0;0;0;0;0;0;0;0;0;0;0;1;0;0;0;0;0;0;1;0;0;0;0;0;0;0;1;0;0;0;0;0;0;0;0;0;0;0;0;0;0;0;0;0;0;0;0;0;0;0;0;0;0;0;0;0;0;0;0;0;0;0;0;0;0;0;1;0;0;0;0;0;1;0;0;0;0;0;0;0;1;0;0;0;0;0;0;1;0;0;0;0;0;0;0;0;0;0;0;0;0;0;1;0;0;0;0;0;0;1;1;0;0;0;0;1;0;1;0;0;0;1;0;0;0;0;0;0;0;1;1;0;0;0;0;0;0;0;0;0;0;0;1;0;1;0;0;0;1;0;0;0;0;0;0;0;0;1;0;0;0;1;0;0;0;0;0;0;0;0;0;0;0;1;0;0;0;0;1;0;0;0;0;1;0;1;0;0;0;0;1;0;1;0;1;0;0;0;0;0;1;0;0;0;0;0;0;0;1;0;0;0;0;0;0;0;1;0;0;0;0;1;0;0;0;0;0;0;0;0;0;0;0;0;0;0;0;0;0;0;0;0;0;0;0;0;0;0;0;0;0;0;1;0;0;0;0;0;0;0;0;0;0;0;0;0;0;0;1;0;0;0;0;0;1;0;0;0;0;0;0;0;0;0;0;0;0;0;1;0;0;0;0;0;0;0;0;0;0;0;0;1;0;0;0;0;0;0;0;0;0;0;0;0;0;0;0;0;0;0;0;0;0;0;0;0;0;0;0;0;0;0;0;0;0;0;0;0;1;1;0;0;0;1;0;0;0;0;0;0;0;0;0;0;0;0;0;0;0;0;0;0;1;0;0;0;0;0;0;0;0;0;0;0;0;0;1;0;1;0;0;0;0;0;0;0;0;0;0;1;0;0;0;0;0;1;0;0;0;0;1;0;0;0;0;0;0;0;0;0;0;0;0;0;0;0;0;0;1;0;0;0;0;0;0;0;0;0;0;1;1;1;0;0;0;0;1;0;0;0;0;1;1;0;0;0;0;0;1;0;0;0;1;0;0;0;0;0;1;0;0;0;0;0;0;0;0;0;0;0;0;0;0;0;0;0;0;0;1;0;0;0;0;0;0;0;0;0;1;0;0;1;0;0;0;0;0;0;0;0;0;0;0;0;0;0;0;0;0;0;0;0;1;0;0;0;0;0;0;0;1;0;0;0;0;0;0;0;1;0;0;0;0;0;0;0;0;0;0;0;1;0;0;0;0;0;0;0;1;0;0;1;0;0;1;0;0;0;0;0;0;0;0;0;0;0;0;0;0;0;0;0;0;0;0;0;0;0;0;0;0;0;1;0;0;0;1;0;0;0;0;0;0;0;0;0;0;0;0;0;0;0;0;0;0;0;0;0;0;0;0;0;0;0;1;0;0;0;0;0;0;0;0;0;0;0;0;0;1;0;0;0;0;0;0;0;0;1;0;0;1;0;0;0;0;0;0;0;1;0;0;0;0;0;0;0;0;0;0;0;1;0;0;0;0;0;1;0;0;0;0;0;0;0;0;0;0;1;0;1;0;0;0;0;0;1;0;0;0;0;0;0;0;0;0;0;0;0;0;0;1;0;0;0;0;0;0;1;0;0;0;1;0;0;0;1;0;0;0;0;0;0;0;0;0;1;1;0;0;0;0;0;0;0;0;0;0;0;0;0;0;0;0;0;0;0;1;0;0;0;0;0;0;0;0;0;0;0;0;0;0;0;1;0;0;0;0;0;0;1;0;0;0;0;0;0;0;0;0;0;0;0;0;0;0;0;0;0;0;0;0;0;0;0;0;0;0;0;1;0;0;0;1;0;0;0;0;0;0;0;0;0;0;0;0;0;0;1;1;0;0;0;0;0;0;0;0;0;1;0;0;0;0;0;0;0;0;0;0;0;1;0;0;0;0;0;0;0;0;0;0;0;1;0;0;0;1;0;0;0;0;0;1;0;0;0;0;0;0;0;0;0;0;0;0;1;0;0;0;0;0;0;0;0;0;0;0;0;0;0;0;0;0;0;0;0;0;0;0;0;1;0;1;1;0;0;1;0;0;0;1;1;0;1;0;0;0;0;0;0;0;0;0;0;0;0;0;0;0;0;0;0;0;0;0;0;0;0;1;0;0;0;0;0;0;0;0;0;0;0;0;0;0;0;0;0;0;1;0;0;0;0;0;0;0;0;0;0;0;1;1;1;1;0;0;0;0;0;0;0;0;0;0;0;0;0;0;0;0;0;0;0;0;0;0;0;0;0;0;0;1;0;0;0;0;1;0;0;0;0;0;0;0;0;0;0;0;0;0;0;0;0;0;0;0;0;0;0;0;0;1;1;0;0;0;0;0;0;0;0;0;0;0;0;0;0;0;0;0;0;0;0;1;0;0;0;0;0;1;0;0;0;0;0;1;0;0;0;0;0;0;0;0;1;1;1;0;0;1;0;0;0;0;0;0;0;0;0;0;1;0;0;0;0;1;0;0;0;0;0;0;0;0;0;0;0;0;0;1;0;0;0;0;0;0;0;0;0;0;0;0;0;0;0;0;0;0;0;0;0;0;0;0;0;0;0;1;0;0;0;0;0;0;0;0;0;0;0;0;0;0;0;0;0;0;0;0;0;0;0;0;0;0;0;0;0;1;1;0;0;0;0;0;0;0;0;1;0;0;0;0;0;0;0;0;0;0;0;0;0;0;0;0;0;1;0;0;0;0;0;0;0;0;0;0;0;0;0;0;0;0;0;0;0;0;0;0;0;0;0;0;0;0;0;0;0;0;0;0;0;0;0;1;0;0;0;0;0;0;1;0;0;0;0;0;0;0;0;0;1;0;0;0;0;0;1;1;0;0;0;1;0;0;0;0;0;0;0;0;0;0;0;1;0;0;0;0;0;0;0;0;0;0;0;0;0;0;0;0;1;0;0;0;0;0;0;0;1;0;0;0;0;0;0;0;0;0;0;0;0;0;0;0;0;1;0;0;0;0;0;0;0;0;0;0;1;0;0;0;0;0;0;0;0;0;0;1;0;0;0;0;0;0;1;0;0;0;1;0;0;0;0;0;0;1;0;0;0;0;0;0;0;0;0;0;0;0;0;0;0;0;0;0;1;0;0;0;1;0;0;0;0;1;0;1;0;0;0;0;0;0;0;0;0;0;1;1;0;0;0;0;0;1;0;0;0;0;0;1;0;0;0;0;0;0;0;0;0;0;0;0;0;0;0;0;0;0;0;0;0;0;0;1;0;0;0;0;0;0;0;0;0;0;0;0;0;0;0;0;0;0;0;0;1;0;0;0;0;0;0;0;0;1;0;0;0;0;0;0;1;0;0;0;0;0;0;0;0;0;0;0;0;0;0;0;0;0;0;0;0;0;0;0;0;1;0;0;0;0;0;0;0;0;0;0;0;0;0;1;0;0;0;0;0;0;0;0;0;0;0;0;0;1;0;0;0;0;0;0;0;0;0;0;0;0;0;0;0;0;0;0;0;0;0;0;0;0;0;0;0;0;0;0;0;1;0;1;0;0;1;0;0;0;0;0;0;0;0;0;0;0;0;0;0;0;0;0;0;0;0;0;0;0;0;0;0;0;0;0;0;1;0;0;0;1;0;0;0;0;0;0;0;0;0;0;0;0;0;0;0;0;0;0;0;0;0;0;0;0;0;0;0;0;0;0;0;0;0;0;0;0;0;0;0;0;0;0;0;0;0;0;1;0;1;0;0;0;0;0;1;0;0;0;0;0;0;0;0;1;0;0;0;0;0;0;0;0;0;0;0;0;0;0;0;0;0;0;0;0;0;0;0;0;0;0;0;0;0;0;0;0;0;0;0;0;0;0;0;0;0;0;0;0;0;0;0;0;0;0;0;0;0;0;0;0;0;0;1;0;1;0;0;0;0;0;0;0;0;0;0;0;0;0;0;0;0;0;0;1;0;0;0;0;0;0;0;0;0;0;0;0;0;0;0;0;0;0;0;0;0;0;0;1;1;0;0;0;0;1;0;0;0;0;0;0;0;0;0;0;0;0;0;0;0;0;0;0;1;0;0;0;0;0;0;0;0;0;0;0;0;0;0;0;0;0;0;0;0;0;0;0;0;0;0;0;0;0;0;0;0;0;0;0;0;0;0;0;1;0;0;0;0;0;0;0;0;0;0;0;0;1;0;1;0;0;0;0;0;0;0;0;0;0;0;0;0;0;0;0;0;0;0;1;0;0;0;0;0;0;0;0;0;0;0;0;0;0;0;0;0;0;0;0;0;0;0;0;0;0;0;0;0;0;0;0;0;0;0;0;0;0;0;0;0;0;0;0;0;0;0;0;0;0;0;0;0;0;0;0;0;0;0;0;0;0;1;0;0;0;0;0;0;0;0;0;0;0;0;0;0;0;0;0;0;0;0;0;0;0;0;0;0;0;0;0;0;0;0;0;0;0;0;0;0;0;0;0;0;0;0;0;0;1;0;0;0;0;0;0;0;0;0;0;0;0;0;0;0;0;0;0;0;0;0;0;0;0;0;0;0;0;0;0;0;0;0;0;0;0;0;0;0;0;0;0;1;0;0;0;0;0;0;0;0;0;0;0;0;0;0;0;0;0;0;0;0;0;0;0;0;0;0;0;0;0;0;0;0;0;0;0;0;0;0;0;0;0;0;0;0;1;0;0;0;0;0;0;0;0;0;0;0;0;0;0;0;0;0;0;0;0;0;0;0;1;0;0;0;0;0;0;0;0;0;0;0;0;0;0;0;0;0;0;0;0;0;0;0;0;0;0;0;0;0;0;0;0;0;0;0;0;0;0;0;0;0;0;0;0;0;0;0;0;0;0;0;0;0;0;0;1;0;0;1;0;0;0;0;1;0;0;0;0;0;0;0;0;0;0;0;0;0;0;0;0;0;0;0;0;0;0;0;0;0;0;0;0;0;0;0;0;0;0;0;1;0;0;0;0;0;0;0;0;0;0;0;0;0;0;0;0;1;0;0;0;0;1;0;0;1;0;0;0;0;0;0;0;0;0;0;0;0;0;1;0;0;0;0;0;0;0;0;0;0;0;0;1;0;0;0;0;0;0;0;0;0;0;0;0;0;0;0;0;0;0;0;0;0;0;0;0;0;0;0;0;0;0;0;0;0;0;0;0;0;0;0;0;0;0;0;0;0;0;0;0;0;0;0;0;0;0;0;0;0;0;0;0;0;0;0;0;0;0;0;0;0;0;1;0;0;0;0;0;0;0;0;0;0;0;0;0;0;0;0;0;0;0;0;0;0;0;0;1;1;0;0;0;0;0;0;0;0;0;0;0;0;0;1;0;0;1;0;0;0;0;0;0;0;0;0;0;0;0;0;0;0;0;0;0;0;0;0;0;0;0;0;0;0;1;0;0;0;0;0;0;0;0;0;1;0;0;0;0;0;0;0;0;0;0;0;0;0;0;0;0;0;0;0;0;0;0;0;0;0;0;0;0;0;0;0;0;0;0;0;0;0;0;0;0;0;0;0;1;0;0;0;0;0;0;0;0;0;0;0;0;0;0;0;0;0;0;0;0;0;0;0;0;0;0;0;0;0;0;0;0;1;0;0;0;0;0;0;0;0;0;0;0;0;0;0;0;0;0;0;0;0;0;0;0;0;0;0;0;0;0;0;0;0;0;0;0;0;1;0;0;0;0;0;0;0;0;0;0;0;0;0;0;0;0;0;0;0;0;0;0;0;0;0;0;0;0;0;0;0;0;0;0;0;0;0;0;0;0;0;0;0;0;0;0;0;0;0;1;0;0;0;0;0;0;0;0;0;0;0;0;1;0;0;0;0;0;0;0;0;1;0;0;0;0;0;0;0;0;0;0;0;0;0;0;0;0;0;0;0;0;1;0;0;1;0;0;0;0;0;0;0;0;0;0;0;1;0;0;0;0;0;0;0;0;0;0;0;0;0;0;0;0;0;0;0;0;0;0;0;0;0;0;0;0;0;0;0;0;1;0;0;0;0;0;0;0;0;0;0;0;0;0;0;0;0;0;0;0;0;0;1;1;0;0;0;0;0;0;0;0;0;0;0;0;0;0;0;0;0;0;0;0;0;0;0;0;0;0;0;0;0;0;0;1;0;0;0;0;0;0;0;0;0;0;0;0;0;0;0;0;0;0;0;0;1;0;0;0;0;0;0;0;0;0;0;0;0;0;0;0;0;0;0;0;0;0;0;0;1;0;0;0;0;0;0;0;0;0;0;0;0;0;0;0;0;0;0;0;0;0;1;0;0;0;0;0;0;0;0;1;0;0;0;0;0;1;0;0;0;0;1;0;0;0;0;0;0;0;0;0;0;0;0;0;0;0;0;1;0;0;0;0;0;0;0;0;0;0;0;0;0;0;1;0;0;0;0;0;0;0;0;0;0;0;0;1;0;0;0;0;0;0;0;0;0;1;1;0;0;0;0;0;0;0;0;0;0;0;0;0;0;0;0;0;0;0;0;0;0;0;0;0;0;0;0;0;0;0;0;0;0;0;0;0;0;0;0;0;0;0;0;0;0;0;0;0;0;0;0;0;0;0;0;1;0;0;1;0;0;0;0;0;0;0;0;0;0;0;0;0;0;0;0;0;0;0;0;0;0;0;0;0;0;0;0;0;0;0;0;0;0;0;0;0;0;0;0;0;0;0;0;0;0;0;0;0;0;0;0;0;0;0;0;0;0;0;0;0;0;0;1;0;0;0;0;0;0;0;0;0;0;0;0;0;0;1;0;0;0;0;0;0;0;0;0;0;0;0;0;1;0;0;1;0;0;0;0;0;0;0;0;0;0;0;0;0;0;0;0;0;0;0;0;0;0;0;0;0;0;0;0;0;0;0;0;0;0;0;0;0;0;0;0;0;0;0;0;0;0;0;0;0;0;0;0;0;0;1;0;0;0;0;0;0;0;0;0;0;0;0;0;0;0;0;0;0;0;0;0;0;0;0;0;0;0;0;1;0;0;0;0;0;0;0;0;0;0;0;0;0;0;0;0;0;0;0;0;0;0;0;0;0;0;0;0;0;0;0;0;0;0;0;0;0;0;0;0;1;0;0;0;0;0;0;0;0;0;0;0;0;1;1;0;0;0;0;0;0;0;0;0;0;0;0;0;0;1;1;0;0;0;0;0;0;0;0;0;0;0;0;0;0;0;0;0;0;0;0;0;0;1;0;0;0;0;0;0;0;0;0;0;0;0;0;0;0;0;0;0;0;0;0;0;0;0;0;0;0;0;0;0;0;0;0;0;0;0;0;0;0;0;0;0;0;0;0;0;0;0;0;0;0;0;0;0;0;0;0;0;0;1;0;0;0;0;0;0;0;0;0;0;0;0;0;0;0;0;0;0;0;0;0;0;0;0;1;1;0;0;0;0;0;0;0;0;0;0;0;0;0;0;0;0;0;0;0;0;0;0;0;0;0;0;0;0;0;0;0;0;0;0;0;0;0;0;0;0;0;0;0;0;1;0;0;0;0;0;0;0;0;0;0;0;0;0;0;0;0;0;0;0;0;0;0;0;0;0;0;1;0;0;0;0;0;0;0;0;0;0;0;0;0;0;0;0;0;0;0;0;0;0;0;0;0;0;0;0;0;0;0;0;1;0;0;0;0;0;0;0;0;0;0;0;0;0;0;0;0;0;0;0;0;0;0;0;0;0;0;0;0;0;0;0;0;0;0;0;0;0;1;0;0;0;0;0;0;0;0;0;0;0;0;0;0;0;0;0;0;0;0;0;0;0;0;1;0;0;0;0;0;0;0;0;0;0;0;0;0;0;0;0;0;0;0;0;0;0;0;0;0;0;0;0;0;0;0;0;0;0;0;0;0;0;0;1;0;1;0;0;0;0;0;0;0;0;0;0;0;0;0;0;0;0;0;1;0;0;0;0;0;0;0;0;0;0;0;0;0;0;0;0;0;0;0;0;0;0;0;0;0;0;0;0;0;0;0;0;0;1;0;0;0;0;0;0;0;0;0;0;0;0;0;0;0;0;0;0;0;0;0;0;0;0;0;0;0;0;0;0;0;0;0;0;0;0;0;0;0;0;0;0;0;0;0;0;0;0;0;0;0;0;0;0;0;0;0;0;0;0;0;0;0;0;0;0;0;0;0;0;0;0;0;0;0;0;0;0;0;0;0;0;0;0;0;0;0;0;0;0;0;0;0;0;0;0;0;0;0;0;0;0;0;0;0;0;0;0;0;0;0;0;0;0;0;0;0;0;0;1;0;0;0;0;0;0;0;0;0;0;0;0;0;0;0;0;0;1;1;0;0;0;0;0;0;0;0;0;0;0;0;0;0;0;1;0;0;0;0;0;0;0;0;0;0;0;0;0;1;0;0;0;0;0;1;0;0;0;0;0;0;0;0;0;0;0;0;0;0;0;0;0;0;0;0;0;0;0;1;0;1;0;0;0;0;0;0;0;0;0;0;0;1;0;0;0;0;0;0;0;0;0;0;0;0;0;0;0;0;0;0;0;0;0;0;0;0;0;0;0;0;0;0;0;0;0;0;0;0;0;0;0;0;0;0;0;0;0;0;0;0;0;0;0;0;0;0;0;0;0;0;0;0;0;0;0;0;0;0;0;0;0;0;0;0;0;0;0;0;0;0;0;0;0;0;0;0;0;0;0;0;0;0;0;0;0;0;0;0;0;0;0;0;0;0;0;0;0;0;0;0;0;0;0;0;0;0;1;0;0;0;0;0;0;0;0;0;0;0;0;0;0;0;0;0;0;0;0;0;0;0;0;0;0;0;0;0;0;0;0;0;0;0;0;0;0;0;0;0;0;0;0;0;0;0;0;0;0;0;0;0;0;0;0;0;0;0;0;0;0;0;0;0;0;0;0;0;0;0;0;0;0;0;0;0;0;0;0;0;0;0;0;0;0;0;0;0;0;0;0;0;0;0;0;0;0;0;0;1;0;0;0;0;0;0;0;0;0;0;0;0;0;0;0;0;0;0;0;0;0;0;0;0;0;0;0;0;0;0;0;0;0;0;0;0;0;0;0;0;0;0;0;0;0;0;0;0;0;0;0;0;0;0;0;1;0;0;0;0;0;0;0;0;0;0;0;0;0;0;0;0;0;0;0;0;0;0;0;0;0;0;0;0;0;0;0;0;0;0;0;0;0;0;0;0;0;0;0;0;0;0;0;0;0;0;0;0;0;0;0;0;0;0;0;0;0;0;0;0;0;0;0;0;0;0;0;0;0;0;0;0;0;0;0;0;0;0;0;0;0;0;0;0;0;0;0;0;0;0;0;0;0;0;0;0;0;0;0;0;0;0;0;0;0;0;0;0;0;0;0;0;0;0;0;0;0;0;0;0;0;0;0;0;0;0;0;0;0;0;0;0;0;0;0;0;0;0;0;0;0;0;0;0;0;0;0;0;0;0;0;0;0;0;0;0;0;0;0;0;0;0;0;0;0;0;1;0;1;1;0;0;0;0;0;0;0;0;0;0;1;0;0;0;0;0;0;0;0;0;0;0;0;0;0;0;0;0;0;0;0;0;0;0;0;0;0;0;0;0;0;0;0;0;0;0;0;0;0;0;0;0;0;0;0;0;0;0;0;0;0;0;0;0;0;0;0;0;0;0;0;0;0;0;0;0;0;0;0;0;0;0;0;0;0;0;0;0;0;0;0;0;0;0;1;0;0;0;0;0;0;0;0;0;0;0;0;0;0;0;0;0;0;0;0;0;0;0;0;0;0;0;0;0;0;0;0;0;0;0;0;0;0;0;0;0;0;0;0;0;0;0;0;0;0;0;0;0;0;0;0;0;0;0;0;0;0;0;0;0;0;0;0;0;0;0;0;0;0;0;0;0;0;0;0;0;0;0;0;0;0;0;0;0;0;0;0;0;0;0;0;0;0;0;1;0;0;0;0;0;0;0;0;0;0;0;0;0;0;0;0;0;0;0;0;0;0;0;0;0;0;0;0;0;1;1;0;0;0;0;0;0;0;0;0;0;0;0;0;0;0;0;0;0;0;0;0;0;0;0;0;0;0;0;0;0;0;0;0;0;0;0;0;0;0;0;0;0;0;0;0;0;0;0;0;0;0;0;0;0;0;0;0;0;0;0;0;0;0;0;0;0;0;0;0;0;1;0;0;0;0;0;0;0;0;0;1;0;0;0;0;0;0;0;0;0;0;0;0;0;0;0;0;0;0;0;0;0;0;0;0;0;0;0;0;0;0;0;0;0;0;0;0;0;0;0;0;0;0;0;0;0;0;0;0;0;0;0;0;1;0;0;0;0;0;0;0;0;0;0;0;0;0;0;0;0;0;0;0;0;0;0;0;0;0;0;0;0;0;0;0;0;0;0;0;0;0;0;0;0;0;0;0;0;0;0;0;0;0;0;0;0;0;0;1;0;0;0;0;0;0;0;0;0;0;0;0;0;0;0;0;0;0;0;0;0;0;0;0;0;0;0;0;0;0;0;0;0;0;0;1;0;0;0;0;0;0;0;0;0;0;0;0;0;0;0;0;0;0;0;0;0;0;0;0;0;0;0;0;0;0;0;0;0;0;0;0;0;0;0;0;0;0;0;0;0;0;0;0;0;0;0;0;0;0;0;0;0;0;0;0;0;0;0;0;0;0;0;0;0;0;0;0;0;0;0;0;0;0;0;0;0;0;0;0;0;0;0;0;0;0;0;0;0;0;0;0;0;0;0;0;0;0;0;0;0;0;0;0;0;0;0;0;0;0;0;0;0;0;0;0;0;0;0;0;0
strain105;Lactococcus lactis subsp. lactis;1;1;1;1;1;1;1;1;1;1;1;1;1;1;1;1;1;1;1;1;1;1;1;1;1;1;1;1;0;1;1;1;1;1;1;1;1;1;1;1;1;1;1;1;1;1;1;1;1;1;1;1;1;0;1;1;1;1;1;1;1;1;1;1;1;1;0;1;1;1;1;1;1;1;1;1;1;1;1;1;1;1;1;1;1;1;1;1;1;1;1;1;1;1;1;1;1;1;1;1;1;1;1;1;0;1;0;1;0;1;1;1;1;1;1;1;1;1;0;1;1;1;1;1;1;1;1;1;1;1;1;1;1;1;1;1;1;1;1;1;1;1;1;1;1;1;1;1;1;1;1;1;1;1;1;1;1;1;1;1;1;1;1;1;1;1;1;1;1;1;1;1;1;1;1;1;1;1;1;1;1;1;1;1;1;1;1;1;1;1;1;0;1;1;1;1;1;1;1;1;1;0;1;1;1;1;1;1;1;1;0;1;1;1;1;1;1;1;1;1;1;1;1;1;1;1;1;1;1;1;1;1;1;1;1;1;1;1;1;1;1;1;1;1;1;1;1;1;1;1;1;1;1;1;1;1;1;1;1;1;1;1;1;1;1;1;1;1;1;1;1;1;1;1;1;1;1;1;1;1;1;1;1;1;1;1;1;1;1;1;1;1;1;1;0;1;1;1;1;1;1;1;1;1;1;1;1;1;1;1;1;1;1;1;1;1;1;1;1;1;1;1;1;1;1;1;1;1;1;1;1;1;1;1;1;1;1;1;1;1;1;1;1;1;1;1;0;1;1;1;1;1;1;1;1;1;1;1;1;1;1;1;1;1;1;1;1;1;1;1;1;1;0;1;1;1;1;1;1;1;1;1;1;1;1;0;1;1;1;1;1;1;1;1;1;1;1;1;1;1;1;1;1;0;1;1;1;1;1;1;1;1;1;1;1;1;1;1;1;1;1;1;1;1;1;1;1;1;1;1;1;1;1;1;1;1;1;1;1;1;1;1;1;1;1;1;1;1;1;0;1;1;1;1;1;1;1;1;1;1;1;0;1;0;0;1;1;1;1;1;1;1;1;1;1;1;1;1;1;1;1;1;1;1;1;1;0;0;1;1;1;1;0;1;0;1;1;1;1;0;1;1;1;1;0;1;1;1;1;1;0;1;0;0;0;1;1;1;1;1;1;1;1;1;1;1;1;1;1;1;1;1;1;0;1;1;1;1;1;1;0;0;1;1;1;0;1;1;1;1;1;0;1;0;1;1;0;1;0;0;1;1;0;1;1;1;1;1;1;1;1;1;1;0;0;1;1;1;0;1;0;1;1;1;1;0;1;1;0;1;1;0;1;1;0;1;0;1;0;1;0;0;1;1;1;1;1;1;1;1;1;1;1;1;1;1;1;1;1;1;1;1;1;1;0;1;1;1;1;1;1;1;1;1;0;0;1;1;0;1;1;1;1;1;1;1;1;1;0;1;1;1;1;1;1;0;1;1;1;1;0;1;1;1;1;1;1;1;0;1;1;0;1;1;0;0;1;1;1;1;1;1;0;1;1;1;1;1;1;1;1;1;1;1;0;1;0;1;1;0;1;1;1;0;1;1;1;1;0;1;0;1;1;1;0;1;1;1;1;1;1;0;0;1;1;1;1;0;0;1;0;1;1;1;1;1;1;0;0;1;1;0;1;1;0;1;1;1;1;1;1;0;1;1;1;0;1;1;1;1;1;1;0;0;0;1;1;1;0;1;1;0;1;1;0;1;0;0;1;0;1;1;1;0;1;1;0;0;1;1;0;0;1;1;0;0;0;0;1;1;1;1;0;0;1;0;0;0;1;0;0;0;0;0;0;0;0;1;0;0;0;0;0;1;1;1;1;0;0;0;1;1;1;0;1;0;0;0;0;1;0;1;0;0;1;1;0;1;1;1;0;1;1;0;0;0;0;0;0;0;0;1;1;0;1;1;1;0;0;0;0;1;0;0;1;0;0;0;0;1;1;0;1;0;1;0;0;1;1;0;0;0;1;1;0;1;1;0;0;0;0;0;1;1;0;0;0;0;0;0;0;1;0;1;0;0;0;0;1;0;1;1;1;0;0;0;0;1;0;0;0;0;0;1;1;0;0;0;1;0;1;1;0;0;1;0;0;1;1;1;1;1;0;1;0;0;0;0;1;0;0;0;0;1;0;0;0;0;0;0;0;0;0;0;0;0;0;0;0;0;0;0;0;0;0;0;0;0;0;0;0;0;0;0;0;0;0;0;0;0;0;0;0;0;0;0;0;0;0;0;1;0;0;0;0;0;0;0;0;0;1;0;0;0;0;0;0;0;0;0;0;0;0;0;0;1;0;0;1;0;1;0;0;0;0;1;0;0;0;1;0;0;0;0;0;0;0;0;0;0;0;1;1;0;0;0;0;0;0;0;0;0;0;0;0;0;0;0;0;0;0;0;0;0;0;0;0;0;0;0;1;0;0;0;0;0;0;0;1;0;0;0;1;0;0;0;0;0;0;0;0;0;0;0;0;0;0;0;0;0;0;0;0;0;0;0;0;0;0;1;0;0;0;0;0;0;0;0;0;0;0;0;0;0;0;0;0;0;0;0;0;0;0;0;0;0;0;0;0;0;0;0;0;0;0;0;0;0;0;0;0;0;0;0;0;0;0;0;0;0;0;0;0;0;0;0;0;0;0;0;0;0;0;0;1;0;0;0;0;1;0;1;0;0;0;0;0;1;0;0;0;0;0;0;0;0;0;0;0;1;0;1;0;1;0;0;0;0;0;0;0;0;0;0;0;0;0;0;0;0;0;1;0;0;0;0;0;0;0;0;0;0;0;0;0;0;0;0;0;0;0;1;0;1;0;0;0;0;0;0;0;0;0;1;0;0;1;0;0;0;0;0;0;0;0;0;0;0;0;0;0;0;0;0;1;1;0;0;0;0;0;0;0;0;1;0;0;1;0;0;1;1;0;0;0;0;0;0;1;1;0;0;0;0;1;0;0;1;0;1;0;1;0;0;1;0;0;0;0;0;0;0;0;0;0;0;0;0;0;0;0;0;0;0;0;0;1;0;0;0;0;0;1;0;0;0;0;0;0;0;0;0;0;0;0;0;0;0;1;1;0;0;0;0;1;1;0;0;0;1;0;0;0;0;0;0;0;0;0;0;0;1;0;0;0;0;0;0;0;1;0;0;0;1;0;1;0;1;0;0;0;0;0;0;0;0;1;0;0;0;0;0;1;0;0;0;0;0;0;1;0;0;0;0;1;0;0;0;0;0;0;1;0;0;0;0;0;0;1;0;1;0;0;0;0;1;0;0;0;0;0;0;0;1;1;0;0;0;1;0;1;0;0;0;0;1;0;0;0;0;0;0;0;1;0;0;0;0;1;0;1;0;1;0;0;0;1;0;0;0;0;0;1;0;0;0;0;0;0;0;0;0;0;0;1;1;0;0;1;0;0;0;0;0;0;0;1;0;0;1;0;0;0;0;0;0;0;0;0;0;0;0;0;0;1;0;0;0;0;0;0;0;0;0;0;0;0;0;0;0;0;0;0;0;1;1;0;0;0;0;0;0;0;0;0;0;0;0;0;0;0;0;0;0;0;0;0;0;0;1;0;0;0;0;0;0;0;1;0;0;1;1;1;0;0;0;0;0;0;1;0;0;0;0;1;0;0;0;0;0;1;0;0;0;0;0;0;0;0;0;0;0;0;0;0;1;0;0;0;0;0;0;0;0;0;0;0;1;0;0;0;0;0;0;0;0;0;0;1;0;0;0;0;0;0;0;0;0;0;0;1;0;0;0;1;0;0;0;0;0;0;0;0;1;0;0;0;0;0;0;0;1;0;1;0;0;0;0;1;0;0;1;0;0;0;0;0;0;0;0;0;0;0;0;0;0;0;1;0;0;0;0;0;0;0;0;0;0;1;0;0;0;0;0;0;0;0;0;0;0;1;0;1;0;0;0;0;0;0;0;0;0;0;1;0;0;1;1;0;1;0;0;1;1;0;0;0;0;0;0;0;0;0;0;0;1;0;0;0;0;0;1;0;1;0;0;0;0;0;0;0;0;1;1;0;0;0;1;1;0;0;0;0;0;0;0;0;0;0;0;0;0;1;0;0;1;0;0;0;0;0;0;0;0;0;0;0;0;0;0;0;0;0;0;0;0;0;0;0;0;0;0;1;0;0;0;0;0;0;0;1;0;0;0;0;1;0;0;0;1;0;0;0;0;0;0;0;0;0;0;0;0;0;0;0;0;0;0;1;0;0;0;1;1;0;0;0;0;0;0;0;0;0;0;1;0;0;0;1;1;0;0;0;0;0;0;0;0;0;0;1;0;0;0;0;0;0;0;0;0;0;0;0;0;0;0;0;0;0;1;0;0;0;1;0;0;0;0;0;0;0;0;0;0;1;0;0;0;1;0;0;0;0;0;0;0;0;1;1;0;0;0;0;0;0;0;0;0;1;0;0;0;0;0;0;0;0;1;0;1;0;0;0;0;0;1;0;0;0;0;0;0;0;0;0;0;0;0;0;1;0;0;0;0;0;0;1;0;0;0;0;0;0;0;1;0;0;0;0;0;0;0;0;0;0;0;0;0;0;0;0;0;0;0;0;0;0;0;0;0;0;0;0;0;0;0;0;0;0;0;0;0;0;0;1;0;0;0;0;0;1;0;0;0;0;0;0;0;1;1;0;0;0;0;0;1;0;0;0;0;0;0;0;0;0;0;0;0;0;0;1;0;0;0;0;0;0;1;1;0;0;0;0;1;0;0;0;0;0;1;0;0;0;0;0;0;0;1;1;0;0;0;0;0;0;0;0;0;0;0;1;0;1;0;0;0;1;0;0;0;0;0;0;0;0;1;0;0;0;1;0;0;0;0;0;0;0;0;0;0;0;1;0;0;0;0;1;0;0;0;0;1;0;1;0;0;0;0;0;0;1;0;1;0;0;0;0;0;1;0;0;0;0;0;0;0;1;0;0;0;0;0;0;0;1;0;0;0;0;1;0;0;0;0;0;0;0;0;0;0;0;0;0;0;0;0;0;0;0;0;0;0;0;0;0;0;0;0;0;0;1;0;0;0;0;0;1;0;0;0;0;0;0;0;0;0;1;0;0;0;0;0;1;0;0;0;0;0;0;0;0;0;0;0;0;0;1;0;0;0;0;0;0;0;0;0;0;0;0;1;0;0;0;0;0;0;0;0;0;0;0;0;0;0;0;0;0;0;0;0;0;0;0;0;0;0;0;0;0;0;0;0;0;0;0;0;1;1;0;0;0;1;0;0;0;0;0;0;0;0;0;0;0;0;0;0;0;1;0;0;1;0;0;0;0;0;0;0;0;0;0;0;0;0;1;0;1;0;0;0;0;0;0;0;0;0;0;1;0;0;0;0;0;1;0;0;0;0;1;0;0;0;0;0;0;0;0;0;0;0;0;0;0;0;0;0;1;0;0;0;0;0;0;0;0;0;0;1;1;1;0;0;0;0;1;0;0;0;0;1;1;0;0;0;0;0;1;0;0;0;1;0;0;0;0;0;1;0;0;0;0;0;0;0;0;0;0;0;0;0;0;0;0;0;0;0;1;0;0;0;0;0;0;0;0;0;1;0;0;1;0;0;0;0;0;0;0;0;0;0;0;0;0;0;0;0;0;0;0;0;1;0;0;0;0;0;0;0;1;0;0;0;0;0;0;0;1;0;0;0;0;0;0;0;0;0;0;0;1;0;0;0;0;0;0;0;1;0;0;1;0;0;1;0;0;0;0;0;0;0;0;0;0;0;0;0;0;0;0;0;0;0;0;0;0;0;0;0;0;0;1;0;0;0;1;0;0;0;0;0;0;0;0;0;0;0;0;0;0;0;0;0;0;0;0;0;0;0;0;0;0;0;1;0;0;0;0;0;0;0;0;0;0;0;0;0;1;0;0;0;0;0;0;0;0;1;0;0;1;0;0;0;0;0;0;0;1;0;0;0;0;0;0;0;0;0;0;0;1;0;0;0;0;0;1;0;0;0;0;0;0;0;0;0;0;1;0;1;0;0;0;0;0;1;0;0;0;0;0;0;0;0;0;0;0;0;0;0;1;0;0;0;0;0;0;1;0;0;0;1;0;0;0;1;0;0;0;0;0;0;0;0;0;1;1;0;0;0;0;0;0;0;0;0;0;0;0;0;0;0;0;0;0;0;1;0;0;0;1;0;0;0;0;0;0;0;0;0;0;0;1;0;0;0;0;0;0;1;0;0;0;0;0;0;0;0;0;1;0;0;0;0;0;0;0;0;0;0;0;0;0;0;0;0;0;0;1;0;0;0;1;0;0;0;0;0;0;0;0;0;0;0;0;0;0;1;1;0;0;0;0;0;0;0;0;0;1;0;0;0;0;0;0;0;0;0;0;0;1;0;0;0;0;0;0;0;0;0;0;0;1;0;0;0;1;0;0;0;0;0;1;0;0;0;0;0;0;0;0;0;0;0;0;1;0;0;0;0;0;0;0;0;0;0;0;0;0;0;0;0;0;0;0;0;0;0;0;0;1;0;1;1;0;0;1;0;0;0;0;1;0;1;0;0;0;0;0;0;0;0;0;0;0;0;0;0;0;0;0;0;0;0;0;0;0;1;1;0;0;0;0;0;0;0;0;0;0;0;0;0;0;0;0;0;0;1;0;0;0;0;0;0;0;0;0;0;0;1;1;1;1;0;0;0;0;0;0;0;0;0;0;0;0;0;0;0;0;0;0;0;1;0;0;0;0;0;0;0;1;0;0;0;0;1;0;0;0;0;0;0;0;0;0;0;0;0;0;0;0;0;0;0;0;0;0;0;0;0;1;0;0;0;0;0;0;0;0;0;0;0;0;0;0;0;0;0;0;0;0;0;0;0;0;0;0;0;1;0;0;0;0;0;1;0;0;0;0;0;0;0;0;1;1;1;0;0;1;0;0;0;0;0;0;0;0;0;0;1;0;0;0;0;1;0;0;0;0;0;0;0;0;0;0;0;0;0;1;0;0;0;0;0;0;0;0;0;0;0;0;0;0;0;0;0;0;0;0;0;0;0;0;0;0;0;1;0;0;0;0;0;0;0;0;0;0;0;0;0;0;0;0;0;0;0;0;0;0;0;0;0;0;0;0;0;1;0;0;0;0;0;0;0;0;0;1;0;0;0;0;0;0;0;0;0;0;0;0;0;0;0;0;0;0;0;0;0;0;0;0;0;0;0;0;0;0;0;0;0;1;0;0;0;0;0;0;0;0;0;0;0;0;0;0;0;0;0;0;0;0;0;1;0;0;0;0;0;0;1;0;0;0;0;0;0;0;0;0;1;0;0;0;0;0;1;1;0;0;0;1;0;0;0;0;0;0;0;0;0;0;0;1;0;0;0;0;0;0;0;0;0;0;0;0;0;0;0;0;1;0;0;0;0;0;0;0;1;0;0;0;0;0;0;0;0;0;0;0;0;0;0;0;0;0;0;0;0;0;0;0;0;0;0;0;1;0;0;0;0;0;0;0;0;0;0;1;0;0;0;0;0;0;1;0;0;0;1;0;0;0;0;0;0;1;0;0;0;0;0;0;0;0;0;0;0;0;0;0;0;0;0;0;1;0;0;0;1;0;0;0;0;1;0;1;0;0;0;0;0;0;0;0;0;0;1;1;0;0;1;0;0;1;0;1;0;0;0;1;0;0;0;0;0;0;0;0;0;0;0;0;0;0;0;0;0;0;0;0;0;0;0;1;1;0;0;0;0;0;0;0;0;0;0;0;0;0;0;0;0;0;0;0;1;0;0;0;0;0;0;0;0;1;0;0;0;0;0;0;1;0;0;0;0;0;0;0;0;0;0;0;0;0;0;0;0;0;0;0;0;0;0;0;0;1;0;0;0;0;0;0;0;0;0;0;0;0;0;1;0;0;0;0;0;0;0;0;0;0;0;0;0;1;0;0;0;0;0;0;0;0;0;0;0;0;0;0;0;0;0;0;0;0;0;0;0;0;0;0;0;0;0;0;0;1;0;1;0;0;1;0;0;0;0;0;0;0;0;0;0;0;0;0;0;0;0;0;0;0;0;0;0;0;0;0;0;0;0;0;0;1;0;0;0;1;0;0;0;0;0;0;0;0;1;0;0;0;0;0;0;0;0;0;0;0;0;0;0;0;0;0;0;0;0;0;0;0;0;0;0;0;0;0;0;0;0;0;0;0;0;0;1;0;1;0;0;0;0;0;1;0;0;0;0;0;0;0;0;1;0;0;0;0;0;0;0;0;0;0;0;0;0;0;0;0;0;0;0;0;0;0;0;0;0;0;0;0;0;0;0;0;0;0;0;0;0;0;0;0;0;0;0;0;0;0;0;0;0;0;0;0;0;0;0;0;0;1;1;0;1;0;0;0;0;0;0;0;0;0;0;0;0;0;0;0;0;0;0;1;0;0;0;0;0;0;0;0;0;0;0;0;0;0;0;0;0;0;0;0;0;0;0;1;1;0;0;0;0;1;0;0;0;0;0;0;0;0;0;0;0;0;0;0;0;0;0;0;1;0;0;0;0;0;0;0;0;0;0;0;0;0;0;0;0;0;0;0;0;0;0;0;0;0;0;0;0;0;0;0;0;0;0;0;0;0;0;0;1;0;0;0;0;0;0;0;0;0;0;0;0;1;0;1;0;0;0;0;0;0;0;0;0;0;0;0;0;0;0;0;0;0;0;1;0;0;0;0;0;0;0;0;0;0;0;0;0;0;0;0;0;0;0;0;0;0;0;0;0;0;0;0;0;0;0;0;0;0;0;0;0;0;0;0;0;0;0;0;0;0;0;0;0;0;0;0;0;0;0;0;0;0;0;0;0;0;1;0;0;0;0;0;0;0;0;0;0;0;0;0;0;0;0;0;0;0;0;0;0;0;0;0;0;0;0;0;0;0;0;0;0;0;0;0;0;0;0;0;0;0;0;0;0;1;0;0;0;0;0;0;0;0;0;0;0;0;0;0;0;0;0;0;0;0;0;0;0;0;0;0;0;0;0;0;0;0;0;0;0;0;0;0;0;0;0;0;1;0;0;0;0;0;0;0;0;0;0;0;0;0;0;0;0;0;0;0;0;0;0;0;0;0;0;0;0;0;0;0;0;0;0;0;0;0;0;0;0;0;0;0;0;0;0;0;0;0;0;1;0;0;0;0;0;0;0;0;0;0;0;0;0;0;0;0;0;1;0;0;0;0;0;0;0;0;0;0;0;0;0;0;0;0;0;0;0;0;0;0;0;0;0;0;0;0;0;1;0;0;0;0;0;0;0;0;0;0;0;0;0;0;0;0;0;0;0;0;0;0;0;0;0;1;0;0;1;0;0;0;0;1;0;0;0;0;0;0;0;0;0;0;0;0;0;0;0;0;0;0;0;0;0;0;0;0;0;0;0;0;0;0;0;0;0;0;0;1;0;0;0;0;0;0;0;0;0;0;0;0;0;0;0;0;1;0;0;0;0;1;0;0;1;0;0;0;0;0;0;0;0;0;0;0;0;0;1;0;0;0;0;0;0;0;0;0;0;0;0;1;0;0;0;0;0;0;0;0;0;0;0;0;0;0;0;0;0;0;0;0;0;0;0;0;0;0;0;0;0;0;0;0;0;0;0;0;0;0;0;0;0;0;0;0;0;0;0;0;0;0;1;0;0;0;0;0;0;0;0;0;0;0;0;0;0;0;0;0;0;0;1;0;0;0;0;0;0;0;0;0;0;0;0;0;0;0;0;0;0;0;0;0;0;0;0;1;1;0;0;0;0;0;0;0;0;0;0;0;0;0;1;0;0;1;0;0;0;0;0;0;0;0;0;0;0;0;0;0;0;0;0;0;0;0;0;0;0;0;0;0;0;1;0;0;0;0;0;0;0;0;0;0;0;0;0;0;0;0;0;0;0;0;0;0;0;0;0;0;0;0;0;0;0;0;0;0;0;0;0;0;0;0;0;0;0;0;0;0;0;0;0;0;0;0;0;1;0;0;0;0;0;0;0;0;0;0;0;0;0;0;0;0;0;0;0;0;0;0;0;0;0;0;0;0;0;0;0;0;1;0;0;0;0;0;0;0;0;0;0;0;0;0;0;0;0;0;0;0;0;0;0;0;0;0;0;0;0;0;0;0;0;0;0;0;0;1;0;0;0;0;0;0;0;0;0;0;0;0;0;0;0;0;0;0;0;0;0;0;0;0;0;0;0;0;0;0;0;0;0;0;0;0;0;0;0;0;0;0;0;0;0;0;0;0;0;1;0;0;0;0;0;0;0;0;0;0;0;0;1;0;0;0;0;0;0;0;0;1;1;0;0;0;0;0;0;0;0;0;0;0;0;0;0;0;0;0;0;0;1;0;0;1;0;0;0;0;0;0;0;0;0;0;0;1;0;0;0;0;0;0;0;0;0;0;0;0;0;0;0;0;0;0;0;0;0;0;0;0;0;0;0;0;0;0;0;0;1;1;0;0;0;0;0;0;0;0;0;0;0;0;0;0;0;0;0;0;0;0;1;1;0;0;0;0;0;0;0;0;0;0;0;0;0;0;0;0;0;0;0;0;0;0;0;0;0;0;0;0;0;0;0;1;0;0;0;0;0;0;0;0;0;0;0;0;0;0;0;0;0;0;0;0;1;0;0;0;0;0;0;0;0;0;0;0;0;0;0;0;0;0;0;0;0;0;0;0;1;0;0;0;0;0;0;0;0;0;0;0;0;0;0;0;0;0;0;0;0;0;1;0;0;0;0;0;0;0;0;0;0;0;0;0;0;1;0;0;0;0;1;0;0;0;0;0;0;0;0;0;0;0;0;0;0;0;0;1;0;0;0;0;0;0;0;0;0;0;0;0;0;0;0;0;0;0;0;0;0;0;0;0;0;0;0;1;0;0;0;0;0;0;0;0;0;1;1;0;0;0;0;0;0;0;0;0;0;0;0;0;0;0;0;0;0;0;0;0;0;0;0;0;0;0;0;0;0;0;0;0;0;0;0;0;0;0;0;0;0;0;0;0;0;0;0;0;0;0;0;0;0;0;0;1;0;0;1;0;0;0;0;0;0;0;0;0;0;0;0;0;0;0;0;0;0;0;0;0;0;0;0;0;0;0;0;0;0;0;0;0;0;0;0;0;0;0;0;0;0;0;0;0;0;0;0;0;0;0;0;0;0;0;0;0;0;0;0;0;0;1;0;0;0;0;0;0;0;0;0;0;0;0;0;0;0;1;0;0;0;0;0;0;0;0;0;0;0;0;0;1;0;0;1;0;0;0;0;0;0;0;0;0;0;0;0;0;0;0;0;0;0;0;0;0;0;0;0;0;0;0;0;0;0;0;0;0;0;0;0;0;0;0;0;0;0;0;0;0;0;0;0;0;0;0;0;0;0;1;0;0;0;0;0;0;0;0;0;0;0;0;0;0;0;0;0;0;0;0;0;0;0;0;0;0;0;0;1;0;0;0;0;0;0;0;0;0;0;0;0;0;0;0;0;0;0;0;0;0;0;0;0;0;0;0;0;0;0;0;0;0;0;0;0;0;0;0;0;1;0;0;0;0;0;0;0;0;0;0;0;0;1;1;0;0;0;0;0;0;0;0;0;0;0;0;0;0;1;0;0;0;0;0;0;0;0;0;0;0;0;0;0;0;0;0;0;0;0;0;0;0;1;0;0;0;0;0;0;0;0;0;1;1;0;0;0;0;0;0;0;0;0;0;0;0;0;0;0;0;0;0;0;0;0;0;0;0;0;0;0;0;0;0;0;0;0;0;0;0;0;0;0;0;0;0;0;0;0;0;0;0;1;0;0;0;0;0;0;0;0;0;0;0;0;0;0;0;0;0;0;0;0;0;0;0;0;1;1;0;0;0;0;0;0;0;0;0;0;0;0;0;0;0;0;0;0;0;0;0;0;0;0;0;0;0;0;0;0;0;0;0;0;0;0;0;0;0;0;0;0;0;0;1;0;0;0;0;0;0;0;0;0;0;0;0;0;0;0;0;0;0;0;0;0;0;0;0;0;0;1;0;0;0;0;0;0;0;0;0;0;0;0;0;0;0;0;0;0;0;0;0;0;0;0;0;0;0;0;0;0;0;0;1;0;0;0;0;0;0;0;0;0;0;0;0;0;0;0;0;0;0;0;0;0;0;0;0;0;0;0;0;0;0;0;0;0;0;0;0;0;1;0;0;0;0;0;0;0;0;0;0;0;0;0;0;0;0;0;0;0;0;0;0;0;0;1;0;0;0;0;0;0;0;0;0;0;0;0;0;0;0;0;0;0;0;0;0;0;0;0;0;0;0;0;0;0;0;0;0;0;0;0;0;0;0;1;0;1;0;0;0;0;0;0;0;0;0;0;0;0;0;0;0;0;0;1;0;0;0;0;0;0;0;0;0;0;0;0;0;0;0;0;0;0;0;0;0;0;0;0;0;0;0;0;0;0;0;0;0;1;0;0;0;0;0;0;0;0;0;0;0;0;0;0;0;0;0;0;0;0;0;0;0;0;0;0;0;0;0;0;0;0;0;0;0;0;0;0;0;0;0;0;0;0;0;0;0;0;0;0;0;0;0;0;0;0;0;0;0;0;0;0;0;0;0;0;0;0;0;0;0;0;0;0;0;0;0;0;0;0;0;0;0;0;0;0;0;0;0;0;0;0;0;0;0;0;0;0;0;0;0;0;0;0;0;0;0;0;0;0;0;0;0;0;0;0;0;0;0;0;0;0;0;0;0;0;0;0;0;0;0;0;0;0;0;0;0;1;1;0;0;0;0;0;0;0;0;0;0;0;0;0;0;0;1;0;0;0;0;0;0;0;0;0;0;0;0;0;1;0;0;0;0;0;1;0;0;0;0;0;0;0;0;0;0;0;0;0;0;0;0;0;0;0;0;0;0;0;1;0;1;0;0;0;0;0;0;0;0;0;0;0;1;0;0;0;0;0;0;0;0;0;0;0;0;0;0;0;0;0;0;0;0;0;0;0;0;0;0;0;0;0;0;0;0;0;0;0;0;0;0;0;1;0;0;0;0;0;0;0;0;0;0;0;0;0;0;0;0;0;0;0;0;0;0;0;0;0;1;0;0;0;0;0;0;0;0;0;0;0;0;0;0;0;0;0;0;0;0;0;1;0;0;0;0;0;0;0;0;0;0;0;0;0;0;0;0;0;0;0;0;0;0;0;0;0;0;0;0;0;0;0;0;0;0;0;0;0;0;0;0;0;0;0;0;0;0;0;0;0;0;0;0;0;0;0;0;0;0;0;0;0;0;0;0;0;0;0;0;0;0;0;0;0;0;0;0;0;0;0;0;0;0;0;0;0;0;0;0;0;0;0;0;0;0;0;0;0;0;0;0;0;0;0;0;0;0;0;0;0;0;0;0;0;0;0;0;0;0;0;0;0;0;0;0;0;0;0;1;0;0;0;0;0;0;0;0;0;0;0;0;0;0;0;0;0;0;0;0;0;0;0;0;0;0;0;0;0;0;0;0;0;0;0;0;0;0;0;0;0;0;0;0;0;0;0;0;0;0;0;0;0;0;0;0;0;0;0;0;0;0;0;0;0;0;0;0;0;0;0;0;0;0;0;0;0;0;0;0;0;0;0;0;0;0;0;0;0;0;0;0;0;0;0;0;0;0;0;0;0;0;0;0;0;0;0;0;0;0;0;0;0;0;0;0;0;0;0;0;0;0;0;0;0;0;0;0;0;0;0;0;0;0;0;0;0;0;0;0;0;0;0;0;0;0;0;0;0;0;0;0;0;0;0;0;0;0;0;0;0;0;0;0;0;0;0;0;0;0;0;0;0;0;0;0;0;0;0;0;0;0;0;0;0;0;0;0;0;0;0;0;0;0;0;0;0;0;0;0;0;0;0;0;0;0;0;0;0;0;0;0;0;0;0;0;0;0;0;0;0;0;0;0;0;0;1;0;1;1;0;0;0;0;0;0;0;0;0;0;0;0;0;0;0;0;0;0;0;0;0;0;0;0;0;0;0;0;0;0;0;0;0;0;0;0;0;0;0;0;0;0;0;0;0;0;0;0;0;0;0;0;0;0;0;0;0;0;0;0;0;0;0;0;0;0;0;0;0;0;0;0;0;0;0;0;0;0;0;0;0;0;0;0;0;0;0;0;0;0;0;0;0;0;0;0;0;0;0;0;0;0;0;1;0;0;0;0;0;0;0;0;0;0;0;0;0;0;0;0;0;0;0;0;0;0;0;0;0;0;0;0;0;0;0;0;0;0;0;0;0;0;0;0;0;0;0;0;0;0;0;0;0;0;0;0;0;0;0;0;0;0;0;0;0;0;0;0;0;0;0;0;0;0;0;0;0;0;0;0;0;0;0;0;0;0;0;0;0;0;0;0;0;0;1;0;0;0;0;0;0;0;0;0;0;0;0;0;0;0;0;0;0;0;0;0;0;0;0;0;0;0;0;0;1;1;0;0;0;0;0;0;0;0;0;0;0;0;0;0;0;0;0;0;0;0;0;0;0;0;0;0;0;0;0;0;0;0;0;0;0;0;0;0;0;0;0;0;0;0;0;0;0;0;0;0;0;0;0;0;0;0;0;0;0;0;0;0;0;0;0;0;0;0;0;0;1;0;0;0;0;0;0;0;0;0;0;0;0;0;0;0;0;0;0;0;0;0;0;0;0;0;0;0;0;0;0;0;0;0;0;0;0;0;0;0;0;0;0;0;0;0;0;0;0;0;0;0;0;0;0;0;0;0;0;0;0;0;0;1;0;0;0;0;0;0;0;0;0;0;0;0;0;0;0;0;0;0;0;0;0;0;0;0;0;0;0;0;0;0;0;0;0;0;0;0;0;0;0;0;0;0;0;0;0;0;0;0;0;0;0;0;0;0;0;0;0;0;0;0;0;0;0;0;0;0;0;0;0;0;0;0;0;0;0;0;0;0;0;0;0;0;0;0;0;0;0;0;0;0;1;0;0;0;0;0;0;0;0;0;0;0;0;0;0;0;0;0;0;0;0;0;0;0;0;0;0;0;0;0;0;0;0;0;0;0;0;0;0;0;0;0;0;0;0;0;0;0;0;0;0;0;0;0;0;0;0;0;0;0;0;0;0;0;0;0;0;0;0;0;0;0;0;0;0;0;0;0;0;0;0;0;0;0;0;0;0;0;0;0;0;0;0;0;0;0;0;0;0;0;0;0;0;0;0;0;0;0;0;0;0;0;0;0;0;0;0;0;0;0;0;0;0;0;0;0
strain106;Lactococcus lactis subsp. lactis;1;1;1;1;1;1;1;1;1;1;1;1;1;1;1;1;1;1;1;1;1;1;1;1;1;1;1;1;0;1;1;1;1;1;1;1;1;1;1;1;1;1;1;1;1;1;1;1;1;1;1;1;1;0;1;1;1;1;1;1;1;0;1;1;1;1;1;1;1;1;1;1;1;1;1;1;1;1;1;1;1;1;1;1;1;1;1;1;1;1;1;1;1;1;1;1;1;1;1;1;1;1;1;1;0;1;0;1;0;1;1;1;1;1;1;1;1;1;1;1;1;1;1;1;1;1;1;1;1;1;1;1;1;1;1;1;0;1;0;1;1;1;1;1;1;1;1;1;1;1;1;1;1;1;1;1;1;1;1;1;1;1;1;1;1;1;1;1;1;1;1;1;1;1;1;1;1;1;1;1;1;1;1;1;1;1;1;1;1;1;1;0;1;1;1;1;1;1;1;1;1;0;1;1;1;1;1;1;1;1;0;0;1;1;1;1;1;1;1;0;1;0;1;1;1;1;1;1;1;1;1;1;1;1;0;1;1;1;1;1;1;1;1;1;1;1;1;1;1;1;1;1;1;1;1;1;1;1;1;1;1;1;1;1;1;1;1;1;1;1;1;1;1;1;1;1;1;1;1;1;1;1;1;1;1;1;1;1;1;1;1;1;1;1;1;1;1;1;1;1;1;1;1;1;1;1;1;1;1;1;1;1;1;1;1;1;1;1;1;1;1;1;1;1;1;1;1;1;1;1;1;1;1;1;1;1;1;1;1;1;1;1;1;1;1;1;0;1;1;1;1;1;1;1;1;1;1;1;1;1;1;1;1;1;1;1;1;1;1;1;1;1;0;1;1;1;1;1;1;1;1;1;1;1;1;0;1;1;1;1;1;1;1;1;1;1;1;1;1;1;1;1;1;0;1;1;1;1;1;1;1;1;1;1;1;1;1;1;1;1;1;1;1;1;1;1;0;1;1;1;1;1;1;1;1;1;1;1;1;1;0;0;1;1;1;1;1;1;1;0;1;1;1;1;1;1;1;1;1;1;1;0;1;0;1;1;1;1;1;1;1;1;1;1;1;0;1;1;1;1;0;0;1;1;1;1;0;0;1;1;1;1;0;1;0;1;1;1;1;0;1;1;1;1;0;1;1;1;1;1;0;1;0;0;0;1;1;1;1;1;1;1;1;1;1;1;1;1;1;1;1;1;1;0;1;1;1;1;1;1;0;0;1;1;1;0;1;1;1;1;1;0;1;0;1;1;0;1;0;1;1;1;0;1;1;1;1;1;1;1;1;1;1;0;0;1;1;1;1;1;0;1;1;1;1;0;1;1;1;1;1;1;0;1;0;1;0;1;0;1;0;0;1;1;1;1;1;1;1;1;1;0;1;1;1;0;1;1;1;1;1;1;1;1;0;1;1;1;1;1;1;1;1;1;0;0;1;1;1;1;1;1;0;1;1;1;1;1;1;1;1;1;1;0;1;0;1;1;1;1;0;1;1;1;1;1;1;1;0;1;1;0;1;1;0;0;1;1;1;1;1;1;0;1;1;1;1;1;1;1;1;1;1;1;0;1;0;1;1;0;1;1;1;0;1;1;0;1;0;1;0;1;1;1;0;1;1;1;1;1;1;0;1;1;1;1;1;0;0;1;0;1;1;0;1;1;1;0;0;1;1;0;1;1;0;1;0;1;1;1;1;0;1;1;1;0;1;1;1;1;1;0;0;0;0;1;1;1;0;1;1;0;1;1;0;1;0;0;1;0;1;1;1;0;1;1;0;0;1;1;0;0;1;1;0;0;0;0;1;1;1;1;0;0;1;0;0;0;1;0;0;0;1;0;0;0;0;1;0;0;0;0;0;1;1;1;1;0;1;0;1;1;0;0;1;0;0;0;0;1;0;1;0;0;1;1;0;1;1;1;0;0;1;0;0;0;0;0;0;0;0;1;1;0;1;1;1;0;0;0;0;0;0;0;1;0;0;0;0;1;1;0;1;0;1;0;0;1;1;0;0;0;1;1;0;1;0;0;0;0;0;0;1;0;0;0;0;1;0;0;0;1;0;1;0;0;0;0;1;0;1;1;0;0;0;0;0;1;0;0;0;0;0;1;1;0;0;0;1;0;1;0;0;0;1;0;0;1;1;0;1;1;0;1;0;0;0;0;0;0;0;0;0;1;0;0;0;0;0;0;0;0;0;0;0;0;0;0;0;0;0;0;0;0;0;0;0;0;0;0;0;0;0;0;0;0;0;0;0;0;0;0;0;0;0;0;0;0;0;0;1;0;0;0;0;0;0;0;0;0;1;1;0;0;0;0;0;0;0;0;0;0;0;0;0;1;0;0;1;0;0;0;0;0;0;1;0;0;0;1;0;0;0;0;0;0;0;0;0;0;0;1;1;0;0;0;0;0;0;0;0;0;0;0;0;0;0;0;0;0;0;0;0;0;0;0;0;0;0;1;1;0;0;0;0;0;0;0;1;0;0;0;1;0;0;0;0;0;0;0;0;0;0;0;0;0;0;0;0;0;0;0;0;0;0;0;0;0;0;1;0;0;0;0;0;0;0;0;0;0;0;0;0;0;0;0;0;0;0;0;0;0;0;0;0;0;0;0;0;0;0;0;0;0;0;0;0;0;0;0;0;0;0;0;0;0;0;0;0;0;0;0;0;0;0;0;0;0;0;0;0;0;0;0;1;0;0;0;0;1;0;1;0;0;0;0;0;1;0;0;0;0;0;0;0;0;0;0;0;1;0;1;0;1;0;0;0;0;0;0;0;0;0;0;0;0;0;0;0;0;0;1;0;0;0;0;0;0;0;0;1;0;0;0;0;0;0;0;0;0;0;1;0;1;0;0;0;0;0;0;0;0;0;1;0;0;1;0;0;0;0;0;0;0;0;0;0;0;0;0;0;0;0;0;1;1;0;0;0;0;0;0;0;1;1;0;0;1;0;0;1;1;0;0;0;0;0;0;1;1;0;0;0;0;1;0;0;1;0;1;0;1;0;0;1;0;0;0;0;0;0;0;0;0;0;0;0;0;0;0;0;0;0;0;0;0;1;1;0;0;0;0;1;0;0;0;0;0;0;0;0;0;0;0;0;0;0;0;1;1;0;0;0;0;1;0;0;0;0;0;0;0;0;0;0;0;0;0;0;0;0;1;0;0;0;0;0;0;0;1;0;0;0;1;0;0;0;1;0;0;0;0;0;0;0;0;1;0;0;0;0;0;1;0;0;0;1;0;0;0;1;0;1;0;1;0;0;0;0;0;0;1;0;0;0;0;0;0;1;0;1;0;0;0;0;1;0;0;0;0;0;0;0;0;1;0;0;0;1;0;1;0;0;0;0;1;0;0;0;0;0;0;1;0;0;0;0;0;1;0;1;0;1;0;0;0;1;0;0;0;0;0;1;0;0;0;0;0;0;0;0;0;0;0;1;0;0;0;1;0;0;0;0;0;0;0;1;0;0;1;0;0;0;0;0;0;0;0;0;0;0;0;0;0;1;0;0;0;0;0;0;1;0;0;0;0;0;0;0;1;0;0;0;0;1;1;0;0;0;0;0;0;0;0;0;0;0;0;0;0;0;0;0;0;0;0;0;0;0;1;0;0;0;0;0;0;0;1;0;0;1;1;1;0;0;0;0;0;0;1;0;0;0;0;0;0;0;0;0;0;1;0;0;0;0;0;0;0;0;0;1;0;0;0;0;0;0;0;0;0;0;0;0;0;0;0;0;1;0;0;0;0;0;0;0;0;0;0;1;0;0;0;0;0;0;0;0;0;0;0;1;0;0;0;1;0;0;0;0;0;0;0;0;1;0;0;0;0;0;0;0;0;0;1;0;0;0;0;1;0;0;1;0;0;0;0;0;0;0;0;0;0;0;0;0;0;0;1;0;0;0;0;0;0;0;0;0;0;1;1;0;0;0;0;0;0;0;0;0;0;1;0;0;0;0;0;0;0;0;0;0;0;0;1;0;0;1;1;0;1;0;0;1;1;0;0;0;0;0;0;1;0;0;0;0;1;0;0;0;0;0;1;0;1;0;0;0;0;0;1;0;0;1;1;0;0;0;1;1;0;0;0;0;0;0;0;0;0;0;0;0;0;1;0;0;1;0;0;0;0;0;0;0;0;0;0;0;0;0;0;0;0;0;0;0;0;0;0;0;0;0;0;0;0;0;0;0;0;0;0;1;0;0;0;0;1;0;0;0;1;0;0;0;0;0;0;0;0;0;0;0;0;0;0;0;0;0;0;1;0;0;0;1;1;0;0;0;0;0;0;0;0;0;0;1;0;0;0;1;0;0;0;0;0;0;0;0;0;1;0;1;0;0;0;0;0;0;0;0;0;0;0;0;0;0;0;0;0;0;1;0;0;0;1;0;0;0;0;0;0;0;0;0;0;1;0;0;0;1;0;0;0;0;0;0;0;0;1;1;0;0;0;0;0;0;0;0;0;1;0;0;0;0;0;0;0;0;1;0;1;0;0;0;0;0;1;0;0;0;0;0;1;0;0;0;0;0;0;0;1;0;0;0;0;0;0;1;0;0;0;0;0;0;0;1;0;0;0;0;0;0;0;0;0;0;0;0;0;0;0;0;0;0;0;0;0;0;0;0;0;0;0;0;0;0;0;0;0;0;0;0;0;0;1;1;0;0;0;0;0;1;0;0;0;0;0;0;0;1;0;0;0;0;0;0;1;0;0;0;1;0;0;0;0;0;0;0;0;0;0;1;0;0;0;0;0;0;1;1;0;0;0;0;1;0;0;0;0;0;1;0;0;0;0;0;0;0;1;1;0;1;0;0;0;0;0;0;0;0;0;1;0;1;0;0;0;1;0;0;0;0;0;0;0;0;1;0;0;0;0;0;0;0;0;0;1;0;0;0;0;0;0;0;0;0;0;1;1;0;0;0;1;0;1;0;0;0;0;0;0;1;1;0;0;0;0;0;0;1;0;0;0;0;0;0;0;1;0;0;0;0;0;0;0;0;0;0;0;0;0;0;0;0;0;0;0;0;0;1;0;0;0;0;0;0;0;0;0;0;0;0;0;0;0;0;0;0;0;0;0;1;0;0;0;0;0;0;0;0;0;0;0;0;0;0;0;1;0;0;0;0;0;0;0;0;0;0;0;0;0;0;0;0;0;0;0;1;0;0;0;0;0;0;0;0;0;0;0;0;1;0;1;0;0;0;0;0;0;0;0;0;0;0;0;0;0;0;0;0;0;0;0;0;0;0;0;0;0;0;0;0;0;0;0;0;0;1;1;0;0;0;0;0;0;0;0;0;0;0;0;0;0;0;0;0;0;0;0;0;0;1;0;0;0;0;0;0;0;0;0;0;0;0;0;0;0;1;0;0;0;0;0;0;0;0;0;0;1;0;0;0;0;0;1;0;0;0;0;1;0;0;0;0;0;0;0;0;0;0;0;0;0;0;0;0;0;1;0;0;0;0;0;0;0;0;0;0;1;1;0;0;0;0;0;1;0;0;0;0;1;0;0;0;0;0;0;1;0;0;0;1;0;0;0;0;0;1;0;0;0;0;0;0;0;0;0;0;0;0;0;0;0;0;0;0;0;1;0;0;0;0;0;0;0;0;0;1;0;0;1;0;0;0;0;0;0;0;0;0;0;0;0;0;0;0;0;0;0;0;0;1;0;0;0;0;0;0;0;1;0;0;0;0;0;0;0;1;0;0;0;0;0;0;0;0;0;0;0;1;0;0;0;0;0;0;0;1;0;0;1;0;0;1;0;0;0;0;0;0;0;0;0;0;0;0;0;0;0;0;0;1;0;0;0;0;0;0;0;0;0;1;0;0;0;1;0;0;0;0;0;0;0;0;0;0;1;0;0;0;0;0;0;0;0;0;0;0;0;0;1;0;0;0;0;0;0;0;0;0;0;0;0;0;0;0;0;1;0;0;0;0;0;1;0;0;1;0;0;0;0;0;0;0;0;0;0;1;0;0;0;0;0;0;0;0;0;0;0;1;0;0;0;0;0;0;0;0;0;0;0;0;0;0;0;0;1;0;0;0;0;0;0;0;1;0;0;0;0;0;0;0;0;0;0;0;0;0;0;1;0;0;0;0;0;0;1;0;0;0;1;0;0;0;1;0;0;0;0;0;0;0;0;0;1;1;0;0;0;0;0;0;0;0;0;0;0;0;0;0;0;0;0;0;0;1;0;0;0;0;0;1;1;0;0;0;0;0;0;0;0;0;0;0;0;0;0;0;1;0;0;0;0;0;0;0;0;0;0;0;0;0;0;0;0;1;0;0;0;0;0;0;0;0;0;0;0;1;0;0;0;1;0;0;0;0;0;0;0;0;0;0;0;0;0;0;1;1;0;0;0;0;0;0;0;0;0;1;0;0;0;0;0;0;0;0;0;0;0;1;0;0;0;0;0;0;0;0;0;0;0;1;0;0;0;1;0;0;0;0;0;1;0;0;0;0;0;0;0;0;0;0;0;0;1;0;0;0;0;0;0;0;0;0;0;0;0;0;0;0;0;0;0;0;0;0;0;0;0;1;0;1;1;0;0;1;0;0;0;0;1;0;1;0;0;0;0;0;0;0;0;0;0;0;0;0;0;0;0;0;0;0;0;0;0;0;0;1;0;0;0;0;0;0;0;0;0;0;0;0;0;0;0;0;0;0;1;0;0;0;0;0;0;0;0;0;0;0;1;1;1;1;0;0;0;0;0;0;0;0;0;0;0;0;0;0;0;0;0;0;0;1;0;0;0;0;0;0;0;1;0;0;0;0;1;0;0;0;0;0;0;0;0;0;0;0;0;0;0;0;0;0;0;0;0;0;0;0;0;0;0;0;0;0;0;0;0;0;0;0;0;0;0;0;0;0;0;0;0;0;0;0;0;0;0;0;0;1;0;0;0;0;0;0;0;0;0;0;0;0;0;0;1;0;1;0;0;1;0;0;0;0;0;0;0;0;0;0;1;0;0;0;0;1;0;0;0;0;0;0;0;0;0;0;0;0;0;1;0;0;0;0;0;0;0;0;0;0;0;0;0;0;0;0;0;0;0;0;0;0;0;0;0;0;0;0;0;0;1;0;0;0;0;0;0;0;0;0;0;0;0;0;0;0;0;0;0;0;0;0;0;0;0;0;0;0;0;0;0;0;0;0;0;0;0;1;0;0;0;0;0;0;0;0;0;0;0;0;0;0;0;0;0;0;0;0;0;0;0;0;0;0;0;0;0;0;0;0;0;0;0;0;0;0;0;0;0;0;0;0;0;0;0;0;0;0;0;0;0;0;0;1;0;0;0;0;0;0;1;0;0;0;0;0;0;0;0;0;0;0;0;0;0;0;1;1;0;0;0;0;0;0;0;0;0;0;0;0;0;0;0;1;0;0;0;0;0;0;0;0;0;0;0;0;0;0;0;0;1;0;0;0;0;0;0;0;0;0;0;0;0;0;0;0;0;0;0;0;0;0;0;0;0;0;0;0;0;0;0;0;0;1;0;0;1;0;0;0;0;0;0;0;0;0;0;1;0;0;0;0;0;0;1;0;0;0;1;0;0;0;0;0;0;1;0;0;0;0;0;0;0;0;0;0;0;0;0;0;0;0;0;0;1;0;0;0;1;0;0;0;0;0;0;1;0;0;0;0;0;0;0;0;0;0;1;1;0;0;0;0;0;1;0;0;0;0;0;1;0;0;0;0;0;0;0;0;0;0;0;0;0;0;0;0;0;0;0;0;0;0;0;1;0;0;0;0;0;0;0;0;0;0;0;0;0;0;0;0;0;0;0;0;1;0;0;0;0;0;0;0;0;1;0;0;0;0;0;0;1;0;0;0;0;0;0;0;0;0;0;0;0;0;0;0;0;0;0;0;0;0;0;0;0;1;0;0;0;0;0;0;0;0;0;0;0;0;0;1;0;0;0;0;0;0;0;0;0;0;0;0;0;1;0;0;0;0;0;0;0;0;0;0;0;0;0;0;0;0;0;0;0;0;0;0;0;0;0;0;0;0;0;0;0;1;0;1;0;0;1;0;0;0;0;0;0;0;0;0;0;0;0;0;0;0;0;0;0;0;0;0;0;0;0;0;0;0;0;0;0;1;0;0;0;0;0;0;0;0;0;0;0;0;0;0;0;0;0;0;0;0;0;0;0;0;0;0;0;0;0;0;0;0;0;0;0;0;0;0;0;0;0;0;0;0;0;0;0;0;0;0;1;0;1;0;0;0;0;0;1;0;0;0;0;0;0;0;0;1;0;0;0;0;0;0;0;0;0;0;0;0;0;0;0;0;0;0;0;0;0;0;0;0;0;0;0;0;0;0;0;0;0;0;0;1;0;0;0;0;0;0;0;0;0;0;0;0;0;0;0;0;0;0;0;0;0;1;1;0;1;0;0;0;0;0;0;0;0;1;0;0;0;0;0;0;0;0;0;1;0;0;0;0;0;0;0;0;0;0;0;0;0;0;0;0;0;0;0;0;0;0;0;1;1;0;0;0;0;1;0;0;0;0;0;0;0;0;0;0;0;0;0;0;0;0;0;0;1;0;0;0;0;0;0;0;0;0;0;0;0;0;0;0;0;0;0;0;0;0;0;0;0;0;0;0;0;0;0;0;0;0;0;0;0;0;0;0;1;0;0;0;0;0;0;0;0;0;0;0;0;1;0;1;0;0;0;0;0;0;0;0;0;0;0;0;0;0;0;0;0;0;0;0;0;0;0;0;0;0;0;0;0;0;0;0;0;0;0;0;0;0;0;0;0;0;0;0;0;0;0;0;0;0;0;0;0;0;0;0;0;0;0;0;0;0;0;0;0;0;0;0;0;0;0;0;0;0;0;0;0;0;0;0;0;0;1;0;0;0;0;0;0;0;0;0;0;0;0;0;0;0;0;0;0;0;0;0;0;0;0;0;0;0;0;0;0;0;0;0;0;0;0;0;0;1;0;0;0;0;0;0;0;1;0;0;0;0;0;0;0;0;0;0;0;0;0;0;0;0;0;0;0;0;0;0;0;0;0;0;0;0;0;0;0;0;0;0;0;0;0;0;0;0;0;0;1;0;0;0;0;0;0;0;0;0;0;0;0;0;0;0;0;0;0;0;0;0;0;0;0;0;0;0;0;0;0;0;0;0;0;0;0;0;0;0;0;0;0;0;0;1;0;0;0;1;0;0;0;0;0;0;0;0;0;0;1;0;1;0;0;0;0;0;0;1;0;0;0;0;0;0;0;0;0;0;0;0;0;0;0;0;0;0;0;0;0;0;0;0;0;0;0;0;0;0;0;0;0;0;0;0;0;0;0;0;0;0;0;0;0;0;0;0;0;0;0;0;1;0;0;1;0;0;1;0;0;0;0;1;0;0;0;0;0;0;0;0;0;0;0;0;0;0;0;0;0;0;0;0;0;0;0;0;0;1;0;0;0;0;0;0;0;0;0;1;0;0;0;0;0;0;0;0;0;0;0;0;0;0;0;0;1;0;0;0;0;1;0;0;1;0;0;0;0;0;0;0;0;0;0;0;0;0;0;0;0;0;0;0;0;0;0;0;0;0;0;1;0;0;0;0;0;0;0;0;0;0;0;0;0;0;0;0;0;0;0;0;0;0;0;0;0;0;0;0;0;0;0;0;0;0;0;0;0;0;0;0;0;0;0;0;0;0;0;0;0;0;1;0;0;0;0;0;0;0;0;0;0;0;0;0;0;0;0;0;1;0;1;0;0;0;0;0;0;0;0;0;0;0;0;0;0;0;0;0;0;0;0;0;0;0;0;1;1;0;0;0;0;0;0;0;0;0;0;0;0;0;1;0;0;1;0;0;0;0;0;0;0;0;0;0;0;0;0;0;0;0;0;0;0;0;0;0;0;0;0;0;0;1;0;0;0;0;0;0;0;0;0;1;0;0;0;0;0;0;0;0;0;0;0;0;0;0;0;0;0;0;0;0;0;1;0;0;0;0;0;0;0;0;0;0;0;0;0;0;0;0;0;0;0;0;0;0;0;0;0;0;0;0;0;0;0;0;0;0;0;0;0;0;0;0;0;0;0;0;0;0;0;0;0;0;0;0;0;0;1;0;0;0;0;0;0;0;0;0;0;0;0;0;0;0;0;0;0;0;0;0;1;0;0;0;0;0;0;0;0;0;0;0;0;0;0;1;0;0;0;0;0;0;0;0;0;0;0;0;0;0;0;0;0;0;0;0;0;0;0;0;0;0;0;0;0;0;0;0;0;0;0;0;0;0;1;0;0;0;0;0;0;0;0;0;0;1;0;0;0;0;0;0;0;0;0;0;0;0;0;0;0;0;0;0;0;0;0;1;1;0;0;0;0;0;0;0;0;0;0;0;0;0;0;0;0;0;0;0;1;0;0;1;0;0;0;0;0;0;0;0;0;0;0;1;0;0;0;0;0;0;0;0;0;0;0;0;0;0;0;0;0;0;0;0;0;0;0;0;0;0;0;0;0;0;0;0;1;0;0;0;0;0;0;0;1;0;0;0;0;0;0;0;0;0;0;0;0;0;1;1;0;0;0;0;1;0;0;0;0;0;0;0;0;0;0;0;0;0;0;0;0;0;0;0;0;0;0;0;0;0;0;1;0;0;0;0;0;0;0;0;0;0;0;0;0;0;0;0;0;0;0;0;1;0;0;0;0;0;0;0;0;0;0;0;0;0;0;0;0;0;0;0;0;0;0;0;1;0;0;0;0;0;0;0;0;0;0;0;0;0;0;0;0;0;0;0;0;0;1;0;0;0;0;0;0;0;0;0;0;0;0;0;0;1;0;0;0;0;1;0;0;0;0;0;0;0;0;0;0;0;0;0;0;0;0;1;0;0;0;0;0;0;0;0;0;0;0;0;0;0;0;0;0;0;0;0;0;0;0;0;0;0;0;1;0;0;0;0;0;0;0;0;0;1;1;0;0;0;0;0;0;0;0;0;0;0;0;0;0;0;0;0;0;0;0;0;0;0;0;0;0;0;0;0;0;0;0;0;0;0;0;0;0;0;0;0;0;0;0;0;0;0;0;0;0;0;0;0;0;0;0;1;0;0;0;0;0;0;0;0;0;0;0;0;0;0;0;0;0;0;0;0;0;0;0;0;0;0;0;0;0;0;0;0;0;0;0;0;0;0;0;0;0;0;0;0;0;0;0;0;0;0;0;0;0;0;0;0;0;0;0;0;0;0;0;0;0;0;1;0;0;0;0;0;0;0;0;0;0;0;0;0;0;1;0;0;0;0;0;0;0;0;0;0;0;0;0;1;0;0;1;0;0;0;0;0;0;0;0;0;0;0;0;0;0;0;0;0;0;0;0;0;0;0;0;0;0;0;0;0;0;0;0;0;0;0;0;0;0;0;0;0;0;0;0;0;0;0;0;0;0;0;0;0;0;1;0;0;0;0;0;0;0;0;0;0;0;0;0;0;0;0;0;0;0;0;0;0;0;0;0;0;0;0;1;0;0;0;0;0;0;0;0;0;0;0;0;0;0;0;0;0;0;0;0;0;0;0;0;0;0;0;0;0;0;0;0;0;0;0;0;0;0;0;1;1;0;0;0;0;0;0;0;0;0;0;0;0;1;1;0;0;0;0;0;0;0;0;0;0;0;0;0;0;1;1;0;0;0;0;0;0;0;0;0;0;0;0;0;0;0;0;0;0;0;0;0;0;1;0;0;0;0;0;0;0;0;0;1;1;0;0;0;0;0;0;0;0;0;0;0;0;0;0;0;0;0;0;0;0;0;0;0;0;0;0;0;0;0;0;0;0;0;0;0;0;0;0;0;0;0;0;0;0;0;0;0;0;1;0;0;0;0;0;0;0;0;0;0;0;0;0;0;0;0;0;0;0;0;0;0;0;0;1;0;0;0;0;0;0;0;0;0;0;0;0;0;0;0;0;0;0;0;0;0;0;0;0;0;0;0;0;0;0;0;0;0;0;1;0;0;0;0;0;0;0;0;0;0;1;0;0;0;0;0;0;0;0;0;0;0;0;0;0;0;0;0;0;0;0;0;0;0;0;0;0;1;0;0;0;0;0;0;0;0;0;0;0;0;0;0;0;0;0;0;0;0;0;0;0;0;0;0;0;0;0;0;0;0;1;0;0;0;0;0;0;0;0;0;0;0;0;1;0;0;0;0;0;0;0;0;0;0;0;0;0;0;0;0;0;0;0;0;0;0;0;0;0;0;0;0;0;0;0;0;0;0;0;0;0;0;0;0;0;0;0;0;0;0;0;0;0;0;0;0;0;0;0;0;0;0;0;0;0;0;0;0;0;0;0;0;0;0;0;0;0;0;0;0;0;0;0;0;0;0;0;0;0;0;0;0;0;1;0;1;0;0;0;0;0;0;0;0;0;0;0;0;0;0;0;0;0;0;0;0;0;0;0;0;0;0;0;0;0;0;0;0;0;0;0;0;0;0;0;0;0;0;0;0;0;0;0;0;0;0;0;1;0;0;0;0;0;0;0;0;0;0;0;0;0;0;0;0;0;0;0;0;0;0;0;0;0;0;0;0;0;0;0;0;0;0;0;0;0;0;0;0;0;0;0;0;0;0;0;0;0;0;0;0;0;0;0;0;0;0;0;0;0;0;0;0;0;0;0;0;0;0;0;0;0;0;0;0;0;0;0;0;0;0;0;0;0;0;0;0;0;0;0;0;0;0;0;0;0;0;0;0;0;0;0;0;0;0;0;0;0;0;0;0;0;0;0;0;0;0;0;0;0;0;0;0;0;0;0;0;0;0;0;0;0;0;0;0;0;1;1;0;0;0;0;0;0;0;0;0;0;0;0;0;0;0;1;0;0;0;0;0;0;0;0;0;0;0;0;0;0;0;0;0;0;0;0;0;0;0;0;0;0;0;0;0;0;0;0;0;0;0;0;0;0;0;0;0;0;0;1;1;1;0;0;0;0;0;0;0;0;0;0;0;1;0;0;0;0;0;0;0;0;0;0;0;0;0;0;0;0;0;0;0;0;0;0;0;0;0;0;0;0;0;0;0;0;0;0;0;0;0;0;0;0;0;0;0;0;0;0;0;0;0;0;0;0;0;0;0;0;0;0;0;0;0;0;0;0;0;0;0;0;0;0;0;0;0;0;0;0;0;0;0;0;0;0;0;0;0;0;0;1;0;0;0;0;0;0;0;0;0;0;0;0;0;0;0;0;0;0;0;0;0;0;0;0;0;0;1;0;0;0;0;0;0;0;0;0;0;0;0;0;0;0;0;0;0;0;0;0;0;0;0;0;0;0;0;0;0;0;0;0;0;0;0;0;0;0;0;0;0;0;0;0;0;0;0;0;0;0;0;0;0;0;0;0;0;0;0;0;0;0;0;0;0;0;0;0;0;0;0;0;0;0;0;0;0;0;0;0;0;0;0;0;0;0;0;0;0;0;0;0;0;0;0;0;0;0;0;1;0;0;0;0;0;0;0;0;0;0;0;0;0;0;0;0;0;0;0;0;0;0;0;0;0;0;0;0;0;0;0;0;0;0;0;0;0;0;0;0;0;0;0;0;0;0;0;0;0;0;0;0;0;0;0;1;0;0;0;0;0;0;0;0;0;0;0;0;0;0;0;0;0;0;0;0;0;0;0;0;0;0;0;0;0;0;0;0;0;0;0;0;0;0;0;0;0;0;0;0;0;0;0;0;0;0;0;0;0;0;0;0;0;0;0;0;0;0;0;0;0;0;0;0;0;0;0;0;0;0;0;0;0;0;0;0;0;0;0;0;0;0;0;0;0;0;0;0;0;0;0;0;0;0;0;0;0;0;0;0;0;0;0;0;0;0;0;0;0;0;0;0;0;0;0;0;0;0;0;0;0;0;0;1;0;0;0;0;0;0;0;0;0;0;0;0;0;0;0;0;0;0;0;0;0;0;0;0;0;0;0;0;0;0;0;0;0;0;0;0;0;0;0;0;0;0;1;0;1;1;0;0;0;0;0;0;0;0;0;0;0;0;0;0;0;0;0;0;0;0;0;0;0;0;0;0;0;0;0;0;0;0;0;0;0;0;0;0;0;0;0;0;0;0;0;0;0;0;0;0;0;0;0;0;0;0;0;0;0;0;0;0;0;0;0;0;0;0;0;0;0;0;0;0;0;0;0;0;0;0;0;0;0;0;0;0;0;0;0;0;0;0;0;0;0;0;0;0;0;0;0;0;0;0;0;0;0;0;0;0;0;0;0;0;0;0;0;0;0;0;0;0;0;0;0;0;0;0;0;0;0;0;0;0;0;0;0;0;0;0;0;0;0;0;0;0;0;0;0;0;0;0;0;0;0;0;0;0;0;0;0;0;0;0;0;0;0;0;0;0;0;0;0;0;0;0;0;0;0;0;0;0;0;0;0;0;0;0;0;0;0;0;0;0;1;0;0;0;0;0;0;0;0;0;0;0;0;0;0;0;0;0;0;0;0;0;0;0;0;0;0;0;0;0;1;1;0;0;0;0;0;0;0;0;0;0;0;0;0;0;0;0;0;0;0;0;0;0;0;0;0;0;0;0;0;0;0;0;0;0;0;0;0;0;0;0;0;0;0;0;0;0;0;0;0;0;0;0;0;0;0;0;0;0;0;0;0;0;0;0;0;0;0;0;0;0;0;0;0;0;0;0;0;0;0;0;1;0;0;0;0;0;0;0;0;0;0;0;0;0;0;0;0;0;0;0;0;0;0;0;0;0;0;0;0;0;0;0;0;0;0;0;0;0;0;0;0;0;0;0;0;0;0;0;0;0;0;0;0;0;0;0;0;0;0;0;0;0;0;0;0;0;0;0;0;0;0;0;0;0;0;0;0;0;0;0;0;0;0;0;0;0;0;0;0;0;0;0;0;0;0;0;0;0;0;0;0;0;0;0;0;0;0;0;0;0;0;0;0;0;0;0;0;0;0;0;0;0;0;0;0;0;0;0;0;0;0;0;0;0;0;0;0;0;0;0;0;0;0;0;1;0;0;0;0;0;0;0;0;0;0;0;0;0;0;0;0;0;0;0;0;0;0;0;0;0;0;0;0;0;0;0;0;0;0;0;0;0;0;0;0;0;0;0;0;0;0;0;0;0;0;0;0;0;0;0;0;0;0;0;0;0;0;0;0;0;0;0;0;0;0;0;0;0;0;0;0;0;0;0;0;0;0;0;0;0;0;0;0;0;0;0;0;0;0;0;0;0;0;0;0;0;0;0;0;0;0;0;0;0;0;0;0;0;0;0;0;0;0;0;0;0;0;0;0;0
strain107;Lactococcus lactis subsp. lactis;1;1;1;1;1;1;1;1;1;1;1;1;1;1;1;1;1;1;1;1;1;1;1;1;0;1;1;1;0;1;1;1;1;1;1;1;1;1;1;1;1;1;1;1;1;1;1;1;1;1;1;1;1;0;1;1;1;1;1;1;1;1;1;1;1;1;1;1;1;1;1;1;1;1;1;1;1;1;1;1;1;1;1;1;1;1;1;1;1;1;1;1;1;1;1;1;1;1;1;1;1;1;1;1;0;1;0;1;0;1;1;1;1;1;1;1;1;1;1;1;1;1;1;1;1;1;1;1;1;1;1;1;1;1;1;1;0;1;0;1;1;1;1;1;1;1;1;1;1;1;1;1;1;1;1;1;1;1;1;1;1;1;1;1;1;1;1;1;1;1;1;1;1;1;1;1;1;1;1;1;1;1;1;1;1;1;1;1;1;1;1;0;1;1;1;1;1;1;1;1;1;0;1;1;1;1;1;1;1;1;1;1;1;1;1;1;1;1;1;0;1;0;1;1;1;1;1;1;1;1;1;1;1;1;0;1;1;1;1;1;1;1;1;1;1;1;1;1;1;1;1;1;1;1;1;1;1;1;1;1;1;1;1;1;1;1;1;1;1;1;1;1;1;1;1;1;1;1;1;1;1;1;1;1;1;1;1;1;1;1;1;1;1;1;1;1;1;1;1;1;1;1;1;1;1;1;1;1;1;1;1;1;1;1;1;1;1;1;1;1;1;1;1;1;1;1;1;1;1;1;1;1;1;1;1;1;1;1;1;1;1;1;1;0;1;1;0;1;1;1;1;1;1;1;1;1;1;1;1;1;1;1;1;1;1;1;1;1;1;1;1;1;0;1;1;1;1;1;1;1;1;1;1;1;1;0;1;1;1;1;1;1;1;1;1;1;1;1;1;1;1;1;1;0;1;1;1;1;1;1;1;1;1;1;1;1;1;1;1;1;1;1;1;1;1;1;0;1;1;1;1;1;1;1;1;1;1;1;1;1;0;0;1;1;1;1;1;1;1;0;1;1;1;1;1;1;1;1;1;1;1;0;1;1;1;1;1;1;1;1;1;1;1;1;1;1;1;1;1;1;0;1;1;1;1;1;0;0;1;1;1;1;0;1;0;1;1;1;1;0;1;1;1;1;0;0;1;1;1;1;0;1;0;0;0;1;1;1;1;1;1;1;1;1;1;1;1;1;1;1;1;1;1;0;1;1;1;1;1;1;0;0;1;1;1;0;1;1;1;1;1;0;1;0;1;1;0;1;0;1;1;1;0;1;1;1;1;1;1;1;1;1;1;0;0;1;1;1;1;1;0;1;1;1;1;0;1;1;1;1;1;1;0;1;0;1;0;1;0;1;0;0;1;1;1;1;1;1;1;1;1;0;1;1;1;0;1;1;1;1;1;1;1;1;0;1;1;1;1;0;1;1;1;1;0;0;1;1;1;1;1;1;0;1;1;1;1;1;1;1;1;1;1;0;1;0;1;1;1;1;0;1;1;1;1;1;1;1;1;1;1;0;1;1;0;0;1;1;1;1;1;1;0;1;1;1;1;1;1;1;1;1;1;1;0;1;0;1;1;1;1;1;1;0;1;1;0;1;0;1;0;1;0;1;0;1;1;1;1;1;1;0;1;1;1;1;1;0;0;1;0;1;1;1;1;1;1;0;0;1;1;0;1;1;0;1;0;1;1;1;1;0;1;1;1;0;1;1;1;1;1;1;0;0;0;1;1;1;0;1;1;0;1;1;0;1;0;0;1;0;1;1;1;0;1;1;0;0;1;1;0;0;1;1;0;0;0;0;1;1;1;1;0;0;0;0;0;0;1;0;0;0;1;0;0;0;0;1;0;0;0;0;0;1;1;1;1;0;0;0;1;1;0;0;1;0;0;0;0;1;0;1;0;0;1;1;0;1;1;1;0;0;1;0;0;0;0;0;0;0;0;1;1;0;1;1;0;0;0;0;0;0;0;0;1;0;0;0;0;1;1;0;1;0;1;0;0;1;1;0;0;0;1;1;0;1;1;0;0;0;0;0;1;1;0;0;0;0;0;0;0;0;0;1;0;0;0;0;1;0;1;1;1;0;0;0;0;1;0;0;0;0;0;1;1;0;0;0;1;0;1;1;0;0;1;0;0;1;1;0;1;1;0;1;0;0;0;0;0;0;0;0;0;1;0;0;0;0;0;0;0;0;0;0;0;0;0;0;0;0;0;0;0;0;0;0;0;0;0;0;0;0;0;0;0;0;0;0;0;0;0;0;0;0;0;0;0;0;0;0;1;0;0;0;0;0;0;0;0;0;1;0;0;0;0;0;0;0;0;0;0;0;0;0;0;1;0;0;1;0;0;0;0;0;0;1;0;0;0;1;0;0;0;0;0;0;0;0;0;0;0;1;1;0;0;0;0;0;0;0;0;0;0;0;0;0;0;0;0;0;0;0;0;0;0;0;0;0;0;1;1;0;0;0;0;0;0;0;1;0;0;0;0;0;0;0;0;0;0;0;0;0;0;0;0;0;0;0;0;0;0;0;0;0;0;0;0;0;0;1;0;0;0;0;0;0;0;0;0;0;0;0;0;0;0;0;0;0;0;0;0;0;0;0;0;0;0;0;0;0;0;0;0;0;0;0;0;0;0;0;0;0;0;0;0;0;0;0;0;0;0;0;0;0;0;0;0;0;0;0;0;0;0;0;1;0;0;0;0;1;0;1;0;0;0;0;0;1;0;0;0;0;0;0;0;0;0;0;0;1;0;1;0;1;0;0;0;0;0;0;0;0;0;0;0;0;0;0;0;0;0;1;0;0;0;0;0;0;0;0;0;0;0;0;0;0;0;0;0;0;0;0;0;1;0;0;0;0;0;0;0;0;0;1;0;0;1;0;0;0;0;0;0;0;0;0;0;0;0;0;0;0;0;0;1;1;0;0;0;0;0;0;0;0;1;0;0;1;0;0;1;1;0;0;0;0;0;0;0;1;0;0;0;0;1;0;0;1;0;1;0;1;0;0;1;0;0;0;0;0;0;0;0;0;0;0;0;0;0;0;0;0;0;0;0;0;1;1;0;0;0;0;1;0;0;0;0;0;0;0;0;0;0;0;0;0;0;0;1;1;0;0;0;0;1;0;0;0;0;0;0;0;0;0;0;0;0;0;0;0;0;1;0;1;0;0;0;0;0;0;0;0;0;1;0;0;0;1;0;0;1;0;0;0;0;0;1;0;0;0;0;0;0;0;0;0;1;0;0;0;0;0;0;0;0;1;0;0;0;0;0;1;0;0;0;0;0;0;1;0;1;0;0;0;0;1;0;0;0;0;0;0;0;0;1;0;0;0;1;0;1;0;0;0;0;1;0;0;0;0;0;0;1;0;0;0;0;0;1;0;1;0;1;0;0;0;1;0;0;0;0;0;1;0;0;0;0;0;0;0;0;0;0;0;1;0;0;0;1;0;0;0;0;0;0;0;1;0;0;1;0;0;0;0;0;0;0;0;0;0;0;0;0;0;1;0;0;0;0;0;0;1;0;0;0;0;0;0;0;0;0;0;0;0;1;1;0;0;0;0;0;0;0;0;0;0;0;0;0;0;0;0;0;0;0;0;0;0;0;1;0;0;0;0;0;0;0;1;0;0;1;1;1;0;0;0;0;0;0;1;0;0;0;0;0;0;0;0;0;0;1;0;0;0;0;0;0;0;0;0;0;0;0;0;0;0;0;0;0;0;0;0;0;0;0;0;0;1;0;0;0;0;0;0;0;0;0;0;1;0;0;0;0;0;0;0;0;0;0;0;1;0;0;0;1;0;0;0;0;0;0;0;0;1;0;0;0;0;0;0;0;0;0;1;0;0;0;0;1;0;0;1;0;0;0;0;0;0;0;0;0;0;0;0;0;0;0;1;0;0;0;0;0;0;0;0;0;0;1;0;0;0;0;0;0;0;0;0;0;0;1;0;0;0;0;0;0;0;0;0;0;0;0;1;0;0;1;1;0;1;0;0;1;1;0;0;0;0;0;0;0;0;0;0;0;1;0;0;0;0;0;0;0;1;0;0;0;0;0;0;0;0;1;1;0;0;0;1;1;0;0;0;0;0;0;0;0;0;0;0;0;0;1;0;0;1;0;0;0;0;0;0;0;0;0;0;0;0;0;0;0;0;0;0;0;0;0;0;0;0;0;0;1;0;0;0;0;0;0;0;1;0;0;0;0;1;0;0;0;1;0;0;0;0;0;0;0;0;0;0;0;0;0;0;0;0;0;0;1;0;0;0;1;1;0;0;0;0;0;0;1;0;0;0;1;0;0;0;1;0;0;0;0;0;0;0;0;0;1;0;1;0;0;0;0;0;0;0;0;0;0;0;0;0;0;0;0;0;0;1;0;0;0;1;0;0;0;0;0;0;0;0;0;0;1;0;0;0;1;0;0;0;0;0;0;0;0;1;1;0;0;0;0;0;1;0;0;0;1;0;0;0;0;0;0;0;0;1;0;1;0;0;0;0;0;1;0;0;0;0;0;1;0;0;0;0;0;0;0;1;0;0;0;0;0;0;1;0;0;0;0;0;0;0;1;0;0;0;0;0;0;0;0;0;0;0;0;0;0;0;0;0;0;0;0;0;0;0;0;0;0;0;0;0;0;0;0;0;0;0;0;0;0;0;1;0;0;0;0;0;1;0;0;0;0;0;0;0;1;0;0;0;0;0;0;1;0;0;0;1;0;0;0;0;0;0;0;0;0;0;1;0;0;0;0;0;0;1;1;0;0;0;0;1;0;1;0;0;0;1;0;0;0;0;0;0;0;1;1;0;0;0;0;0;0;0;0;0;0;0;1;0;1;1;0;0;1;0;0;0;0;0;0;0;0;1;0;0;0;1;0;0;0;0;0;1;0;0;0;0;0;1;0;0;0;0;1;0;0;0;0;1;0;1;0;0;0;0;0;0;1;1;0;0;0;0;0;0;1;0;0;0;0;0;0;0;1;0;0;0;0;0;0;0;1;0;0;0;0;1;0;0;0;0;0;0;0;0;1;0;0;0;0;0;0;0;0;0;0;0;0;0;0;0;0;0;0;0;0;0;1;0;0;0;0;0;0;0;0;0;0;0;0;0;0;0;1;0;0;0;0;0;0;0;0;0;0;0;0;0;0;0;0;0;0;0;1;0;0;0;0;0;0;0;0;0;0;0;0;1;0;1;0;0;0;0;0;0;0;0;0;0;0;0;0;0;0;0;0;0;0;0;0;0;0;0;0;0;0;0;0;0;0;0;0;0;1;1;0;0;0;0;0;0;0;0;0;0;0;0;0;0;0;0;0;0;0;0;0;0;1;0;0;0;0;0;0;0;0;0;0;0;0;0;1;0;1;0;0;0;0;0;0;0;0;0;0;1;0;0;0;0;0;1;0;0;0;0;1;0;0;0;0;0;1;0;0;0;0;0;0;0;0;0;0;0;1;0;0;0;0;0;0;0;0;0;0;1;1;0;1;0;0;0;1;0;0;0;0;1;0;0;0;0;0;0;1;0;0;0;1;0;0;0;0;0;1;0;0;0;0;0;0;0;0;0;0;0;0;0;0;0;0;0;0;0;1;0;0;0;0;0;0;0;0;0;1;0;0;1;0;0;0;0;0;0;0;0;0;0;0;0;1;0;0;0;0;0;0;0;1;0;0;0;0;0;0;1;1;0;0;0;0;0;0;0;1;0;0;0;0;0;0;0;0;0;0;0;1;0;0;0;0;0;0;0;1;0;0;1;0;0;1;0;0;0;0;0;0;0;0;0;0;0;0;0;0;0;0;0;0;0;0;0;0;0;0;0;0;0;1;0;0;0;1;0;0;0;0;0;0;0;0;0;0;1;0;0;0;0;0;0;0;0;0;0;0;0;0;1;0;0;0;0;0;0;0;0;0;0;0;0;0;0;0;0;1;0;0;0;0;0;0;0;0;1;0;0;0;0;0;0;0;0;0;0;1;0;0;0;0;0;0;0;0;0;0;0;1;0;0;0;0;0;0;0;0;0;0;0;0;0;0;0;0;1;0;0;0;0;0;0;0;1;0;0;0;0;0;0;0;0;0;0;0;0;0;0;1;0;0;0;0;0;0;1;0;0;0;1;0;0;0;1;0;0;0;0;0;0;0;0;0;1;1;0;0;0;0;0;0;0;0;0;0;0;0;0;0;0;0;0;0;0;1;0;0;0;0;0;0;0;0;0;0;1;0;0;0;0;1;0;0;0;0;0;0;1;0;0;0;0;0;0;0;0;0;0;0;0;0;0;0;0;0;0;0;0;0;0;0;0;0;0;0;0;1;0;0;0;1;0;0;0;0;0;0;1;0;0;0;0;0;0;0;1;1;0;0;0;0;0;0;0;0;0;1;0;0;0;0;0;0;0;0;0;0;0;1;0;0;0;0;0;0;0;0;0;0;0;1;0;0;0;1;0;0;0;0;0;1;0;0;0;0;0;0;0;0;0;0;0;0;1;0;0;0;0;0;0;0;0;0;0;0;0;0;0;0;0;0;0;0;0;0;0;0;0;1;0;1;1;0;0;1;0;0;0;0;1;0;1;0;0;0;0;0;0;0;0;0;0;0;0;0;0;0;0;0;0;0;0;0;0;0;1;1;0;0;0;0;0;0;0;0;0;0;0;0;0;0;0;0;0;0;1;0;0;0;0;0;0;0;0;0;0;0;1;1;1;1;0;0;0;0;0;0;0;0;0;0;0;0;0;0;0;0;0;0;0;1;0;0;0;0;0;0;0;1;0;0;0;0;1;0;0;0;0;0;0;0;0;0;0;0;0;0;0;0;0;0;0;0;0;0;0;0;0;0;0;0;0;0;0;0;0;0;0;0;0;0;0;0;0;0;0;0;0;0;0;0;0;0;0;0;0;1;0;0;0;0;0;0;0;0;0;0;0;0;0;0;1;0;1;1;0;1;0;0;0;0;0;0;0;0;0;0;0;0;0;0;0;1;0;0;0;0;0;0;0;0;0;0;0;0;0;1;0;0;0;0;0;0;0;0;0;0;0;0;0;0;0;0;0;0;0;0;0;0;0;0;0;0;0;0;0;0;1;0;0;0;0;0;0;0;0;0;0;0;0;0;0;0;0;0;0;0;0;0;0;0;0;0;0;0;0;0;0;0;0;0;0;0;0;1;0;0;0;0;0;0;0;0;0;0;0;0;0;0;0;0;0;0;0;0;0;0;0;0;0;0;0;0;0;0;0;0;0;0;0;0;0;0;0;0;0;0;0;0;0;0;0;0;0;0;0;0;0;0;0;1;0;0;0;0;0;0;1;0;0;0;0;0;0;0;0;0;0;0;0;0;0;0;1;1;0;0;0;0;0;0;0;0;0;0;0;0;0;0;0;1;0;0;0;0;0;0;0;0;0;0;0;0;0;0;0;0;1;0;0;0;0;0;0;0;0;0;0;0;0;0;0;0;0;0;0;0;1;0;0;0;0;1;0;0;0;0;0;0;0;0;0;0;1;0;0;0;0;0;0;0;0;0;0;1;0;0;0;0;0;0;1;0;0;0;1;0;0;0;0;0;0;0;0;0;0;0;0;0;0;0;0;0;0;0;0;0;0;0;0;0;1;0;0;0;1;0;0;0;0;0;0;1;0;0;0;0;0;0;0;0;0;0;1;1;0;0;0;0;0;1;0;1;0;0;0;1;0;0;0;0;0;0;0;0;0;0;0;0;0;0;0;0;0;0;0;0;0;0;0;1;0;0;0;0;0;0;0;0;0;0;0;0;0;0;0;0;0;0;0;0;1;0;0;0;0;0;0;0;0;1;0;0;0;0;0;0;1;0;0;0;0;0;0;0;0;0;1;0;0;0;0;0;0;0;0;0;0;0;0;0;0;1;0;0;0;0;0;0;0;0;0;0;0;0;0;1;0;0;0;0;0;0;0;0;0;0;0;0;0;1;0;0;0;0;0;0;0;0;0;0;0;0;0;0;0;0;0;0;0;0;0;0;0;0;0;0;0;0;0;0;0;1;0;1;0;0;1;0;0;0;0;0;0;0;0;0;0;0;0;0;0;0;0;0;0;0;0;0;0;0;0;0;0;0;0;0;1;1;0;0;0;0;0;0;0;0;0;0;0;0;1;0;0;0;0;0;0;0;0;0;0;0;0;0;0;0;0;0;0;0;0;0;0;0;0;0;0;0;0;0;0;0;0;0;0;0;0;0;1;0;1;0;0;0;0;0;1;0;0;0;0;0;0;0;0;1;0;0;0;0;0;0;0;0;0;0;0;0;0;0;0;0;0;0;0;0;0;0;0;0;0;0;0;0;0;0;0;0;0;0;0;1;0;0;0;0;0;0;0;0;0;0;0;0;0;0;0;0;0;0;0;0;0;1;1;0;1;0;0;0;0;0;0;0;0;0;0;0;0;0;0;0;0;0;0;1;0;0;0;0;0;0;0;0;0;0;0;0;0;0;0;0;0;0;0;0;0;0;0;1;1;0;0;0;0;1;0;0;0;0;0;0;0;0;0;0;0;0;0;0;0;0;0;0;1;0;0;0;1;0;0;0;0;0;0;0;0;0;0;0;0;0;0;0;0;0;0;0;0;0;0;0;0;0;0;0;0;0;0;0;0;0;0;0;1;0;0;0;0;0;0;0;0;0;0;0;0;1;0;1;0;0;0;0;0;0;0;0;0;0;0;0;0;0;0;0;0;0;0;0;0;0;0;0;0;0;0;0;0;0;0;0;0;0;0;0;0;0;0;0;0;0;0;0;0;0;0;0;0;0;0;0;0;0;0;0;0;0;0;0;0;0;0;0;0;0;0;0;0;0;0;0;0;0;0;0;0;0;0;0;0;0;1;0;0;0;0;0;0;0;0;0;0;0;0;0;0;0;0;0;0;0;0;0;0;0;0;0;0;0;0;0;0;0;0;0;0;0;0;0;0;0;0;0;0;0;0;0;0;1;0;0;0;0;0;0;0;0;0;0;0;0;0;0;0;0;0;0;0;0;0;0;0;0;0;0;0;0;0;0;0;0;0;0;0;0;0;0;0;1;0;0;1;0;0;0;0;0;0;0;0;0;0;0;0;0;0;0;0;0;0;0;0;0;0;0;0;0;0;0;0;0;0;0;0;0;0;0;0;0;0;0;0;0;0;0;0;1;0;0;0;0;0;1;0;0;0;0;0;0;0;0;1;0;0;0;0;0;0;0;0;1;0;0;0;0;0;0;0;0;0;0;0;0;0;0;0;0;0;0;0;0;0;0;0;0;0;0;0;0;0;0;0;0;0;0;0;0;0;0;0;0;0;0;0;0;0;0;0;0;0;0;0;0;0;0;0;1;0;0;1;0;0;0;0;1;0;0;0;0;0;0;0;0;0;0;0;0;0;0;0;0;0;0;0;0;0;0;0;0;0;0;0;0;0;0;0;0;0;0;0;1;0;0;0;0;0;0;0;0;0;0;0;0;0;0;0;0;1;0;0;0;0;1;0;0;1;0;0;0;0;0;0;0;0;0;0;0;0;0;1;0;0;0;0;0;0;0;0;0;0;0;0;1;0;0;0;0;0;0;0;0;0;0;0;0;0;0;0;0;0;0;0;0;0;0;0;0;0;0;0;0;0;0;0;0;0;0;0;0;0;0;0;0;0;0;0;0;0;0;0;0;0;0;0;0;0;0;0;0;0;0;0;0;0;0;0;0;0;0;0;0;0;0;1;0;0;0;0;0;0;0;0;0;0;0;0;0;0;0;0;0;0;0;0;0;0;0;0;1;1;0;0;0;0;0;0;0;0;0;0;0;0;0;1;0;0;1;0;0;0;0;0;0;0;0;0;0;0;0;0;0;0;0;0;0;0;0;0;0;0;0;0;0;0;1;0;0;0;0;0;0;0;0;0;0;0;0;0;0;0;0;0;0;0;0;0;0;0;0;0;0;0;0;0;0;0;0;0;0;0;0;0;0;0;0;0;0;0;0;0;0;0;0;0;0;0;0;0;0;0;0;0;0;0;0;0;0;0;0;0;0;0;0;0;0;0;0;0;0;0;0;0;0;0;0;0;0;0;0;0;0;1;0;0;0;0;0;0;0;0;0;0;0;0;0;0;0;0;0;0;0;0;0;0;0;0;0;0;0;0;0;0;0;0;0;0;0;0;1;0;0;0;0;0;0;0;0;0;0;0;0;0;0;0;0;0;0;0;0;0;0;0;0;0;0;0;0;0;0;0;0;0;0;0;0;0;0;0;0;0;0;0;0;0;0;0;0;0;1;0;0;0;0;0;0;0;0;0;0;0;0;0;0;0;0;0;0;0;0;0;1;1;0;0;0;0;0;0;0;0;0;0;0;0;0;0;0;0;0;0;0;1;0;0;1;0;0;0;0;0;0;0;0;0;0;0;1;0;0;0;0;0;0;0;0;0;0;0;0;0;0;0;0;0;0;0;0;0;0;0;0;0;1;0;0;0;0;0;0;1;0;0;0;0;0;0;0;1;0;0;0;0;0;0;0;0;0;0;0;0;0;1;1;0;0;0;0;0;0;0;0;0;0;0;0;0;0;0;0;0;0;0;0;0;0;0;0;0;0;0;0;0;0;0;1;0;0;0;0;0;0;0;0;0;0;0;0;0;0;0;0;0;0;0;0;1;0;0;0;0;0;0;0;0;0;0;0;0;0;0;0;0;0;0;0;0;0;0;0;1;0;0;0;0;0;0;0;0;0;0;0;0;0;0;0;0;0;0;0;0;0;1;0;0;0;0;0;0;0;0;0;0;0;0;0;0;0;0;0;0;0;1;0;0;0;0;0;0;0;0;0;0;0;0;0;0;0;0;1;0;0;0;0;0;0;0;0;0;0;0;0;0;0;0;0;0;0;0;0;0;0;0;0;0;0;0;1;0;0;0;0;0;0;0;0;0;0;1;0;0;0;0;0;0;0;0;0;0;0;0;0;0;0;0;0;0;0;0;0;0;0;0;0;0;0;0;0;0;0;0;0;0;0;0;0;0;0;0;0;0;0;0;0;0;0;0;0;0;0;0;0;0;0;0;1;0;0;1;0;0;0;0;0;0;0;0;0;0;0;0;0;0;0;0;0;0;0;0;0;0;0;0;0;0;0;0;0;0;0;0;0;0;0;0;0;0;0;0;0;0;0;0;0;0;0;0;0;0;0;0;0;0;0;0;0;0;0;0;0;0;0;1;0;0;0;0;0;0;0;0;0;0;0;0;0;0;1;0;0;0;0;0;0;0;0;0;0;0;0;0;1;0;0;1;0;0;0;0;0;0;0;0;0;0;0;0;0;0;0;0;0;0;0;0;0;0;0;0;0;0;0;0;0;0;0;0;0;0;0;0;0;0;0;0;0;0;0;0;0;0;0;0;0;0;0;0;0;0;1;0;0;0;0;0;0;0;0;0;0;0;0;0;0;0;0;0;0;0;0;0;0;0;0;0;0;0;0;1;0;0;0;0;0;0;0;0;0;0;0;0;0;0;0;0;0;0;0;0;0;0;0;0;0;0;0;0;0;0;0;0;0;0;0;0;0;0;0;0;0;0;0;0;0;0;0;0;0;0;0;0;0;1;1;0;0;0;0;0;0;0;0;0;0;0;0;0;0;1;1;0;0;0;0;0;0;0;0;0;0;0;0;0;0;0;0;0;0;0;0;0;0;1;0;0;0;0;0;0;0;0;0;1;0;0;0;0;0;0;0;0;0;0;0;0;0;0;0;0;0;0;0;0;0;0;0;0;0;0;0;0;0;0;0;0;0;0;0;0;0;0;0;0;0;0;0;0;0;0;0;0;0;1;0;0;0;0;0;0;0;0;0;0;0;0;0;0;0;0;0;0;0;0;0;0;0;0;1;0;0;0;0;0;0;0;0;0;0;0;0;0;0;0;0;0;0;0;0;0;0;0;0;0;0;0;0;0;0;0;0;0;0;1;0;0;0;0;0;0;0;0;0;0;1;0;0;0;0;0;0;0;0;0;0;0;0;0;0;0;0;0;0;0;0;0;0;0;0;0;0;1;0;0;0;0;0;0;0;0;0;0;0;0;0;0;0;0;0;0;0;0;0;0;0;0;0;0;0;0;0;0;0;0;1;0;0;0;0;0;0;0;0;0;0;0;0;0;0;0;0;0;0;0;0;0;0;0;0;0;0;0;0;0;0;0;0;0;0;0;0;0;1;0;0;0;0;0;0;0;0;0;0;0;0;0;0;0;0;0;0;0;0;0;0;0;0;1;0;0;0;0;0;0;0;0;0;0;0;0;0;0;0;0;0;0;0;0;0;0;0;0;0;0;0;0;0;0;0;0;0;0;0;0;0;0;0;1;0;1;0;0;0;0;0;0;0;0;0;0;0;0;0;0;0;0;1;1;0;0;0;0;0;0;0;0;0;0;0;0;0;0;0;0;0;0;0;0;0;0;0;0;0;0;0;0;0;0;0;0;0;1;0;0;0;0;0;0;0;0;0;0;0;0;0;0;0;0;0;0;0;0;0;0;0;0;0;0;0;0;0;0;0;0;0;0;0;0;0;0;0;0;0;0;0;0;0;0;0;0;0;0;0;0;0;0;0;0;0;0;0;0;0;0;0;0;0;0;0;0;0;0;0;0;0;0;0;0;0;0;0;0;0;0;0;0;0;0;0;0;1;0;0;0;0;0;0;0;0;0;0;0;0;0;0;0;0;0;0;0;0;0;0;0;0;0;0;0;0;0;0;0;0;0;0;0;0;0;0;0;0;0;0;0;0;0;0;0;0;1;1;0;0;0;0;0;0;0;0;0;0;0;0;0;0;0;1;0;0;0;0;0;0;0;0;0;0;0;0;0;1;0;0;0;0;0;0;0;0;0;0;0;0;0;0;0;0;0;0;0;0;0;0;0;0;0;0;0;0;0;1;1;1;0;0;0;0;0;0;0;0;0;0;0;1;0;0;0;0;0;0;0;0;0;0;0;0;0;0;0;0;0;0;0;0;0;0;0;0;0;0;0;0;0;0;0;0;0;0;0;0;0;0;0;0;0;0;0;0;0;0;0;0;0;0;0;0;0;0;0;0;0;0;0;0;0;0;0;0;0;0;0;0;0;0;0;0;0;0;0;0;0;0;0;0;0;0;0;0;0;0;0;1;0;0;0;0;0;0;0;0;0;0;0;0;0;0;0;0;0;0;0;0;0;0;0;0;0;0;1;0;0;0;0;0;0;0;0;0;0;0;0;0;0;0;0;0;0;0;0;0;0;0;0;0;0;0;0;0;0;0;0;0;0;0;0;0;0;0;0;0;0;0;0;0;0;0;0;0;0;0;0;0;0;0;0;0;0;0;0;0;0;0;0;0;0;0;0;0;0;0;0;0;0;0;0;0;0;0;0;0;0;0;0;0;0;0;0;0;0;0;0;0;0;0;0;0;0;0;0;0;0;0;0;0;0;0;0;0;0;0;0;0;0;0;0;0;0;0;0;0;0;0;0;0;0;0;0;0;0;0;0;0;0;0;0;0;0;0;0;0;0;0;0;0;0;0;0;0;0;0;0;0;0;0;0;1;0;0;0;0;0;0;0;0;0;0;0;0;0;0;0;0;0;1;0;0;0;0;0;0;0;0;0;0;0;0;0;0;0;0;0;0;0;0;0;0;0;0;0;0;0;0;0;0;0;0;0;0;0;0;0;0;0;0;0;0;0;0;0;0;0;0;0;0;0;0;0;0;0;0;0;0;0;0;0;0;0;0;0;0;0;0;0;0;0;0;0;0;0;0;0;0;0;0;0;0;0;0;0;0;0;0;0;0;0;0;0;0;0;0;0;0;0;0;0;0;0;0;0;0;0;0;0;0;0;0;0;0;0;0;0;0;0;0;0;0;0;0;0;0;0;0;0;0;0;0;0;0;0;0;0;0;0;0;0;0;0;0;0;0;0;0;0;0;0;0;1;0;1;1;0;0;0;0;0;0;0;0;0;0;0;0;0;0;0;0;0;0;0;0;0;0;0;0;0;0;0;0;0;0;0;0;0;0;0;0;0;0;0;0;0;0;0;0;0;0;0;0;0;0;0;0;0;0;0;0;0;0;0;0;0;0;0;0;0;0;0;0;0;0;0;0;0;0;0;0;0;0;0;0;0;0;0;0;0;0;0;0;0;0;0;0;0;0;0;0;0;0;0;0;0;0;0;0;0;0;0;0;0;0;0;0;0;0;0;0;0;0;0;0;0;0;0;0;0;0;0;0;0;0;0;0;0;0;0;0;0;0;0;0;0;0;0;0;0;0;0;0;0;0;0;0;0;0;0;0;0;0;0;0;0;0;0;0;0;0;0;0;0;0;0;0;0;0;0;0;0;0;0;0;0;0;0;0;0;0;0;0;0;0;0;0;0;0;1;0;0;0;0;0;0;0;0;0;0;0;0;0;0;0;0;0;0;0;0;0;0;0;0;0;0;0;0;0;1;1;0;0;0;0;0;0;0;0;0;0;0;0;0;0;0;0;0;0;0;0;0;0;0;0;0;0;0;0;0;0;0;0;0;0;0;0;0;0;0;0;0;0;0;0;0;0;0;0;0;0;0;0;0;0;0;0;0;0;0;0;0;0;0;0;0;0;0;0;0;0;0;0;0;0;0;0;0;0;0;0;1;0;0;0;0;0;0;0;0;0;0;0;0;0;0;0;0;0;0;0;0;0;0;0;1;0;0;0;0;0;0;0;0;0;0;0;0;0;0;0;0;0;0;0;0;0;0;0;0;0;0;0;0;1;0;0;0;0;0;0;0;0;0;0;0;0;0;0;0;0;0;0;0;0;0;0;0;0;0;0;0;0;0;0;0;0;0;0;0;0;0;0;0;0;0;0;0;0;0;0;0;0;0;0;0;0;0;0;0;0;0;0;0;0;0;0;0;0;0;0;0;0;0;0;0;0;0;0;0;0;0;0;0;0;0;0;0;0;0;0;0;0;0;0;1;0;0;0;0;0;0;0;0;0;0;0;0;0;0;0;0;0;0;0;0;0;0;0;0;0;0;0;0;0;0;0;0;0;0;0;0;0;0;0;0;0;0;0;0;0;0;0;0;0;0;0;0;0;0;0;0;0;0;0;0;0;0;0;0;0;0;0;0;0;0;0;0;0;0;0;0;0;0;0;0;0;0;0;0;0;0;0;0;0;0;0;0;0;0;0;0;0;0;0;0;0;0;0;0;0;0;0;0;0;0;0;0;0;0;0;0;0;0;0;0;0;0;0;0;0
strain108;Lactococcus lactis subsp. lactis;1;1;1;1;1;1;1;1;1;1;1;1;1;1;1;1;1;1;1;1;1;1;1;1;1;1;1;1;0;1;1;1;1;1;1;1;1;1;1;1;1;1;1;1;1;1;1;1;1;1;1;1;1;0;1;1;1;1;1;1;1;1;1;1;1;1;1;1;1;1;1;1;1;1;1;1;1;1;1;1;1;1;1;1;1;1;1;1;1;1;1;1;1;1;1;1;1;1;1;1;1;1;1;1;0;1;0;1;0;1;1;1;1;1;1;1;1;1;1;1;1;1;1;1;1;1;1;1;1;1;1;1;1;1;1;1;0;1;0;1;1;1;1;1;1;1;1;1;1;1;1;1;1;1;1;1;1;1;1;1;1;1;1;1;1;1;1;1;1;1;1;1;1;1;1;1;1;1;1;1;1;1;1;1;1;1;1;1;1;1;1;0;1;1;1;1;1;1;1;1;1;0;1;1;1;1;1;1;1;1;0;1;1;1;1;1;1;1;1;0;1;0;1;1;1;1;1;1;1;1;1;1;1;1;0;1;1;1;1;1;1;1;1;1;1;1;1;1;1;1;1;1;1;1;1;1;1;1;1;1;1;1;1;1;1;1;1;1;1;1;1;1;1;1;1;1;1;1;1;1;1;1;1;1;1;1;1;1;1;1;1;1;1;1;1;1;1;1;1;1;1;1;1;1;1;1;1;1;1;1;1;1;1;1;1;1;1;1;1;1;1;1;1;1;1;1;1;1;1;1;1;1;1;1;0;1;1;1;1;1;1;1;1;1;1;1;0;1;1;1;1;1;1;1;1;1;1;1;1;1;1;1;1;1;1;1;1;1;1;1;1;1;0;1;1;1;1;1;1;1;1;1;1;1;1;0;1;1;1;1;1;1;1;1;1;1;1;1;1;1;1;1;1;0;1;1;1;1;1;1;1;1;1;1;1;1;1;1;1;1;1;1;1;1;1;1;0;1;1;1;1;1;1;1;1;1;1;1;1;1;0;0;1;1;1;1;1;1;1;0;1;1;1;1;1;1;1;1;1;1;1;0;1;0;1;1;1;1;1;1;1;1;1;1;0;1;1;1;1;1;0;1;1;1;1;1;0;0;1;1;1;1;0;1;0;1;1;1;1;0;1;1;1;1;0;1;1;1;1;1;0;1;0;0;0;1;1;1;1;1;1;1;1;1;1;1;1;1;1;1;1;1;1;0;1;1;1;1;1;1;0;0;1;1;1;0;1;1;1;1;1;0;1;0;1;1;0;1;0;1;1;1;0;1;1;1;1;1;1;1;1;1;1;0;0;1;1;1;1;1;0;1;1;1;1;0;1;1;1;1;1;1;0;1;0;1;0;1;0;1;0;0;1;1;1;1;1;1;1;1;1;0;1;1;1;0;1;1;1;1;1;1;1;1;0;1;1;1;1;1;1;1;1;1;0;0;1;1;1;1;1;1;0;1;1;1;1;1;1;1;1;1;1;0;1;0;1;1;1;1;0;1;1;1;1;1;1;1;0;1;1;0;1;1;0;0;1;1;1;1;1;1;0;1;1;1;1;1;1;1;1;1;1;1;0;1;0;1;1;0;1;1;1;0;1;1;0;1;0;1;0;1;1;1;0;1;1;1;1;1;1;0;1;1;1;1;1;0;0;1;0;1;1;1;1;1;1;0;0;1;1;0;1;1;0;1;0;1;1;1;1;0;1;1;1;0;1;1;1;1;1;0;0;0;0;1;1;1;0;1;1;0;1;1;0;1;0;0;1;0;1;1;1;0;1;1;0;0;1;1;0;0;1;1;0;0;0;0;1;1;1;1;0;0;1;0;0;0;1;0;0;0;1;0;0;0;0;1;0;0;0;0;0;1;1;1;1;0;0;0;1;1;0;0;1;0;0;0;0;1;0;1;0;0;1;1;0;1;1;1;0;0;1;0;0;0;0;0;0;0;0;1;1;0;1;1;1;0;0;0;0;0;0;0;1;0;0;0;0;1;1;0;0;0;1;0;0;1;1;0;0;0;1;1;0;1;0;0;0;0;0;0;1;1;0;0;0;0;0;0;0;1;0;1;0;0;0;0;1;0;1;1;1;0;0;0;0;1;0;0;0;0;0;1;1;0;0;0;1;0;1;1;0;0;1;0;0;1;1;0;1;1;0;1;0;0;0;0;0;0;0;0;0;1;0;0;0;0;0;0;0;0;0;0;0;0;0;0;0;0;0;0;0;0;0;0;0;0;0;0;0;0;0;0;0;0;0;0;0;0;0;0;0;0;0;0;0;0;0;0;1;0;0;0;0;0;0;0;0;0;1;0;0;0;0;0;0;0;0;0;0;0;0;0;0;1;0;0;1;0;0;0;0;0;0;1;0;0;0;1;0;0;0;0;0;0;0;0;0;0;0;1;1;0;0;0;0;0;0;0;0;0;0;0;0;0;0;0;0;0;0;0;0;0;0;0;0;0;0;1;1;0;0;0;0;0;0;0;1;0;0;0;1;0;0;0;0;0;0;0;0;0;0;0;0;0;0;0;0;0;0;0;0;0;0;0;0;0;0;1;0;0;0;0;0;0;0;0;0;0;0;0;0;0;0;0;0;0;0;0;0;0;0;0;0;0;0;0;0;0;0;0;0;0;0;0;0;0;0;0;0;0;0;0;0;0;0;0;0;0;0;0;0;0;0;0;0;0;0;0;0;0;0;0;1;0;0;0;0;1;0;1;0;0;0;0;0;1;0;0;0;0;0;0;0;0;0;0;0;1;0;1;0;1;0;0;0;0;0;0;0;0;0;0;0;0;0;0;0;0;0;1;0;0;0;0;0;0;0;0;0;0;0;0;0;0;0;0;0;0;0;1;0;1;0;0;0;0;0;0;0;0;0;1;0;0;1;0;0;0;0;0;0;0;0;0;0;0;0;0;0;0;0;0;1;1;0;0;0;0;0;0;0;1;1;0;0;1;0;0;1;1;0;0;0;0;0;0;1;1;0;0;0;0;1;0;0;1;0;1;0;1;0;0;1;0;0;0;0;0;0;0;0;0;0;0;0;0;0;0;0;0;0;0;0;0;1;0;0;0;0;0;1;0;0;0;0;0;0;0;0;0;0;0;0;0;0;0;1;1;0;0;0;0;1;0;0;0;0;0;0;0;0;0;0;0;0;0;0;0;0;1;0;1;0;0;0;0;0;1;0;0;0;1;0;0;0;1;0;0;0;0;0;0;0;0;1;0;0;0;0;0;1;0;0;0;1;0;0;0;1;0;0;0;0;1;0;0;0;0;0;1;0;0;0;0;0;0;1;0;1;0;0;0;0;1;0;0;0;0;0;0;0;0;1;0;0;0;1;0;1;0;0;0;0;1;0;0;0;0;0;0;1;1;0;0;0;0;1;0;1;0;1;0;0;0;1;0;0;0;0;0;0;0;0;0;0;0;0;0;0;0;0;0;1;0;0;0;0;0;0;0;0;0;0;0;1;0;0;1;0;0;0;0;0;0;0;0;0;0;0;0;0;0;1;0;0;0;0;0;0;1;0;0;0;0;0;0;0;0;0;0;0;0;1;1;0;0;0;0;0;0;0;0;0;0;0;0;0;0;0;0;0;0;0;0;0;0;0;1;0;0;0;0;0;0;0;1;0;0;1;1;1;0;0;0;0;0;0;1;0;0;0;0;0;0;0;0;0;0;1;0;0;0;0;0;0;0;0;0;1;0;0;0;0;0;0;0;0;0;0;0;0;0;0;0;0;1;0;0;0;0;0;0;0;0;0;0;1;0;0;0;0;0;0;0;0;0;0;0;1;0;0;0;1;0;0;0;0;0;0;0;0;1;0;0;0;0;0;0;0;0;0;1;0;0;0;0;1;0;0;1;0;0;0;0;0;0;0;0;0;0;0;0;0;0;0;1;0;0;0;0;0;0;0;0;0;0;1;0;0;0;0;0;0;0;0;0;0;0;1;0;0;0;0;0;1;0;0;0;0;0;0;1;0;0;1;1;0;1;0;0;1;1;0;0;0;0;0;0;1;0;0;0;0;1;0;0;0;0;0;1;0;1;0;0;0;0;0;0;0;0;1;1;0;0;0;1;1;0;0;0;0;0;0;0;0;0;0;0;0;0;1;0;0;1;0;0;0;0;0;0;0;0;0;0;0;0;0;0;0;0;0;0;0;0;0;0;0;0;0;0;0;0;0;0;0;0;0;0;1;0;0;0;0;1;0;0;0;1;0;0;0;0;0;0;0;0;0;0;0;0;0;0;0;0;0;0;1;0;0;0;1;1;0;0;0;0;0;0;0;0;0;0;1;0;0;0;1;0;0;0;0;0;0;0;0;0;1;0;1;0;0;0;0;0;0;0;0;0;0;0;0;0;0;0;0;0;0;1;0;0;0;1;0;0;0;0;0;0;0;0;0;0;1;0;0;0;1;0;0;0;0;0;0;0;0;1;1;0;0;0;0;0;0;0;0;0;1;0;0;0;0;0;0;0;0;1;0;1;0;0;0;0;0;1;0;0;0;0;0;1;0;0;0;0;0;0;0;1;0;0;0;0;0;0;1;0;0;0;0;0;0;0;1;0;0;0;0;0;0;0;0;0;0;0;0;0;0;0;0;0;0;0;0;0;0;0;0;0;0;0;0;0;0;0;0;0;0;0;0;0;0;0;1;0;0;0;0;0;1;0;0;0;0;0;0;0;1;0;0;0;0;0;0;1;0;0;0;1;0;0;0;0;0;0;0;0;0;0;1;0;0;0;0;0;0;1;0;0;0;0;1;1;0;0;0;0;0;1;0;0;0;0;0;0;0;1;1;0;0;0;0;0;0;0;0;0;0;0;1;0;1;0;0;0;1;0;0;0;0;0;0;0;0;1;0;0;0;0;0;0;0;0;0;1;0;0;0;0;0;1;0;0;0;0;1;1;1;0;0;1;0;1;0;0;0;0;0;0;1;1;0;0;0;0;0;0;1;0;0;0;0;0;0;0;1;0;0;0;0;0;0;0;0;0;0;0;0;1;0;0;0;0;0;0;0;0;1;0;0;0;0;0;0;0;0;0;0;0;0;0;0;0;0;0;0;0;0;0;1;0;0;0;0;0;0;0;0;0;0;0;0;0;0;0;1;0;0;0;0;0;0;0;0;0;0;0;0;0;0;0;0;0;0;0;1;0;0;0;0;0;0;0;0;0;0;0;0;1;0;1;0;0;0;0;0;0;0;0;0;0;0;0;0;0;0;0;0;0;0;0;0;0;0;0;0;0;0;0;0;0;0;0;0;0;1;1;0;0;0;1;0;0;0;0;0;0;0;0;0;0;0;0;0;0;0;0;0;0;1;0;0;0;0;0;0;0;0;0;0;0;0;0;1;0;1;0;0;0;0;0;0;0;0;0;0;1;0;0;0;0;0;1;0;0;0;0;1;0;0;0;0;0;1;0;0;0;0;0;0;0;0;0;0;0;1;0;0;0;0;0;0;0;0;0;0;1;1;0;0;0;0;0;1;0;0;0;0;1;0;0;0;0;0;0;1;0;0;0;1;0;0;0;0;0;1;0;0;0;0;0;0;0;0;0;0;0;0;0;0;0;0;0;0;0;1;0;0;0;0;0;0;0;0;0;1;0;0;1;0;0;0;0;0;0;0;0;0;0;0;0;0;0;0;0;0;0;0;0;1;0;0;0;0;0;0;0;1;0;0;0;0;0;0;0;1;0;0;0;0;0;0;0;0;0;0;0;1;0;0;0;0;0;0;0;1;0;0;1;0;0;1;0;0;0;0;0;0;0;0;0;0;0;0;0;0;0;0;0;0;0;0;0;0;0;0;0;0;0;1;0;0;0;1;0;0;0;0;0;0;0;0;0;0;0;0;0;0;0;0;0;0;0;0;0;0;0;0;1;0;0;0;0;0;0;0;0;0;0;0;0;0;0;0;0;1;0;0;0;0;0;0;0;0;1;0;0;0;0;0;0;0;0;0;0;1;0;0;0;0;0;0;0;0;0;0;0;1;0;0;0;0;0;0;0;0;0;0;0;0;0;0;0;0;1;0;0;0;0;0;0;0;1;0;0;0;0;0;0;0;0;0;0;0;0;0;0;1;0;0;0;0;0;0;1;0;0;0;1;0;0;1;1;0;0;0;0;0;0;0;0;0;1;1;0;0;0;0;0;0;0;0;0;0;0;0;0;0;0;0;0;0;0;1;0;0;0;0;0;0;0;0;0;0;0;0;0;0;0;1;0;0;0;0;0;0;1;0;0;0;0;0;0;0;0;0;0;0;0;0;0;0;0;0;0;0;0;0;0;0;0;0;0;0;0;1;0;0;0;1;0;0;0;0;0;0;0;0;0;0;0;0;0;0;1;1;0;0;0;0;0;0;0;0;0;1;0;0;0;0;0;0;0;0;0;0;0;1;0;0;0;0;0;0;0;0;0;0;0;1;0;0;0;1;0;0;0;0;0;1;0;0;0;0;0;0;0;0;0;0;0;0;1;0;0;0;0;0;0;0;0;0;0;0;0;0;0;0;0;0;0;0;0;0;0;0;0;1;0;1;1;0;0;1;0;0;0;0;1;0;1;0;0;0;0;0;0;0;0;0;0;0;0;0;0;0;0;0;0;0;0;0;0;0;0;1;0;0;0;0;0;0;0;0;0;1;0;0;0;0;0;0;0;0;1;0;0;0;0;0;0;0;0;0;0;0;1;1;1;1;0;0;0;0;0;0;0;0;0;0;0;0;0;0;0;0;0;0;0;0;0;0;0;0;0;0;0;1;0;0;0;0;1;0;0;0;0;0;0;0;0;0;0;0;0;0;0;0;0;0;0;0;1;0;0;0;0;0;0;0;0;0;0;0;0;0;0;0;0;0;0;0;0;0;0;0;0;0;0;0;0;0;0;0;0;1;0;0;0;0;0;0;0;0;0;0;0;0;0;0;1;1;1;0;0;1;0;0;0;0;0;0;0;0;0;0;1;0;0;0;0;1;0;0;0;0;0;0;0;0;0;0;0;0;0;1;0;0;0;0;0;0;0;0;0;0;0;0;0;0;0;0;0;0;0;0;0;0;0;0;0;0;0;0;0;0;1;0;0;0;0;0;0;0;0;0;0;0;0;0;0;0;0;0;0;0;0;0;0;0;0;0;0;1;0;0;0;0;0;0;0;0;0;1;0;0;0;0;0;0;0;0;0;0;0;0;0;0;0;0;0;0;0;0;0;0;0;0;0;0;0;0;0;0;0;0;0;0;0;0;0;0;0;0;0;0;0;0;0;0;0;0;0;0;0;0;0;0;0;1;0;0;0;0;0;0;1;0;0;0;0;0;0;0;0;0;0;0;0;0;0;0;1;0;0;0;0;1;0;0;0;0;0;0;0;0;0;0;0;1;0;0;0;0;0;0;0;0;0;0;0;0;0;0;0;0;1;0;0;0;0;0;0;0;0;0;0;0;0;0;0;0;0;0;0;0;0;0;0;0;0;1;0;0;0;0;0;0;0;1;0;0;1;0;0;0;0;0;0;0;0;0;0;1;0;0;0;0;0;0;1;0;0;0;1;0;0;0;0;0;0;1;0;0;0;0;0;0;0;0;0;0;0;0;0;0;0;0;0;0;1;0;0;0;1;0;0;0;0;1;0;1;0;0;0;0;0;0;0;0;0;0;1;1;0;0;0;0;0;1;0;0;0;0;0;1;0;0;0;0;0;0;0;0;0;0;0;0;0;0;0;0;0;0;0;0;0;0;0;1;0;0;0;0;0;0;0;0;0;0;0;0;0;0;0;0;0;0;0;0;1;0;0;0;0;0;0;0;0;1;0;0;0;0;0;0;1;0;0;0;0;0;0;0;0;0;1;0;0;0;0;1;0;0;0;0;0;0;0;0;0;1;0;0;0;0;0;0;0;0;0;0;0;0;0;1;0;0;0;0;0;0;0;0;0;0;0;0;0;1;0;0;0;0;0;0;0;0;0;0;0;0;0;0;0;0;0;0;0;0;0;0;0;0;0;0;0;0;0;0;0;1;0;1;0;0;1;0;0;0;0;0;0;0;0;0;0;0;0;0;0;0;0;0;0;0;0;0;0;0;0;0;0;0;0;0;0;1;0;0;0;0;0;0;0;0;0;0;0;0;1;0;0;0;0;0;0;0;0;0;0;0;0;0;0;0;1;0;0;0;0;0;0;0;0;0;0;0;0;0;0;0;0;0;0;0;0;0;1;0;1;0;0;0;0;0;1;0;0;0;0;0;0;0;0;1;0;0;0;0;0;0;0;0;0;0;0;0;0;0;0;0;0;0;0;0;0;0;0;0;0;0;0;0;0;0;0;0;0;0;0;1;0;0;0;0;0;0;0;0;0;0;0;0;0;0;0;0;0;0;0;0;0;1;1;0;1;0;0;0;0;0;0;0;0;0;0;0;0;0;0;0;0;0;0;1;0;0;0;0;0;0;0;0;0;0;0;0;0;0;0;0;0;0;0;0;0;0;0;1;1;0;0;0;0;1;0;0;0;0;0;0;0;0;0;0;0;0;0;0;0;0;0;0;1;0;0;0;0;0;0;0;0;0;0;0;0;0;0;0;0;0;0;0;1;0;0;0;0;0;0;0;0;0;0;0;0;0;0;0;0;0;0;0;1;0;0;0;0;0;0;0;0;0;0;0;0;1;0;1;0;0;0;0;0;0;0;0;0;0;0;0;0;0;0;0;0;0;0;0;0;0;0;0;0;0;0;0;0;0;0;0;0;0;0;0;0;0;0;0;0;0;0;0;0;0;0;0;0;0;0;0;0;0;0;0;0;0;0;0;0;0;0;0;0;0;0;0;0;0;0;0;0;0;0;0;0;0;0;0;0;0;1;0;0;0;0;0;0;0;0;0;0;0;0;0;0;0;0;0;0;0;0;0;0;0;0;0;0;0;0;0;0;0;0;0;0;0;0;0;0;0;0;0;0;0;0;0;0;1;0;0;0;0;0;0;0;0;0;0;0;0;0;0;0;0;0;0;0;0;0;0;0;0;0;0;0;0;0;0;0;0;0;0;0;0;0;0;0;0;0;0;1;0;1;0;0;0;0;0;0;0;0;0;0;0;0;0;0;0;0;0;0;0;0;0;0;0;0;0;0;0;0;0;0;0;0;0;0;0;0;0;0;0;0;0;0;1;0;0;0;0;0;1;0;0;0;0;0;0;0;0;0;0;1;0;0;0;0;0;0;1;0;0;0;0;0;0;0;0;0;0;0;0;0;0;0;0;0;0;0;0;0;0;0;0;0;0;0;0;0;0;0;0;0;0;0;0;0;0;0;0;0;0;0;0;0;0;0;0;0;0;0;0;1;0;0;1;0;0;1;0;0;0;0;1;0;0;0;0;0;0;0;0;0;0;0;0;0;0;0;0;0;0;0;0;0;0;0;0;0;0;0;0;0;0;0;0;0;0;0;1;0;0;0;0;0;0;0;0;0;0;0;0;0;0;0;0;1;0;0;0;0;1;0;0;1;0;0;0;0;0;0;0;0;0;0;0;0;0;0;0;0;0;0;0;0;0;0;0;0;0;0;1;0;0;0;0;0;0;0;0;0;0;0;0;0;0;0;0;0;0;0;0;0;0;0;0;0;0;0;0;0;0;0;0;0;1;0;0;0;0;0;0;0;0;0;0;0;0;0;0;0;0;1;0;0;0;0;0;0;0;0;0;0;0;0;0;0;1;0;0;0;0;1;0;0;0;0;0;0;0;0;0;0;0;0;0;0;0;0;0;0;0;0;0;0;0;0;1;1;0;0;0;0;0;0;0;0;0;0;0;0;0;1;0;0;1;0;0;0;0;0;0;0;0;0;0;0;0;0;0;0;0;0;0;0;0;0;0;0;0;0;0;0;1;0;0;0;0;0;0;0;0;0;0;0;0;0;0;0;0;0;0;0;0;0;0;0;0;0;0;0;0;0;0;0;0;0;0;0;0;0;0;0;0;0;0;0;0;0;0;0;0;0;0;0;0;0;0;0;0;0;0;0;0;0;0;0;0;0;0;0;0;0;0;0;0;0;0;0;0;0;0;0;0;0;0;0;0;0;0;1;0;0;0;0;0;0;0;0;0;0;0;0;0;0;0;0;1;0;0;0;0;0;0;0;0;0;0;0;0;0;0;0;0;0;0;0;1;0;0;0;0;0;0;0;0;0;0;0;0;0;0;0;0;0;0;0;0;0;0;0;0;0;0;0;0;0;0;0;0;0;0;0;0;0;0;1;0;0;0;0;0;0;0;0;0;0;1;0;0;0;0;0;0;0;0;0;0;0;0;0;0;0;0;0;0;0;0;0;1;1;0;0;0;0;0;0;0;0;0;0;0;0;0;0;0;0;0;0;0;1;0;0;1;0;0;0;0;0;0;0;0;0;0;0;1;0;0;0;0;0;0;0;0;0;0;0;0;0;0;0;0;0;0;0;0;0;0;0;0;0;0;0;0;0;0;0;0;1;0;0;0;0;0;0;0;1;0;0;0;0;0;0;0;0;0;0;0;0;0;1;1;0;0;0;0;0;0;0;0;0;0;0;0;0;0;0;0;0;0;0;0;0;0;0;0;0;0;0;0;0;0;0;1;0;0;0;0;0;0;0;0;0;0;0;0;0;0;0;0;0;0;0;0;1;0;0;0;0;0;0;0;0;0;0;0;0;0;0;0;0;0;0;0;0;0;0;0;1;0;0;0;0;0;0;0;0;0;0;0;0;0;0;0;0;0;0;0;0;0;1;0;0;0;0;0;0;0;0;0;0;0;0;0;0;1;0;0;0;0;1;0;0;0;0;0;0;0;0;0;0;0;0;0;0;0;0;1;0;0;0;0;0;0;0;0;0;0;0;0;0;0;0;0;0;0;0;0;0;0;0;0;0;0;0;1;0;0;0;0;0;0;0;0;0;0;1;0;0;0;0;0;0;0;0;0;0;0;0;0;0;0;0;0;0;0;0;0;0;0;0;0;0;0;0;0;0;0;0;0;0;0;0;0;0;0;0;0;0;0;0;0;0;0;0;0;0;0;0;0;0;0;0;1;0;0;0;0;0;1;0;0;0;0;0;0;0;0;0;0;0;0;0;0;0;0;0;0;0;0;0;0;0;0;0;0;0;0;0;0;0;0;0;0;0;0;0;0;0;0;0;0;0;0;0;0;0;0;0;0;0;0;0;0;0;0;0;0;0;0;1;0;0;0;0;0;0;0;0;0;0;0;0;0;0;1;0;0;0;0;0;0;0;0;0;0;0;0;0;1;0;0;1;0;0;0;0;0;0;0;0;0;0;0;0;0;0;0;0;0;0;0;0;0;0;0;0;0;0;0;0;0;0;0;0;0;0;0;0;0;0;0;0;0;0;0;0;0;0;0;0;0;0;0;0;0;0;1;0;0;0;0;0;0;1;0;0;0;0;0;0;0;0;0;0;0;0;0;0;0;0;0;0;0;0;0;1;0;0;0;0;0;0;0;0;0;0;0;0;0;0;0;0;0;0;0;0;0;0;0;0;0;0;0;0;0;0;0;0;0;0;0;0;0;0;0;0;1;0;0;0;0;0;0;0;0;0;0;0;0;1;1;0;0;0;0;0;0;0;0;0;0;0;0;0;0;1;1;0;0;0;0;0;0;0;0;0;0;0;0;0;0;0;0;0;0;0;0;0;0;1;0;0;0;0;0;0;0;0;0;1;1;0;0;0;0;0;0;0;0;0;0;0;0;0;0;0;0;0;0;0;0;0;0;0;0;0;0;0;0;0;0;0;0;0;0;0;0;0;0;0;0;0;0;0;0;0;0;0;0;1;1;0;0;0;0;0;0;0;0;0;0;0;0;0;0;0;0;0;0;0;0;0;0;0;1;0;0;0;0;0;0;0;0;0;0;0;0;0;0;0;0;0;0;0;0;0;0;0;0;0;0;0;0;0;0;0;0;0;0;1;0;0;0;0;0;0;0;0;0;0;1;0;0;0;0;0;0;0;0;0;0;0;0;0;0;0;0;0;0;0;0;0;0;0;0;0;0;1;0;0;0;0;0;0;0;0;0;0;0;0;0;0;0;0;0;0;0;0;0;0;0;0;0;0;0;0;0;0;0;0;1;0;0;0;0;0;0;0;0;0;0;0;0;1;0;0;0;0;0;0;0;0;0;0;0;0;0;0;0;0;0;0;0;0;0;0;0;0;1;0;0;0;0;0;0;0;0;0;0;0;0;0;0;0;0;0;0;0;0;0;0;0;0;0;0;0;0;0;0;0;0;0;0;0;0;0;0;0;0;0;0;0;0;0;0;0;0;0;0;0;0;0;0;0;0;0;0;0;0;0;0;0;0;1;0;1;0;0;0;0;0;0;0;0;0;0;0;0;0;0;0;0;0;0;0;0;0;0;0;0;0;0;0;0;0;0;0;0;0;0;0;0;0;0;0;0;0;0;0;0;0;0;0;0;0;0;0;1;0;0;0;0;0;0;0;0;0;0;0;0;0;0;0;0;0;0;0;0;0;0;0;0;0;0;0;0;0;0;0;0;0;0;0;0;0;0;0;0;0;0;0;0;0;0;0;0;0;0;0;0;0;0;0;0;0;0;0;0;0;0;0;0;0;0;0;0;0;0;0;0;0;0;0;0;0;0;0;0;0;0;0;0;0;0;0;0;0;0;0;0;0;0;0;0;0;0;0;0;0;0;0;0;0;0;0;0;0;0;0;0;0;0;0;0;0;0;0;0;0;0;0;0;0;0;0;0;0;0;0;0;0;0;0;0;0;1;1;0;0;0;0;0;0;0;0;0;0;0;0;0;0;0;1;0;0;0;0;0;0;0;0;0;0;0;0;0;1;0;0;0;0;0;0;0;0;0;0;0;0;0;0;0;0;0;0;0;0;0;0;0;0;0;0;0;0;0;1;0;1;0;0;0;0;0;0;0;0;0;0;0;1;0;0;0;0;0;0;0;0;0;0;0;0;0;0;0;0;0;0;0;0;0;0;0;0;0;0;0;0;0;0;0;0;0;0;0;0;0;0;0;0;0;0;0;0;0;0;0;0;0;0;0;0;0;0;0;0;0;0;0;0;0;0;0;0;0;0;0;0;0;0;0;0;0;0;0;0;0;0;0;0;0;0;0;0;0;0;0;1;0;0;0;0;0;0;0;0;0;0;0;0;0;0;0;0;0;0;0;0;0;0;0;0;0;0;1;0;0;0;0;0;0;0;0;0;0;0;0;0;0;0;0;0;0;0;0;0;0;0;0;0;0;0;0;0;0;0;0;0;0;0;0;0;0;0;0;0;0;0;0;0;0;0;0;0;0;0;0;0;0;0;0;0;0;0;0;0;0;0;0;0;0;0;0;0;0;0;0;0;0;0;0;0;0;0;0;0;0;0;0;0;0;0;0;0;0;0;0;0;0;0;0;0;0;0;0;1;0;0;0;0;0;0;0;0;0;0;0;0;0;0;0;0;0;0;0;0;0;0;0;0;0;0;0;0;0;0;0;0;0;0;0;0;0;0;0;0;0;0;0;0;0;0;0;0;0;0;0;0;0;0;0;1;0;0;0;0;0;0;0;0;0;0;0;0;0;0;0;0;0;0;0;0;0;0;0;0;0;0;0;0;0;0;0;0;0;0;0;0;0;0;0;0;0;0;0;0;0;0;0;0;1;0;0;0;0;0;0;0;0;0;0;0;0;0;0;0;0;0;0;0;0;0;0;0;0;0;0;0;0;0;0;0;0;0;0;0;0;0;0;0;0;0;0;0;0;0;0;0;0;0;0;0;0;0;0;0;0;0;0;0;0;0;0;0;0;0;0;0;0;0;0;0;0;0;0;0;0;0;0;0;0;0;0;0;0;0;0;0;0;0;0;0;0;0;0;0;0;0;0;0;0;0;0;0;0;0;0;0;0;0;0;0;0;0;0;0;0;0;0;0;0;0;1;0;1;1;0;0;0;0;0;0;0;0;0;0;0;0;0;0;0;0;0;0;0;0;0;0;0;0;0;0;0;0;0;0;0;0;0;0;0;0;0;0;0;0;0;0;0;0;0;0;0;0;0;0;0;0;0;0;0;0;0;0;0;0;0;0;0;0;0;0;0;0;0;0;0;0;0;0;0;0;0;0;0;0;0;0;0;0;0;0;0;0;0;0;0;0;0;0;0;0;0;0;0;0;0;0;0;0;0;0;0;0;0;0;0;0;0;0;0;0;0;0;0;0;0;0;0;0;0;0;0;0;0;0;0;0;0;0;0;0;0;0;0;0;0;0;0;0;0;0;0;0;0;0;0;0;0;0;0;0;0;0;0;0;0;0;0;0;0;0;0;0;0;0;0;0;0;0;0;0;0;0;0;0;0;0;0;0;0;0;0;0;0;0;0;0;0;0;1;0;0;0;0;0;0;0;0;0;0;0;0;0;0;0;0;0;0;0;0;0;0;0;0;0;0;0;0;0;1;1;0;0;0;0;0;0;0;0;0;0;0;0;0;0;0;0;0;0;0;0;0;0;0;0;0;0;0;0;0;0;0;0;0;0;0;0;0;0;0;0;0;0;0;0;0;0;0;0;0;0;0;0;0;0;0;0;0;0;0;0;0;0;0;0;0;0;0;0;0;0;0;0;0;0;0;0;0;0;0;0;1;0;0;0;0;0;0;0;0;0;0;0;0;0;0;0;0;0;0;0;0;0;0;0;0;0;0;0;0;0;0;0;0;0;0;0;0;0;0;0;0;0;0;0;0;0;0;0;0;0;0;0;0;1;0;0;0;0;0;0;0;0;0;0;0;0;0;0;0;0;0;0;0;0;0;0;0;0;0;0;0;0;0;0;0;0;0;0;0;0;0;0;0;0;0;0;0;0;0;0;0;0;0;0;0;0;0;0;0;0;0;0;0;0;0;0;0;0;0;0;0;0;0;0;0;0;0;0;0;0;0;0;0;0;0;0;0;0;0;0;0;0;0;0;1;0;0;0;0;0;0;0;0;0;0;0;0;0;0;0;0;0;0;0;0;0;0;0;0;0;0;0;0;0;0;0;0;0;0;0;0;0;0;0;0;0;0;0;0;0;0;0;0;0;0;0;0;0;0;0;0;0;0;0;0;0;0;0;0;0;0;0;0;0;0;0;0;0;0;0;0;0;0;0;0;0;0;0;0;0;0;0;0;0;0;0;0;0;0;0;0;0;0;0;0;0;0;0;0;0;0;0;0;0;0;0;0;0;0;0;0;0;0;1;0;0;0;0;0;0
strain109;Lactococcus lactis subsp. lactis;1;1;1;1;1;1;1;1;1;1;1;1;1;1;1;1;1;1;1;1;1;1;1;1;1;1;1;1;1;1;1;1;1;1;1;1;1;1;1;1;1;1;1;1;1;1;1;1;1;1;1;1;1;1;1;1;1;1;1;1;1;1;1;1;1;1;1;1;1;1;1;1;1;1;1;1;1;1;0;1;1;1;1;1;1;1;1;0;1;1;1;1;1;1;1;1;1;1;1;1;1;1;1;1;1;1;1;1;1;1;1;0;1;1;1;1;1;1;1;0;1;1;1;1;0;1;1;1;1;1;1;1;1;1;1;1;0;0;0;0;1;1;1;1;1;1;1;1;1;1;1;1;1;1;1;1;1;1;1;1;1;1;1;1;1;1;1;1;1;1;1;1;1;1;1;1;1;0;1;1;1;1;1;1;1;1;1;1;1;1;1;1;1;1;1;1;1;1;1;0;1;1;1;1;1;1;1;1;1;1;0;1;1;1;1;1;1;1;1;0;1;0;1;1;1;1;1;1;1;1;1;1;1;1;0;1;1;1;1;1;1;1;1;1;1;1;1;1;1;1;1;1;1;1;1;1;1;1;1;1;1;1;1;1;1;1;1;1;1;1;1;1;1;1;1;1;1;1;1;1;1;1;1;1;1;1;0;1;1;1;1;1;1;1;1;1;1;1;1;1;1;1;1;1;1;1;1;1;1;1;1;1;1;1;1;1;1;1;1;1;1;1;1;1;1;1;1;1;1;1;1;1;1;1;1;1;1;1;1;1;1;1;1;1;1;1;1;1;1;1;1;1;1;1;1;1;1;1;1;1;1;1;1;1;1;1;1;1;1;1;1;1;1;1;1;1;1;1;1;1;1;1;1;1;1;0;1;1;1;1;1;1;1;1;1;1;1;1;1;1;1;1;1;1;1;1;1;1;1;1;1;1;1;1;1;1;1;1;1;1;1;1;1;1;1;1;0;1;1;1;1;1;1;1;1;1;1;1;1;1;0;0;1;1;1;1;1;1;1;1;1;1;1;1;1;1;1;1;1;1;1;1;0;0;0;1;1;1;1;1;1;1;1;1;1;0;1;1;1;1;0;0;1;1;1;1;0;1;1;1;1;0;0;1;1;1;1;1;1;0;1;1;1;1;0;1;1;1;1;1;1;1;1;1;0;1;1;1;1;1;1;1;1;1;0;1;1;1;1;1;1;1;1;1;1;1;1;1;1;1;0;1;1;1;1;0;1;1;0;1;1;0;1;1;1;1;1;0;1;0;1;1;1;0;1;1;0;1;1;1;1;1;0;1;1;1;1;1;1;1;1;1;0;1;1;1;1;1;1;0;0;1;0;1;1;0;1;1;0;1;1;1;1;1;1;1;1;1;1;1;1;0;0;0;0;0;0;1;1;1;1;1;1;1;0;1;1;1;1;1;1;1;1;1;0;1;1;0;1;1;1;1;0;1;1;0;1;1;1;1;0;1;1;0;1;0;0;1;1;1;0;1;0;1;1;0;1;1;0;1;1;1;1;1;0;1;1;1;1;1;1;1;1;1;1;1;0;1;1;1;1;1;0;1;1;0;0;0;0;0;0;0;0;0;1;0;1;1;0;1;0;1;0;1;1;1;0;1;1;1;0;0;1;1;0;0;0;0;1;1;1;1;0;0;0;0;0;1;1;1;0;1;1;1;0;1;0;1;0;1;0;1;1;1;1;1;0;1;0;1;0;1;0;1;0;1;1;1;0;0;1;0;1;0;0;1;1;1;0;1;0;1;1;0;0;1;0;0;1;0;0;0;0;1;0;0;0;0;0;1;0;0;0;0;1;1;0;1;1;1;1;0;1;1;1;0;1;1;0;1;1;1;0;0;0;0;1;1;1;0;0;1;0;0;1;0;1;1;0;1;1;0;1;1;0;0;0;1;0;1;1;0;0;1;1;0;0;1;0;1;1;1;1;0;1;0;1;1;0;1;0;0;0;1;1;1;0;1;1;1;0;1;0;1;0;1;0;1;0;0;0;0;1;0;1;0;0;0;1;1;1;0;0;1;1;0;0;1;1;0;1;0;1;0;1;0;0;1;1;1;0;1;1;1;0;0;0;0;0;0;0;1;0;1;0;0;1;1;0;0;0;0;0;0;0;0;0;0;0;0;0;0;1;1;0;1;0;0;0;1;0;0;0;0;0;0;0;0;0;0;0;0;0;0;0;0;0;0;0;0;0;0;0;0;0;0;0;0;0;0;1;0;1;0;0;0;0;1;0;0;0;0;0;0;0;0;0;0;0;0;0;0;0;0;1;0;0;0;0;0;0;0;0;0;0;0;0;0;0;0;0;0;0;0;0;0;0;0;1;0;0;0;0;1;0;0;0;0;0;0;0;0;0;0;0;0;0;0;0;0;0;1;0;0;0;0;0;0;0;0;0;0;0;0;0;0;0;0;0;0;0;0;0;0;0;0;0;0;0;1;0;0;0;0;0;0;0;0;0;0;0;0;1;1;0;0;0;0;0;1;0;0;0;0;0;0;0;0;0;0;0;0;1;0;0;0;0;0;0;0;0;0;0;0;0;0;0;0;0;0;0;0;0;0;0;0;0;0;0;0;0;1;0;0;1;0;0;0;0;0;0;0;0;0;0;0;1;0;0;0;0;0;0;0;0;0;1;0;0;0;0;0;0;0;0;0;0;0;0;1;0;1;1;0;1;0;0;0;0;0;0;0;0;0;0;0;0;0;0;1;0;0;1;0;0;0;0;0;0;0;0;0;0;1;0;1;1;0;0;0;0;0;0;0;0;0;0;0;0;1;0;0;0;0;0;1;0;0;0;0;1;0;0;0;0;0;0;1;0;1;0;1;0;0;0;0;0;0;0;0;0;0;0;1;0;0;1;1;0;0;1;1;0;0;1;0;0;0;0;0;1;0;0;0;1;0;0;1;0;0;0;0;0;0;1;0;0;0;0;0;0;0;0;0;0;0;1;0;1;0;1;0;0;0;1;0;0;0;0;1;0;0;0;0;0;1;1;0;0;0;1;0;0;0;0;0;0;0;0;0;0;0;1;0;1;0;1;0;0;1;0;0;1;1;0;1;0;0;1;0;0;1;0;0;1;0;0;0;0;1;1;1;0;0;0;0;0;0;0;0;0;0;1;0;0;0;0;0;0;0;0;1;1;1;0;0;0;0;0;0;1;0;0;0;1;0;0;1;0;1;0;0;1;0;0;0;1;0;0;0;0;0;0;0;0;1;1;0;0;0;0;0;0;0;1;0;1;0;1;0;1;0;0;0;0;0;0;1;0;0;0;0;0;0;0;0;0;0;0;0;0;0;0;0;0;0;0;0;0;0;0;0;1;0;0;1;0;0;0;0;0;0;0;0;1;0;1;1;1;0;1;0;0;0;0;0;0;0;0;1;1;0;1;1;1;0;1;0;0;0;0;0;0;0;0;0;1;0;1;0;0;0;0;1;1;0;0;0;0;0;0;0;0;0;0;0;0;0;0;0;0;0;0;0;1;0;0;0;0;0;0;0;0;0;0;1;0;0;0;1;0;0;0;1;1;1;0;0;0;0;0;0;0;0;0;0;0;0;1;0;1;0;0;0;0;0;0;0;0;0;0;0;0;0;0;0;0;1;0;1;0;0;0;0;0;0;0;0;0;1;0;1;1;1;1;0;0;0;0;1;0;1;0;0;0;0;1;1;0;0;0;0;0;0;0;1;0;0;0;0;0;0;0;0;0;1;0;1;0;0;0;0;0;1;0;0;0;0;1;0;0;0;0;0;1;0;0;0;0;0;0;0;1;0;0;0;0;0;0;1;0;1;0;0;0;1;1;0;0;0;0;0;0;1;0;0;0;0;1;0;0;0;0;1;0;0;0;0;0;0;0;0;0;1;0;0;0;0;1;0;0;0;0;0;0;0;0;0;1;1;0;0;0;0;0;0;0;0;0;0;1;1;1;0;1;0;0;0;0;0;1;0;0;0;0;1;1;0;0;1;1;0;1;0;0;0;0;0;0;0;1;0;0;0;0;1;1;1;0;0;0;1;0;0;0;1;0;0;0;0;1;0;1;0;0;0;0;0;0;0;0;0;0;0;0;0;1;1;0;0;0;0;0;1;0;0;1;0;0;0;0;0;0;0;0;0;0;1;1;1;0;0;1;0;0;1;0;1;1;0;1;1;0;0;0;0;0;0;0;1;0;0;1;0;1;0;0;0;0;0;0;1;1;1;0;0;1;0;0;1;0;0;0;0;0;1;0;1;0;0;0;0;0;1;1;0;0;0;0;0;1;1;0;0;0;0;0;0;0;0;0;0;1;0;1;1;1;0;0;0;1;0;0;0;1;0;0;0;0;0;0;0;1;0;0;0;0;0;0;0;0;0;1;0;0;1;1;0;0;0;0;1;0;0;1;0;1;0;0;1;1;0;0;0;0;1;0;0;0;1;0;0;1;0;0;0;1;0;0;0;0;0;0;0;0;0;0;0;0;0;0;0;0;1;0;0;0;0;1;0;0;0;0;0;1;0;0;0;0;0;0;0;0;0;0;0;0;1;0;1;0;0;0;0;1;0;0;0;1;1;0;0;1;1;0;1;0;0;0;0;0;0;0;0;1;1;1;0;0;0;1;1;0;0;0;0;1;0;0;0;1;0;1;1;0;0;0;0;1;1;0;0;0;0;0;0;0;0;0;0;0;0;0;0;0;0;0;1;0;0;1;0;1;0;0;0;0;0;0;1;0;0;0;0;0;1;0;0;0;0;0;1;0;1;0;0;0;0;0;0;0;0;0;0;0;0;0;0;0;0;0;0;0;0;0;0;0;0;0;0;0;0;0;0;0;0;0;1;0;0;1;0;0;1;0;0;1;0;1;0;1;0;0;0;0;0;0;0;0;0;0;1;1;0;0;0;1;1;0;0;0;0;0;0;0;0;0;1;0;0;0;0;0;0;1;1;0;0;0;0;0;0;0;0;0;0;0;0;0;0;0;1;0;0;0;0;0;0;1;1;0;0;0;0;0;0;0;1;1;0;1;0;0;0;0;0;0;0;0;0;0;1;0;1;0;0;1;0;0;1;0;0;0;1;0;0;0;0;0;0;0;0;1;0;0;1;0;1;0;0;0;0;0;0;0;0;0;1;0;1;1;0;1;0;0;0;0;1;1;0;0;0;0;1;0;0;0;0;0;1;1;0;0;1;0;0;1;0;0;0;0;0;1;0;0;0;0;0;0;1;0;0;0;0;1;1;0;0;0;0;0;0;0;0;0;0;0;0;0;0;0;0;1;0;0;1;0;0;0;0;0;0;0;0;0;0;0;0;0;0;1;1;0;0;0;1;1;0;0;0;0;1;0;0;1;1;0;0;0;1;0;0;0;0;0;0;1;0;0;0;0;0;0;0;0;0;0;0;0;0;0;0;0;0;1;1;0;0;0;1;1;0;0;0;0;1;0;0;0;0;1;0;1;0;0;1;0;0;0;0;0;0;1;0;0;1;0;0;0;0;0;0;0;0;0;1;0;0;1;0;0;0;0;0;0;0;0;1;1;0;1;0;0;0;1;0;0;0;0;0;0;0;1;0;1;0;0;0;0;0;0;0;1;0;0;0;0;0;0;0;0;1;0;0;0;0;1;0;1;0;0;1;0;0;0;0;0;0;0;1;0;0;0;0;0;0;0;1;0;0;0;0;0;0;0;0;0;1;1;0;0;0;1;1;0;0;0;0;0;0;0;0;0;0;0;0;0;0;0;0;0;0;0;0;0;1;0;0;0;0;0;1;0;0;0;0;0;0;0;0;0;0;0;0;0;0;0;0;0;0;0;0;0;0;0;0;0;0;0;0;0;1;0;0;1;0;0;0;0;0;0;0;0;0;0;1;0;0;0;0;0;0;0;0;0;0;1;0;0;0;0;0;0;0;0;0;0;0;0;0;1;0;0;0;0;1;0;0;0;0;1;0;0;0;0;0;0;0;0;1;0;0;0;1;0;1;0;0;0;0;0;0;0;0;0;0;0;0;0;0;0;0;0;0;0;0;0;0;0;1;1;1;0;0;0;0;0;0;0;0;0;0;0;0;1;0;0;0;0;0;0;0;0;0;0;0;0;0;0;0;0;0;0;0;0;0;0;0;0;1;0;0;0;0;1;0;0;0;0;0;1;0;0;0;0;0;0;0;0;0;0;1;0;0;0;0;1;0;1;0;0;0;1;1;0;0;0;0;0;0;0;0;0;1;0;0;0;0;0;0;0;0;0;0;1;0;0;1;0;0;0;0;0;0;0;0;0;0;0;0;0;1;0;1;0;0;0;0;0;0;0;0;0;0;1;0;0;1;0;0;0;0;0;0;0;1;0;0;0;0;0;1;0;0;0;0;0;0;1;0;0;0;0;0;0;0;0;0;0;0;0;0;0;0;0;0;0;1;0;0;0;0;0;0;0;0;0;0;0;0;0;0;0;0;0;0;0;0;0;0;1;0;1;0;0;1;0;0;0;0;0;0;0;0;0;0;0;0;0;0;0;1;0;0;0;0;0;0;0;0;0;1;0;0;0;0;0;0;0;1;0;0;0;0;0;0;0;0;0;0;0;0;1;0;0;0;0;0;1;1;1;0;0;0;0;0;0;0;0;0;0;0;0;0;0;1;0;0;0;1;0;0;1;0;0;0;0;0;0;0;0;0;0;1;0;0;1;0;0;0;0;0;0;0;0;0;0;0;0;0;1;0;0;0;1;0;0;0;0;0;0;0;0;0;0;0;0;1;0;0;0;0;0;1;0;1;0;0;0;0;0;0;1;0;0;0;0;0;0;0;0;0;0;0;0;0;0;0;0;1;0;0;0;0;1;0;1;0;0;0;0;0;0;0;0;0;0;0;0;0;0;0;0;0;0;0;0;0;0;0;0;0;0;0;0;0;0;1;0;0;0;0;0;0;0;0;0;0;0;1;0;0;0;0;0;0;0;1;0;0;0;1;0;0;0;0;0;0;0;0;0;0;0;0;0;0;0;0;0;0;0;0;0;0;1;0;0;0;0;0;0;0;0;0;0;0;0;0;0;0;0;0;0;1;0;1;0;0;0;0;1;0;0;0;0;0;0;0;0;0;0;0;1;0;0;0;0;0;0;0;0;0;0;0;0;0;0;0;0;0;0;0;0;0;1;0;1;0;1;0;0;1;0;1;0;0;0;1;0;0;0;1;0;0;1;0;0;0;0;0;0;0;0;0;0;0;0;0;0;0;1;0;0;0;0;0;0;0;0;0;0;0;0;0;0;0;1;0;0;0;1;0;0;0;0;1;0;0;0;0;0;0;0;0;0;0;0;0;0;0;0;0;0;0;0;0;0;0;0;0;0;0;0;0;1;0;0;0;0;0;1;0;1;0;0;0;0;0;0;0;0;0;0;0;0;0;0;0;0;0;0;0;0;0;0;0;0;0;1;0;1;0;0;1;0;0;1;0;0;0;0;0;1;0;1;0;0;0;0;0;0;0;0;0;0;0;0;0;0;0;0;0;0;0;0;0;0;0;0;0;0;0;1;0;0;0;0;0;0;0;0;0;1;0;0;0;0;1;0;0;0;0;0;0;0;0;0;0;0;0;0;0;0;0;0;0;0;1;1;0;0;1;0;0;1;0;0;0;1;0;0;1;0;0;0;0;0;1;0;0;0;0;0;0;0;0;0;0;0;0;0;0;0;0;0;0;0;0;1;0;0;0;1;0;0;0;0;0;0;0;0;0;1;1;0;0;0;0;0;1;0;0;0;0;0;0;0;0;0;0;0;0;1;0;0;0;0;0;0;0;0;0;0;1;0;1;0;0;0;0;0;0;0;0;0;0;0;0;0;0;0;0;1;0;0;0;0;0;0;0;0;0;1;0;0;0;1;0;0;0;0;1;0;0;0;0;0;0;0;0;1;0;0;0;0;0;1;0;0;0;0;0;0;0;0;0;0;0;0;0;1;0;0;0;0;0;0;0;0;0;0;0;1;0;1;0;0;0;0;0;0;0;0;1;0;0;0;0;0;0;0;0;0;0;0;0;0;1;0;0;0;0;0;0;0;0;0;0;0;0;0;0;1;1;0;0;0;0;0;1;0;0;1;0;0;0;0;0;1;0;0;0;0;0;0;0;0;1;0;0;0;0;0;0;0;0;0;0;0;0;0;0;0;0;0;0;1;0;0;0;0;0;0;0;0;0;0;0;0;1;1;0;1;0;0;0;0;1;0;0;0;0;0;0;0;0;0;0;0;0;0;0;0;0;1;0;0;0;0;0;0;0;0;0;1;0;1;0;0;0;0;0;0;0;0;0;0;0;0;0;0;0;0;0;0;0;0;0;0;0;0;0;0;0;0;0;0;0;0;0;0;0;0;0;0;0;0;0;0;0;0;0;0;0;1;0;0;0;0;0;0;0;0;0;0;1;0;0;0;0;0;0;0;1;0;0;0;0;1;0;0;0;0;0;1;0;0;0;1;0;0;0;0;0;0;0;0;0;0;0;0;0;0;0;0;0;0;0;0;0;0;0;0;0;0;1;0;1;0;1;1;0;0;0;0;0;1;0;0;0;0;0;0;0;0;0;0;0;1;0;0;0;0;0;0;0;0;0;0;0;0;0;0;0;0;1;0;0;1;0;0;0;1;0;0;0;0;0;0;0;1;0;0;0;0;0;0;0;1;0;0;0;0;0;0;0;0;0;0;0;0;0;0;0;0;0;0;0;0;0;0;0;0;0;0;0;0;0;0;0;0;1;0;0;0;0;1;1;0;1;0;0;0;0;0;0;0;0;0;0;0;1;0;1;0;0;0;0;0;0;0;0;0;0;0;1;0;0;0;0;0;0;0;0;1;0;0;1;1;0;0;0;0;0;0;0;0;0;0;1;0;0;0;1;0;1;0;1;0;0;0;0;0;0;0;0;0;0;0;0;0;0;0;0;0;1;0;0;0;0;0;0;0;0;0;0;0;0;0;0;0;0;0;0;0;0;0;1;0;0;0;0;0;0;0;0;0;0;0;0;0;0;0;0;0;0;0;0;0;0;0;0;0;0;0;0;0;0;0;0;0;0;0;0;0;0;0;0;0;0;0;1;0;0;0;0;0;0;0;0;0;0;0;0;0;0;0;0;0;0;0;0;0;0;0;0;0;0;0;0;0;0;1;0;0;0;0;0;0;0;0;0;0;0;0;0;0;0;0;1;0;0;0;0;0;0;0;0;0;0;0;0;0;0;0;0;0;0;0;0;0;0;0;0;0;0;0;0;0;0;0;0;0;0;0;0;0;0;0;0;0;0;0;0;0;0;1;0;0;0;0;0;0;0;0;0;0;0;0;0;0;0;0;0;0;0;0;0;0;0;0;0;0;0;0;0;0;0;0;0;0;0;0;1;0;0;0;0;0;0;0;0;0;0;0;0;0;0;0;0;0;0;0;1;0;0;1;0;0;0;0;0;0;1;0;0;0;0;0;1;0;0;1;1;0;0;0;0;0;1;0;0;0;0;0;0;0;0;0;0;0;0;0;0;1;0;0;0;0;0;0;0;0;0;0;0;0;0;0;0;0;1;0;0;0;1;0;0;0;0;0;0;0;0;0;0;0;1;0;0;0;0;0;0;0;0;0;0;0;0;0;0;0;0;0;0;0;0;0;0;0;0;0;0;0;0;0;0;0;0;0;1;0;0;0;0;0;0;1;0;1;0;1;1;0;0;0;0;0;0;0;0;0;0;0;0;0;0;0;0;0;1;0;0;0;0;0;0;0;0;1;0;0;0;0;0;0;1;0;0;0;0;0;0;0;0;0;0;0;1;0;0;0;0;0;1;0;0;0;0;0;0;0;0;0;0;0;0;0;0;0;0;0;0;0;0;0;0;0;0;0;0;0;0;0;0;0;1;0;1;0;0;0;0;0;1;0;0;0;0;0;0;0;0;0;0;0;0;0;0;0;0;0;1;0;0;0;0;0;0;0;1;0;0;0;0;0;0;0;0;0;0;0;0;0;0;0;0;0;0;1;0;0;0;0;1;0;0;0;0;0;0;0;0;0;0;0;0;0;0;1;0;0;0;0;0;0;0;0;1;0;0;0;0;0;0;0;0;1;0;0;0;0;0;1;1;1;0;0;0;0;0;0;0;0;0;0;0;0;1;0;0;0;0;0;0;0;0;0;0;0;0;0;0;0;0;0;0;0;0;0;0;0;1;0;0;0;0;0;0;0;0;0;0;0;0;0;0;0;0;0;0;0;0;0;0;0;0;0;0;0;0;0;0;0;0;0;0;0;1;0;0;0;0;0;0;0;0;0;0;0;0;0;0;0;0;0;0;0;0;0;0;0;0;1;0;0;1;0;0;0;0;0;0;0;0;0;0;0;0;0;0;0;0;0;0;0;0;0;0;0;0;0;0;0;0;0;0;0;0;0;0;1;0;0;0;0;0;0;0;0;0;0;0;0;0;0;0;0;0;0;0;0;0;0;0;0;0;0;0;0;1;0;0;0;0;0;0;0;0;0;0;1;0;0;0;0;0;0;0;0;0;0;0;1;0;0;0;0;0;0;0;0;0;0;0;0;0;0;0;1;0;0;0;0;0;0;0;0;0;0;0;0;1;0;0;0;0;0;0;0;0;0;0;0;0;0;0;0;0;0;0;0;1;0;0;0;0;0;0;0;0;0;0;0;0;0;0;0;0;0;0;0;0;0;0;0;0;0;0;0;0;0;0;0;0;0;0;0;0;0;0;0;0;0;0;0;0;0;0;0;0;0;0;0;0;0;0;1;0;0;0;0;0;0;0;0;0;0;0;0;0;0;0;0;0;0;0;0;0;0;0;0;0;0;0;0;0;0;0;1;0;0;0;0;0;0;0;0;0;0;0;1;0;0;0;0;0;0;0;0;0;0;0;0;0;0;0;0;0;0;0;0;0;1;0;0;0;0;0;1;0;0;0;0;0;0;0;0;0;0;0;0;0;0;0;0;0;0;0;0;0;0;0;0;0;0;1;1;1;0;0;0;0;1;0;0;0;0;0;0;0;0;0;0;0;0;0;0;0;0;0;0;0;0;0;0;0;0;0;0;1;0;0;0;0;0;0;0;0;0;0;0;0;0;1;0;0;0;0;0;0;0;0;1;0;0;0;0;0;0;0;0;0;0;0;0;0;0;0;1;1;0;0;0;0;0;0;0;0;1;0;0;0;0;0;0;0;0;0;0;0;0;0;0;0;0;0;0;0;0;0;0;0;0;0;0;0;0;0;0;0;0;0;0;0;0;0;0;0;0;0;0;0;0;0;0;0;0;0;0;0;0;0;0;0;0;0;0;0;0;0;0;0;0;0;0;0;0;0;0;0;0;0;0;0;1;0;0;0;0;0;1;0;0;0;0;0;0;0;0;0;0;0;0;0;0;0;1;0;0;0;0;0;0;0;0;0;0;0;0;0;0;0;0;0;0;0;0;0;0;0;0;0;0;0;0;0;0;0;0;0;0;0;0;0;0;0;0;0;0;0;0;0;0;1;0;0;0;0;0;0;0;0;0;0;0;1;0;0;0;0;0;0;0;0;0;0;0;0;0;0;0;0;0;0;1;0;0;0;0;0;0;0;0;0;0;0;1;1;0;0;0;0;0;0;0;0;0;0;0;0;0;0;0;0;0;0;0;0;0;0;0;0;0;0;0;0;0;0;0;0;0;0;0;0;1;0;0;0;0;0;0;0;0;0;0;0;0;0;0;0;0;0;0;0;0;0;0;0;0;0;1;0;0;1;0;0;0;0;0;0;0;0;0;0;0;0;1;0;0;0;0;0;0;0;0;0;0;0;0;0;0;0;0;0;0;0;0;0;0;0;0;0;0;0;0;0;0;0;0;0;0;0;0;0;0;0;0;0;0;0;0;0;0;0;0;0;0;0;0;0;0;0;0;0;0;0;0;0;0;0;0;1;0;0;0;0;0;0;0;0;0;0;0;0;0;0;0;0;0;0;0;0;0;0;0;0;0;0;0;0;0;0;0;0;0;0;0;0;0;0;0;1;0;0;0;0;0;0;0;1;0;1;1;1;0;0;0;0;0;0;0;0;0;0;0;0;0;0;0;0;0;0;0;0;0;0;0;0;0;1;0;0;0;0;0;0;0;0;0;0;0;1;0;0;0;0;0;0;0;0;0;0;0;0;0;0;0;0;0;0;0;0;0;0;0;0;0;0;0;0;0;0;0;0;0;0;0;0;0;0;0;0;0;0;0;0;0;0;0;0;0;0;0;0;0;0;0;0;0;0;0;0;0;0;0;0;0;0;0;0;0;0;0;0;0;0;0;0;0;0;0;0;0;0;0;1;0;0;0;0;0;0;1;0;0;0;0;0;0;0;0;0;0;0;0;0;0;0;0;0;0;0;0;0;0;0;0;0;0;0;0;0;0;0;0;1;1;0;0;0;0;0;0;0;0;0;0;0;0;0;0;0;0;0;0;1;0;0;0;0;0;0;1;0;0;0;0;0;0;0;0;0;0;0;0;0;0;0;0;0;0;0;0;0;0;0;0;0;0;0;0;0;0;0;0;0;0;0;0;0;0;0;0;0;0;0;1;0;0;0;0;0;0;0;1;0;0;0;0;0;0;0;0;0;0;0;0;0;0;0;0;0;0;0;0;0;0;0;0;0;0;0;0;0;0;0;1;0;0;0;0;0;0;0;0;0;0;0;0;0;0;0;0;0;0;0;0;0;0;0;0;0;0;0;0;0;0;0;0;0;0;0;0;0;0;0;0;0;0;0;0;0;0;1;0;0;0;0;0;0;0;0;0;0;0;0;0;0;0;0;0;0;0;0;0;0;0;0;0;0;0;0;0;0;0;0;0;0;0;0;0;0;0;0;0;0;0;0;0;0;0;0;0;0;0;0;0;0;0;0;0;0;0;0;0;0;0;0;0;0;0;0;0;0;0;0;0;0;0;0;0;0;0;0;0;0;0;0;0;0;0;0;0;0;0;0;0;0;0;0;0;0;0;0;0;0;0;0;0;0;0;0;0;0;0;0;0;0;0;0;0;0;0;0;0;0;0;0;0;0;0;0;0;0;0;0;0;0;0;0;0;0;0;0;0;0;0;0;0;0;0;0;0;0;0;0;0;0;0;0;1;0;0;0;0;0;0;0;0;0;0;0;0;0;0;0;0;0;0;0;0;0;0;0;0;0;0;0;0;0;0;0;0;0;0;0;0;0;0;0;0;0;0;0;0;0;0;0;0;0;0;0;0;0;0;0;0;0;0;0;0;0;0;0;0;0;0;0;0;0;0;0;0;0;0;0;0;0;0;0;0;0;0;0;0;0;0;0;0;0;0;0;0;0;0;0;1;0;0;0;0;0;0;0;0;0;0;0;0;1;0;0;0;0;0;0;0;0;0;0;0;0;0;0;0;0;0;0;1;0;0;0;0;0;0;0;0;0;0;0;0;0;0;0;0;0;0;0;0;0;0;0;0;0;0;0;0;0;0;0;0;0;0;0;0;0;0;0;0;0;0;0;0;0;0;0;0;0;0;0;0;0;0;0;0;0;0;0;0;0;0;0;0;0;0;0;0;0;0;0;0;0;0;0;0;0;0;0;0;0;0;0;0;1;0;0;0;0;0;0;0;0;0;0;0;0;0;0;0;0;0;0;0;0;0;0;0;0;0;0;0;0;0;0;0;0;0;0;0;0;0;0;0;0;0;0;0;0;0;0;0;0;0;1;0;0;0;0;0;0;0;0;0;0;0;0;0;0;0;0;0;0;0;0;0;0;0;0;0;0;0;0;0;0;0;0;0;0;0;0;0;0;0;0;0;0;0;0;0;0;0;0;0;0;0;0;0;0;0;0;0;0;0;0;0;0;0;0;0;0;0;0;0;0;0;0;0;0;0;0;0;0;0;0;0;0;0;0;0;0;0;0;0;0;0;0;0;0;0;0;0;0;0;0;0;0;0;0;0;0;0;0;0;0;0;0;0;0;0;0;0;0;0;0;0;0;0;0;0;0;0;0;0;0;0;0;0;0;0;0;0;0;0;0;0;0;0;0;0;0;0;0;0;0;0;0;0;0;0;0;0;0;0;0;0;0;0;0;0;0;0;0;0;0;0;0;0;0;0;0;0;0;0;0;0;0;0;0;0;0;0;0;0;0;0;0;0;0;0;0;0;0;0;0;0;0;0;0;0;0;0;0;0;0;0;0;0;0;0;0;0;0;0;0;0;0;0;0;0;0;0;0;1;0;0;0;0;0;1;0;0;0;0;0;0;0;0;0;0;0;0;0;0;0;0;0;0;0;0;0;0;0;0;0;0;0;0;0;0;0;0;0;0;0;0;0;0;0;0;0;0;0;0;0;0;0;0;0;0;0;0;0;0;0;0;0;1;0;0;0;0;0;0;0;0;0;0;0;0;0;0;0;0;0;0;0;0;0;0;0;0;0;0;0;0;0;0;0;0;0;0;0;0;0;0;0;0;0;0;0;0;0;0;0;0;0;0;0;0;0;0;0;0;0;0;0;0;0;0;0;0;0;0;0;0;0;0;0;0;0;0;0;0;0;0;0;0;0;0;0;0;0;0;0;0;0;0;0;0;0;0;0;0;0;0;0;0;0;0;0;0;0;0;0;0;0;0;0;0;0;0;0;0;0;0;0;0;0;0;0;0;0;0;0;0;0;0;0;0;0;0;0;0;0;0;0;0;0;0;0;0;0;0;0;0;0;0;0;0;0;0;0;0;0;0;0;0;0;0;0;0;1;0;0;0;0;0;0;0;0;0;0;0;0;0;0;0;0;0;0;0;1;0;0;0;0;0;0;0;0;0;0;0;0;0;0;0;0;0;0;0;0;0;0;0;0;0;0;0;0;0;1;0;0;0;0;0;0;0;0;0;0;0;0;0;0;0;0;0;0;0;0;0;0;0;0;0;0;0;0;0;0;0;0;0;0;0;0;0;0;0;0;0;0;0;0;0;0;0;0;0;0;0;0;0;0;0;0;0;0;0;0;0;0;0;0;0;0;0;0;0;0;0;0;0;0;0;0;0;0;0;0;0;0;0;0;0;0;0;0;0;0;0;0;0;0;0;0;0;0;0;0;0;0;0;0;1;0;0;0;0;0;0;0;0;0;0;0;0;0;0;0;0;0;0;0;0;0;0;0;0;0;0;0;0;0;0;0;0;0;0;0;0;0;0;0;0;0;0;0;0;0;0;0;0;0;0;0;0;0;0;0;0;0;0
strain110;Lactococcus lactis subsp. lactis;1;1;1;1;1;1;1;1;1;1;1;1;1;1;1;1;1;1;1;1;1;1;1;1;1;1;1;1;1;1;1;1;1;1;1;1;1;1;1;1;1;1;1;1;1;1;1;1;1;1;1;1;1;1;1;1;1;1;1;1;1;1;1;1;1;1;1;1;1;1;1;1;1;1;1;1;1;1;1;1;1;1;1;1;1;1;1;0;1;1;1;1;1;1;1;1;1;1;1;1;1;1;1;1;1;1;1;1;1;1;1;0;1;1;1;1;1;1;1;0;1;1;1;1;0;1;1;1;1;1;1;1;1;1;1;1;0;0;0;0;1;1;1;1;1;1;1;1;1;1;1;1;1;1;1;1;1;1;1;1;1;1;1;1;1;1;1;1;1;1;1;1;1;1;1;1;1;0;1;1;1;1;1;1;1;1;1;1;1;1;1;0;1;1;1;1;1;1;1;0;1;1;1;1;1;1;1;1;1;1;0;1;1;1;1;1;1;1;1;1;1;0;1;1;1;1;1;1;1;1;1;1;1;1;0;1;1;1;1;1;1;1;1;1;1;1;1;1;1;1;1;1;1;1;1;1;1;1;1;1;1;1;1;1;1;1;1;1;1;1;1;1;1;1;1;1;1;1;1;1;1;1;1;1;1;1;0;1;1;1;1;1;1;1;1;1;1;1;1;1;1;1;1;1;1;1;1;1;1;1;1;1;1;1;1;1;1;1;1;1;1;1;1;1;1;1;1;1;1;1;1;1;1;1;1;1;1;1;1;1;1;1;1;1;1;1;1;1;1;1;1;1;1;1;1;1;1;1;1;1;1;1;1;1;1;1;1;1;1;1;1;1;0;1;1;1;1;1;1;1;1;1;1;1;1;0;1;1;1;1;1;1;1;1;1;1;1;1;1;1;1;1;1;1;1;1;1;1;1;1;1;1;1;1;1;1;1;1;1;1;1;1;1;1;1;1;0;1;1;1;1;1;1;1;1;1;1;1;1;1;0;0;1;1;1;1;1;1;1;1;1;1;1;1;1;1;1;1;1;1;1;0;0;0;0;1;1;1;1;1;1;1;1;1;1;1;1;1;1;1;0;1;1;1;1;1;0;1;1;1;1;0;0;1;1;1;1;1;1;0;1;1;1;1;0;1;1;1;1;1;1;1;1;1;0;1;1;1;1;1;1;1;1;1;0;1;1;1;1;1;1;1;1;1;1;1;1;1;1;1;0;1;1;1;1;0;1;1;0;1;1;0;1;1;1;1;1;0;1;0;1;1;1;0;1;1;0;1;1;1;1;1;0;1;1;1;1;1;1;1;1;1;1;1;1;1;1;1;1;1;0;1;0;1;1;0;1;1;0;1;1;1;1;1;1;1;1;1;1;1;1;0;0;0;0;0;0;1;1;1;1;1;1;1;0;1;1;1;1;1;1;1;1;1;0;1;1;0;1;1;1;1;0;1;1;0;1;1;1;1;0;1;1;0;1;0;0;1;1;1;0;1;0;1;1;0;1;1;0;1;1;1;1;1;0;1;1;1;1;1;1;1;1;1;1;1;0;1;1;1;1;1;0;1;0;0;0;1;0;0;0;0;0;0;1;0;1;1;0;1;0;1;0;1;1;1;0;1;1;1;0;0;1;1;0;0;0;0;1;1;1;1;0;1;0;0;0;1;1;1;0;1;1;1;0;1;0;1;0;1;0;1;1;1;1;1;0;1;0;1;0;1;0;1;0;1;1;0;0;0;1;1;1;0;0;1;1;1;0;1;0;1;1;0;0;1;0;0;1;0;0;0;0;1;1;0;0;0;0;1;0;0;0;0;1;1;0;1;1;1;1;0;1;1;1;0;1;1;0;1;1;1;0;0;0;0;1;1;0;0;0;1;0;0;1;0;1;1;0;1;1;0;1;1;0;0;0;1;0;1;1;0;0;1;1;0;0;1;0;1;1;1;1;0;1;1;1;1;0;1;0;0;0;1;1;1;0;1;1;1;0;1;0;1;0;1;0;1;0;0;0;0;1;0;1;0;0;0;1;1;1;0;1;1;1;0;0;1;1;0;1;0;1;0;1;0;0;1;1;1;0;1;1;1;0;0;0;0;0;0;0;1;0;1;0;0;1;1;1;0;0;1;0;0;0;0;0;1;0;0;0;0;0;1;0;1;1;0;0;1;0;0;0;0;0;0;0;0;0;0;0;0;0;0;0;0;0;0;0;0;0;0;0;0;0;0;0;0;0;0;1;0;1;0;0;0;0;1;0;0;0;0;0;0;0;0;0;0;0;0;0;0;0;0;1;0;0;0;0;0;0;0;0;0;0;0;0;0;0;0;0;0;0;0;0;0;0;0;1;0;0;0;0;1;0;0;0;0;0;0;0;0;0;0;0;0;0;0;0;0;0;1;0;0;0;0;0;0;0;0;0;0;0;0;0;0;0;0;0;0;0;0;0;0;0;0;0;0;0;1;0;0;0;0;0;0;0;0;0;0;0;0;1;1;0;0;0;0;0;1;0;0;0;0;0;0;0;0;0;0;0;0;1;0;0;0;0;0;0;0;0;0;0;0;0;0;0;0;0;0;0;0;0;0;0;0;0;0;0;0;0;1;0;0;1;0;0;0;0;0;0;0;0;0;0;0;1;0;0;0;0;0;0;0;0;0;1;0;0;0;0;0;0;0;0;0;0;0;0;1;0;1;1;0;1;0;0;0;0;0;0;0;0;0;0;0;0;0;0;1;0;0;1;0;0;0;0;0;0;0;0;0;0;1;0;1;1;0;0;0;0;0;0;0;0;0;0;0;0;1;0;0;0;0;0;1;0;0;0;0;1;0;0;0;0;0;0;1;0;1;0;1;0;0;0;0;0;0;0;0;0;0;0;1;0;0;1;1;0;0;1;1;0;0;1;0;0;0;0;0;1;0;0;0;1;0;0;1;0;0;0;0;0;0;1;0;0;0;0;0;0;0;0;0;0;0;1;0;1;0;1;0;0;0;0;0;0;0;0;1;0;0;0;0;0;1;1;0;0;0;1;0;0;0;0;0;0;0;0;0;0;0;1;0;1;0;1;0;0;1;0;0;1;1;0;1;0;0;1;0;0;1;0;0;1;0;0;0;0;1;1;1;0;0;0;0;0;0;0;0;1;0;1;0;0;0;0;0;0;0;0;1;1;1;0;0;0;0;0;0;1;0;0;0;1;0;0;0;0;1;0;0;1;0;0;0;1;0;0;0;0;0;0;0;0;1;1;0;0;0;0;0;0;0;1;0;1;0;1;0;1;0;0;0;0;0;0;1;0;0;0;0;0;0;0;0;0;0;0;0;0;0;0;0;0;0;0;0;0;0;0;0;1;0;0;1;0;0;0;0;0;0;0;0;1;0;1;1;1;0;0;0;0;0;0;0;0;0;0;1;1;0;1;1;1;0;0;0;0;0;0;0;0;0;0;0;0;0;1;0;0;0;0;1;1;0;0;0;0;0;0;0;0;0;0;0;0;0;0;0;0;0;0;0;1;0;0;0;0;0;0;0;0;0;0;1;0;0;0;1;0;0;0;1;1;1;0;0;0;0;0;0;0;0;0;0;0;0;1;0;1;0;0;0;0;0;0;0;0;0;0;0;0;0;0;0;0;1;0;1;0;0;0;0;0;0;0;0;0;1;0;1;1;0;1;0;0;0;0;1;0;0;0;0;0;0;1;1;0;0;0;0;0;0;0;1;0;0;0;0;0;0;0;0;0;1;0;1;0;0;0;0;0;1;0;0;0;0;1;0;0;0;0;0;1;0;0;0;0;0;1;0;1;0;0;0;0;0;0;1;0;1;0;0;0;1;1;0;0;0;0;0;0;1;0;0;0;0;1;0;0;0;0;1;0;0;0;0;0;0;0;0;0;1;0;0;0;0;1;0;0;1;0;0;0;0;0;0;1;0;0;0;0;0;0;0;0;0;0;0;1;1;1;0;1;0;0;0;0;0;1;0;0;0;0;1;1;0;0;1;1;0;1;0;0;0;0;0;0;0;0;0;0;0;0;1;1;1;0;0;0;1;0;0;0;1;0;0;0;0;1;0;1;0;0;0;0;0;1;0;0;0;0;0;0;0;1;1;0;0;0;0;0;1;0;0;1;0;0;0;0;0;0;0;0;0;0;0;1;1;0;0;1;0;0;1;0;1;1;0;0;1;1;0;0;0;0;0;0;1;0;0;1;0;1;0;0;0;0;0;0;1;1;1;0;0;1;0;0;1;0;0;0;0;0;1;0;1;0;0;0;0;0;1;1;0;0;0;0;0;1;1;0;0;0;0;0;0;0;0;0;0;1;0;1;1;1;0;0;0;1;0;0;0;1;0;0;0;0;0;0;0;1;0;0;0;0;0;0;0;0;0;1;0;0;1;1;0;0;0;0;1;0;0;1;0;1;0;0;1;1;0;0;0;0;1;0;0;0;1;0;0;1;0;0;0;1;0;0;0;0;0;0;0;1;0;0;0;0;0;0;0;0;1;0;0;0;0;1;0;0;1;0;0;1;0;0;0;0;0;0;0;0;0;0;0;0;1;0;1;0;0;0;0;1;0;0;0;1;1;0;0;1;1;0;1;0;1;0;0;0;0;1;0;1;1;1;0;0;0;1;1;0;0;0;0;1;1;0;0;1;0;1;0;0;0;0;0;1;1;0;0;0;0;0;0;0;0;0;0;0;0;0;0;0;1;0;1;0;0;1;0;1;0;0;0;0;0;0;1;0;0;0;0;0;1;0;0;0;0;0;1;0;1;0;0;0;0;0;0;0;0;0;0;0;0;0;0;0;0;0;0;0;0;0;0;0;0;0;0;0;0;0;0;0;0;0;1;0;0;1;0;0;1;0;0;1;0;1;0;1;0;0;0;0;0;0;0;0;0;0;1;1;0;0;0;1;0;0;0;0;0;0;0;0;0;0;1;0;0;0;0;0;0;1;1;0;0;0;0;0;0;0;0;0;0;0;0;0;0;0;1;0;0;0;0;0;0;1;1;0;0;0;0;0;0;0;1;1;0;0;0;0;0;1;0;0;0;0;0;0;1;0;1;0;0;1;0;0;1;0;0;0;1;0;0;0;0;0;0;0;0;1;0;0;1;0;1;0;0;0;0;0;0;0;0;0;1;0;1;1;0;1;0;0;0;0;1;0;0;0;0;0;1;0;0;0;0;0;1;0;0;0;1;0;0;1;0;0;0;0;0;1;0;0;0;0;0;0;1;0;1;0;0;1;1;0;0;0;0;0;0;0;0;0;0;0;0;0;0;0;0;1;0;0;1;0;0;0;0;0;0;0;0;0;0;0;0;0;0;1;1;0;0;0;1;0;0;0;0;0;1;0;0;1;1;0;0;0;1;0;0;0;0;0;0;1;0;0;0;0;0;0;0;0;0;0;0;1;0;0;0;0;0;1;1;0;0;0;1;1;0;0;0;0;1;0;0;0;0;1;0;1;0;0;1;0;0;0;0;0;0;1;0;0;1;0;0;0;0;0;0;0;0;0;1;0;0;0;0;0;0;0;0;0;0;0;1;1;0;1;0;0;0;0;1;0;0;0;0;0;0;1;0;1;0;0;0;0;0;0;0;1;0;0;0;0;0;0;0;0;1;0;0;0;0;1;0;1;0;0;1;0;0;0;0;0;0;0;1;0;0;0;0;0;0;0;1;0;0;1;0;0;0;0;0;0;1;1;0;0;0;1;1;0;0;0;0;0;0;0;0;0;0;0;0;0;0;0;0;0;0;0;0;0;1;0;0;0;0;0;1;0;0;0;0;0;0;0;0;0;1;0;0;0;0;0;0;0;0;0;0;0;0;0;0;0;0;0;0;0;1;0;0;1;0;0;0;0;0;0;0;0;0;0;1;0;0;0;0;0;0;0;0;0;0;1;0;0;0;0;0;1;0;0;0;0;0;0;0;1;0;0;0;0;1;0;0;0;0;1;0;0;0;0;0;0;0;0;1;0;0;0;1;0;0;0;0;0;0;0;0;0;0;0;0;0;0;0;0;0;0;0;0;0;0;0;0;0;0;1;1;0;0;0;0;0;0;0;0;0;0;0;0;1;0;0;0;0;0;0;0;0;0;0;0;0;0;0;0;0;0;0;0;0;0;0;0;0;1;0;0;0;0;1;0;0;1;0;0;1;0;0;0;0;0;0;0;0;0;0;1;0;0;0;0;1;0;1;0;0;0;1;1;0;1;0;0;0;0;0;0;0;1;0;0;0;0;0;0;0;0;0;0;1;0;0;1;0;0;0;0;0;0;0;0;0;0;0;0;0;1;0;1;0;0;0;0;0;0;0;0;0;0;1;0;0;1;0;0;0;0;0;0;0;1;0;0;0;0;0;0;0;0;0;0;0;0;1;0;0;0;0;0;0;0;0;0;0;0;0;0;0;0;0;0;0;1;0;0;0;0;0;0;0;0;0;0;0;0;0;0;0;0;0;0;0;0;0;0;1;0;1;0;0;1;0;0;0;0;0;0;0;0;0;0;0;0;0;0;0;1;0;0;0;0;0;0;0;0;0;1;0;0;0;0;0;0;0;1;0;0;0;0;0;0;0;0;0;0;0;0;1;0;0;0;0;0;1;1;1;0;0;0;0;0;0;0;0;0;0;0;0;0;0;1;0;0;0;1;0;0;1;0;0;0;0;0;0;0;0;0;0;1;0;0;1;0;0;0;0;0;0;0;0;0;0;0;0;0;1;0;0;0;1;0;0;0;0;0;0;0;0;0;0;0;0;1;0;0;0;0;0;1;0;1;0;0;0;0;0;0;1;0;0;0;0;0;0;0;0;0;0;0;0;0;0;0;0;0;0;0;0;0;1;0;1;0;0;0;0;0;0;0;0;0;0;0;0;0;0;0;0;0;0;0;0;0;0;0;0;0;0;0;0;0;0;1;0;0;0;0;0;0;1;0;0;0;0;0;0;0;0;0;0;0;0;1;0;0;0;1;0;1;0;0;0;0;0;0;0;0;0;0;0;0;0;0;0;0;0;0;0;0;1;0;0;0;0;0;0;0;0;0;0;0;0;0;0;0;0;0;0;1;0;1;0;0;0;0;1;0;0;0;0;0;0;0;0;0;0;0;1;0;0;0;0;0;0;0;0;0;0;0;0;0;0;0;0;0;0;0;0;0;1;0;0;0;1;0;0;1;0;0;0;0;1;1;0;0;0;1;0;0;1;0;0;0;0;0;0;0;0;0;0;0;0;0;0;0;1;0;0;0;0;0;0;0;0;0;0;0;0;0;0;0;1;0;0;0;1;0;0;0;0;1;0;0;0;0;0;0;0;0;0;0;0;0;0;0;0;0;0;0;0;0;0;0;0;0;0;0;0;0;1;0;0;0;0;0;1;0;1;0;0;0;0;0;0;0;0;0;0;0;0;0;0;0;0;0;0;0;0;0;0;0;0;0;1;0;1;0;0;1;0;0;0;0;0;0;0;0;1;0;1;0;0;0;0;0;0;0;0;0;0;0;0;0;0;0;0;0;0;0;0;0;0;0;0;0;0;0;1;0;0;0;0;0;0;0;0;0;1;0;0;0;0;1;0;0;0;0;0;0;0;0;0;0;0;0;0;0;0;0;0;0;0;1;1;0;0;1;0;0;1;0;0;0;1;0;0;0;0;0;0;0;0;0;0;0;0;0;0;0;0;0;0;0;0;0;0;0;0;0;0;0;0;0;1;0;0;0;1;0;0;0;0;0;0;0;0;0;1;1;0;0;0;0;0;1;0;0;0;0;0;0;0;0;0;0;0;0;1;0;0;0;0;0;0;0;0;0;0;1;0;1;0;0;0;0;0;0;0;0;0;0;0;0;0;0;0;0;1;0;0;0;0;0;0;0;0;0;1;0;0;0;1;0;0;0;0;1;0;0;0;0;0;0;0;0;1;0;0;0;0;0;1;0;0;0;0;0;0;0;0;0;0;0;0;0;1;0;0;0;0;0;0;0;0;0;0;0;1;0;0;1;0;0;0;0;0;0;0;1;0;0;0;0;0;0;0;0;0;0;0;0;0;1;0;0;0;0;0;0;0;0;0;0;0;0;0;0;1;1;0;0;0;0;0;0;0;0;1;0;0;0;0;0;0;0;0;0;0;0;0;0;0;1;0;0;0;0;0;0;0;0;0;0;0;0;0;0;0;0;0;0;1;0;0;0;0;0;0;0;0;0;0;0;0;1;1;0;1;0;0;0;0;1;0;0;0;0;0;0;0;0;0;0;0;0;0;0;0;0;1;0;0;0;0;0;0;0;0;0;1;0;1;0;0;0;0;0;0;0;0;0;0;0;0;0;0;0;0;1;0;0;0;0;0;0;0;0;0;0;0;0;0;0;0;0;0;0;0;0;0;0;0;0;0;0;0;0;0;0;1;0;0;0;0;0;0;0;0;0;0;1;0;0;0;0;0;0;0;1;0;0;0;0;1;0;0;0;0;0;1;0;0;0;1;0;0;0;0;0;0;0;0;0;0;0;0;0;0;0;0;0;0;0;0;0;0;0;0;0;0;1;0;1;0;0;1;0;0;0;0;0;1;0;0;0;0;0;0;0;0;0;0;0;1;0;0;0;0;0;0;0;0;0;0;0;0;0;0;0;0;1;0;0;1;0;0;0;1;0;0;0;0;0;0;0;1;0;0;0;0;0;0;0;1;0;0;1;0;0;0;0;0;0;0;0;0;0;0;0;0;0;0;0;0;0;0;0;0;0;0;0;0;0;1;0;0;1;0;0;0;0;1;1;0;1;0;0;0;0;0;0;0;0;0;0;0;1;0;1;0;0;0;0;0;0;0;0;0;0;0;1;0;0;0;0;0;0;0;0;1;0;0;1;1;0;0;0;0;0;0;0;0;0;0;1;0;0;0;1;0;0;0;1;0;0;0;0;0;0;0;0;0;0;0;0;0;0;0;0;0;1;0;0;0;0;0;0;0;0;0;0;0;0;0;0;0;0;0;0;0;0;0;1;0;0;0;0;0;0;0;0;0;0;0;0;0;0;0;0;0;0;0;0;0;0;0;0;0;0;0;0;0;0;0;0;0;0;0;0;0;0;0;0;0;0;0;0;0;0;0;0;0;0;0;0;0;0;0;0;0;0;0;0;0;0;0;0;0;0;0;0;0;0;0;0;0;0;0;0;0;0;0;0;0;0;0;0;0;0;0;0;0;0;0;1;0;0;0;0;0;0;0;0;0;0;0;0;0;0;0;0;0;0;0;0;0;0;0;0;0;0;0;0;0;0;0;0;0;0;0;0;0;0;0;0;0;0;0;0;0;0;1;0;0;0;0;0;0;0;0;0;0;0;0;0;0;0;0;0;0;0;0;0;0;0;0;0;0;0;0;0;0;0;0;0;0;0;0;1;0;0;0;0;0;0;0;0;0;0;0;0;0;0;0;0;0;0;0;1;0;0;1;0;0;0;0;0;0;1;0;0;0;0;0;1;0;0;1;1;0;0;0;0;0;1;0;0;0;0;0;0;0;0;0;0;0;0;0;0;1;0;0;0;0;0;0;0;0;0;0;0;0;0;0;0;0;1;0;0;0;0;0;0;0;0;0;0;0;0;0;0;0;1;0;0;0;0;0;0;0;0;0;0;0;0;0;0;0;0;0;0;0;0;0;0;0;0;0;0;0;0;0;0;0;0;0;0;0;0;0;0;0;0;1;0;0;0;1;0;0;0;0;0;0;0;0;0;0;0;0;0;0;0;0;0;0;1;0;0;0;0;0;0;0;0;1;0;0;0;0;0;0;1;0;0;0;0;0;0;0;0;0;0;0;1;0;0;0;0;0;1;0;0;0;0;0;0;0;0;0;0;0;0;0;0;0;0;0;0;0;0;0;0;0;0;0;0;0;0;0;0;0;1;0;1;0;0;0;0;0;1;0;0;0;0;0;0;0;0;0;0;0;0;0;0;0;0;0;1;0;0;0;0;0;0;0;1;0;0;0;0;0;0;0;0;0;0;0;0;0;0;0;0;0;0;1;0;0;0;0;1;0;0;0;0;0;0;0;0;0;0;0;0;0;0;1;0;0;0;0;0;0;0;0;1;0;0;0;0;0;0;0;0;1;0;0;0;0;0;1;1;1;0;0;0;0;0;0;0;0;0;0;0;0;1;0;0;0;0;0;0;0;0;0;0;0;0;0;0;0;0;0;0;0;0;0;0;0;1;0;0;0;0;0;0;0;0;0;0;0;0;0;0;0;0;0;0;0;0;0;0;0;0;0;0;0;0;0;0;0;0;0;0;0;1;0;0;0;0;0;0;0;0;0;0;0;0;0;0;0;0;0;0;0;0;0;0;0;0;1;0;0;1;0;0;0;0;0;0;0;0;0;0;0;0;0;0;0;0;0;0;0;0;0;0;0;0;0;0;0;0;0;0;0;0;0;0;1;0;0;0;0;0;0;0;0;0;0;0;0;0;0;0;0;0;0;0;0;0;0;0;0;0;0;0;0;1;0;0;0;0;0;0;0;0;0;0;1;0;0;0;0;0;0;0;0;0;0;0;1;0;0;0;0;0;0;0;0;0;0;0;0;0;0;0;1;0;0;0;0;0;0;0;0;0;0;0;0;1;0;0;0;0;0;0;0;0;0;0;0;0;0;0;0;0;0;0;0;1;0;0;0;0;0;0;0;0;0;0;0;0;0;0;0;0;0;0;0;0;0;0;0;0;0;0;0;0;0;0;0;0;0;0;0;0;0;0;0;0;0;0;0;0;0;0;0;0;0;0;0;0;0;0;1;0;0;0;0;0;0;0;0;0;0;0;0;0;0;0;0;0;0;0;0;0;0;0;0;0;0;0;0;0;0;0;1;0;0;0;0;0;0;0;0;0;0;0;1;0;0;0;0;0;0;0;0;0;0;0;0;0;0;0;0;0;0;0;0;0;1;0;0;0;0;0;1;0;0;0;0;0;0;0;0;0;0;0;0;0;0;0;0;0;0;0;0;0;0;0;0;0;0;1;1;1;0;0;0;0;1;0;0;0;0;0;0;0;0;0;0;0;0;0;0;0;0;0;0;0;0;0;0;0;0;0;0;1;0;0;0;0;0;0;0;0;0;0;0;0;0;1;0;0;0;0;0;0;0;0;1;0;0;0;0;0;0;0;0;0;0;0;0;0;0;0;1;1;0;0;0;0;0;0;0;0;1;0;0;0;0;0;0;0;0;0;0;0;0;0;0;0;0;0;0;0;0;0;0;0;0;0;0;0;0;0;0;0;0;0;0;0;0;0;0;0;0;0;0;0;0;0;0;0;0;0;0;0;0;0;0;0;0;0;0;0;0;0;0;0;0;0;0;0;0;0;0;0;0;0;0;0;1;0;0;0;0;0;1;0;0;0;0;0;0;0;0;0;0;0;0;0;0;0;1;0;0;0;0;0;0;0;0;0;0;0;0;0;0;0;0;0;0;0;0;0;0;0;0;0;0;0;0;0;0;0;0;0;0;0;0;0;0;0;0;0;0;0;0;0;0;1;0;0;0;0;0;0;0;0;0;0;0;1;0;0;0;0;0;0;0;0;0;0;0;0;0;0;0;0;0;0;0;0;0;0;0;0;0;0;0;0;0;0;1;1;0;0;0;0;0;0;0;0;0;0;0;1;0;0;0;0;0;0;0;0;0;0;0;0;0;0;0;0;0;0;0;0;0;0;0;0;1;0;0;0;0;0;0;0;0;0;0;0;0;0;0;0;0;0;0;0;0;0;0;0;0;0;1;0;0;1;0;0;0;0;0;0;0;0;0;0;0;0;1;0;0;0;0;0;0;0;0;0;0;0;0;0;0;0;0;0;0;0;0;0;0;0;0;0;0;0;0;0;0;0;0;0;0;0;0;0;0;0;0;0;0;0;0;0;0;0;0;0;0;0;0;0;0;0;0;0;0;0;0;0;0;0;0;1;0;0;0;0;0;0;0;0;0;0;0;0;0;0;0;0;0;0;0;0;0;0;0;0;0;0;0;0;0;0;0;0;0;0;0;0;0;0;0;1;0;0;0;0;0;0;0;1;0;1;1;1;0;0;0;0;0;0;0;0;0;0;0;0;0;0;0;0;0;0;0;0;0;0;0;0;0;1;0;0;0;0;0;0;0;0;0;0;0;0;0;0;0;0;0;0;0;0;0;0;0;0;0;0;0;0;0;0;0;0;0;0;0;0;0;0;0;0;0;0;0;0;0;0;0;0;0;0;0;0;0;0;0;0;0;0;0;0;0;0;0;0;0;0;0;0;0;0;0;0;0;0;0;0;0;0;0;0;0;0;0;0;0;0;0;0;0;0;0;0;0;0;0;1;0;0;0;0;0;0;1;0;0;0;0;0;0;0;0;0;0;0;0;0;0;0;0;0;0;0;0;0;0;0;0;0;0;0;0;0;0;0;0;1;1;0;0;0;0;0;0;0;0;0;0;0;0;0;0;0;0;0;0;1;0;0;0;0;0;0;1;0;0;0;0;0;0;0;0;0;0;0;0;0;0;0;0;0;0;0;0;0;0;0;0;0;0;0;0;0;0;0;0;0;0;0;0;0;0;0;0;0;0;0;1;0;0;0;0;0;0;0;1;0;0;0;0;0;0;0;0;0;0;0;0;0;0;0;0;0;0;0;0;0;0;0;0;0;0;0;0;0;0;0;1;0;0;0;0;0;0;0;0;0;0;0;0;0;0;0;0;0;0;0;0;0;0;0;0;0;0;0;0;0;0;0;0;0;0;0;0;0;0;0;0;0;0;0;0;0;0;1;0;0;0;0;0;0;0;0;0;0;0;0;0;0;0;0;0;0;0;0;0;0;0;0;0;0;0;0;0;0;0;0;0;0;0;0;0;0;0;0;0;0;0;0;0;0;0;0;0;0;0;0;0;0;0;0;0;0;0;0;0;0;0;0;0;0;0;0;0;0;0;0;0;0;0;0;0;0;0;0;0;0;0;0;0;0;0;0;0;0;0;0;0;0;0;0;0;0;0;0;0;0;0;0;0;0;0;0;0;0;0;0;0;0;0;0;0;0;0;0;0;0;0;0;0;0;0;0;0;0;0;0;0;0;0;0;0;0;0;0;0;0;0;0;0;0;0;0;0;0;0;0;0;0;0;0;1;0;0;0;0;0;0;0;0;0;0;0;0;0;0;0;0;0;0;0;0;0;0;0;0;0;0;0;0;0;0;0;0;0;0;0;0;0;0;0;0;0;0;0;0;0;0;0;0;0;0;0;0;0;0;0;0;0;0;0;0;0;0;0;0;0;0;0;0;0;0;0;0;0;0;0;0;0;0;0;0;0;0;0;0;0;0;0;0;0;0;0;0;0;0;0;0;0;0;0;0;0;0;0;0;0;0;0;0;1;0;0;0;0;0;0;0;0;0;0;0;0;0;0;0;0;0;0;1;0;0;0;0;0;0;0;0;0;0;0;0;0;0;0;0;0;0;0;0;0;0;0;0;0;0;0;0;0;0;0;0;0;0;0;0;0;0;0;0;0;0;0;0;0;0;0;0;0;0;0;0;0;0;0;0;0;0;0;0;0;0;0;0;0;0;0;0;0;0;0;0;0;0;0;0;0;0;0;0;0;0;0;0;1;0;0;0;0;0;0;0;0;0;0;0;0;0;0;0;0;0;0;0;0;0;0;0;0;0;0;0;0;0;0;0;0;0;0;0;0;0;0;0;0;0;0;0;0;0;0;0;0;0;1;0;0;0;0;0;0;0;0;0;0;0;0;0;0;0;0;0;0;0;0;0;0;0;0;0;0;0;0;0;0;0;0;0;0;0;0;0;0;0;0;0;0;0;0;0;0;0;0;0;0;0;0;0;0;0;0;0;0;0;0;0;0;0;0;0;0;0;0;0;0;0;0;0;0;0;0;0;0;0;0;0;0;0;0;0;0;0;0;0;0;0;0;0;0;0;0;0;0;0;0;0;0;0;0;0;0;0;0;0;0;0;0;0;0;0;0;0;0;0;0;0;0;0;0;0;0;0;0;0;0;0;0;0;0;0;0;0;0;0;0;0;0;0;0;0;0;0;0;0;0;0;0;0;0;0;0;0;0;0;0;0;0;0;0;0;0;0;0;0;0;0;0;0;0;0;0;0;0;0;0;0;0;0;0;0;0;0;0;0;0;0;0;0;0;0;0;0;0;0;0;0;0;0;0;0;0;0;0;0;0;0;0;0;0;0;0;0;0;0;0;0;0;0;0;0;0;0;0;0;0;0;0;0;0;0;0;0;0;0;0;0;0;0;0;0;0;0;0;0;0;0;0;0;0;0;0;0;0;0;0;0;0;0;0;0;0;0;0;0;0;0;0;0;0;1;0;0;0;0;0;0;0;0;0;0;0;0;0;0;0;0;0;1;0;0;0;0;0;0;0;0;0;0;0;0;0;0;0;0;0;0;0;0;0;0;0;0;0;0;0;0;0;0;0;0;0;0;0;0;0;0;0;0;0;0;0;0;0;0;0;0;0;0;0;0;0;0;0;0;0;0;0;0;0;0;0;0;0;0;0;0;0;0;0;0;0;0;0;0;0;0;0;0;0;0;0;0;0;0;0;0;1;0;0;0;0;0;0;0;0;0;0;0;0;0;0;0;0;0;0;0;0;0;0;0;0;0;0;0;0;0;0;0;0;0;0;0;0;0;0;0;0;0;0;0;0;0;0;0;0;0;0;0;0;0;0;0;0;0;0;0;0;0;0;0;0;0;0;0;0;0;0;0;0;0;0;0;0;0;0;0;0;0;0;0;0;0;0;0;0;0;0;0;0;0;0;0;0;0;0;0;0;0;0;0;0;0;0;0;0;0;0;0;0;0;0;0;0;0;0;0;0;0;0;0;0;0;1;0;0;0;0;0;0;0;0;0;0;0;0;0;0;0;0;0;0;0;0;0;0;0;0;0;0;0;0;0;0;0;0;0;0;0;0;0;0;0;0;0;0;0;0;0;0;0;0;0;0;0;0;0;0;0;0;0;0;0;0;0;0;0;0;0;0;0;0;0;0;0;0;0;0;0;0;0;0;0;0;0;0;0;0;0;0;0;0;0;0;0;0;0;0;0;0;0;0;0;0;0;0;0;0;1;0;0;0;0;0;0;0;0;0;0;0;0;0;0;0;0;0;0;0;0;0;0;0;0;0;0;0;0;0;0;0;0;0;0;0;0;0;0;0;0;0;0;0;0;0;0;0;0;0;0;0;0;0;0;0;0;0;0
strain111;Lactococcus lactis subsp. lactis;1;1;1;1;1;1;1;1;1;1;1;1;1;1;1;1;1;1;1;1;1;1;1;1;1;1;1;1;1;1;1;1;1;1;1;1;1;1;1;1;1;1;1;1;1;1;1;1;1;1;1;1;1;1;1;1;1;1;1;1;1;1;1;1;1;1;1;1;1;1;1;1;1;1;1;1;1;1;1;1;1;1;1;1;1;1;1;0;1;1;1;1;1;1;1;1;1;1;1;1;1;1;1;1;1;1;1;1;1;1;1;0;1;1;1;1;1;1;1;0;1;1;1;1;0;1;1;1;1;1;1;1;1;1;1;1;0;0;0;0;1;1;1;1;1;1;1;1;1;1;1;1;1;1;1;1;1;1;1;1;1;1;1;1;1;1;1;1;1;1;1;1;1;1;1;1;1;0;1;1;1;1;1;1;1;1;1;1;1;1;1;0;1;1;1;1;1;1;1;0;1;1;1;1;1;1;1;1;1;1;0;1;1;1;1;1;1;1;1;1;1;0;1;1;1;1;1;1;1;1;1;1;1;1;0;1;1;1;1;1;1;1;1;1;1;1;1;1;1;1;1;1;1;1;1;1;1;1;1;1;1;1;1;1;1;1;1;1;1;1;1;1;1;1;1;1;1;1;1;1;1;1;1;1;1;1;0;1;1;1;1;1;1;1;1;1;1;1;1;1;1;1;1;1;1;1;1;1;1;1;1;1;1;1;1;1;1;1;1;1;1;1;1;1;1;1;1;1;1;1;1;1;1;1;1;1;1;1;1;1;1;1;1;1;1;1;1;1;1;1;1;1;1;1;1;1;1;1;1;1;1;1;1;1;1;1;1;1;1;1;1;1;0;1;1;1;1;1;1;1;1;1;1;1;1;0;1;1;1;1;1;1;1;1;1;1;1;1;1;1;1;1;1;1;1;1;1;1;1;1;1;1;1;1;1;1;1;1;1;1;1;1;1;1;1;1;0;1;1;1;1;1;1;1;1;1;1;1;1;1;0;0;1;1;1;1;1;1;1;1;1;1;1;1;1;1;1;1;1;1;1;0;0;0;0;1;1;1;1;1;1;1;1;1;1;1;1;1;1;1;0;1;1;1;1;1;0;1;1;1;1;0;0;1;1;1;1;1;1;0;1;1;1;1;0;1;1;1;1;1;1;1;1;1;0;1;1;1;1;1;1;1;1;1;0;1;1;1;1;1;1;1;1;1;1;1;1;1;0;1;0;1;1;1;1;0;1;1;0;1;1;0;1;1;1;1;1;0;0;0;1;1;1;0;1;1;0;1;1;1;1;1;0;1;1;1;1;1;1;1;0;1;1;1;1;1;1;1;1;1;0;1;0;1;1;0;1;1;0;1;1;1;1;1;1;1;1;1;1;1;1;0;0;0;0;0;0;1;1;1;1;1;1;1;0;1;1;1;1;1;1;1;1;1;0;1;1;0;1;1;1;1;0;1;1;0;1;1;1;1;0;1;1;0;1;0;0;1;1;1;0;1;1;1;1;0;1;1;0;1;1;1;1;1;0;1;1;1;1;1;1;1;1;1;1;1;0;1;1;1;1;1;0;1;0;0;0;0;0;0;0;0;0;0;1;0;1;1;0;1;0;1;0;1;1;1;0;1;1;1;0;0;1;1;0;0;0;0;1;1;1;1;0;1;0;0;0;1;1;1;0;1;1;1;0;1;0;1;0;1;0;1;1;1;1;0;0;1;0;1;0;1;0;1;0;1;1;1;0;0;1;1;1;0;0;1;1;1;0;1;0;1;1;0;0;1;0;0;1;0;0;0;0;1;1;0;0;0;0;1;0;0;0;0;1;1;0;1;1;1;1;0;1;1;1;0;1;0;0;1;1;1;0;0;0;0;1;1;0;0;0;1;0;0;1;0;1;1;0;1;1;0;1;1;0;0;0;1;0;1;1;0;0;1;1;0;0;1;0;1;1;1;1;0;1;0;1;1;0;1;0;0;0;1;0;1;0;1;1;1;0;1;0;1;0;1;0;1;0;0;0;0;1;0;1;0;0;0;1;1;1;0;1;1;1;0;0;1;1;0;1;0;1;0;1;0;0;1;1;1;0;1;1;1;1;0;0;0;0;0;0;1;0;1;0;0;1;1;0;0;0;1;0;0;0;0;0;1;0;0;0;0;0;0;0;1;0;0;0;1;0;0;0;0;0;0;0;0;0;0;0;0;0;0;0;0;0;0;0;0;0;0;0;0;0;0;0;0;0;0;1;0;1;0;0;0;0;1;0;0;0;0;0;0;0;0;0;0;0;0;1;0;0;0;1;0;0;0;0;0;0;0;0;0;0;0;0;0;0;0;0;0;0;0;0;0;0;0;1;0;1;0;0;1;0;0;0;0;0;0;0;0;0;0;0;0;0;0;0;0;0;1;0;0;0;0;0;0;0;0;0;0;0;0;0;0;0;0;0;0;0;0;0;0;0;0;0;0;0;1;0;0;0;0;0;0;0;0;0;0;0;0;1;1;0;0;0;0;0;1;0;0;0;0;0;0;0;0;0;0;0;0;1;0;0;0;0;0;0;0;0;0;0;0;0;0;0;0;0;0;0;0;0;0;0;0;0;0;0;0;0;1;0;0;1;0;0;0;0;0;0;0;0;0;0;0;1;0;0;0;0;0;0;0;0;0;1;0;0;0;0;0;0;0;0;0;0;0;0;1;0;1;1;0;0;0;0;0;0;0;0;0;0;0;0;0;0;0;0;1;0;0;1;0;0;0;0;0;0;0;0;0;0;1;0;1;1;0;0;0;0;0;0;0;0;0;0;0;0;1;0;0;0;0;0;1;0;0;0;0;1;0;0;0;0;0;0;1;0;1;0;0;0;0;0;0;0;0;0;0;0;0;0;1;0;0;1;1;0;0;1;1;0;0;1;0;0;0;0;0;1;0;0;0;1;0;0;1;0;0;0;0;0;0;1;0;0;0;0;0;0;0;0;0;0;0;1;0;1;0;1;0;0;0;1;0;0;0;0;1;0;0;0;0;0;1;1;0;0;0;1;0;0;0;0;0;0;0;0;0;0;0;1;0;1;0;1;0;0;1;0;0;1;1;0;1;0;0;1;0;0;1;0;0;1;0;0;0;0;1;1;1;0;0;0;0;1;0;0;0;1;0;1;0;0;0;0;0;0;0;0;1;1;1;0;0;0;0;0;0;1;0;0;0;1;0;0;1;0;1;0;0;1;0;0;0;1;0;0;0;0;0;0;0;0;1;1;0;0;0;0;0;0;0;1;0;1;0;1;0;1;0;0;0;0;0;0;1;0;0;0;0;0;0;0;0;0;0;0;0;0;0;0;0;0;0;0;0;0;0;0;0;1;0;0;1;0;0;0;0;0;0;0;0;0;0;1;1;1;0;0;0;0;0;0;0;0;0;0;1;1;0;1;1;1;0;0;0;0;0;0;0;0;0;0;0;1;0;1;0;0;0;0;1;1;0;0;0;0;0;0;0;0;0;0;0;0;0;0;0;0;0;0;0;1;0;0;0;0;0;0;0;0;0;0;1;0;0;0;1;0;0;0;1;1;1;0;0;0;0;0;0;0;0;0;0;0;0;0;0;1;0;0;0;0;0;0;0;0;0;0;0;0;0;0;0;0;1;0;1;0;0;0;0;0;0;0;0;0;1;0;1;1;1;0;0;0;0;0;1;0;0;0;0;0;0;0;1;0;0;0;0;0;0;0;1;0;0;0;0;0;0;0;0;0;1;0;1;0;0;0;0;0;1;0;0;0;0;1;0;0;0;0;0;1;0;0;0;0;0;0;0;1;0;0;0;0;0;0;1;0;1;0;0;0;1;1;0;0;0;0;0;0;1;0;0;0;0;1;0;0;0;0;1;0;0;0;0;0;0;0;0;0;1;0;0;0;0;1;0;0;0;0;0;0;0;0;0;1;0;0;0;0;0;0;0;0;0;0;0;1;1;0;0;1;0;0;0;0;0;1;0;0;0;0;1;1;0;0;1;1;0;1;0;0;0;0;0;0;0;0;0;0;0;0;1;1;1;0;0;0;1;0;0;0;1;1;0;0;0;1;0;1;0;0;0;0;0;0;0;0;0;0;0;0;0;1;1;0;0;0;0;0;1;0;0;1;0;0;0;0;0;0;0;0;0;0;1;1;1;0;0;1;0;0;0;0;1;1;0;1;1;1;0;0;0;0;0;0;1;0;0;1;0;1;0;0;0;0;0;0;1;1;1;1;0;1;0;0;1;0;0;0;0;0;0;0;1;0;0;0;0;0;1;1;0;0;0;0;0;1;1;0;0;0;0;0;0;0;0;0;0;1;0;1;1;1;0;0;0;1;0;0;0;1;0;0;0;0;0;0;0;1;0;0;0;0;0;0;0;0;0;1;0;0;1;1;0;0;0;0;1;0;0;1;0;1;0;0;1;0;0;0;0;0;1;0;0;0;1;0;0;1;0;0;0;1;0;0;0;0;0;0;0;1;0;0;0;0;0;0;0;0;1;0;0;0;0;1;0;0;1;0;0;1;0;0;0;0;0;0;0;0;0;0;0;0;0;0;1;1;0;0;0;1;0;0;0;1;1;0;0;1;1;0;1;0;1;0;0;0;0;0;0;1;1;1;0;0;0;1;1;0;0;0;0;1;1;0;0;1;0;1;0;0;0;0;0;1;1;0;0;0;0;0;0;0;0;0;0;0;0;0;0;0;1;0;1;0;1;1;0;0;0;0;0;0;0;0;1;0;0;0;0;0;1;0;0;0;0;0;1;0;1;0;0;0;0;0;1;0;0;0;0;0;0;0;0;0;0;0;0;0;0;0;0;0;0;0;1;0;0;0;0;0;0;0;1;0;0;1;0;0;1;0;0;1;0;1;0;0;0;0;0;0;1;0;0;0;0;0;1;1;0;0;0;1;0;0;0;0;0;0;0;0;0;0;1;0;0;0;1;1;0;1;1;0;0;0;0;0;0;0;0;0;0;0;0;0;0;0;1;0;0;0;0;0;0;1;1;0;0;0;0;0;0;0;1;1;0;0;0;0;0;0;0;0;0;0;0;0;1;0;1;0;0;1;0;0;1;0;0;0;1;0;0;0;0;0;0;0;0;1;0;0;1;0;0;0;0;0;0;0;0;0;0;0;1;0;1;1;0;1;0;0;0;0;1;0;0;0;0;0;1;0;0;0;0;0;1;1;0;0;1;0;0;1;0;0;0;0;0;1;0;0;0;0;0;0;1;0;1;0;0;1;1;0;0;0;0;0;0;0;0;0;0;0;0;0;0;0;0;1;0;0;1;0;0;0;0;0;0;0;0;0;0;0;0;0;0;1;1;0;0;0;1;0;0;0;0;0;1;0;0;1;1;0;0;0;1;0;0;0;0;0;0;1;0;0;0;0;0;0;1;0;0;0;0;0;0;0;0;0;0;1;1;0;0;0;1;1;0;0;0;0;1;0;0;0;0;1;0;1;0;0;1;0;0;0;0;0;0;1;0;0;1;0;0;0;0;0;0;0;0;0;1;0;0;0;0;0;0;0;0;0;0;0;1;1;0;0;0;0;0;0;1;0;0;0;0;0;0;1;0;1;0;0;0;0;0;0;0;1;0;0;0;0;0;0;0;0;1;0;0;0;0;1;0;1;0;0;1;0;0;0;0;0;0;0;1;0;0;0;0;0;0;0;1;0;0;0;0;0;0;0;0;0;1;1;0;0;0;1;0;0;0;0;0;0;0;0;0;0;0;0;0;0;0;0;0;0;0;0;0;0;1;0;0;0;0;0;1;0;0;0;0;0;0;0;0;0;0;0;0;0;0;0;0;0;0;0;0;0;0;0;0;0;0;0;0;0;1;0;0;1;0;0;0;0;0;0;0;0;0;0;1;1;0;0;0;0;0;0;0;0;0;1;0;0;0;0;0;1;0;0;0;0;0;0;0;0;0;0;0;0;1;0;0;0;0;1;0;0;0;0;0;0;0;0;1;0;0;0;1;0;1;0;0;0;0;0;0;0;0;0;0;0;0;0;0;0;0;0;0;0;0;0;0;0;1;1;1;0;0;0;0;0;0;0;0;0;0;0;0;1;0;0;0;0;0;0;0;0;0;0;0;0;0;0;0;0;0;0;0;0;0;0;0;0;1;0;0;0;0;1;1;0;0;0;0;1;0;0;0;0;0;0;0;0;0;0;1;0;0;0;0;1;0;1;0;0;0;1;1;1;1;0;0;0;0;0;0;0;1;0;0;0;0;0;0;0;0;0;0;1;0;0;1;0;0;0;0;0;0;0;0;0;0;0;0;0;0;0;1;0;0;0;0;0;0;0;0;0;0;1;0;0;1;0;0;0;0;0;0;0;1;0;0;0;0;0;1;0;0;0;0;0;0;1;0;0;0;0;0;0;0;0;0;0;0;0;0;0;0;0;0;0;1;0;0;0;0;0;0;0;0;0;0;0;0;0;0;0;0;0;0;0;0;0;0;1;0;1;0;0;1;0;0;0;0;0;0;0;0;0;0;0;0;0;0;0;1;0;0;0;0;0;0;0;0;0;1;0;0;0;0;0;0;0;1;0;0;0;0;0;0;0;0;0;0;0;0;1;0;0;0;0;0;1;1;1;0;0;0;0;0;0;0;0;0;0;0;0;0;0;1;0;0;0;1;0;0;1;0;0;0;0;0;0;0;0;0;0;1;0;0;1;0;0;0;0;0;0;0;0;0;0;0;0;0;1;0;0;0;1;0;0;0;1;0;0;0;0;0;0;0;0;1;0;0;0;0;0;1;0;1;0;0;0;0;0;0;1;0;0;0;0;0;0;0;0;0;0;0;0;0;0;0;0;0;0;0;0;0;1;0;1;0;0;0;0;0;0;0;0;0;0;0;0;0;0;0;0;0;0;0;0;0;0;0;0;0;0;0;0;0;0;1;0;0;0;0;0;0;1;0;1;0;0;1;0;0;0;0;0;0;0;1;0;0;0;1;0;0;0;0;0;0;0;0;0;0;0;0;0;0;0;0;0;0;0;0;0;0;1;0;0;0;0;0;0;0;0;0;0;0;0;0;0;0;0;0;1;1;0;1;0;0;0;0;1;0;0;0;0;0;0;0;0;0;0;0;1;0;0;0;0;0;0;0;0;0;0;0;0;0;0;0;0;0;0;0;0;0;1;0;0;0;1;0;0;1;0;0;0;0;0;1;0;0;0;1;0;0;1;0;0;0;0;0;0;0;0;1;0;0;0;0;0;0;1;0;0;0;0;0;0;0;0;0;0;0;0;0;0;0;1;0;0;0;1;0;0;0;0;1;0;0;0;0;0;0;0;0;0;0;0;0;0;0;0;0;0;0;0;0;0;0;0;0;0;0;0;0;1;0;0;0;0;0;1;0;1;0;0;0;0;0;0;0;0;0;0;0;0;0;0;0;0;0;0;0;0;0;0;0;0;0;1;0;1;0;0;1;0;0;0;0;0;0;0;0;1;0;1;0;0;0;0;0;0;0;0;0;0;0;0;0;0;0;0;0;0;0;0;0;0;0;0;0;0;0;1;0;0;0;0;0;0;0;0;0;1;0;0;0;0;1;0;0;0;0;0;0;0;0;0;0;0;0;0;0;0;0;0;0;0;1;1;0;0;1;0;0;1;0;0;0;1;0;0;0;0;0;0;0;0;0;0;0;0;0;0;0;0;0;0;0;0;1;0;0;0;0;0;0;0;0;1;0;0;0;1;0;0;0;0;0;0;0;0;0;1;1;0;0;0;0;0;1;0;0;0;0;0;0;0;0;0;0;0;0;1;0;0;0;0;0;0;1;0;0;0;1;0;1;0;0;0;0;0;0;0;0;0;0;0;0;0;0;0;0;1;0;0;0;0;0;0;0;0;0;1;0;0;0;1;0;0;0;0;1;0;0;0;0;0;0;0;0;1;0;0;0;0;0;1;0;0;0;0;0;0;0;0;0;0;0;0;0;1;0;0;0;0;0;0;0;0;0;0;0;1;0;1;0;0;0;0;0;0;0;0;0;0;0;0;0;0;0;0;0;0;0;0;0;0;1;0;0;0;0;0;0;0;0;0;0;0;0;0;0;1;1;0;0;0;0;0;0;0;0;0;0;0;0;0;0;0;0;0;0;0;0;0;0;0;1;0;0;0;0;1;0;0;0;0;0;0;0;0;0;0;0;0;0;1;0;0;0;0;0;0;0;0;0;0;0;0;1;1;0;0;0;0;0;0;1;0;0;0;0;0;0;0;0;0;0;0;0;0;0;0;0;1;0;0;0;0;0;0;0;0;0;1;0;1;0;0;0;0;0;0;0;0;0;0;0;0;0;0;0;0;0;0;0;0;0;0;0;0;0;0;0;0;0;0;0;0;0;0;0;0;0;0;0;0;0;0;0;0;0;0;0;1;0;0;0;0;0;0;0;0;0;0;1;0;0;0;0;0;0;0;1;0;0;0;0;1;0;0;0;0;0;1;0;0;0;1;0;0;0;0;0;0;0;0;0;0;0;0;0;0;0;0;0;0;0;0;0;0;0;0;0;0;1;0;1;0;0;1;0;0;0;0;0;1;0;0;0;0;0;0;0;0;0;0;0;1;0;0;0;0;0;0;0;0;0;0;0;0;0;0;0;0;1;0;0;1;0;0;0;1;0;0;0;0;0;0;0;1;0;0;0;0;0;0;0;1;0;0;0;0;0;0;0;0;0;0;0;0;0;0;0;0;0;0;0;0;0;0;0;0;0;0;0;0;0;0;0;0;1;0;0;0;0;1;1;0;1;0;0;0;0;0;0;0;1;0;0;0;1;0;1;0;0;0;0;0;0;0;0;0;0;0;1;0;0;0;0;0;0;0;0;1;0;0;1;1;0;0;0;0;0;0;0;0;0;0;1;0;0;0;1;0;0;0;1;0;0;0;0;0;0;0;0;0;0;0;0;0;0;0;0;0;1;0;0;0;0;0;0;0;0;0;0;0;0;0;0;0;0;0;0;0;0;0;1;0;0;0;0;0;0;0;0;0;0;0;0;0;0;0;0;0;0;0;0;0;0;0;0;0;0;0;0;0;0;0;0;0;0;0;0;0;0;0;0;0;0;0;0;0;0;0;0;0;0;0;0;0;0;0;0;0;0;0;0;0;0;0;0;0;0;0;0;0;0;0;0;0;0;0;0;0;0;0;0;0;0;0;0;0;0;0;0;0;0;0;1;0;0;0;0;0;0;0;0;0;0;0;0;0;0;0;0;0;0;0;0;0;0;0;0;0;0;0;0;0;0;0;0;0;0;0;0;0;0;0;0;0;0;0;0;0;0;0;0;0;0;0;0;0;0;0;0;0;0;0;0;0;0;0;0;0;0;0;0;0;0;0;0;0;0;0;0;0;0;0;0;0;0;0;1;0;0;0;0;0;0;0;0;0;0;0;0;0;0;0;0;0;0;0;1;0;0;1;0;0;0;0;0;0;1;0;0;0;0;0;1;0;0;1;1;0;0;0;0;0;1;0;0;0;0;0;0;0;0;0;0;0;0;0;0;1;0;0;0;0;0;0;0;0;0;0;0;0;0;0;0;0;1;0;0;0;0;0;0;0;0;0;0;0;0;0;0;0;0;0;0;0;0;0;0;0;0;0;0;0;0;0;0;0;0;1;0;0;0;0;0;0;0;0;0;0;0;0;0;0;0;0;0;0;0;0;0;0;0;1;0;0;0;1;0;0;0;0;0;0;0;0;0;0;0;0;0;0;0;0;0;0;1;0;0;0;0;0;0;0;0;1;0;0;0;0;0;0;1;0;0;0;0;0;0;0;0;0;0;0;1;0;0;0;0;0;1;0;0;0;0;0;0;0;0;0;0;0;0;0;0;0;0;0;0;0;0;0;0;0;0;0;0;0;0;0;0;0;1;0;0;0;0;0;0;0;1;0;0;0;0;0;0;0;0;1;0;0;0;0;0;0;0;0;1;0;0;0;0;0;0;0;1;0;0;1;0;0;0;0;0;0;0;0;0;0;0;0;0;0;0;1;0;0;0;0;1;0;0;0;0;0;0;0;0;0;0;0;0;0;0;1;0;0;0;0;0;0;0;0;1;0;0;0;0;0;0;0;0;1;0;0;0;0;0;1;0;1;1;0;0;0;0;0;0;0;0;0;0;0;1;0;0;0;0;0;0;0;0;0;0;0;0;0;0;0;0;0;0;0;0;0;0;0;1;0;0;0;0;0;0;0;0;0;0;0;0;0;0;0;0;0;0;0;0;0;0;0;0;0;0;0;0;0;0;0;0;0;0;0;1;0;0;0;0;0;0;0;0;0;0;0;0;0;0;0;0;0;0;0;0;0;0;1;0;1;0;0;1;0;0;0;0;0;0;0;0;0;0;0;0;0;0;0;0;0;0;0;0;0;0;0;0;0;0;0;0;0;0;0;0;0;0;1;0;0;0;0;0;0;0;0;0;0;0;0;0;0;0;0;0;0;0;0;0;0;0;0;0;0;0;0;1;0;0;0;0;0;0;0;0;0;0;1;0;0;0;0;0;0;0;0;0;0;0;1;0;0;0;0;0;0;0;0;0;0;0;0;0;0;0;1;0;0;0;0;0;0;0;0;0;0;0;0;1;0;0;0;0;0;0;0;0;0;0;0;0;0;0;0;0;0;0;0;1;0;0;0;0;0;0;0;0;0;0;0;0;0;0;0;0;0;0;0;0;0;0;0;0;0;0;0;0;0;0;0;0;0;0;0;0;0;0;0;0;0;0;0;0;0;0;0;0;0;0;0;0;0;0;1;0;0;0;0;0;0;0;0;0;0;0;0;0;0;0;0;0;0;0;0;0;0;0;0;0;0;0;0;0;0;0;1;0;0;0;0;0;0;0;0;0;0;0;0;0;0;0;0;0;0;0;0;0;0;0;0;0;0;0;0;0;0;0;0;0;1;0;0;0;0;0;1;0;0;0;0;0;0;0;0;0;0;0;0;0;0;0;0;0;0;0;0;0;0;0;0;0;0;1;1;1;0;0;0;0;1;0;0;0;0;0;0;0;0;0;0;0;0;0;0;0;0;0;0;0;0;0;0;0;0;0;1;0;0;0;0;0;0;0;0;0;0;0;0;0;0;0;0;0;0;0;0;0;0;0;1;0;0;0;0;0;0;0;0;1;0;0;0;0;0;0;1;1;0;0;0;0;0;0;0;0;1;0;0;0;0;0;0;0;0;0;0;0;0;0;0;0;0;0;0;0;0;0;0;0;0;0;0;0;0;0;0;0;0;0;0;0;0;0;0;0;0;0;0;0;0;0;0;0;0;0;0;0;0;0;0;0;0;0;0;0;0;0;0;0;0;0;0;0;0;0;0;0;0;0;0;0;0;0;0;0;0;0;1;0;0;0;0;0;0;0;0;0;0;0;0;0;0;0;1;0;0;0;0;0;0;0;0;0;0;0;0;0;0;0;0;0;0;0;0;0;0;0;0;0;0;0;0;0;0;0;0;0;0;0;0;0;0;0;0;0;0;0;0;0;0;1;0;0;0;1;0;0;0;0;0;0;0;1;0;0;0;0;0;0;0;0;0;0;0;0;0;0;0;0;0;0;0;0;0;0;0;0;0;0;0;0;0;0;1;1;0;0;0;0;0;0;0;0;0;0;0;1;0;0;0;0;0;0;0;0;0;0;0;0;0;0;0;0;0;0;0;0;0;0;0;0;0;0;0;0;0;0;0;0;0;0;0;0;0;0;0;0;0;0;0;0;0;0;0;0;0;0;1;0;0;1;0;0;0;0;0;0;0;0;0;0;0;0;1;0;0;0;0;0;0;0;0;0;0;0;0;0;0;0;0;0;0;0;0;0;0;0;0;0;0;0;0;0;0;0;0;0;0;0;0;0;0;0;0;0;0;0;0;0;0;0;0;0;0;0;0;0;0;0;0;0;0;0;0;0;0;0;0;0;0;0;0;0;0;0;0;0;0;0;0;0;0;0;0;0;0;0;0;0;0;0;0;0;0;0;0;0;0;0;0;0;0;0;0;0;0;0;0;1;0;0;0;0;0;0;0;1;0;1;1;1;0;0;0;0;0;0;0;0;0;0;0;0;0;0;0;0;0;0;0;0;0;0;0;0;0;1;0;0;0;0;0;0;0;0;0;0;0;1;0;0;0;0;0;0;0;0;0;0;0;0;0;0;0;0;0;0;0;0;0;0;0;0;0;0;0;0;0;0;0;0;0;0;0;0;0;0;0;0;0;0;0;0;0;0;0;0;0;0;0;0;0;0;0;0;0;0;0;0;0;0;0;0;0;0;0;0;0;0;0;0;0;0;0;0;0;0;0;0;0;0;0;1;0;0;0;0;0;0;1;0;0;0;0;0;0;0;0;0;0;0;0;0;0;0;0;0;0;1;0;0;0;0;0;0;0;0;0;0;0;0;0;1;1;0;0;0;0;0;0;0;0;0;0;0;0;0;0;0;0;0;0;1;0;0;0;0;0;1;1;0;0;0;0;0;0;0;0;0;0;0;0;0;0;0;0;0;0;0;0;0;0;0;0;0;0;0;0;0;0;0;0;0;0;0;0;0;0;0;0;0;0;0;1;0;0;0;0;0;0;0;1;0;0;0;0;0;0;0;0;0;0;0;0;0;0;0;0;0;0;0;0;0;0;0;0;0;0;0;0;0;0;0;1;0;0;0;0;0;0;0;0;0;0;0;0;0;0;0;0;0;0;0;0;0;0;0;0;0;0;0;0;0;0;0;0;0;0;0;0;0;0;0;0;0;0;0;0;0;0;1;0;0;0;0;0;0;0;0;0;0;0;0;0;0;0;0;0;0;0;0;0;0;0;0;0;0;0;0;0;0;0;0;0;0;0;0;0;0;0;0;0;0;0;0;0;0;0;0;0;0;0;0;0;0;0;0;0;0;0;0;0;0;0;0;0;0;0;0;0;0;0;0;0;0;0;0;0;0;0;0;0;0;0;0;0;0;0;0;0;0;0;0;0;0;0;0;0;0;0;0;0;0;0;0;0;0;0;0;0;0;0;0;0;0;0;0;0;0;0;0;0;0;0;0;0;0;0;0;0;0;0;0;0;0;0;0;0;0;0;0;0;0;0;0;0;0;0;0;0;0;0;0;0;0;0;0;1;0;0;0;0;0;0;0;0;0;0;0;0;0;0;0;0;0;0;0;0;0;0;0;0;0;0;0;0;0;0;0;0;0;0;0;0;0;0;0;0;0;0;0;0;0;0;0;0;0;0;0;0;0;0;0;0;0;0;0;0;0;0;0;0;0;0;0;0;0;0;0;0;0;0;0;0;0;0;0;0;0;0;0;0;0;0;0;0;0;0;0;0;0;0;0;0;0;0;0;0;0;0;0;0;0;0;0;0;1;0;0;0;0;0;0;0;0;0;0;0;0;0;0;0;0;0;0;1;0;0;0;0;0;0;0;0;0;0;0;0;0;0;0;0;0;0;0;0;0;0;0;0;0;0;0;0;0;0;0;0;0;0;0;0;0;0;0;0;0;0;0;0;0;0;0;0;0;0;0;0;0;0;0;0;0;0;0;0;0;0;0;0;0;0;0;0;0;0;0;0;0;0;0;0;0;0;0;0;0;0;0;0;1;0;0;0;0;0;0;0;0;0;0;0;0;0;0;0;0;0;0;0;0;0;0;0;0;0;0;0;0;0;0;0;0;0;0;0;0;0;0;0;0;0;0;0;0;0;0;0;0;0;1;0;0;0;0;0;0;0;0;0;0;0;0;0;0;0;0;0;0;0;0;0;0;0;0;0;0;0;0;0;0;0;0;0;0;0;0;0;0;0;0;0;0;0;0;0;0;0;0;0;0;0;0;0;0;0;0;0;0;0;0;0;0;0;0;1;0;0;0;0;0;0;0;0;0;0;0;0;0;0;0;0;0;0;0;0;0;0;0;0;0;0;0;0;0;0;0;0;0;0;0;0;0;0;0;0;0;0;0;0;0;0;0;0;0;0;0;0;0;0;0;0;0;0;0;0;0;0;0;0;0;0;0;0;0;0;0;0;0;0;0;0;0;0;0;0;0;0;0;0;0;0;0;0;0;0;0;0;0;0;0;0;0;0;0;1;0;0;0;0;0;0;0;0;0;0;0;0;0;0;0;0;0;0;0;0;0;0;0;0;0;0;0;0;0;0;0;0;0;0;0;0;0;0;0;0;0;0;0;0;0;0;0;0;0;0;0;0;0;0;0;0;0;0;0;0;0;0;0;0;0;0;0;0;0;0;0;0;0;0;0;0;0;0;0;0;0;0;0;0;0;0;0;0;0;0;0;0;0;0;0;0;0;0;0;0;0;0;0;0;0;0;0;0;0;1;0;0;0;0;0;0;0;0;0;0;0;0;0;0;0;0;0;0;0;0;0;0;0;0;0;0;0;0;0;0;0;0;0;0;0;0;0;0;0;0;0;0;0;0;0;0;0;0;0;0;0;0;0;0;0;0;0;0;0;0;0;0;0;0;0;0;0;0;0;0;0;0;0;0;0;0;0;0;0;0;0;0;0;0;0;0;0;0;0;0;0;0;0;0;0;0;0;0;0;0;0;0;0;0;0;0;0;0;0;0;0;0;0;0;0;0;0;0;0;0;0;0;0;0;0;0;0;0;0;0;0;0;0;0;0;0;0;0;0;0;0;0;0;0;0;0;0;0;0;0;0;0;0;0;0;0;0;0;0;0;0;0;0;0;0;0;0;0;0;0;0;0;0;0;0;0;0;0;0;0;0;0;0;0;0;0;0;0;0;0;0;0;0;0;0;0;0;0;0;0;0;0;0;0;0;0;0;0;0;0;0;0;0;0;0;0;0;0;0;0;0;0;0;0;0;0;0;0;0;0;0;0;1;0;0;0;0;0;0;0;0;0;0;0;0;0;0;0;0;0;0;0;0;0;0;0;0;0;0;0;0;0;0;0;0;0;0;0;0;0;0;0;0;0;0;0;0;0;0;0;0;0;0;0;0;0;0;0;0;0;0;0;0;0;0;0;0;0;0;0;0;0;0;0;0;0;0;0;0;0;0;0;0;0;0;0;0;0;0;0;0;0;0;0;0;0;0;0;0;0;0;0;0;0;0;0;0;1;0;0;0;0;0;0;0;0;0;0;0;0;0;0;0;0;0;0;0;0;0;0;0;0;0;0;0;0;0;0;0;0;0;0;0;0;0;0;0;0;0;0;0;0;0;0;0;0;0;0;0;0;0;0;0;0;0;0
strain112;Lactococcus lactis subsp. cremoris;1;1;1;1;1;1;1;1;1;1;1;1;1;1;1;1;1;1;1;1;1;1;1;1;1;1;1;1;1;1;1;1;1;1;1;1;1;1;1;1;1;1;1;1;1;0;1;1;1;1;1;1;1;0;1;1;1;1;1;1;1;1;1;1;1;1;1;1;1;1;1;1;1;1;1;1;1;1;1;1;1;1;1;1;1;1;1;1;1;1;1;1;1;1;1;1;1;1;1;0;1;1;1;1;1;0;1;1;1;0;1;1;1;1;1;1;1;1;1;0;1;1;1;1;1;1;1;1;1;0;0;1;1;1;0;0;1;1;1;0;1;0;0;0;0;1;0;1;1;1;0;0;1;0;0;0;0;1;0;0;0;0;0;0;0;0;0;0;0;1;1;0;0;0;0;0;0;1;1;1;0;0;0;0;0;0;0;0;0;1;0;1;1;0;0;1;1;1;0;0;0;0;1;0;0;0;0;0;0;0;1;0;0;0;0;0;0;0;0;1;0;1;0;0;0;0;0;0;0;0;0;0;0;0;1;0;0;0;1;0;0;0;0;0;0;0;0;0;0;0;0;0;0;0;0;0;0;0;0;0;0;1;0;1;0;0;0;0;0;0;0;0;0;0;0;0;0;0;0;1;0;0;0;0;0;0;0;0;0;0;0;0;0;0;0;0;0;0;0;0;0;0;1;0;0;0;0;0;0;0;0;0;0;0;0;0;0;0;0;0;0;0;0;0;0;0;0;0;0;0;0;0;0;0;0;0;0;0;0;0;0;0;0;1;0;1;1;0;0;0;0;0;0;0;0;0;0;0;0;0;0;0;0;0;0;0;0;0;0;0;0;0;1;0;0;0;1;0;0;0;0;0;0;0;0;1;0;0;0;1;0;0;0;0;0;0;0;0;0;0;0;0;0;0;0;0;0;0;0;0;0;0;0;0;0;0;0;0;0;0;0;0;0;0;0;0;1;0;0;0;0;0;0;0;0;0;0;0;0;0;1;1;0;0;0;0;0;0;0;1;0;0;0;0;0;0;0;0;0;0;0;1;0;1;0;0;0;0;0;0;0;0;0;0;0;0;0;0;0;0;1;0;0;0;0;0;1;0;0;0;0;0;1;0;1;0;0;0;0;1;0;0;0;0;1;1;0;0;0;0;0;0;0;1;1;0;0;0;0;0;0;0;0;0;0;0;0;0;0;0;0;0;0;0;0;0;0;0;0;0;1;0;0;0;0;1;0;0;0;0;0;1;0;1;0;0;0;1;1;0;0;0;1;0;0;0;0;0;0;0;0;0;0;0;0;0;0;0;0;0;1;0;0;0;0;0;0;0;0;0;0;1;1;0;0;0;0;0;0;0;0;1;0;0;0;0;0;0;0;0;0;1;0;0;1;1;1;0;0;0;0;0;0;0;0;0;0;0;0;0;0;0;0;0;1;1;0;0;1;0;0;0;0;0;0;0;0;0;1;0;0;0;0;0;0;1;0;0;0;0;1;0;0;0;0;0;0;0;1;0;0;0;0;0;1;0;0;0;0;0;0;0;1;0;0;0;0;0;0;0;0;0;0;0;0;0;0;0;1;0;0;0;0;1;0;0;0;0;1;0;0;0;1;0;0;0;0;0;0;0;0;0;0;0;0;0;0;1;0;0;1;0;0;0;0;0;0;0;1;0;0;0;0;0;1;0;1;0;0;0;0;0;0;0;0;1;0;0;0;0;0;0;0;0;1;0;0;0;1;0;1;1;0;0;1;0;0;1;0;0;0;0;0;0;0;0;1;1;0;0;1;1;0;0;1;1;0;0;1;0;0;0;1;0;0;0;1;0;0;0;0;1;0;0;0;1;0;0;1;1;0;0;0;0;0;0;0;0;0;0;0;0;0;1;0;0;1;0;1;0;0;0;0;0;0;0;1;0;0;0;0;0;0;0;0;0;1;0;0;0;0;0;1;1;0;0;0;0;1;0;0;0;1;0;0;0;1;0;0;0;0;1;1;0;1;0;1;0;0;1;1;1;0;0;0;0;1;1;0;0;0;1;0;0;0;0;0;1;0;1;0;0;0;0;0;1;1;0;0;0;0;0;0;0;0;1;1;0;1;0;1;0;1;0;0;1;0;1;0;0;0;0;1;1;0;1;0;0;0;1;0;0;0;0;1;0;0;1;0;0;1;1;1;0;1;1;1;1;1;1;1;1;1;1;1;1;1;1;0;1;1;1;1;1;1;1;1;1;1;1;0;1;0;1;1;1;1;0;1;1;1;1;1;1;1;0;1;1;1;1;0;1;1;1;0;1;1;0;1;1;0;1;1;1;1;1;1;1;1;1;1;1;1;1;1;0;1;1;0;0;0;0;1;0;0;0;1;1;1;0;1;1;1;1;1;1;1;1;1;1;1;0;0;1;1;1;1;1;1;1;1;1;1;1;1;1;1;0;1;1;1;1;1;1;1;1;1;1;1;0;0;1;1;1;1;0;1;1;0;1;1;1;0;0;1;1;0;1;1;0;1;1;1;1;1;1;0;1;1;1;1;1;0;1;1;1;1;0;1;0;1;1;1;1;1;1;1;1;1;1;1;1;1;1;1;1;1;1;1;1;0;0;1;1;0;1;1;0;1;0;1;1;1;1;1;1;0;1;1;1;1;1;0;0;1;1;1;1;1;0;1;1;1;1;1;1;0;0;0;0;0;1;1;1;0;0;1;1;1;0;1;1;1;0;1;0;1;1;1;0;1;0;0;1;1;1;1;1;1;0;1;0;0;0;1;0;0;1;1;1;1;1;1;1;1;0;1;0;0;0;1;0;0;0;1;0;1;1;1;0;0;1;1;0;1;1;1;0;1;0;0;0;1;0;1;1;1;1;1;0;1;1;1;0;1;1;0;0;1;1;0;0;1;0;1;0;1;0;0;1;0;1;0;1;0;0;0;0;1;1;1;1;0;0;0;0;1;0;1;1;0;0;1;1;1;1;0;1;0;0;0;1;0;0;0;0;0;0;1;0;1;0;0;0;0;0;0;1;1;1;0;1;1;1;1;1;1;1;1;1;1;0;0;1;0;1;0;0;1;1;1;1;0;0;1;0;1;0;0;1;0;0;1;1;0;1;0;1;1;0;0;0;0;0;0;0;0;1;0;0;1;1;0;0;1;0;1;0;1;0;1;0;0;0;1;0;1;0;1;0;0;0;0;0;0;0;1;0;1;0;0;1;0;0;1;0;0;1;0;0;1;1;0;1;1;0;0;1;0;0;0;0;1;1;0;0;0;1;1;0;0;0;0;0;0;1;1;0;0;1;0;1;0;1;0;0;1;1;1;1;1;1;0;0;0;1;1;0;0;1;0;1;0;0;1;0;1;1;0;0;1;0;0;0;0;1;0;0;1;1;0;0;0;1;0;1;0;1;1;0;0;0;0;0;1;0;0;1;1;1;0;0;1;1;0;0;0;1;0;0;1;1;1;0;0;0;0;0;1;0;0;0;1;1;1;1;1;1;1;1;1;1;1;1;0;0;0;1;1;1;0;0;0;1;1;0;1;1;1;0;0;1;1;0;0;0;1;0;1;0;1;1;1;0;1;1;1;1;1;1;0;0;1;1;0;1;1;1;1;0;1;1;1;0;0;1;1;0;0;0;0;1;0;0;0;0;1;1;0;0;1;0;0;0;0;1;1;0;0;0;0;1;1;1;1;1;1;0;1;1;0;1;1;0;0;0;1;1;1;1;1;1;0;1;1;0;1;0;0;0;0;1;1;0;1;1;0;1;0;0;0;1;1;0;0;1;0;0;0;0;1;1;0;0;0;0;0;0;1;0;1;0;1;0;0;0;0;0;1;1;1;0;1;1;1;1;0;0;0;0;1;0;0;0;1;1;0;0;0;1;0;1;0;0;1;0;1;0;0;0;0;1;1;1;1;1;1;0;0;0;1;1;1;0;1;0;1;0;0;1;0;0;0;0;0;1;0;1;0;0;0;1;0;0;1;0;0;1;0;1;0;0;0;0;0;1;0;1;0;0;1;0;1;1;1;0;0;0;0;0;1;0;0;0;1;0;1;1;1;0;0;0;0;0;1;0;0;0;1;0;0;1;0;1;0;1;0;0;0;1;1;0;0;0;0;0;0;0;0;1;1;0;1;1;1;1;0;0;0;0;0;0;0;0;0;0;0;1;0;0;0;0;0;1;1;1;0;1;1;0;0;0;1;0;0;0;1;1;1;0;0;0;1;0;0;1;0;0;1;0;0;0;0;0;1;0;0;0;0;1;0;0;0;1;0;0;0;0;0;1;0;1;1;0;0;0;1;1;0;0;0;1;0;1;0;0;0;0;1;0;0;1;1;1;0;1;0;1;0;0;1;0;0;0;0;0;0;1;0;0;0;1;1;0;0;0;0;0;0;0;1;0;0;1;0;0;0;0;0;0;0;0;1;1;0;0;0;0;1;0;0;0;0;0;0;1;0;0;0;0;0;1;0;1;0;0;1;0;1;0;0;0;1;0;0;0;0;0;0;0;0;0;1;1;0;1;1;0;1;0;1;0;0;0;1;0;0;0;0;0;0;0;1;1;0;0;1;0;0;0;0;1;0;0;0;0;1;0;1;0;1;1;0;0;0;1;0;0;0;0;0;0;0;1;0;0;0;0;1;0;0;0;1;0;0;0;1;0;0;0;0;0;1;0;0;0;1;0;0;0;0;0;0;0;0;0;1;0;0;0;0;0;1;0;1;0;1;1;1;0;0;0;0;0;0;0;0;0;1;1;0;0;0;0;0;0;1;0;0;0;0;0;1;1;0;1;1;0;1;0;0;0;0;0;0;1;0;0;0;0;0;1;0;1;0;0;0;1;0;0;0;0;0;0;0;0;0;0;0;0;0;1;0;0;0;0;0;1;0;0;0;0;0;0;0;0;0;0;0;0;0;0;0;0;0;1;1;0;0;0;0;0;0;0;0;0;0;0;0;0;0;1;0;1;0;0;0;0;1;0;0;0;0;0;0;1;0;1;0;0;1;0;0;1;0;0;0;0;1;0;1;0;1;1;0;1;0;0;0;1;0;0;1;1;0;1;0;0;1;1;0;0;1;0;0;0;0;0;0;0;0;0;0;1;0;0;0;0;1;1;1;0;0;0;1;0;1;0;0;0;0;1;0;0;0;0;0;0;0;0;0;1;1;0;1;1;0;0;1;0;0;0;1;0;0;0;0;1;0;0;1;0;0;0;1;1;0;0;0;0;0;0;0;0;0;0;0;1;0;0;0;1;1;0;0;0;0;1;0;0;0;0;0;0;0;0;0;0;0;0;0;0;1;0;0;1;0;1;0;0;0;0;0;1;1;0;0;0;1;0;0;0;1;0;0;0;0;1;0;0;0;0;0;0;0;0;0;0;0;0;0;0;0;0;1;1;0;0;1;0;0;0;0;1;0;0;0;0;0;0;0;0;0;0;0;0;0;1;0;0;0;0;0;0;0;0;1;0;0;0;0;0;0;1;0;0;0;0;0;0;0;0;0;0;0;0;1;1;0;1;0;0;1;0;0;0;0;0;0;0;0;0;0;1;1;0;0;0;1;0;0;0;0;0;0;0;0;1;1;1;1;1;0;1;0;1;0;1;0;0;0;0;0;0;0;0;0;0;0;0;0;0;0;0;0;0;0;1;0;0;0;0;0;0;0;0;0;0;0;0;0;0;0;0;0;1;0;0;0;0;1;0;0;0;0;0;0;0;0;0;1;0;0;0;1;0;0;0;1;0;0;0;0;0;0;0;0;0;0;0;0;0;0;0;0;0;0;0;1;0;0;0;0;0;0;0;1;0;1;1;0;0;0;0;0;1;0;1;0;0;0;0;0;0;0;0;0;0;0;0;0;0;0;0;0;0;0;1;0;0;0;0;0;0;1;0;0;1;0;0;1;0;0;0;0;1;0;0;0;0;0;0;0;1;0;0;0;0;0;1;0;0;0;1;0;0;0;0;0;0;0;0;1;0;0;0;0;0;0;0;0;1;0;0;0;0;0;1;0;0;0;0;0;0;0;0;0;0;0;0;0;0;0;0;1;1;0;0;0;0;0;0;0;0;1;0;0;0;0;0;0;1;0;0;0;0;0;0;1;0;0;0;0;0;0;0;0;0;0;0;0;0;1;0;0;0;0;0;0;0;0;0;1;0;0;0;0;0;1;0;0;0;0;0;0;0;0;0;0;0;0;1;0;0;0;0;0;0;0;0;0;0;0;0;0;0;0;0;1;0;0;0;0;1;0;0;0;0;0;0;0;0;0;0;0;0;0;0;0;1;1;0;0;0;0;0;0;0;0;0;0;0;0;0;0;0;0;0;0;0;0;1;0;0;1;0;0;0;1;0;0;0;0;0;0;0;0;0;0;0;0;0;0;0;0;1;0;0;0;1;0;0;0;0;0;0;0;0;0;0;0;0;0;0;0;0;1;0;0;0;0;1;0;0;0;1;0;0;0;0;1;0;0;0;0;0;0;1;0;0;0;0;1;0;0;0;0;0;0;0;0;0;1;1;0;0;0;1;0;0;0;0;0;0;0;0;0;0;0;0;0;0;0;0;0;0;0;0;1;0;0;0;0;0;0;0;0;0;0;0;0;0;0;1;0;1;0;0;1;0;0;0;0;1;0;0;0;0;0;0;0;0;0;1;0;0;0;0;1;0;0;0;0;0;1;0;0;0;0;0;0;0;0;0;0;0;0;1;0;0;0;0;0;0;0;0;1;0;0;0;0;0;0;0;0;0;0;0;0;0;0;1;0;0;0;0;0;1;0;0;0;1;0;0;0;0;0;0;0;0;0;0;0;0;0;0;0;0;0;0;1;1;0;0;0;0;0;0;0;1;0;1;0;0;0;0;0;0;0;0;0;1;0;0;0;0;0;0;1;0;0;0;0;1;0;0;0;0;0;0;0;0;0;0;0;0;0;0;0;0;0;0;0;0;1;0;0;0;0;0;0;0;0;0;0;1;0;0;0;0;0;0;0;0;1;0;0;0;0;0;0;0;0;0;0;1;1;0;0;0;0;0;0;0;0;0;0;0;0;0;0;0;0;0;0;0;0;0;0;0;0;0;0;0;0;0;0;1;0;0;0;1;0;0;1;0;0;0;0;0;0;0;0;1;0;0;0;0;0;0;0;1;0;0;0;0;0;0;0;0;0;0;0;0;0;1;0;0;0;0;0;0;0;0;0;0;0;0;1;0;0;1;0;0;0;0;0;0;0;1;0;1;0;0;0;0;1;0;0;0;0;0;0;0;0;0;0;0;0;0;0;0;0;0;0;0;0;0;0;1;0;0;0;0;0;1;0;0;1;0;0;0;0;0;0;0;0;0;0;1;0;0;0;0;0;0;0;0;0;0;0;0;0;0;0;1;1;0;0;0;0;0;0;1;0;0;0;0;0;0;0;0;0;0;0;0;0;0;0;1;0;0;0;1;0;0;0;0;0;0;0;0;0;0;0;0;0;0;0;0;0;0;0;0;0;1;0;0;0;0;0;0;0;0;0;0;0;1;0;0;0;0;1;0;0;0;0;0;0;0;0;0;0;0;0;0;0;0;0;0;0;0;0;0;0;0;0;1;0;0;0;1;0;0;0;0;0;0;0;0;0;0;0;0;0;0;0;0;0;0;0;0;0;0;0;0;1;0;0;0;0;0;0;0;0;0;0;1;0;0;0;0;0;0;0;0;0;0;0;0;0;0;0;0;0;1;0;0;0;0;0;0;0;0;0;0;0;0;0;0;0;0;0;0;0;0;0;0;0;0;0;0;0;0;0;0;0;0;1;0;0;0;0;0;1;0;1;0;1;0;0;0;1;0;0;0;0;0;0;1;0;0;0;0;0;0;1;0;0;0;0;0;0;0;0;0;0;1;1;0;0;0;0;0;0;0;0;0;0;0;0;0;1;0;0;1;0;0;0;0;0;0;0;0;0;0;0;0;0;0;0;0;0;0;0;0;0;0;0;0;0;0;0;0;0;0;0;1;0;0;1;0;0;1;0;0;0;0;0;0;0;0;0;1;0;0;0;0;0;0;1;0;0;0;0;0;0;0;0;0;0;0;0;0;0;0;0;0;0;1;0;0;0;0;0;1;0;0;0;0;0;0;0;0;0;0;0;0;0;0;0;0;0;0;0;1;0;0;0;0;0;1;0;0;1;0;0;0;0;0;0;0;0;0;0;0;1;0;0;0;0;0;0;0;0;0;0;0;0;0;1;0;0;0;0;0;0;0;0;0;0;0;0;0;0;0;0;0;0;0;0;1;0;0;0;0;0;0;0;0;0;0;1;0;0;0;0;0;0;0;0;0;0;0;0;0;0;0;0;0;0;0;0;0;0;0;1;0;1;0;0;1;0;0;0;0;1;0;0;0;0;0;0;0;0;0;0;0;0;0;0;0;0;0;0;0;0;0;1;0;0;0;0;0;0;0;0;0;0;0;0;0;0;0;0;1;0;0;0;0;0;0;0;0;0;0;0;0;1;0;0;0;0;0;0;0;0;0;0;0;0;0;0;0;0;0;0;0;0;0;0;0;0;0;0;0;0;0;0;0;0;0;0;0;0;0;0;0;0;0;0;0;0;0;0;0;0;0;0;0;0;0;0;0;1;0;1;1;0;0;0;0;0;0;0;0;0;0;0;0;0;1;0;0;0;0;0;0;0;0;0;0;0;0;0;0;0;0;0;0;0;0;0;0;0;0;0;0;0;0;0;0;0;0;0;0;0;0;0;0;1;0;0;0;0;0;0;0;0;0;0;0;0;0;1;0;0;0;0;0;0;0;0;0;0;0;1;0;0;0;0;0;1;0;0;0;0;0;0;1;0;0;0;0;0;0;0;0;0;0;0;0;0;0;0;0;0;0;0;0;0;0;0;0;0;0;0;1;0;0;1;1;0;0;0;0;0;0;0;0;0;0;1;0;0;0;0;0;0;0;0;0;0;0;1;0;1;0;0;0;0;0;0;0;0;0;0;0;0;0;0;1;0;0;0;0;0;0;0;1;0;0;0;0;0;0;0;0;0;0;0;0;0;0;0;0;0;0;0;0;0;1;0;0;1;0;0;0;0;0;0;0;0;0;0;0;0;0;0;0;0;0;1;0;0;0;1;0;0;0;0;0;0;0;0;0;0;0;0;0;0;1;0;0;0;0;0;0;0;0;0;0;0;0;0;0;0;0;0;0;0;0;0;0;0;0;1;0;0;0;0;0;0;0;0;0;0;0;0;0;0;0;0;0;0;1;0;0;1;0;0;0;0;0;0;0;0;0;0;0;0;0;0;0;0;0;0;0;0;0;0;1;0;0;0;0;0;0;0;0;0;0;0;0;0;0;0;1;0;0;0;1;0;0;0;0;0;0;1;0;0;0;0;0;0;0;0;0;1;0;0;0;0;0;0;0;0;0;0;0;0;0;0;0;0;0;0;0;0;0;0;0;0;0;0;0;0;0;0;0;0;0;0;0;0;0;0;0;0;0;0;0;0;0;0;1;0;0;0;0;0;0;0;0;0;0;0;0;0;0;0;0;0;0;0;0;0;0;0;0;0;0;0;0;0;0;0;0;1;0;0;0;0;0;0;0;0;0;1;0;0;0;0;0;0;0;0;0;0;0;0;0;0;0;0;0;0;1;0;0;0;0;0;0;0;0;1;0;0;0;1;0;0;0;0;0;1;0;0;0;0;0;0;0;0;0;1;0;1;0;0;0;0;0;0;0;0;0;0;0;0;0;0;0;0;0;0;0;1;0;0;0;0;0;0;0;0;0;0;0;0;0;0;0;0;0;0;0;0;0;0;0;0;0;1;0;0;0;0;0;0;0;0;0;0;0;0;0;0;1;0;0;0;0;0;0;0;0;0;0;0;0;0;0;0;0;0;0;1;0;0;0;0;0;0;0;0;1;0;0;0;0;0;0;0;0;0;0;0;1;0;1;0;0;0;1;0;0;0;0;0;0;0;0;0;0;0;0;0;0;0;0;1;1;0;0;0;0;0;0;0;0;0;0;0;0;0;0;1;0;0;0;0;0;0;0;0;0;0;0;0;0;0;0;0;0;0;0;0;0;0;0;0;0;0;0;0;0;1;0;0;0;0;0;0;0;0;0;0;0;0;0;0;0;0;0;0;1;0;0;0;0;0;0;0;0;1;0;0;0;0;0;0;0;0;0;0;0;0;0;0;0;0;0;0;0;0;0;1;0;0;0;0;0;0;0;0;0;0;0;0;0;0;0;0;0;0;0;0;0;0;0;0;0;0;0;0;0;0;0;0;0;0;0;0;0;0;0;0;0;0;0;0;0;0;0;0;0;0;0;0;0;0;0;0;0;0;0;0;0;0;0;0;0;0;0;0;1;1;0;0;0;0;0;0;0;0;0;0;0;0;0;0;0;0;0;0;0;0;0;0;0;0;0;0;0;0;0;0;0;0;0;0;0;0;0;0;0;0;1;0;0;0;0;0;0;0;1;0;0;0;0;0;0;0;0;0;0;0;0;0;0;0;0;0;0;0;0;0;0;0;0;0;0;0;0;0;0;0;0;0;0;0;0;0;0;0;0;0;1;0;0;0;0;0;0;0;0;0;0;0;0;0;0;0;0;0;0;0;0;0;0;0;0;0;0;0;0;0;0;0;0;0;0;0;0;0;0;0;0;0;1;0;1;0;0;0;0;0;0;0;0;0;0;0;0;0;0;0;0;0;0;0;1;0;0;1;0;0;0;0;0;0;0;0;0;0;0;0;0;0;1;0;0;0;0;0;0;0;0;0;0;0;0;0;0;0;0;0;0;0;0;0;0;0;0;0;0;0;0;0;0;0;1;0;1;0;0;0;0;0;0;0;0;0;0;0;0;0;0;0;0;0;0;0;0;0;0;0;0;0;0;0;0;0;1;0;0;0;0;0;0;0;0;0;0;0;0;0;0;0;0;0;0;0;0;0;0;0;0;0;0;0;0;0;0;0;1;0;0;0;0;0;0;0;0;0;0;0;0;0;0;0;0;0;0;0;0;0;0;0;0;0;1;0;0;0;0;0;0;0;0;0;0;0;0;0;0;0;0;0;0;0;0;0;0;0;0;0;0;0;0;0;0;0;0;0;0;0;0;0;0;0;0;0;0;0;0;0;0;1;0;0;0;0;0;0;0;0;0;0;0;0;0;0;0;0;0;0;0;0;0;0;0;0;0;0;0;0;0;0;0;0;0;0;0;1;0;0;0;0;0;0;1;0;0;0;0;0;0;0;0;0;0;0;0;0;0;0;0;0;0;0;0;0;0;0;0;0;0;0;0;0;0;0;0;0;0;0;0;0;0;0;0;0;0;0;0;0;0;0;0;0;0;0;0;0;0;0;0;0;1;0;0;0;0;0;1;0;0;0;0;0;0;0;0;0;0;0;0;0;0;0;0;0;0;0;0;0;0;1;0;0;0;0;1;0;0;0;0;0;0;0;0;0;0;0;0;0;0;0;0;0;0;0;0;0;0;0;0;0;0;0;0;0;0;0;0;0;0;0;0;0;0;0;0;0;0;0;0;0;0;0;0;0;0;0;0;0;0;0;0;0;0;0;0;0;0;0;0;0;0;0;0;0;0;0;0;0;0;0;0;0;0;0;0;1;1;0;0;0;0;0;0;0;0;0;0;0;0;0;0;0;0;1;0;0;0;0;0;0;0;0;1;0;0;0;0;1;1;0;0;0;0;0;0;0;0;0;0;0;0;0;0;0;0;0;0;0;0;0;0;0;0;0;0;0;0;0;0;0;0;0;0;0;0;0;0;0;0;0;0;0;0;0;0;0;0;0;0;0;0;0;0;0;0;0;0;0;0;0;0;0;0;0;0;0;0;0;0;0;0;0;0;0;0;0;0;0;0;0;0;0;0;0;0;0;0;0;0;0;0;0;0;0;0;0;0;0;0;0;0;0;0;1;0;0;0;0;0;0;1;0;0;0;0;0;0;0;0;0;0;0;0;0;0;0;0;0;0;0;0;0;0;0;0;0;0;0;0;0;0;0;0;0;0;0;0;0;0;0;0;0;0;0;0;0;1;0;0;0;0;0;0;0;0;0;0;1;0;0;0;0;0;0;0;0;0;0;0;0;0;0;0;0;0;0;0;0;0;0;0;0;0;0;0;0;0;0;0;0;0;0;0;0;0;0;0;0;0;0;0;0;0;0;0;0;1;0;0;0;0;0;0;0;0;0;0;0;0;0;0;0;0;0;0;0;0;0;0;0;0;0;0;0;0;0;1;0;0;0;0;0;0;0;0;0;0;0;0;0;0;0;0;0;0;0;0;0;0;0;0;0;0;0;0;0;0;0;0;0;1;0;0;0;0;0;0;0;0;0;0;0;0;0;0;0;0;0;0;0;0;0;0;0;0;0;0;0;0;0;1;0;0;0;0;0;0;0;0;0;0;0;0;0;0;0;0;0;0;0;0;0;0;1;0;1;0;0;0;0;0;0;0;0;1;0;0;0;0;0;0;0;0;0;0;0;0;0;0;0;0;0;0;0;0;0;0;0;1;1;0;0;0;0;0;0;0;0;0;0;0;0;0;0;0;0;0;0;0;0;0;0;0;1;0;0;0;0;0;0;0;0;0;0;0;0;0;0;0;0;0;0;0;0;0;0;0;0;0;0;0;0;0;0;0;0;0;0;0;0;0;0;0;0;0;0;0;0;0;0;0;0;0;0;0;0;0;0;0;0;0;0;0;0;0;0;0;0;0;0;0;0;0;0;0;0;0;0;0;0;0;0;0;0;0;0;0;0;0;0;0;0;0;0;0;0;0;0;0;0;0;0;0;0;0;0;0;0;0;0;0;0;0;0;0;0;0;0;0;0;0;0;0;0;0;0;0;0;0;0;0;0;0;0;0;0;0;0;0;0;0;0;0;0;0;0;0;0;0;1;0;0;0;0;1;0;0;0;0;0;0;0;0;0;0;0;0;0;0;0;0;0;0;0;0;0;0;0;0;0;0;0;0;0;0;0;0;0;0;0;0;0;0;0;0;0;0;0;0;0;0;0;0;0;0;0;0;0;0;0;0;0;0;0;0;0;0;0;0;0;1;0;0;0;0;0;0;1;0;0;0;0;0;0;0;0;0;1;0;0;0;0;0;0;0;0;0;0;0;0;0;0;0;0;0;0;0;0;0;0;0;0;0;1;0;0;0;0;0;0;1;0;0;0;0;0;0;0;0;0;0;0;0;0;0;0;0;0;0;0;0;0;0;0;0;0;0;0;0;0;0;0;0;0;0;0;0;0;0;0;0;0;0;0;0;0;0;0;0;0;0;0;0;0;0;0;0;1;1;0;0;0;0;0;0;0;0;0;0;0;0;0;0;0;0;0;0;0;0;0;0;0;0;0;0;0;0;0;0;0;0;0;1;0;0;0;0;0;0;0;0;0;0;0;0;0;0;0;0;0;0;0;0;0;0;0;0;0;0;0;0;0;0;0;0;0;0;0;0;0;0;0;0;0;0;0;0;0;0;0;0;0;0;0;0;0;0;0;0;0;0;0;0;1;0;0;0;0;0;0;0;0;0;0;0;0;0;0;0;1;0;0;0;0;0;0;0;0;0;0;0;0;0;0;0;0;0;0;0;0;0;0;0;0;0;0;0;0;0;0;0;0;0;0;0;0;0;0;0;0;0;0;0;0;0;0;0;0;0;0;0;0;0;0;0;0;0;0;0;0;0;0;1;0;0;0;1;0;0;0;0;1;0;0;0;0;0;0;0;0;0;1;0;0;0;0;0;0;0;0;0;0;0;0;0;0;0;1;0;0;0;0;0;0;0;0;0;0;0;0;0;0;0;0;0;0;0;0;0;0;0;0;0;0;0;0;0;0;0;0;0;0;0;0;0;0;0;0;0;0;0;0;0;0;0;0;0;0;1;0;0;0;0;0;0;0;0;0;0;0;0;0;0;0;0;0;0;0;0;0;0;0;0;0;1;1;0;0;0;0;0;0;0;0;0;0;0;0;0;0;0;0;0;0;0;0;0;0;0;0;0;0;0;0;0;0;0;0;0;0;0;0;0;0;0;0;0;0;0;0;0;0;0;0;0;0;0;1;0;0;0;0;0;0;0;0;0;0;0;0;0;0;0;0;0;0;0;0;0;0;0;0;0;0;0;0;0;0;0;0;0;0;0;0;0;0;0;0;0;0;0;0;0;0;0;0;0;0;0;0;0;0;0;0;0;0;0;0;0;0;0;0;0;0;0;0;0;0;0;0;0;0;0;0;0;0;0;0;0;0;0;0;0;0;0;0;0;0;0;0;0;0;0;0;0;0;0;0;0;0;0;0;0;0;0;0;1;0;0;0;0;0;0;0;0;0;0;0;0;0;0;0;0;0;0;0;0;0;1;0;0;0;0;0;0;0;0;0;0;0;0;0;0;0;0;0;0;0;0;0;0;0;0;0;0;0;0;0;0;0;0;0;0;0;0;1;0;0;0;0;0;0;0;0;0;0;0;0;0;0;0;0;0;0;0;0;0;0;0;0;0;0;0;0;0;0;0;0;0;0;0;0;0;0;0;0;0;0;0;0;0;0;0;0;0;0;0;0;0;0;0;0;0;0;0;0;0;0;0;0;0;0;0;0;0;0;0;0;0;0;0;0;0;0;0;0;0;0;0;0;0;0;0;0;0;0;0;0;0;0;0;0;0;0;0;0;0;0;0;0;0;0;0;0;0;0;0;1;0;0;1;0;0;0;0;0;0;0;0;0;0;0;0;0;0;0;0;0;0;0;0;0;0;0;0;0;0;0;0;0;0;0;0;0;0;0;0;0;0;0;0;0;0;0;0;0;0;0;0;0;0;0;0;0;0;0;0;0;0;0;0;0;0;0;0;0;0;0;0;0;0;0;0;0;0;0;0;0;0;0;0;0;0;0;0;0;0;0;0;0;0;0;0;1;0;0;0;0;0;0;0;1;0;0;0;0;0;0;0;0;0;0;0;0;0;0;0;0;0;0;0;0;0;0;0;0;0;0;0;0;0;0;0;0;0;0;0;0;0;0;0;0;0;0;0;0;0;0;1;0;0;0;0;0;0;0;0;0;0;0;0;0;0;0;0;0;0;0;1;0;0;0;0;0;0;0;0;0;0;0;0;0;0;0;0;0;0;0;0;0;0;0;0;0;0;0;0;0;0;0;0;0;0;0;0;0;0;0;0;1;0;0;0;0;0;0;0;0;0;0;0;0;0;0;0;0
strain113;Lactococcus lactis subsp. cremoris;1;1;1;1;1;1;1;1;1;1;1;1;1;1;1;1;1;1;1;1;1;1;1;1;1;1;1;1;1;1;1;1;1;1;1;1;1;1;1;0;1;1;1;1;1;1;1;1;1;1;1;1;1;0;1;1;1;1;0;1;1;1;1;1;1;1;1;1;1;0;1;1;1;1;1;1;1;1;1;1;1;1;1;1;1;1;1;1;1;1;1;1;1;1;1;1;1;1;1;0;1;1;1;1;1;0;1;1;1;1;1;1;1;1;1;1;1;1;1;0;1;1;1;1;1;1;1;1;1;0;0;1;1;1;0;0;1;1;1;0;1;0;0;0;0;1;0;1;1;1;0;0;1;0;0;0;0;1;0;0;0;0;0;0;0;0;0;0;0;1;1;0;0;0;0;0;0;1;1;1;0;0;0;0;0;0;0;0;0;1;0;1;1;1;0;1;1;1;0;0;0;0;1;0;0;0;0;0;0;0;1;0;0;0;0;0;0;0;0;1;0;1;0;0;0;0;0;0;0;0;0;0;0;0;1;0;0;0;1;0;0;0;0;0;0;0;0;0;0;0;0;0;0;0;0;0;0;0;0;0;0;0;0;1;0;0;0;0;0;0;0;0;0;0;0;0;0;0;0;1;0;0;0;0;0;0;0;0;0;0;0;0;0;0;0;0;0;0;0;0;0;0;1;0;0;0;0;0;0;0;0;0;0;0;0;0;0;0;0;0;0;0;0;0;0;0;0;0;0;0;0;0;0;0;0;0;0;0;0;0;0;0;0;1;0;1;1;0;0;0;0;0;0;0;0;0;0;0;0;0;0;0;0;0;0;0;0;0;0;0;0;0;1;0;0;0;1;0;0;0;0;0;0;0;0;1;0;0;0;1;0;0;0;0;0;0;0;0;0;0;0;0;0;0;0;0;0;0;0;0;0;0;0;0;0;0;0;0;0;0;0;0;0;0;0;0;1;0;0;0;0;0;0;0;0;0;0;0;0;0;1;1;0;0;0;0;0;0;0;1;0;0;0;0;0;0;0;0;0;0;0;1;0;1;0;0;0;0;0;0;0;0;0;0;0;0;0;0;0;0;1;0;0;0;0;0;1;0;0;0;0;0;1;0;1;0;0;0;0;1;0;0;0;0;1;1;0;0;0;0;0;0;0;1;1;0;0;0;0;0;0;0;0;0;0;0;0;0;0;0;0;0;0;0;0;0;0;0;0;0;1;0;0;0;0;1;0;0;0;0;0;1;0;1;0;0;0;1;1;0;0;0;1;0;0;0;0;0;0;0;0;0;0;0;0;0;0;0;0;0;1;0;0;0;0;0;0;0;0;0;0;0;1;0;0;0;0;0;0;0;0;1;0;0;0;0;0;0;0;0;0;1;0;0;1;1;1;0;0;0;0;0;0;0;0;0;0;0;0;0;0;0;0;0;1;1;0;0;1;0;0;0;0;0;0;0;0;0;1;0;0;0;0;0;0;1;0;0;0;0;1;0;0;0;0;0;0;0;1;0;0;0;0;0;1;0;0;0;0;0;0;0;1;0;0;0;0;0;0;0;0;0;0;0;0;0;0;0;1;0;0;0;0;1;0;0;0;0;1;0;0;0;1;0;0;0;0;0;0;0;0;0;0;0;0;0;0;1;0;0;1;0;0;0;0;0;0;0;1;0;0;0;0;0;1;0;1;0;0;0;0;0;0;0;0;1;0;0;0;0;0;0;0;0;1;0;0;0;1;0;1;0;0;0;1;0;0;1;0;0;0;0;0;0;0;0;1;1;0;0;0;1;0;0;1;1;0;0;1;0;0;0;1;0;0;0;1;0;0;0;0;1;0;0;0;1;0;0;1;1;0;1;0;0;0;0;0;0;0;0;0;0;0;1;0;0;1;0;1;0;0;0;0;0;0;0;1;0;0;0;0;0;0;0;0;0;1;0;0;0;0;0;1;1;0;0;0;0;1;0;0;0;1;0;0;0;1;0;0;0;0;1;1;0;1;0;1;0;0;1;1;1;0;0;0;0;0;1;0;0;0;1;0;0;0;0;0;0;0;1;0;0;0;0;0;1;1;0;0;0;0;0;0;0;0;1;1;0;1;0;1;0;1;0;0;1;0;1;0;0;0;0;1;1;0;1;0;0;0;1;0;0;0;0;1;0;0;1;0;0;1;1;1;0;1;1;1;1;1;1;1;1;1;1;1;1;1;1;0;1;1;1;1;1;1;1;1;1;1;1;0;1;0;1;1;1;1;0;1;1;1;1;1;1;1;0;1;1;1;1;0;1;1;1;0;1;1;0;1;1;0;1;1;1;1;1;1;1;1;1;1;1;1;1;1;0;1;1;0;0;0;0;1;0;0;0;1;1;1;0;1;1;1;1;1;1;1;1;1;1;1;0;0;1;1;1;1;1;1;1;1;1;1;1;1;1;1;0;1;1;1;1;1;1;1;1;1;1;1;0;0;1;1;1;1;0;1;1;0;1;1;1;0;0;1;1;0;1;1;0;1;1;1;1;1;1;0;1;1;1;1;1;0;1;1;1;1;0;1;0;1;1;1;1;1;1;1;1;1;1;1;1;1;1;1;1;1;1;1;1;0;0;1;1;0;1;1;0;1;1;1;1;1;1;1;1;0;1;1;1;1;1;0;0;1;1;1;1;1;0;1;1;1;1;1;1;0;0;0;0;0;1;1;1;0;0;1;1;1;0;1;1;1;0;1;0;1;1;1;0;1;0;0;1;1;0;1;1;1;0;1;0;0;0;1;0;0;1;1;1;1;1;1;1;1;0;1;0;0;1;1;0;0;0;1;0;1;1;1;0;0;1;1;0;1;1;1;0;1;0;0;0;1;0;1;1;1;1;1;0;1;1;1;0;1;1;0;0;1;1;0;0;1;0;1;0;1;0;0;1;0;1;0;1;0;0;0;0;1;1;1;1;0;0;0;0;1;0;1;1;0;0;1;1;1;1;0;1;0;0;0;1;0;0;0;0;0;0;1;0;1;0;0;0;0;0;0;1;1;1;0;1;1;1;1;1;1;1;1;1;1;0;0;1;0;1;0;0;1;1;1;1;0;0;1;0;1;0;0;1;0;0;1;1;0;1;0;1;1;0;0;0;0;0;0;0;0;1;0;0;0;1;0;0;1;0;1;0;1;0;1;0;0;0;1;0;1;0;1;0;0;0;0;0;0;0;1;0;1;0;0;1;0;0;1;0;0;1;0;0;1;1;0;1;1;1;0;1;0;0;0;0;1;1;0;0;0;1;1;0;0;0;0;0;0;1;0;0;0;1;0;1;0;1;0;0;1;1;1;1;1;1;0;0;0;1;1;0;0;1;0;1;0;0;1;0;1;1;0;1;1;0;0;1;0;1;0;0;1;1;0;0;0;1;0;1;0;1;1;0;0;0;0;0;1;0;0;1;1;1;0;0;1;1;0;0;0;1;0;0;1;1;1;0;0;0;0;0;1;0;0;0;1;1;1;1;1;1;1;1;1;1;1;1;0;0;0;1;1;1;0;0;0;1;1;0;1;1;1;0;0;1;1;0;0;0;1;0;1;1;1;1;1;0;1;1;1;1;1;1;0;0;1;1;0;1;1;1;1;0;1;1;1;1;0;1;1;0;0;0;0;1;0;0;0;0;1;1;0;0;1;0;0;0;0;1;1;0;0;0;0;1;1;1;1;1;1;0;1;1;0;1;1;1;0;0;1;1;1;1;1;1;1;1;1;0;1;0;0;0;0;1;1;0;1;1;0;1;0;0;0;1;1;0;0;1;0;0;0;1;1;1;0;0;0;0;0;0;1;0;1;0;1;0;0;0;0;0;1;1;1;0;1;1;1;1;0;0;0;0;1;0;0;0;1;1;0;0;0;1;0;1;0;0;1;0;1;0;0;0;0;1;1;1;1;1;1;0;0;0;1;1;1;0;1;0;1;0;0;1;0;0;0;0;0;1;0;1;0;0;0;1;0;0;1;0;0;0;0;1;0;0;0;0;0;1;0;1;0;0;0;0;1;1;1;0;0;0;0;0;1;0;0;0;1;0;1;1;1;0;0;0;0;0;1;0;0;0;1;0;1;1;0;1;0;1;0;0;0;1;1;1;0;0;0;0;0;0;0;1;0;0;1;0;1;1;0;0;0;0;0;0;0;0;0;0;0;1;0;0;0;0;0;1;1;1;0;1;1;0;0;0;1;0;0;0;1;1;1;0;0;0;1;0;0;1;0;0;1;0;0;0;0;0;1;0;0;0;0;1;0;0;0;1;0;0;0;0;0;1;0;0;1;0;0;0;1;1;0;0;0;1;0;1;0;0;0;0;1;0;0;1;1;1;0;1;0;1;0;0;1;0;0;0;0;0;0;1;0;0;0;1;1;0;0;0;0;0;0;0;1;0;0;1;0;0;0;0;0;0;0;0;1;1;0;0;0;0;1;0;0;0;0;0;0;1;0;0;0;0;0;1;0;1;0;0;1;0;1;0;0;0;1;0;0;0;0;0;0;0;0;0;1;1;0;1;1;0;1;0;1;0;0;0;1;0;0;0;0;0;0;0;1;1;0;0;1;0;0;0;0;1;0;0;0;0;1;0;1;0;1;1;0;0;0;1;0;0;0;0;0;0;0;0;0;0;0;0;1;0;0;0;1;0;0;0;1;0;0;0;0;0;1;0;0;0;1;0;0;0;0;0;0;0;0;0;1;0;0;0;0;0;1;0;1;1;1;1;1;0;0;0;0;0;0;0;0;0;1;1;0;0;0;0;0;0;1;0;0;0;0;0;1;1;0;1;1;0;1;0;0;0;0;0;0;1;0;0;0;0;0;1;0;1;0;0;0;1;0;0;0;0;0;0;0;0;0;0;0;0;0;1;0;0;0;0;0;1;0;0;0;0;0;0;0;0;0;0;0;0;0;0;0;0;0;1;1;0;0;0;0;0;0;0;0;0;0;0;0;0;0;1;0;1;0;0;0;0;1;0;0;0;0;0;0;1;0;1;0;0;1;0;0;1;0;0;0;0;1;0;1;0;1;1;0;1;0;0;0;1;0;0;1;1;0;1;0;0;1;1;0;0;1;0;0;0;0;0;0;0;0;0;0;1;0;0;0;0;1;1;0;0;0;0;1;0;1;0;0;0;0;1;0;0;0;0;0;0;0;0;0;1;1;0;1;1;0;0;1;0;0;0;1;0;0;0;0;1;0;0;1;0;0;0;1;1;0;0;0;0;0;0;0;0;0;0;0;1;0;0;0;1;1;0;0;0;0;1;0;0;0;0;0;0;0;0;0;0;0;0;0;0;1;0;0;1;0;1;0;0;0;0;0;1;1;0;0;0;1;0;0;0;1;0;0;0;0;1;0;0;0;0;0;0;0;0;0;0;0;0;0;0;0;0;1;1;0;0;1;0;0;0;0;1;0;0;0;0;0;0;0;0;0;0;0;1;0;1;0;0;0;0;0;1;0;0;1;0;0;0;0;0;0;1;0;0;0;0;0;0;0;0;0;0;0;0;1;1;0;1;0;0;1;0;0;0;0;0;0;0;0;0;0;1;1;0;0;0;1;0;0;0;0;0;0;0;0;0;1;1;1;1;0;1;1;1;0;1;0;0;0;0;0;0;0;0;0;0;0;1;0;0;0;0;0;0;0;1;0;0;0;0;0;0;0;0;0;0;0;0;0;0;0;0;0;1;0;0;0;0;1;0;0;0;0;0;0;0;0;0;1;0;0;0;1;0;0;0;1;0;0;0;0;0;0;0;0;0;0;0;0;0;0;0;0;0;0;0;1;0;0;0;0;0;0;0;1;0;1;1;0;0;0;0;0;1;0;1;0;0;0;0;0;0;0;0;0;0;0;0;0;0;0;0;0;0;0;1;0;0;0;0;0;0;1;0;0;1;0;0;1;0;0;0;0;1;0;0;0;0;0;0;0;1;0;0;0;0;0;1;0;0;0;1;0;0;0;0;0;0;0;0;1;0;0;0;0;0;0;0;0;1;0;0;0;0;0;1;0;0;0;0;0;0;0;0;0;0;0;0;0;0;0;0;0;0;0;0;0;0;0;0;0;1;1;0;0;0;0;0;0;1;0;0;0;0;0;0;1;0;0;0;0;0;0;0;0;0;0;0;0;0;1;0;0;0;0;0;0;0;0;0;1;0;0;0;0;0;1;0;0;0;0;0;0;0;0;0;0;0;0;1;0;0;0;0;0;0;1;0;0;0;0;0;0;0;0;0;1;0;0;0;0;1;0;0;0;0;0;0;0;0;0;0;0;0;0;0;0;1;0;0;0;0;0;0;0;0;0;0;0;0;0;0;0;0;0;0;0;0;0;1;0;0;1;0;0;0;1;0;0;0;0;0;0;0;0;0;0;0;0;0;0;0;0;1;0;0;0;1;0;0;0;0;0;0;0;0;0;0;0;0;0;0;0;0;1;0;0;0;0;1;0;0;0;1;0;0;1;0;1;0;0;0;0;0;0;1;0;0;0;0;1;0;0;0;0;0;0;0;0;0;0;1;0;0;0;1;0;0;0;0;0;0;0;0;0;0;0;0;0;0;0;0;0;0;0;0;1;0;0;0;0;0;0;0;0;0;0;0;0;0;0;1;0;0;0;0;1;0;0;0;0;1;0;0;0;0;0;0;0;0;0;1;0;0;0;0;1;0;0;0;0;0;1;0;0;0;0;0;0;0;0;0;0;0;0;1;0;0;0;0;0;0;0;0;1;0;0;0;0;0;0;0;0;0;0;0;0;0;0;1;0;0;0;0;0;1;0;0;0;1;0;0;0;0;0;0;0;0;0;0;0;0;0;0;0;0;0;0;1;1;0;0;0;0;0;0;0;1;0;1;0;0;0;0;0;0;0;0;0;1;0;0;0;0;0;0;1;0;0;0;0;1;0;0;0;0;0;0;0;0;0;0;0;0;0;0;0;0;0;0;0;0;1;0;0;0;0;0;0;0;0;0;0;1;0;0;0;0;0;0;0;0;1;0;0;0;0;0;0;0;0;0;0;1;1;0;0;0;0;0;0;0;0;0;0;0;0;0;0;0;0;0;0;0;0;0;0;0;0;0;0;0;0;0;0;1;0;0;0;1;0;0;1;0;0;0;0;0;0;1;0;1;0;0;0;0;0;0;0;0;0;0;0;0;0;0;0;0;0;0;0;0;0;1;0;0;0;0;0;0;0;0;0;0;0;0;1;0;0;1;0;0;0;0;0;0;0;1;0;1;0;0;0;0;1;0;0;0;0;0;0;0;0;0;0;0;0;0;0;0;0;0;0;0;0;0;0;1;0;0;0;0;0;1;0;0;1;0;0;0;0;0;0;0;0;0;0;1;0;0;0;0;0;0;0;0;0;0;0;0;0;0;0;1;1;0;0;0;0;0;0;1;0;0;0;0;0;0;0;0;0;0;0;0;0;0;0;1;0;0;0;1;0;0;0;0;0;0;0;0;0;0;0;0;0;0;0;0;0;0;0;0;0;1;0;0;0;0;0;0;0;0;0;0;0;1;0;0;0;0;1;0;0;0;0;1;0;0;0;0;0;0;0;0;0;0;0;0;0;0;0;0;0;0;0;1;0;0;0;1;0;0;0;0;0;0;0;1;0;0;0;0;0;0;0;0;0;0;0;0;0;0;0;0;1;0;0;0;0;0;0;0;0;0;0;1;0;0;0;0;0;0;0;0;0;0;0;0;0;0;0;0;0;1;0;0;0;0;0;0;0;0;0;0;0;0;0;0;0;0;0;0;0;0;0;0;0;0;0;0;0;0;0;0;0;0;1;0;0;0;0;0;1;0;1;0;1;0;0;0;1;0;0;0;0;0;0;1;0;0;0;0;0;0;1;0;0;0;0;0;0;0;0;0;0;1;1;0;0;0;0;0;0;0;0;0;0;0;0;0;0;0;0;1;0;0;0;0;0;0;0;0;0;0;0;0;0;0;0;0;0;0;0;0;0;0;0;0;0;0;0;0;0;0;0;1;0;0;1;0;0;0;0;0;0;0;0;0;0;0;0;1;0;0;0;0;0;0;1;0;0;0;0;0;0;0;0;0;0;0;0;0;0;0;0;0;0;1;0;0;0;0;0;1;0;0;0;0;0;0;0;0;0;0;0;0;0;0;0;0;0;0;0;1;0;0;0;0;0;1;0;0;1;0;0;0;0;0;0;0;0;0;0;0;0;0;0;0;0;0;0;0;0;0;0;0;0;0;1;0;0;0;0;0;0;0;0;0;0;0;0;0;0;0;0;0;0;0;0;1;0;0;0;0;0;0;0;0;0;0;1;0;0;0;0;0;0;1;0;0;0;0;0;0;0;0;0;0;0;0;0;0;0;0;1;0;1;0;0;0;0;0;0;0;1;0;0;0;0;0;0;0;0;0;0;0;0;0;0;0;0;0;0;0;0;0;1;0;0;0;0;0;0;0;0;0;0;0;0;0;0;0;0;1;0;0;0;0;0;0;0;0;0;0;0;0;1;0;0;1;0;0;0;0;0;0;0;0;0;0;0;0;0;0;0;0;0;0;0;0;0;0;0;0;0;0;0;0;0;0;0;0;0;0;0;0;0;0;0;0;0;0;0;0;0;0;0;0;0;0;0;0;1;0;1;1;0;0;0;0;0;0;0;0;0;0;0;0;0;1;0;0;0;0;0;0;0;0;0;0;0;0;0;0;0;0;0;0;0;0;0;0;0;0;0;0;0;0;0;0;0;0;0;0;0;0;0;0;1;0;0;0;0;0;0;0;0;0;0;0;0;0;1;0;0;0;0;0;0;0;0;0;0;0;0;0;0;0;0;0;1;0;0;0;0;0;0;1;0;0;0;0;0;0;0;0;0;0;0;0;0;0;0;0;0;0;0;0;0;0;0;0;0;0;0;0;0;0;1;1;0;0;0;0;0;0;0;0;0;0;1;0;0;0;0;0;0;0;0;0;0;0;0;0;1;0;0;0;0;0;0;0;0;0;0;0;0;0;0;1;0;0;0;0;0;0;0;1;0;0;0;0;0;0;0;0;0;0;0;0;0;0;0;0;0;0;0;0;0;1;0;0;0;0;1;0;0;0;0;0;0;0;0;0;0;0;0;0;0;0;1;0;0;0;1;0;0;0;0;0;0;0;0;0;0;0;0;0;0;1;0;0;0;0;0;0;0;0;0;0;0;0;0;0;0;0;0;0;0;0;0;0;0;0;1;0;0;0;0;0;0;0;0;0;0;0;0;0;0;0;0;0;0;1;0;0;0;0;1;0;0;0;0;0;0;0;0;0;0;0;0;0;0;0;0;0;0;0;0;1;0;0;0;0;0;0;0;0;0;0;0;0;0;0;0;1;0;0;0;1;0;0;0;0;0;0;1;0;0;0;0;0;0;0;0;0;1;0;0;0;0;0;0;0;0;0;0;0;0;0;0;0;0;0;0;0;0;0;0;0;0;0;0;0;0;0;0;0;0;0;0;0;0;0;0;0;0;0;0;0;0;0;0;1;0;0;0;0;0;0;0;0;0;0;0;0;0;0;0;0;0;0;0;0;0;0;0;0;1;0;0;0;0;0;0;0;1;0;0;0;0;0;0;0;0;0;1;0;0;1;0;0;0;0;0;0;0;0;0;0;0;0;0;0;0;1;0;0;1;0;0;0;0;0;1;0;0;0;1;0;0;0;0;0;0;0;0;0;0;0;0;0;0;0;1;0;1;0;0;0;0;0;0;0;0;0;0;0;0;0;0;0;0;0;0;0;1;0;0;0;0;0;0;0;0;0;0;0;0;0;0;0;1;0;0;0;0;0;0;0;0;0;1;0;0;0;0;0;1;0;0;0;0;0;0;0;0;1;0;0;0;0;0;0;0;0;0;0;1;0;0;1;0;0;0;0;1;0;0;0;0;0;0;0;0;1;0;0;0;0;0;1;0;0;0;0;0;1;0;1;0;0;0;0;0;0;0;0;0;0;0;0;0;0;0;0;0;0;0;0;1;1;0;0;0;0;0;0;0;0;0;0;0;0;0;0;1;0;0;0;0;0;0;1;0;0;0;0;0;0;0;0;0;0;0;0;0;0;0;0;0;0;0;0;0;0;1;0;0;0;0;0;0;0;0;0;0;0;0;0;0;0;0;0;0;0;0;0;0;0;0;0;0;0;1;0;0;0;0;0;0;0;0;0;0;0;0;0;0;0;0;0;0;0;0;0;1;0;0;0;0;0;0;0;0;1;0;0;0;0;0;0;0;0;0;0;0;0;0;0;0;0;0;0;0;0;0;0;0;0;0;0;0;0;0;0;0;0;0;0;0;0;0;0;0;0;0;0;0;0;0;0;0;0;0;0;0;0;0;0;0;0;0;0;0;1;1;0;0;0;0;0;0;0;0;0;0;0;0;0;0;0;0;0;0;0;0;0;0;0;0;0;0;0;0;0;0;0;0;1;0;0;0;0;0;0;0;0;0;0;0;0;0;0;0;1;0;0;0;0;0;0;0;0;0;0;0;0;0;0;0;0;0;0;0;0;0;0;0;0;0;0;0;0;0;0;0;0;0;0;0;0;0;0;0;0;0;1;0;0;0;0;0;0;0;0;0;0;0;0;0;0;0;0;0;0;0;0;0;0;0;0;0;0;0;0;0;0;0;0;1;0;0;0;0;0;0;0;0;1;0;1;0;0;0;0;0;0;0;0;0;0;0;0;0;0;0;1;0;0;0;1;0;0;1;0;0;0;0;0;0;0;0;0;0;0;0;0;1;1;0;0;0;0;0;0;0;0;0;0;1;0;0;0;0;0;0;1;0;0;0;0;0;0;0;0;0;0;0;0;0;1;0;1;0;0;0;0;0;0;0;0;0;0;0;0;0;0;0;0;0;0;0;0;0;0;0;0;0;0;0;0;0;0;0;0;0;0;0;0;0;0;0;0;0;0;0;0;0;0;0;0;0;0;0;0;0;0;0;0;0;0;0;0;0;1;0;0;0;0;0;0;0;0;0;0;0;0;0;0;0;0;0;0;0;0;0;0;0;0;0;1;0;0;0;0;0;0;0;0;0;0;0;0;1;0;0;0;0;0;0;0;0;0;0;0;0;0;1;0;0;0;0;0;0;0;0;0;0;0;0;0;0;0;0;0;1;0;1;0;0;0;0;0;0;0;0;0;0;0;0;0;0;0;0;0;0;0;0;0;0;0;0;0;0;0;0;0;0;0;0;1;0;0;1;0;0;0;0;0;0;1;0;0;0;0;0;0;0;0;0;0;0;0;0;0;0;0;0;0;0;0;0;0;0;0;0;0;0;0;0;0;1;0;0;0;0;0;0;0;0;0;0;0;0;0;0;0;0;0;0;0;0;0;0;0;0;0;0;1;0;0;0;0;0;1;0;0;0;0;0;0;0;0;0;0;0;0;0;0;0;0;0;0;0;0;0;0;1;0;0;0;0;1;0;0;0;0;0;0;0;0;0;0;0;0;0;0;0;0;0;0;0;0;0;0;0;0;0;0;0;0;0;0;0;0;0;0;0;1;0;0;0;0;0;0;0;0;0;0;0;0;0;0;0;0;0;0;0;0;0;0;0;0;0;0;0;0;0;0;0;0;0;0;0;0;0;0;0;0;0;0;0;0;1;1;0;0;0;0;0;0;0;0;0;0;0;0;0;0;0;0;1;0;0;0;0;0;0;0;0;0;0;0;0;0;1;1;0;0;0;0;0;0;0;0;0;0;0;0;0;0;0;0;0;0;0;0;0;0;0;0;0;0;0;0;0;0;1;0;0;0;0;0;0;0;0;0;0;0;0;0;0;0;0;0;0;0;0;0;0;0;0;0;0;0;0;0;0;0;0;0;0;0;0;0;0;0;0;1;0;0;0;0;0;0;0;0;0;0;0;0;0;0;0;0;0;0;0;0;0;0;0;0;0;0;0;0;0;0;0;0;1;0;0;0;0;0;0;1;0;0;0;0;0;0;0;0;0;0;0;0;0;0;0;0;0;0;0;0;0;0;0;0;0;0;0;0;0;0;0;0;0;0;0;0;0;0;0;0;0;0;0;0;0;1;0;0;0;0;0;0;0;0;0;0;1;0;0;0;0;0;0;0;0;0;0;0;0;0;0;0;0;0;0;0;0;0;0;0;0;0;0;0;0;0;0;0;0;0;0;0;0;0;0;0;0;0;0;0;0;0;0;0;0;1;0;0;0;0;0;0;0;0;0;0;0;0;0;0;0;0;0;0;0;0;0;0;0;0;0;0;0;0;0;1;0;0;0;0;0;0;0;0;0;0;0;0;0;0;0;0;0;0;0;0;0;0;0;0;0;0;0;0;0;0;0;0;0;1;0;0;0;0;0;0;0;0;0;0;0;0;0;0;0;0;0;0;0;0;0;0;0;0;0;0;0;0;0;1;0;0;0;0;0;0;0;0;0;0;0;0;0;0;0;0;0;0;0;0;0;0;1;0;1;0;0;0;0;0;0;0;0;1;0;0;0;0;0;0;0;0;0;0;0;0;0;0;0;0;0;0;0;0;0;0;0;0;0;0;0;0;0;0;0;0;0;0;0;0;0;0;0;0;0;0;0;0;0;0;0;0;1;0;0;0;0;0;0;0;0;0;0;0;0;0;0;0;0;0;0;0;0;0;0;0;0;0;0;0;0;0;0;0;0;0;0;0;0;0;0;0;0;0;0;0;0;0;0;0;0;0;0;0;0;0;0;0;0;0;0;0;0;0;0;0;0;0;0;0;0;0;0;0;0;0;0;0;0;0;0;0;0;0;0;0;0;0;0;0;0;0;0;0;0;0;0;0;0;0;0;0;0;0;0;0;0;0;0;0;0;0;0;0;0;0;0;0;0;0;0;0;0;0;0;0;0;0;0;0;0;0;0;0;0;0;0;0;0;0;0;0;0;0;0;0;0;0;1;0;0;0;0;1;0;0;0;0;0;0;0;0;0;0;0;0;0;0;0;0;0;0;0;0;0;0;0;0;0;0;0;0;0;0;0;0;0;0;0;0;0;0;0;0;0;0;0;0;0;0;0;0;0;0;1;0;0;0;0;0;0;0;0;0;0;0;0;0;0;0;0;0;0;0;0;0;0;0;0;0;0;0;1;0;0;0;0;0;0;0;0;0;0;0;0;0;0;0;0;0;0;0;0;0;0;0;0;0;0;0;0;0;0;0;0;0;0;0;0;0;0;0;0;0;0;0;0;0;0;0;0;0;0;0;0;0;0;0;0;0;0;0;0;0;0;0;0;0;0;0;0;0;0;0;0;0;0;0;0;0;0;0;0;0;0;0;0;0;0;0;0;0;0;0;0;0;1;1;0;0;0;0;0;0;0;0;0;0;0;0;0;0;0;0;0;0;0;0;0;0;0;0;0;0;0;0;0;0;0;0;0;1;0;0;0;0;0;0;0;0;0;0;0;0;0;0;0;0;0;0;0;0;0;0;0;0;0;0;0;0;0;0;0;0;0;0;0;0;1;0;0;0;0;0;0;0;0;0;0;0;0;0;0;0;0;0;0;0;0;0;0;0;0;0;0;0;0;0;0;0;0;0;0;0;0;0;0;0;1;0;0;0;0;0;0;0;0;0;0;1;0;0;0;0;0;0;0;0;0;0;0;0;0;0;0;0;0;0;0;0;0;0;0;0;0;0;0;0;0;0;0;0;0;0;0;0;0;0;0;0;0;0;0;0;0;0;0;0;0;0;0;1;0;0;0;1;0;0;0;0;1;1;0;0;0;0;0;0;0;0;1;0;0;0;0;0;0;0;0;0;0;0;0;0;0;0;1;0;0;0;0;0;0;0;0;0;0;0;0;0;0;0;0;0;0;0;0;0;0;0;0;0;0;0;0;0;0;0;0;0;0;0;0;0;0;0;0;0;0;0;0;0;0;0;0;0;0;1;0;0;0;0;0;0;0;0;0;0;0;0;0;0;0;0;0;0;0;0;0;0;0;0;0;1;1;0;0;0;0;0;0;0;0;0;0;0;0;0;0;0;0;0;0;0;0;0;0;0;0;0;0;0;0;0;0;0;0;0;0;0;0;0;0;0;0;0;0;0;0;0;0;0;0;0;0;0;1;0;0;0;0;0;0;0;0;0;0;0;0;0;0;0;0;0;0;0;0;0;0;0;0;0;0;0;0;0;0;0;0;0;0;0;0;0;0;0;0;0;0;0;0;0;0;0;0;0;0;0;0;0;0;0;0;0;0;0;0;0;0;0;0;0;0;0;0;0;0;0;0;0;0;0;0;0;0;0;0;0;0;0;0;0;0;0;0;0;0;0;0;0;0;0;0;0;0;0;0;0;0;0;0;0;0;0;0;1;0;0;0;0;0;0;0;0;0;0;0;0;0;0;0;0;0;0;0;0;0;1;0;0;0;0;0;0;0;0;0;0;0;0;0;0;0;0;0;0;0;0;0;0;0;0;0;0;0;0;0;0;0;0;0;0;0;0;1;0;0;0;0;0;0;0;0;0;0;0;0;0;0;0;0;0;0;0;0;0;0;0;0;0;0;0;0;0;0;0;0;0;0;0;0;0;0;0;0;0;0;0;0;0;0;0;0;0;0;0;0;0;0;0;0;0;0;0;0;0;0;0;0;0;0;0;0;0;0;0;0;0;0;0;0;0;0;0;0;0;0;0;0;0;0;0;0;0;0;0;0;0;0;0;0;0;0;0;0;0;0;0;0;0;0;0;0;0;0;0;0;0;0;0;0;0;0;0;0;0;0;0;0;0;0;0;0;0;0;0;0;0;0;0;0;0;0;0;0;0;0;0;0;0;0;0;0;0;0;0;0;0;0;0;0;0;0;0;0;0;0;0;0;0;0;0;0;0;0;0;0;0;0;0;0;0;0;0;0;0;0;0;0;0;0;0;0;0;0;0;0;0;0;0;0;0;0;0;0;0;0;0;0;0;0;0;1;0;0;0;0;0;0;0;1;0;0;0;0;0;0;0;0;0;0;0;0;0;0;0;0;0;0;0;0;0;0;0;0;0;0;0;0;0;0;0;0;0;0;0;0;0;0;0;0;0;0;0;0;0;0;0;0;0;0;0;0;0;0;0;0;0;0;0;0;0;0;0;0;0;0;1;0;0;0;0;0;0;0;0;0;0;0;0;0;0;0;0;0;0;0;0;0;0;0;0;0;0;0;0;0;0;0;0;0;0;0;0;0;0;0;0;0;0;0;0;0;0;0;0;0;0;0;0;0;0;0;0;0
strain114;Lactococcus lactis subsp. cremoris;1;1;1;1;1;1;1;1;1;1;1;1;1;1;1;1;1;1;1;1;1;1;1;1;1;1;1;1;1;1;1;1;1;1;1;1;1;1;1;0;1;1;1;1;1;0;1;1;1;1;1;1;1;0;1;1;1;1;0;1;1;1;1;1;1;1;1;1;1;1;1;1;1;1;1;1;1;1;1;1;1;1;1;1;1;1;1;1;1;1;1;1;1;1;1;1;1;1;1;0;1;1;1;1;1;0;1;1;1;0;1;1;1;1;1;1;1;1;1;0;1;1;1;1;1;1;1;1;1;0;0;1;1;1;0;0;1;1;1;0;1;0;0;0;0;1;0;1;1;1;0;0;1;0;0;0;0;1;0;0;0;0;0;0;0;0;0;0;0;1;1;0;0;0;0;0;0;1;1;1;0;0;0;0;0;0;0;0;0;1;0;1;1;0;0;1;1;1;0;0;0;0;1;0;0;0;0;0;0;0;1;0;0;0;0;0;0;0;0;1;0;1;0;0;0;0;0;0;0;0;0;0;0;0;1;0;0;0;1;0;0;0;0;0;0;0;0;0;0;0;0;0;0;0;0;0;0;0;0;0;0;0;0;1;0;0;0;0;0;0;0;0;0;0;0;0;0;0;0;1;0;0;0;0;0;0;0;0;0;0;0;0;0;0;0;0;0;0;0;0;0;0;1;0;0;0;0;0;0;0;0;0;0;0;0;0;0;0;0;0;0;0;0;0;0;0;0;0;0;0;0;0;0;0;0;0;0;0;0;0;0;0;0;1;0;1;1;0;0;0;0;0;0;0;0;0;0;0;0;0;0;0;0;0;0;0;0;0;0;0;0;0;1;0;0;0;1;0;0;0;0;0;0;0;0;1;0;0;0;1;0;0;0;0;0;0;0;0;0;0;0;0;0;0;0;0;0;0;0;0;0;0;0;0;0;0;0;0;0;0;0;0;0;0;0;0;1;0;0;0;0;0;0;0;0;0;0;0;0;0;1;1;0;0;0;0;0;0;0;1;0;0;0;0;0;0;0;0;0;0;0;1;0;1;0;0;0;0;0;0;0;0;0;0;0;0;0;0;0;0;1;0;0;0;0;0;1;0;0;0;0;0;1;0;1;0;0;0;0;1;0;0;0;0;1;0;0;0;0;0;0;0;0;1;1;0;0;0;0;0;0;0;0;0;0;0;0;0;0;0;0;0;0;0;0;0;0;0;0;0;1;0;0;0;0;1;0;0;0;0;0;1;0;1;0;0;0;1;1;0;0;0;1;0;0;0;0;0;0;0;0;0;0;0;0;0;0;0;0;0;1;0;0;0;0;0;0;0;0;0;0;0;1;0;0;0;0;0;0;0;0;1;0;0;0;0;0;0;0;0;0;1;0;0;1;1;1;0;0;0;0;0;0;0;0;0;0;0;0;0;0;0;0;0;1;1;0;0;1;0;0;0;0;0;0;0;0;0;1;0;0;0;0;0;0;1;0;0;0;0;1;0;0;0;0;0;0;0;1;0;0;0;0;0;1;0;0;0;0;0;0;0;1;0;0;0;0;0;0;0;0;0;0;0;0;0;0;0;1;1;0;0;0;1;0;0;0;0;1;0;0;0;1;0;0;0;0;0;0;0;0;0;0;0;0;0;0;1;0;0;1;0;0;0;0;0;0;0;1;0;0;0;0;0;1;0;1;0;0;0;0;0;0;0;0;1;0;0;0;0;0;0;0;0;1;0;0;0;1;0;1;1;0;0;1;0;0;1;0;0;0;0;0;0;0;0;0;1;0;0;1;1;0;0;1;1;0;0;1;0;0;0;1;0;0;0;1;0;0;0;0;1;0;0;0;1;0;0;0;1;0;1;0;0;0;0;0;0;0;0;0;0;0;1;0;0;1;0;1;0;0;0;0;0;0;0;1;0;0;0;0;0;0;0;0;0;1;0;0;0;0;0;1;1;0;0;0;0;1;0;0;0;1;0;0;0;1;0;0;0;0;1;1;0;1;0;1;0;0;1;1;1;0;0;0;0;1;1;0;0;0;1;0;0;0;0;0;1;0;1;0;0;0;0;0;1;1;0;0;0;0;0;0;0;0;1;1;0;1;0;0;0;0;0;0;1;0;1;0;0;0;0;1;1;0;1;0;0;0;1;0;0;0;0;1;0;0;1;0;0;1;1;1;0;1;1;1;1;1;1;1;1;1;1;1;1;1;1;0;1;1;1;1;1;1;1;1;1;1;1;0;1;0;1;1;1;1;0;1;1;1;1;1;1;1;0;1;1;1;1;0;1;1;1;0;1;1;0;1;1;0;1;1;1;1;1;1;1;1;1;1;1;1;1;1;0;1;1;0;0;0;0;1;0;0;0;1;1;1;0;1;1;1;1;1;1;1;1;1;1;1;0;0;1;1;1;1;1;1;1;1;1;1;1;1;1;1;0;1;1;1;1;1;1;1;1;1;1;1;0;0;1;1;1;1;0;1;1;0;1;1;1;0;0;1;1;1;1;1;0;1;1;1;1;1;1;0;1;1;1;1;1;0;1;1;1;1;0;1;0;1;1;1;1;1;1;1;1;1;1;1;1;1;1;1;1;1;1;1;1;0;0;1;1;0;1;1;0;1;0;1;1;1;1;1;1;0;1;1;1;1;1;0;0;1;1;1;1;1;0;1;1;1;1;1;1;0;0;0;0;0;1;1;1;0;0;1;1;1;0;1;1;1;0;1;0;1;1;1;0;1;0;0;1;1;1;1;1;1;0;1;0;0;0;1;0;0;1;1;1;1;1;1;1;1;0;1;0;0;0;1;0;1;0;1;0;1;1;1;0;0;1;1;0;1;1;1;0;1;0;0;0;1;0;1;1;1;1;1;0;1;1;1;0;1;1;0;0;1;1;0;0;1;0;1;0;1;0;0;1;0;1;0;1;0;0;0;0;1;1;1;1;0;0;0;0;1;0;1;1;0;0;1;1;1;1;0;1;0;0;0;1;0;0;0;0;0;0;1;0;1;0;0;0;0;0;0;1;1;1;0;1;1;1;1;1;1;1;1;1;1;0;0;1;0;1;0;0;1;1;1;1;0;0;1;0;1;0;0;1;0;0;1;1;0;1;0;1;1;0;0;0;0;0;0;0;0;1;0;0;1;1;0;0;1;0;1;0;1;0;1;0;0;0;1;0;1;0;1;0;0;0;0;0;0;0;1;0;1;0;0;1;0;0;1;0;0;1;0;0;1;1;0;1;1;0;0;1;0;0;0;0;1;1;0;0;0;1;1;0;0;0;0;0;0;1;0;0;0;1;0;1;0;1;0;0;1;1;1;1;1;1;0;0;0;1;1;0;0;1;0;1;0;0;1;0;1;1;0;1;1;0;0;0;0;1;0;0;1;1;0;0;0;1;0;1;0;1;1;0;0;0;0;0;1;0;0;1;1;1;0;0;1;1;1;0;0;1;0;0;1;1;1;0;0;0;0;0;1;0;0;0;1;1;1;1;1;1;1;1;1;1;1;1;0;0;0;1;1;1;0;0;0;1;1;0;1;1;1;0;0;1;1;0;0;0;1;0;1;0;1;1;1;0;1;1;1;1;1;1;0;0;1;1;0;1;1;1;1;0;1;1;1;0;0;1;1;0;0;0;0;1;0;0;0;0;1;1;0;0;1;0;0;0;0;1;1;0;0;0;0;1;1;1;1;1;1;0;1;1;0;1;1;0;0;0;1;1;1;1;1;1;0;1;1;0;1;0;0;0;0;1;1;0;1;1;0;1;0;0;0;1;1;0;0;1;0;0;0;1;1;1;0;0;0;0;0;0;1;0;1;0;1;0;0;0;0;0;1;1;1;0;1;1;1;1;0;0;0;0;1;0;0;0;1;1;0;0;0;1;0;1;0;0;1;0;1;0;0;0;0;1;1;1;1;1;1;0;0;0;1;1;1;0;1;0;1;0;0;1;0;0;0;0;0;1;0;1;0;0;0;1;0;0;1;0;0;0;0;1;0;0;0;0;0;1;0;1;0;0;1;0;1;1;1;0;0;0;0;0;1;0;0;0;1;0;0;1;1;0;0;0;0;0;1;0;0;0;1;0;0;1;0;1;0;1;0;0;0;1;1;0;0;0;0;0;0;0;0;1;1;0;1;1;1;1;0;0;0;0;0;0;0;0;0;0;0;1;0;0;0;0;0;1;1;1;0;1;1;0;0;0;1;0;0;0;1;1;1;0;0;0;1;0;0;1;0;0;1;0;0;0;0;0;1;0;0;0;0;1;0;0;0;1;0;0;0;0;0;1;0;1;1;0;0;0;0;1;0;0;0;1;0;1;0;0;0;0;1;0;0;1;1;1;0;1;0;1;0;0;1;0;0;0;0;1;0;1;0;0;0;1;1;0;0;0;0;0;0;0;1;0;0;1;0;0;0;0;0;0;0;0;1;1;0;0;0;0;1;0;0;0;0;0;0;1;0;0;0;0;0;1;0;1;1;0;1;0;1;0;0;0;1;0;0;0;0;0;0;0;0;0;1;1;0;1;1;0;1;0;1;0;0;0;1;0;0;0;0;0;0;0;1;1;0;0;1;0;0;0;0;1;0;0;0;0;1;0;1;0;1;1;0;0;0;1;0;0;0;0;0;0;0;1;0;0;0;0;1;0;0;0;1;0;0;0;0;0;0;0;0;0;1;0;0;0;0;0;0;0;1;0;0;0;0;0;1;0;0;0;0;0;1;0;1;1;1;1;1;0;0;0;0;0;0;0;0;0;1;1;0;0;0;0;0;0;1;0;0;0;0;0;1;1;0;1;1;0;1;0;0;1;0;0;0;1;0;0;0;0;0;1;0;0;0;0;0;1;0;0;0;0;0;0;0;0;0;0;0;0;0;1;0;0;0;0;0;1;0;0;0;0;0;0;0;0;0;0;0;0;0;0;0;0;0;1;1;0;0;0;0;0;1;0;0;0;0;0;0;0;0;1;0;1;0;0;0;0;1;0;0;0;0;0;0;1;0;1;0;0;1;0;0;1;0;0;0;0;1;0;1;0;1;1;0;1;0;0;0;1;0;0;1;1;0;1;0;0;1;1;0;0;1;0;0;0;0;0;0;0;0;0;0;1;0;0;0;0;1;1;1;0;0;0;1;0;1;0;0;0;0;1;0;0;0;0;0;0;0;0;0;1;1;0;1;1;0;0;1;0;0;0;1;0;0;0;0;1;0;0;1;0;0;0;1;1;0;0;0;0;0;0;0;0;0;0;0;1;0;0;0;1;1;0;0;0;0;1;0;0;0;0;0;0;0;0;0;0;0;0;0;0;1;0;0;1;0;1;0;0;0;0;0;1;1;0;0;0;1;0;0;0;1;0;0;0;0;1;0;0;0;0;0;0;0;0;0;0;0;0;0;0;0;0;1;1;0;0;1;0;0;0;0;1;0;0;0;0;0;0;0;0;0;0;0;1;0;1;0;0;0;0;0;0;0;0;1;0;0;0;0;0;0;1;0;0;0;0;0;0;0;0;0;0;0;0;1;1;0;1;0;0;1;0;0;0;0;0;0;0;0;0;0;1;1;0;0;0;1;0;0;0;0;0;0;0;0;0;1;1;1;1;0;1;1;1;0;1;0;0;0;0;0;0;0;0;0;0;0;1;0;0;0;0;0;0;0;1;0;0;0;0;0;0;0;0;0;0;0;0;0;0;0;0;0;1;0;0;0;0;1;0;0;0;0;0;0;0;0;0;1;0;0;0;1;0;0;0;1;0;0;0;0;0;0;0;0;0;0;0;0;0;0;0;0;0;0;0;1;0;0;0;0;0;0;0;1;0;1;1;0;0;0;0;0;1;0;1;0;0;0;0;0;0;0;0;0;0;0;0;0;0;0;0;0;0;0;1;0;0;0;0;0;0;1;0;0;1;0;0;1;0;0;0;0;1;0;0;0;0;0;0;0;0;0;0;0;0;0;1;0;0;0;1;0;0;0;0;1;0;0;0;1;0;0;0;0;0;0;0;0;1;0;0;0;0;0;1;0;0;0;0;0;0;0;0;0;0;0;0;0;0;0;0;0;1;0;0;0;0;0;0;0;1;1;0;0;0;0;0;0;1;0;0;0;0;0;0;1;0;0;0;0;0;0;0;0;0;0;0;0;0;1;0;0;0;0;0;0;0;0;0;1;0;0;0;0;0;1;0;0;0;0;0;0;0;0;0;0;0;0;0;0;0;0;0;0;0;0;0;0;0;0;0;0;0;0;0;1;0;0;0;0;1;0;0;0;0;0;0;0;0;0;0;0;0;0;0;0;1;1;0;0;0;0;0;0;0;0;0;0;0;0;0;0;0;0;0;0;0;0;1;0;0;1;0;0;0;1;0;0;0;0;0;0;0;0;0;0;0;0;0;0;0;0;1;0;0;0;1;0;0;0;0;0;0;0;0;0;0;0;0;0;0;0;0;1;0;0;0;0;1;0;0;0;1;0;0;0;0;1;0;0;0;0;0;0;1;0;0;0;0;1;0;0;0;0;0;0;0;0;0;0;1;0;0;0;0;0;0;0;0;0;0;0;0;0;0;0;0;0;0;0;0;0;0;0;0;1;0;0;0;0;0;0;0;0;0;0;0;0;0;0;1;0;1;0;0;1;0;0;0;0;1;0;0;0;0;0;0;0;0;0;1;0;0;0;0;1;0;0;0;0;0;0;0;0;0;0;0;0;0;0;0;0;0;0;0;0;0;0;0;0;0;0;0;0;0;0;0;0;0;0;0;0;0;0;0;0;0;0;1;0;0;0;0;0;1;0;1;0;1;0;0;0;0;0;0;0;0;0;0;0;0;0;0;0;0;0;0;0;1;0;0;0;0;0;0;0;1;0;1;0;0;0;0;0;0;0;0;0;0;0;0;0;0;0;0;1;0;0;0;0;1;0;0;0;0;0;0;0;0;0;0;0;0;0;0;0;0;0;0;0;0;1;0;0;0;0;0;0;0;0;0;0;1;0;0;0;0;0;0;0;0;1;0;0;0;1;0;0;0;0;0;0;1;1;0;0;0;0;0;0;0;0;0;0;0;0;0;0;0;0;0;0;0;0;0;0;0;0;0;0;0;0;0;0;1;0;0;0;1;0;0;1;0;0;0;0;0;0;0;0;1;0;0;0;0;0;0;0;0;0;0;0;0;0;0;0;0;0;0;0;0;0;1;0;0;0;0;0;0;0;0;0;0;0;0;1;0;0;1;0;0;0;0;0;0;0;1;0;1;0;0;0;0;1;0;0;0;0;0;0;0;0;0;0;0;0;0;0;0;0;0;0;0;0;0;0;1;0;0;0;0;0;0;0;0;1;0;0;0;0;0;0;0;0;0;0;1;0;0;0;0;0;0;0;0;0;0;0;0;0;0;0;1;1;0;0;0;0;0;0;0;0;0;0;0;0;0;0;0;0;0;0;0;0;0;0;1;0;0;0;1;0;0;0;0;0;0;0;0;0;0;0;0;0;0;0;0;0;0;0;0;0;1;0;0;0;0;0;0;0;0;0;0;0;0;0;0;0;0;1;0;0;0;0;0;0;0;0;0;0;0;0;0;0;0;0;0;0;0;0;0;0;0;0;1;0;0;0;1;0;0;0;0;0;0;0;1;0;0;0;0;0;0;0;0;0;0;0;0;0;0;0;0;1;0;0;0;0;0;0;0;0;0;0;1;0;0;0;0;0;0;0;0;0;0;0;0;0;0;0;0;0;1;0;0;0;0;0;0;0;0;0;0;0;0;0;0;0;0;0;0;0;0;0;0;0;0;0;0;0;0;0;0;0;0;1;0;0;0;0;0;1;0;1;0;1;0;0;0;0;0;0;0;0;0;0;1;0;0;0;0;0;0;1;0;0;0;0;0;0;0;0;0;0;0;0;0;0;0;0;0;0;0;0;0;0;0;0;0;0;0;0;0;0;0;0;0;0;0;0;0;0;0;0;0;0;0;0;0;0;0;0;0;0;0;0;0;0;0;0;0;0;0;0;1;0;0;1;0;0;0;0;0;0;0;0;0;0;0;0;0;0;0;0;0;0;0;0;0;0;0;0;0;0;0;0;0;0;0;0;0;0;0;0;0;0;1;0;0;0;0;0;1;0;0;0;0;0;0;0;0;0;0;0;0;0;0;0;0;0;0;0;1;0;0;0;0;0;1;0;0;1;0;0;0;0;0;0;0;0;0;0;0;1;0;0;0;0;0;0;0;0;0;0;0;0;0;0;0;0;0;0;0;0;0;0;0;0;0;0;0;0;0;0;0;0;0;0;1;0;0;0;0;0;0;0;0;0;0;0;0;0;0;0;0;0;0;0;0;0;1;0;0;0;0;0;0;0;0;0;0;0;0;1;0;1;0;0;1;0;0;0;0;1;0;0;0;0;0;0;0;0;0;0;0;0;0;0;0;0;0;0;0;0;0;0;0;0;0;0;0;0;0;0;0;0;0;0;0;0;0;0;1;0;0;0;0;0;0;0;0;0;1;0;0;1;0;0;0;0;0;0;0;0;0;0;0;0;0;0;0;0;0;0;0;0;0;0;0;0;0;0;0;0;0;0;0;0;0;0;0;0;0;0;0;0;0;0;0;0;0;0;0;0;0;0;0;0;0;0;0;1;0;1;1;0;0;0;0;0;0;0;0;0;1;0;0;0;1;0;0;0;0;0;0;0;0;0;0;0;0;0;0;0;0;0;0;0;0;0;0;0;0;0;0;0;0;0;0;0;0;0;0;0;0;0;0;1;0;0;0;0;0;0;0;0;0;0;0;0;0;1;0;0;0;0;0;0;0;0;0;0;0;1;0;0;0;0;0;1;0;0;0;0;0;0;1;0;0;0;0;0;0;0;0;0;0;0;0;0;0;0;0;0;0;0;0;0;0;0;0;0;0;0;0;0;0;1;1;0;0;0;0;0;0;0;0;0;0;1;0;0;0;0;0;0;0;0;0;0;0;1;0;1;0;0;0;0;0;0;0;0;0;0;0;0;0;0;0;0;0;0;0;0;0;0;1;0;0;0;0;0;0;0;0;0;0;0;0;0;0;0;0;0;0;0;0;0;1;0;0;1;0;0;0;0;0;0;0;0;0;0;0;0;0;0;0;0;0;1;0;0;0;1;0;0;0;0;0;0;0;0;0;0;0;0;0;0;0;0;0;0;0;0;0;0;0;0;0;0;0;0;0;0;0;0;0;0;0;0;0;0;0;1;0;0;0;0;0;0;0;0;0;0;0;0;0;0;0;0;0;0;1;0;0;1;0;1;0;0;0;0;0;0;0;0;0;0;0;0;0;0;0;0;0;0;0;0;0;0;0;0;0;0;0;0;0;0;0;0;0;0;0;0;1;0;0;0;1;0;0;0;0;0;0;1;0;0;0;0;0;0;0;0;0;1;0;0;0;0;0;0;0;0;0;0;0;0;0;0;0;0;1;0;0;0;0;0;0;0;0;0;0;0;0;0;0;0;0;0;0;0;0;0;0;0;0;0;0;0;0;0;1;0;0;0;0;0;0;0;0;0;0;0;0;0;0;0;0;0;0;0;0;0;0;0;0;0;0;0;0;0;0;0;0;1;0;0;0;0;0;0;0;0;0;1;0;0;0;0;0;0;0;0;0;0;0;0;0;0;0;0;0;0;1;0;0;1;0;0;0;0;0;1;0;0;0;1;0;0;0;0;0;0;0;0;0;0;0;0;0;0;0;1;0;1;0;0;0;0;0;0;0;0;0;0;0;0;0;0;0;0;0;0;0;1;0;0;0;0;0;0;0;0;0;0;0;0;0;0;0;0;0;0;0;0;0;0;0;0;0;1;0;0;0;0;0;0;0;0;0;0;0;0;0;0;1;0;0;0;0;0;0;0;0;0;0;1;0;0;0;0;0;0;0;1;0;0;0;0;0;0;0;0;1;0;0;0;0;1;0;0;0;0;0;0;1;0;1;0;0;0;1;0;0;0;0;0;0;0;0;0;0;0;0;0;0;0;0;1;1;0;0;0;0;0;0;0;0;0;0;0;0;0;0;1;0;0;0;0;0;0;0;0;0;0;0;0;0;0;0;0;0;0;0;0;0;0;0;0;0;0;0;0;0;1;0;0;0;0;0;0;0;0;0;0;0;0;0;0;0;0;0;0;1;0;0;0;0;0;0;0;0;1;0;0;0;0;0;0;0;0;0;0;0;0;0;0;0;0;0;0;0;0;0;1;0;0;0;0;0;0;0;0;0;0;0;0;0;0;0;0;0;0;0;0;0;0;0;0;0;0;0;0;0;0;0;0;0;0;0;0;0;0;0;0;0;0;0;0;0;0;0;0;0;0;0;0;0;0;0;0;0;0;0;0;0;0;0;0;0;0;0;0;1;1;0;0;0;0;0;0;0;0;0;0;0;0;0;0;0;0;0;0;0;0;0;0;1;0;0;0;0;0;0;0;0;0;0;0;0;0;0;0;0;0;0;0;0;0;0;0;0;0;1;0;0;0;0;0;0;0;0;0;0;0;0;0;0;0;0;0;0;0;0;0;0;0;0;0;0;0;0;0;0;0;0;0;0;0;0;0;0;0;0;0;1;0;0;0;0;0;0;0;0;0;0;0;0;0;0;0;0;0;0;0;0;0;0;0;0;0;0;0;0;0;0;0;0;1;0;0;0;0;0;0;0;0;0;0;1;0;0;0;0;0;1;0;0;0;0;0;0;0;0;0;0;0;0;0;1;0;0;1;0;0;0;0;0;0;0;0;0;0;0;0;0;1;1;0;0;0;0;0;0;0;0;0;0;0;0;0;0;0;0;0;0;0;0;0;0;0;0;0;0;0;0;0;0;0;1;0;1;0;0;0;0;0;0;0;0;0;0;0;0;0;0;0;0;0;1;0;0;0;0;0;0;0;0;0;0;0;0;0;0;0;0;0;0;0;0;0;0;0;0;0;0;0;0;0;0;0;0;0;0;0;0;0;0;0;0;0;0;0;1;0;0;0;0;0;0;0;0;0;0;0;0;0;0;0;0;0;0;0;0;0;0;0;0;0;0;0;0;0;0;0;0;0;0;0;0;0;0;1;0;0;0;0;0;0;0;0;0;0;0;0;0;1;0;0;0;0;0;0;0;0;0;0;0;0;0;0;0;0;0;0;0;1;0;0;0;0;0;0;0;0;0;0;0;0;0;0;0;0;0;0;0;0;0;0;0;0;0;0;0;0;0;0;0;0;1;0;0;1;0;0;0;0;0;0;1;0;0;0;0;0;0;0;0;0;0;0;0;0;0;0;0;0;0;0;0;0;0;0;0;0;0;0;0;0;0;0;0;0;0;0;0;0;0;0;0;0;0;0;0;0;0;0;0;0;0;0;0;0;0;0;0;0;1;0;0;0;1;0;1;0;0;0;0;0;0;0;0;0;0;0;0;0;0;0;0;0;0;0;0;0;0;1;0;0;0;0;1;0;0;0;0;0;0;0;0;0;0;0;0;0;0;0;0;0;0;0;0;0;0;0;0;0;0;0;0;0;0;0;0;0;0;0;0;0;0;0;0;0;0;0;0;0;0;0;0;0;0;0;0;0;0;0;0;0;0;0;0;0;0;0;0;0;0;0;0;0;0;0;0;0;0;0;0;0;0;0;0;1;1;0;0;0;0;0;0;0;0;0;0;0;0;0;0;0;0;1;0;0;0;0;0;0;0;0;0;0;0;0;0;1;1;0;0;0;0;0;0;0;0;0;0;0;0;0;0;0;0;0;0;0;0;0;0;0;0;0;0;0;0;0;0;0;0;0;0;0;0;0;0;0;0;0;0;0;0;0;0;0;0;0;0;0;0;0;0;0;0;0;0;0;0;0;0;0;0;0;0;0;0;0;0;0;0;0;0;0;0;0;0;0;0;0;0;0;0;0;0;0;0;0;0;0;0;0;0;0;0;0;0;0;0;0;0;0;0;1;0;0;0;0;0;0;1;0;0;0;0;0;0;0;0;0;0;0;0;0;0;0;0;0;0;0;0;0;0;0;0;0;0;0;0;0;0;0;0;0;0;0;0;0;0;0;0;0;0;0;0;0;1;0;0;0;0;0;0;0;0;0;0;1;0;0;0;0;0;0;0;0;0;0;0;0;0;0;0;0;0;0;0;0;0;0;0;0;0;0;0;0;0;0;0;0;0;0;0;0;0;0;0;0;0;0;0;0;0;0;0;0;1;0;0;0;0;0;0;0;0;0;0;0;0;0;0;0;0;0;0;0;0;0;0;0;0;0;0;0;0;0;1;0;0;0;0;0;0;0;0;0;0;0;0;0;0;0;0;0;0;0;0;0;0;0;0;0;0;0;0;0;0;0;0;0;1;0;0;0;0;0;0;0;0;0;0;0;0;0;0;0;0;0;0;0;0;0;0;0;0;0;0;0;0;0;1;0;0;0;0;0;0;0;0;0;0;0;0;0;0;0;0;0;0;0;0;0;0;1;0;1;0;0;0;0;0;0;0;0;1;0;0;0;0;0;0;0;0;0;0;0;0;0;0;0;0;0;0;0;0;0;0;0;1;1;0;0;0;0;0;0;0;0;0;0;0;0;0;0;0;0;0;0;0;0;0;0;0;1;1;0;0;0;0;0;0;0;0;0;0;0;0;0;0;0;0;0;0;0;0;0;0;0;0;0;0;0;0;0;0;0;0;0;0;0;0;0;0;0;0;0;0;0;0;0;0;0;0;0;0;0;0;0;0;0;1;0;0;0;0;0;0;0;0;0;0;0;0;0;0;0;0;0;0;0;0;0;0;0;0;0;0;0;0;0;0;0;0;0;0;0;0;0;0;0;0;0;0;0;0;0;0;0;0;0;0;0;0;0;0;0;0;0;0;0;0;0;0;0;0;0;0;0;0;0;0;0;0;0;0;0;0;0;0;0;0;0;0;0;0;0;0;0;0;1;0;0;0;0;1;0;0;0;0;0;0;0;0;0;0;0;0;0;0;0;0;0;0;0;0;0;0;0;0;0;0;0;0;0;0;0;0;0;0;0;0;0;0;0;0;0;0;0;0;0;0;0;0;0;0;0;0;0;0;0;0;0;0;0;0;0;0;0;0;0;0;0;0;0;0;0;0;1;0;0;0;0;0;1;0;0;0;1;0;0;0;0;0;0;0;0;0;0;0;0;0;0;0;0;0;0;0;0;0;0;0;0;0;1;0;0;0;0;0;0;1;0;0;0;0;0;0;0;0;0;0;0;0;0;0;0;0;0;0;0;0;0;0;0;0;0;0;0;0;0;0;0;0;0;0;0;0;0;0;0;0;0;0;0;0;0;0;0;0;0;0;0;0;0;0;0;0;1;1;0;0;0;0;0;0;0;0;0;0;0;0;0;0;0;0;0;0;0;0;0;0;0;0;0;0;0;0;0;0;0;0;0;1;0;0;0;0;0;0;0;0;0;0;0;0;0;0;0;0;0;0;0;0;0;0;0;0;0;0;0;0;0;0;0;0;0;0;0;0;1;0;0;0;0;0;0;0;0;0;0;0;0;0;0;0;0;0;0;0;0;0;0;0;1;0;0;0;1;0;0;0;0;0;0;0;0;0;0;0;1;0;0;0;0;0;0;0;0;0;0;0;0;0;1;0;0;0;0;0;0;0;0;0;0;0;0;0;0;0;0;0;0;0;0;0;0;0;0;0;0;0;0;0;0;0;0;0;0;0;0;0;0;0;0;0;0;0;0;0;0;0;0;1;0;0;0;1;0;0;0;0;1;0;0;0;0;0;0;0;0;0;1;0;0;0;0;0;0;0;0;0;0;0;0;0;0;0;1;0;0;0;0;0;0;0;0;0;0;0;0;0;0;0;0;0;0;0;0;0;0;0;0;0;0;0;0;0;0;0;0;0;0;0;0;0;0;0;0;0;0;0;0;0;0;0;0;0;0;1;0;0;0;0;0;0;0;0;0;0;0;0;0;0;0;0;0;0;0;0;0;1;0;0;0;0;1;0;0;0;0;0;0;0;0;0;0;0;0;0;0;0;0;0;0;0;0;0;0;0;0;0;0;0;0;0;0;0;0;0;0;0;0;0;0;0;0;0;0;0;0;0;0;0;0;0;0;0;0;0;0;0;0;0;0;0;0;1;0;0;0;0;0;0;0;0;0;0;0;0;0;0;0;0;0;0;0;0;0;0;0;0;0;0;0;0;0;0;0;0;0;0;0;0;0;0;0;0;0;0;0;0;0;0;0;0;0;0;0;0;0;0;0;0;0;0;0;0;0;0;0;0;0;0;0;0;0;0;0;0;0;0;0;0;0;0;0;0;0;0;0;0;0;0;0;0;0;0;0;0;0;0;0;0;0;0;0;1;0;0;0;0;0;0;0;0;0;0;0;0;0;0;0;0;0;0;0;0;0;1;0;0;0;0;0;0;0;0;0;0;0;0;0;0;0;0;0;0;0;0;0;0;0;0;0;0;0;0;0;0;0;0;0;0;0;0;1;0;0;0;0;0;0;0;0;0;0;0;0;0;0;0;0;0;0;0;0;0;0;0;0;0;0;0;0;0;0;0;0;0;0;0;0;0;0;0;0;0;0;0;0;0;0;0;0;0;0;0;0;0;0;0;0;0;0;0;0;0;0;0;0;0;0;0;0;0;0;0;0;0;0;0;0;0;0;0;0;0;0;0;0;0;0;0;0;0;0;0;0;0;0;0;0;0;0;0;0;0;0;0;0;0;0;0;0;0;0;0;0;0;0;0;0;0;0;0;0;0;0;0;0;0;0;0;0;0;0;0;0;0;0;0;0;0;0;0;0;0;0;0;0;0;0;0;0;0;0;0;0;0;0;0;0;0;0;0;0;0;0;0;0;0;0;0;0;0;0;0;0;0;0;0;0;0;0;0;0;0;0;0;0;0;0;0;0;0;0;0;0;0;0;0;0;0;0;0;0;0;0;0;0;0;0;0;1;0;0;0;0;0;0;0;1;0;0;0;0;0;0;0;0;0;0;0;0;0;0;0;0;0;0;0;0;0;0;0;0;0;0;0;0;0;0;0;0;0;0;0;0;0;0;0;0;0;0;0;0;0;0;0;0;0;0;0;0;0;0;0;1;0;0;0;0;0;0;0;0;0;0;1;0;0;0;0;0;0;0;0;0;1;0;0;0;0;0;0;0;0;0;0;0;0;0;0;0;0;0;0;0;0;0;0;1;0;0;0;0;0;0;0;0;0;0;0;0;0;0;0;0;0;0;0;0;0;0;0;0
strain115;Lactococcus lactis subsp. cremoris;1;1;1;1;1;1;1;1;1;1;1;1;1;1;1;1;1;1;1;1;1;1;1;1;1;1;1;1;1;1;1;1;1;0;1;1;1;1;1;0;1;1;1;1;1;0;1;1;0;1;1;1;1;1;1;1;1;1;0;1;1;1;1;1;1;0;0;1;1;1;1;1;0;0;0;1;1;1;1;1;1;0;1;1;1;0;1;1;0;1;0;1;0;1;1;1;1;1;1;1;1;1;1;1;1;0;1;1;1;0;1;1;1;1;0;1;0;0;1;0;0;1;1;0;0;1;1;1;1;0;0;1;1;1;0;0;1;1;1;0;1;1;0;0;0;0;0;0;1;0;0;0;1;0;0;0;0;1;0;0;0;0;0;1;0;0;0;0;0;1;0;0;1;0;0;0;0;1;1;1;0;0;0;0;0;0;0;0;0;1;1;1;0;0;0;1;0;0;0;1;0;0;1;0;0;0;0;1;0;0;1;0;0;0;0;0;0;0;0;0;0;1;0;0;0;0;0;0;0;0;0;0;0;0;1;0;0;0;1;0;0;0;0;0;0;0;0;0;0;0;0;0;0;0;0;0;0;0;0;0;0;0;0;1;0;0;0;0;0;0;0;0;0;0;0;0;0;0;0;1;0;0;0;0;0;0;0;0;0;0;0;0;0;0;0;0;0;0;0;0;0;0;0;0;0;0;0;0;0;0;0;0;0;0;0;0;0;0;0;0;0;0;0;0;0;0;0;0;0;0;0;0;0;0;0;0;0;0;0;0;0;0;0;1;1;0;1;0;0;0;0;0;0;0;0;0;0;0;0;0;0;0;0;0;0;0;0;0;0;0;0;0;1;0;0;0;1;0;0;0;0;0;0;0;0;1;0;0;0;1;0;0;0;0;0;0;0;0;0;0;0;0;0;0;0;0;0;0;0;0;0;0;0;0;0;0;0;0;0;1;0;0;0;0;0;0;1;0;0;0;0;0;0;0;0;0;0;0;0;0;1;1;0;0;0;0;0;0;0;1;0;0;0;0;0;0;0;0;0;0;0;1;0;1;0;0;0;0;0;0;0;0;0;0;0;0;0;0;0;0;1;0;0;0;0;0;1;0;0;0;0;0;0;0;1;0;0;0;0;1;1;0;0;0;1;0;0;0;0;0;0;0;0;1;0;0;0;0;0;0;0;0;0;0;0;0;0;0;0;0;0;0;0;0;0;0;0;0;1;0;1;0;0;0;0;1;0;0;0;0;0;1;0;1;0;0;0;1;1;0;0;0;1;0;0;0;0;0;0;0;0;0;0;0;0;0;0;0;0;0;1;0;0;0;0;0;0;0;0;0;0;1;1;0;0;0;0;0;0;0;0;1;0;0;0;0;0;0;0;0;0;0;0;0;1;0;1;0;0;0;0;0;0;0;0;0;0;0;0;0;0;0;0;0;1;1;0;0;0;0;0;0;1;0;0;0;0;0;0;0;0;0;0;1;0;1;0;0;0;0;1;0;0;0;0;0;0;0;1;0;0;0;0;0;1;0;0;0;0;0;0;0;1;0;0;0;0;0;0;0;0;0;0;0;1;0;0;1;1;1;0;0;0;1;0;1;0;0;0;0;1;0;1;0;0;0;0;0;0;0;0;0;0;0;0;0;0;1;0;0;1;0;0;0;0;0;0;0;1;0;0;1;0;0;1;0;1;0;0;0;0;0;0;0;0;1;0;0;0;0;0;0;0;0;1;0;0;0;1;0;1;1;0;0;1;0;0;1;0;0;0;0;0;0;0;0;1;1;0;0;1;1;0;1;1;1;1;0;0;0;0;0;0;1;0;0;1;0;0;0;1;1;1;0;0;1;0;0;1;1;0;0;0;0;0;0;0;0;0;0;0;0;0;0;1;0;1;0;1;0;0;0;0;0;0;0;1;0;0;0;0;0;0;0;0;0;1;0;1;0;0;0;1;1;0;0;0;0;1;0;0;0;1;0;0;0;1;0;0;0;0;1;1;0;1;0;1;0;0;1;1;1;0;0;0;0;0;1;0;0;0;0;0;0;0;0;1;0;0;1;0;1;0;0;0;1;1;0;0;0;1;0;0;0;0;1;1;0;1;0;1;0;1;0;0;0;0;0;0;0;0;0;1;1;0;1;0;0;0;1;0;0;0;0;1;0;0;0;0;1;1;1;1;0;1;1;1;1;1;1;1;1;1;1;1;1;1;1;0;0;1;1;1;1;1;1;1;1;1;1;1;1;0;1;1;1;1;0;1;1;1;1;0;1;1;1;1;1;1;1;0;1;1;1;0;1;1;0;1;1;0;1;1;1;1;1;1;1;1;1;1;1;1;1;1;0;1;1;0;0;0;0;1;0;0;0;1;1;1;0;1;1;1;1;1;1;1;1;1;1;1;1;0;1;1;1;1;1;0;1;1;0;1;1;1;1;1;0;1;1;1;1;1;1;1;1;1;1;1;0;0;1;1;1;1;1;1;1;0;0;1;1;0;0;1;1;1;1;1;0;1;1;1;1;1;1;1;1;1;1;1;0;0;1;0;1;1;0;1;0;1;1;1;1;1;1;1;1;1;1;1;0;1;1;1;1;1;1;1;1;1;1;1;1;0;1;1;1;1;1;1;1;1;1;1;1;0;1;1;1;1;1;0;0;1;1;0;1;1;0;1;1;1;1;1;1;1;0;0;0;1;1;0;1;0;0;0;1;1;0;1;1;1;1;1;0;1;0;0;0;1;0;0;1;1;1;1;1;1;0;1;0;0;0;1;0;0;1;1;0;1;1;1;1;1;0;1;1;0;0;1;0;1;0;1;0;1;1;1;0;1;0;1;1;1;0;1;0;1;0;0;0;1;0;1;1;1;0;1;0;1;0;1;0;1;1;0;0;1;1;0;0;0;0;0;0;1;1;1;0;1;1;0;1;0;0;0;0;1;1;1;1;0;0;0;0;1;0;1;0;0;0;1;1;1;1;0;0;0;0;0;1;1;0;0;0;1;0;1;0;1;0;0;1;0;0;0;1;1;1;1;0;1;1;1;1;1;1;1;1;1;1;0;1;1;1;0;0;0;1;1;1;0;0;1;0;0;0;0;1;0;0;1;1;0;1;0;1;1;0;0;0;0;0;0;0;0;0;0;0;0;0;0;0;1;0;1;1;1;1;1;0;0;0;1;0;1;1;1;0;0;0;0;0;0;0;1;0;1;0;0;0;0;0;1;0;0;1;1;0;1;0;0;1;0;0;0;1;0;0;0;0;0;0;0;0;0;1;0;0;0;0;0;0;0;1;0;0;0;1;0;0;0;1;0;0;1;1;0;1;1;1;0;0;0;0;1;0;1;1;0;1;0;0;1;1;0;1;0;1;1;0;0;0;0;1;0;0;0;1;0;0;0;1;0;1;0;0;1;0;0;0;0;0;0;0;0;1;1;0;0;1;0;1;1;0;0;0;0;1;1;1;0;0;0;1;0;0;1;1;0;0;0;1;1;1;1;1;0;1;1;1;1;1;0;0;0;1;1;1;0;0;0;1;0;0;0;0;1;0;0;0;1;0;0;1;1;0;1;0;1;1;1;0;1;1;1;1;0;1;0;0;1;1;0;1;1;1;0;0;1;1;1;1;0;1;1;0;0;0;0;1;0;0;0;0;1;1;0;0;0;0;0;0;1;0;1;0;0;0;0;0;1;0;1;1;1;0;1;1;0;1;1;0;0;0;1;0;0;1;1;1;1;0;1;0;1;0;0;1;0;1;1;0;1;0;0;1;0;1;0;1;1;1;0;1;1;0;0;1;1;1;0;0;0;0;0;0;1;0;1;0;0;0;1;0;0;1;1;1;1;0;1;0;0;1;1;0;0;1;1;0;0;0;1;0;0;0;0;1;0;1;0;0;1;1;0;0;0;0;0;0;1;1;1;1;1;1;0;0;1;1;0;1;1;1;0;1;1;0;0;0;1;1;0;1;0;0;0;0;0;1;0;0;0;0;1;0;0;1;0;0;0;0;1;1;0;1;0;0;1;0;1;1;1;0;0;0;0;0;1;0;0;1;1;0;0;1;0;0;1;0;0;0;1;1;0;0;1;0;0;1;0;1;0;1;0;0;0;1;0;1;0;0;0;0;0;0;0;0;1;0;1;1;0;0;0;1;0;0;1;1;1;0;0;0;0;1;0;0;0;0;0;1;1;1;0;1;1;0;0;0;0;0;0;0;1;1;1;0;0;0;1;0;0;1;0;0;1;0;1;0;0;0;0;0;0;0;0;1;0;0;0;0;0;0;0;1;0;1;0;1;1;1;0;0;0;1;0;0;0;1;0;0;0;0;0;0;0;0;0;1;1;1;0;1;0;1;1;0;1;0;0;0;0;1;0;1;0;0;0;0;1;0;0;0;1;0;0;1;0;0;1;0;0;0;0;0;0;0;0;1;1;1;0;0;0;0;1;0;0;0;0;1;0;1;1;0;0;0;0;0;0;1;0;0;0;0;1;0;0;0;0;0;0;0;0;0;0;0;0;0;1;0;0;1;0;0;1;0;0;0;1;0;0;0;0;0;1;1;1;0;1;1;0;0;1;0;0;0;0;1;0;0;0;0;0;0;1;0;1;1;0;0;0;0;0;1;1;1;0;0;0;0;0;0;0;0;1;0;0;0;0;0;0;0;1;0;0;0;0;0;1;0;0;0;1;0;0;0;0;0;0;0;1;0;1;0;1;0;0;0;0;0;1;0;1;1;1;0;0;0;0;1;0;0;0;1;1;1;1;0;0;0;0;0;1;0;1;0;0;0;0;0;0;1;1;0;1;1;0;0;0;0;0;0;0;0;0;1;0;0;0;0;1;0;0;1;0;0;0;0;0;0;0;0;0;0;0;0;0;0;1;0;0;0;1;1;0;0;0;0;0;0;0;0;0;0;0;0;0;0;0;0;0;1;1;0;0;0;0;0;0;0;0;0;0;0;0;0;0;0;1;1;0;1;0;0;0;0;1;0;0;1;0;1;0;1;0;0;1;0;0;1;0;0;0;0;0;0;0;0;0;1;0;1;0;0;0;0;0;0;0;0;0;1;0;0;1;0;0;0;1;0;0;0;0;0;0;0;0;0;0;0;1;0;0;0;1;1;1;0;0;0;0;1;0;0;0;0;0;1;1;0;0;0;0;0;1;0;0;1;1;0;1;1;0;0;0;0;0;0;0;1;0;0;0;0;0;0;1;0;0;0;1;1;0;0;1;0;1;0;0;0;0;0;0;1;0;0;0;1;1;1;0;0;1;1;1;1;0;0;0;0;0;0;0;0;0;0;0;0;1;0;0;1;0;1;0;0;0;0;0;1;1;0;1;0;1;0;0;0;0;0;0;0;0;0;0;0;0;1;0;0;0;0;0;0;1;0;0;1;0;0;1;1;0;0;1;0;0;1;0;0;0;0;0;0;0;0;0;0;1;0;1;0;0;1;1;0;0;0;0;1;1;0;1;0;0;0;0;0;0;0;0;0;0;0;0;0;0;0;0;0;0;0;0;1;0;0;0;1;1;0;0;0;0;0;0;0;0;0;0;0;0;0;0;1;1;1;0;1;0;0;1;0;0;1;0;0;0;1;0;1;0;1;0;1;0;0;0;0;0;0;0;0;0;0;0;0;0;0;0;0;0;0;0;0;0;0;0;0;0;0;0;1;0;0;0;0;0;0;0;0;0;1;0;0;0;0;1;1;0;0;0;0;0;0;0;0;1;0;0;1;0;1;0;0;0;0;0;0;0;1;0;0;1;0;0;0;0;0;0;1;0;0;0;0;1;0;0;0;1;0;1;1;0;0;0;1;0;0;1;1;0;1;0;1;0;0;0;0;0;0;0;1;0;0;0;0;0;0;0;0;0;0;0;0;0;0;0;0;0;0;0;0;0;0;0;1;1;1;0;1;0;1;1;0;0;0;0;0;0;1;1;0;0;0;0;0;0;0;0;0;0;1;0;0;1;0;0;0;1;0;0;0;0;0;0;0;1;1;1;0;0;0;0;1;0;0;0;0;0;0;0;0;0;0;0;0;0;1;0;0;0;1;0;1;0;0;0;0;0;0;0;0;1;0;0;1;0;1;0;1;0;0;0;0;0;0;0;0;0;1;0;0;0;0;0;0;0;0;0;0;0;0;0;0;0;0;0;0;0;0;0;0;0;0;0;0;0;0;0;0;0;0;0;0;0;0;1;1;1;0;0;0;0;0;0;0;0;0;0;0;0;0;0;0;1;0;0;1;0;1;0;0;0;0;0;0;0;0;1;0;0;0;0;0;0;0;0;0;0;0;0;0;0;0;0;0;0;0;0;0;0;0;0;0;0;0;0;0;0;0;0;0;0;0;1;0;0;0;0;0;0;0;0;0;0;1;0;0;0;0;0;0;0;1;1;0;0;0;0;0;0;0;0;0;0;0;0;0;0;0;1;0;0;0;0;0;1;1;0;0;0;1;0;0;0;0;0;0;1;0;0;0;0;1;0;0;0;0;1;0;0;0;0;0;0;0;0;0;0;1;0;0;1;0;0;0;0;0;0;0;0;0;0;0;0;0;0;0;0;0;0;0;0;0;0;0;0;1;0;0;0;0;0;0;1;0;0;0;1;0;0;0;0;0;1;1;0;0;0;0;0;0;0;0;0;0;0;0;0;1;0;0;0;0;1;0;0;0;0;0;1;0;0;0;0;0;0;0;0;0;1;0;0;0;0;0;0;0;1;1;0;0;0;0;0;0;0;0;0;0;0;0;1;1;0;1;1;1;0;0;0;0;0;0;0;0;0;1;0;0;1;1;0;0;0;0;0;0;0;0;0;0;0;0;0;0;1;0;0;1;0;1;0;0;0;1;0;0;0;0;0;0;0;0;0;0;0;1;0;1;0;1;0;0;0;0;0;0;0;1;0;1;0;0;0;0;0;0;0;0;0;1;0;0;0;0;0;0;0;0;1;0;1;0;0;0;0;0;0;0;1;1;0;0;1;0;0;1;0;0;1;0;0;1;0;0;0;0;0;0;0;1;0;0;1;0;0;0;0;0;0;0;0;0;0;0;0;0;0;0;0;0;0;0;0;1;0;1;0;0;0;0;0;0;0;1;0;0;0;0;0;0;0;1;0;0;0;0;0;1;0;0;0;0;0;0;0;0;0;0;0;0;0;0;0;0;0;0;0;0;1;1;0;0;0;0;1;0;0;0;0;0;0;0;1;1;1;0;0;0;0;1;0;0;0;1;0;0;0;0;1;0;0;0;0;0;0;0;0;0;0;0;0;0;1;0;0;1;0;0;0;0;0;0;0;0;0;0;0;0;0;1;0;0;0;0;0;0;0;0;0;0;0;0;0;0;0;1;0;0;0;0;0;0;0;0;0;0;0;0;0;0;0;0;0;0;0;0;0;0;0;0;0;0;0;0;0;0;0;0;0;0;0;0;0;0;0;0;0;0;0;0;0;0;0;1;0;0;0;0;0;0;0;0;0;0;0;0;0;0;0;0;0;0;1;0;0;0;0;0;0;0;1;0;0;0;0;0;0;1;0;0;0;0;0;0;0;0;0;0;0;0;1;1;1;0;0;0;0;0;0;1;0;0;0;0;0;0;0;0;0;0;0;0;0;1;0;0;0;0;0;0;0;0;0;0;0;0;0;0;0;0;0;0;0;0;0;0;0;0;0;0;0;0;0;0;0;0;0;0;0;0;0;0;0;0;0;0;0;0;0;0;0;0;0;0;0;0;0;0;0;0;0;0;0;0;0;0;0;0;1;0;0;0;0;0;0;0;0;0;0;0;0;0;0;0;0;0;0;0;0;0;0;0;1;0;0;0;1;0;0;0;1;0;0;0;0;0;0;0;0;0;0;0;0;0;0;0;0;0;0;0;0;1;1;1;0;0;0;1;0;0;0;0;1;0;0;0;0;0;0;0;0;0;0;0;0;0;0;0;0;0;0;0;0;0;0;0;0;0;0;1;0;0;0;0;0;0;0;0;0;0;0;0;0;0;0;0;0;0;0;0;0;0;0;0;1;0;0;1;0;0;0;0;0;0;1;1;0;0;0;0;0;0;0;0;0;0;0;0;0;0;0;0;0;0;0;0;0;0;0;0;1;0;0;1;0;0;0;0;0;0;0;0;0;0;0;0;0;0;0;0;0;0;1;0;0;0;0;0;1;0;0;0;0;0;0;0;0;0;0;0;0;0;0;0;0;0;0;0;0;0;0;0;0;0;0;0;0;0;0;0;0;0;1;0;0;0;1;0;0;0;0;0;0;0;0;0;0;0;0;0;0;0;0;0;1;0;1;0;0;0;0;0;0;0;0;0;0;0;0;0;0;0;1;0;0;0;0;0;0;0;0;1;0;0;0;0;0;0;0;0;0;1;1;0;0;0;0;0;0;0;0;0;0;0;0;0;0;0;0;0;1;0;1;0;0;0;0;0;0;0;0;0;0;0;0;0;0;0;0;0;0;0;0;0;0;0;0;1;0;0;0;0;1;0;0;0;0;1;0;0;0;0;0;0;0;0;0;0;0;0;0;1;0;0;0;0;0;0;0;0;0;0;0;0;0;0;0;0;0;0;1;0;0;0;0;0;0;0;1;1;0;0;0;0;0;0;0;0;0;0;1;0;0;0;1;0;0;0;0;0;0;0;0;0;0;0;0;0;1;0;0;0;0;0;0;0;0;0;0;1;0;0;0;0;0;0;1;0;0;0;0;0;0;0;0;1;0;0;0;0;0;1;0;0;0;0;0;0;0;1;0;0;0;0;0;0;0;0;0;0;0;0;0;0;0;0;0;0;0;0;0;0;0;0;0;0;1;0;0;0;0;0;0;0;0;0;0;0;0;0;0;0;0;0;0;0;0;0;0;0;0;0;0;0;0;0;0;0;0;0;0;0;0;0;0;0;0;1;0;0;0;0;0;0;0;0;0;0;0;0;0;0;0;0;0;0;0;0;0;0;1;0;0;0;0;0;0;0;0;0;0;0;0;0;0;0;0;0;0;0;0;0;0;1;0;0;0;0;1;0;0;0;0;0;0;0;0;0;0;1;0;0;0;0;1;0;0;0;0;0;0;1;0;0;1;0;0;0;0;0;0;0;0;0;0;0;0;0;0;0;1;0;0;0;0;0;0;0;0;0;0;0;0;0;0;1;0;0;0;0;0;0;1;0;0;1;0;0;0;1;0;0;0;0;0;0;0;0;0;0;0;0;1;0;1;0;1;0;0;0;0;0;0;0;0;0;1;0;0;0;0;0;0;0;1;0;0;0;0;0;0;0;0;0;0;0;1;0;0;1;0;1;0;0;1;0;0;0;0;0;0;0;0;0;0;0;0;1;0;0;0;0;0;0;0;0;1;0;0;0;0;0;0;1;0;0;0;0;0;1;0;0;0;0;0;0;0;1;0;0;0;0;0;0;0;0;0;0;0;0;0;0;0;0;0;0;0;0;0;0;0;0;0;0;0;0;0;0;0;0;0;0;0;1;0;0;0;0;0;1;0;0;0;0;0;0;0;1;0;0;0;0;0;0;0;0;0;0;0;0;0;0;1;0;0;0;0;0;0;0;0;0;0;0;1;0;0;0;0;0;0;0;1;0;0;0;0;0;1;0;0;0;0;0;0;0;0;0;0;0;0;0;0;0;1;1;0;0;0;0;0;0;0;1;0;0;0;0;1;0;0;0;0;0;0;0;0;0;0;0;0;0;0;0;0;1;0;0;0;0;1;0;0;0;0;0;0;0;0;0;0;0;0;0;0;0;0;0;0;0;0;0;0;0;0;0;0;0;0;0;1;0;0;0;1;0;0;0;0;0;0;1;0;0;0;0;0;0;0;0;0;0;0;0;0;0;0;0;0;1;0;0;0;0;0;1;1;0;0;0;0;0;0;0;0;0;0;0;0;0;0;0;0;0;0;1;1;0;0;0;0;0;0;0;0;0;0;0;0;0;0;1;0;0;0;0;0;0;0;0;0;0;0;0;0;0;1;1;0;0;0;0;0;0;0;0;0;0;0;0;0;0;1;0;0;0;0;0;0;1;0;0;0;0;0;0;0;0;1;0;0;0;0;0;0;0;0;0;0;0;0;0;0;0;0;0;0;0;0;0;0;0;0;0;0;0;0;0;0;0;0;0;0;0;0;0;0;0;0;0;0;0;0;0;0;0;0;0;0;0;0;0;0;0;0;0;1;0;0;0;0;0;0;0;0;0;0;0;0;0;0;0;1;0;0;0;0;0;0;0;0;1;0;0;0;0;0;0;0;0;0;0;0;0;0;0;1;1;0;0;0;0;0;0;0;0;0;0;0;0;0;0;0;0;0;0;1;0;0;0;0;0;0;0;0;0;0;0;0;0;0;1;1;0;0;0;0;0;0;0;0;0;0;0;0;0;0;0;0;0;0;0;0;0;0;0;0;0;0;0;0;0;0;0;0;0;0;0;0;0;0;1;1;1;0;0;0;0;0;0;0;0;0;0;0;0;0;0;0;0;0;0;0;0;0;0;0;0;0;0;0;0;0;0;0;0;1;0;0;0;0;0;0;0;0;0;0;0;0;0;0;0;0;1;0;0;0;0;0;0;0;0;0;0;0;0;1;0;1;0;0;0;0;0;0;0;0;0;0;0;0;0;0;1;0;0;1;0;0;0;0;0;0;0;0;0;0;0;0;0;0;0;0;0;0;0;0;0;1;0;0;0;0;0;0;1;0;0;0;0;0;0;0;0;0;0;0;0;0;1;0;0;0;0;0;0;0;1;0;0;0;0;0;1;1;0;0;0;0;0;0;0;0;0;0;0;0;1;0;0;0;1;0;0;0;0;0;0;0;0;1;0;0;0;0;0;0;0;0;0;0;0;0;0;0;0;0;0;0;0;0;0;0;0;0;1;0;0;0;0;0;0;0;0;0;0;0;0;0;1;0;0;0;0;0;0;0;0;0;0;0;0;0;0;0;0;0;0;0;0;0;1;0;0;0;0;0;0;0;0;0;0;0;0;0;0;0;0;0;0;0;0;0;0;0;0;0;0;0;0;1;0;1;0;0;0;1;0;0;0;0;0;0;0;0;0;0;0;0;0;0;0;1;1;0;0;0;0;0;0;0;1;0;0;0;0;1;0;0;0;0;0;0;0;0;0;0;0;0;0;0;0;0;0;0;0;0;0;0;0;0;0;1;0;0;0;0;0;0;0;0;0;0;0;0;0;0;1;0;0;0;0;0;0;0;0;0;1;0;0;0;0;0;0;0;0;0;0;0;0;0;0;0;0;0;0;0;0;0;0;0;0;0;0;0;0;0;0;1;0;0;1;0;0;0;0;0;0;0;0;0;0;0;0;0;0;0;0;0;0;0;0;0;0;0;0;0;0;0;0;0;0;0;0;0;0;0;0;0;0;0;0;0;0;0;0;0;0;0;0;0;1;0;1;0;0;0;0;0;0;0;0;0;0;0;0;0;1;0;0;0;0;0;0;1;0;0;0;1;0;1;0;0;0;0;0;0;0;0;0;0;0;0;0;0;0;0;0;0;0;0;0;0;0;0;0;0;0;0;0;0;0;0;0;0;0;0;0;0;0;0;0;0;0;0;0;0;0;0;0;0;0;0;0;0;0;0;0;0;1;0;1;0;0;0;0;0;0;1;0;0;0;0;0;0;0;0;0;0;0;0;0;0;0;0;0;0;0;0;0;0;0;1;0;0;0;0;0;0;0;0;0;0;0;0;0;0;0;0;0;0;0;0;0;0;0;0;0;0;0;0;0;0;0;0;0;0;0;0;0;0;0;0;0;0;0;0;0;0;0;0;0;0;0;0;0;0;0;0;0;0;0;0;0;0;1;0;0;0;0;0;0;0;0;0;0;0;0;0;0;0;0;0;0;0;0;0;0;0;0;0;0;0;0;0;0;0;0;0;0;0;0;0;0;0;1;0;0;0;0;0;0;0;0;0;0;0;0;0;0;0;0;0;0;0;0;0;0;1;0;0;0;0;0;0;0;0;0;0;0;0;0;0;0;0;0;0;0;0;0;0;0;0;1;1;1;0;0;0;0;0;0;0;0;0;0;0;0;0;0;0;0;0;0;0;0;0;1;0;0;0;0;0;0;0;0;0;0;0;0;0;0;0;0;0;0;0;0;0;0;0;0;0;0;0;1;0;0;0;0;0;0;0;0;0;0;0;0;0;1;0;0;0;0;0;0;0;0;0;0;0;0;0;0;0;0;0;0;0;0;1;0;0;0;1;0;0;0;0;1;0;0;0;0;0;0;0;0;0;0;0;0;1;0;0;0;0;0;0;0;0;1;0;0;0;0;0;0;0;0;0;0;0;0;0;0;0;0;0;0;0;0;0;0;0;0;0;0;0;0;0;0;0;0;0;0;0;0;0;0;0;0;1;0;0;0;0;0;0;0;1;0;0;0;0;0;0;0;0;0;0;0;0;0;0;0;0;1;1;0;1;0;0;0;0;1;0;0;0;1;0;0;0;0;0;0;0;0;0;0;0;0;0;0;0;0;0;0;0;1;0;0;0;1;1;0;0;0;0;0;0;0;0;0;0;0;0;0;0;0;0;0;0;0;0;0;0;1;0;0;0;0;0;0;0;0;0;0;0;0;0;0;0;0;0;0;0;0;0;0;0;0;0;0;0;0;0;0;0;0;0;0;0;0;1;0;0;0;0;1;0;0;0;0;0;0;0;0;0;0;0;0;0;0;0;0;0;0;0;0;0;0;0;0;0;0;0;0;0;0;0;1;0;0;0;0;0;0;0;0;0;0;0;0;0;0;0;0;0;0;0;0;0;0;0;0;0;0;0;0;0;0;0;0;0;0;0;0;1;1;0;0;0;0;0;0;0;0;0;0;0;0;0;0;0;0;0;0;0;0;0;0;0;0;0;0;0;0;0;0;0;0;1;0;0;0;0;0;0;0;0;0;0;0;0;0;0;0;0;0;0;0;0;0;0;0;0;0;0;0;0;0;0;0;0;0;0;0;0;0;0;0;0;0;0;0;0;0;0;0;1;0;0;0;0;0;0;0;0;0;0;0;0;0;0;0;0;0;0;0;0;0;0;0;0;0;0;0;0;0;0;0;0;0;1;0;0;0;0;0;0;0;1;0;0;0;0;0;0;0;0;0;0;0;0;0;0;0;0;0;0;0;0;0;0;0;0;0;0;0;0;0;0;0;0;0;0;0;0;0;0;0;1;0;0;0;0;0;0;0;0;0;0;0;0;0;0;0;0;0;0;0;0;0;0;0;0;0;0;0;0;0;0;0;0;0;0;0;0;0;0;0;0;0;0;0;0;0;0;0;0;0;0;0;0;0;0;0;1;0;0;0;0;0;0;0;0;0;0;0;0;0;0;0;0;0;1;0;0;0;0;0;0;0;0;0;0;0;0;0;0;0;0;0;0;0;0;0;0;0;0;0;0;0;0;0;0;0;0;0;0;0;0;0;0;1;0;0;0;0;0;0;0;0;0;0;0;0;0;0;0;0;0;0;0;0;0;0;0;0;0;0;0;0;0;0;0;0;0;0;0;0;0;0;0;0;0;0;0;0;0;0;0;0;0;0;0;0;0;0;0;0;0;0;0;0;0;0;1;0;0;0;0;0;1;0;0;0;0;1;0;0;0;0;0;0;0;0;0;0;0;0;0;0;0;0;0;0;0;0;0;0;0;0;0;0;0;0;0;0;1;0;0;0;0;0;0;0;0;0;0;0;0;0;0;0;0;0;0;0;0;0;0;0;0;0;0;0;0;0;0;0;0;0;0;0;0;0;0;0;0;0;0;0;0;0;0;0;0;0;0;0;0;0;0;0;0;0;0;0;0;0;0;0;0;0;0;0;0;0;0;0;0;0;0;0;0;0;0;0;0;0;0;0;0;0;0;0;0;0;0;0;0;0;0;0;0;0;0;0;0;0;0;0;0;0;0;0;0;0;0;0;0;0;0;0;1;0;0;1;0;1;0;0;0;0;0;0;0;0;0;0;0;0;0;0;0;0;0;0;0;0;0;0;0;0;0;0;0;0;0;0;0;0;0;0;0;0;0;0;0;0;0;0;0;0;0;0;0;0;0;0;0;0;0;0;0;0;0;0;0;0;0;0;0;0;0;0;0;0;0;0;0;0;0;0;0;0;0;0;0;0;0;0;0;0;0;0;0;0;0;0;0;0;0;0;0;0;0;0;0;0;0;0;1;0;0;0;0;0;0;0;0;0;0;0;0;0;0;0;0;0;0;0;0;0;0;0;0;0;0;0;0;0;0;0;0;1;0;0;0;0;0;0;0;1;0;0;0;0;0;0;0;0;0;0;0;0;0;0;0;0;0;0;0;0;0;0;0;0;0;0;0;0;0;0;0;0;0;0;0;0;0;0;0;0;0;0;0;1;1;0;0;0;0;0;0;0;0;0;0;0;0;0;0;0;0;0;0;0;0;0;0;0;0;0;0;0;0;0;0;0;0;0;0;0;0;0;0;0;0;0;0;0;0;0;0;0;0;0;0;0;0;0;0;0;0;0;0;0;0;0;0;0;0;0;0;0;1;0;0;0;0;0;0;0;0;0;0;0;0;0;0;0;0;0;0;0;0;0;0;0;0;0;0;0;0;0;1;0;0;0;0;0;0;0;0;0;0;0;0;0;0;0;0;0;0;0;0;0;0;0;0;0;0;0;0;0;0;0;0;0;0;0;0;0;0;0;0;0;0;0;0;0;0;0;0;0;0;1;0;0;0;1;0;0;0;0;0;0;0;0;0;0;0;0;0;0;0;0;0;0;0;0;0;0;0;0;0;0;0;0;0;0;0;0;0;0;0;0;0;0;0;0;0;0;0;0;0;0;0;0;0;0;0;0;0;0;0;0;0;0;0;0;0;0;0;0;0;0;0;0;0;0;0;0;0;0;0;0;0;0;0;0;0;0;0;0;0;0;0;0;0;0;0;0;1;0;0;0;0;0;0;0;0;0;0;0;0;0;0;0;0;0;0;0;0;0;0;0;0;0;0;0;0;0;0;0;0;0;0;0;0;0;0;0;0;0;0;0;0;0;0;0;0;0;0;0;0;0;0;0;0;0;0;0;0;0;0;0;0;0;0;0;0;0;1;0;0;0;0;0;0;0;0;0;0;0;0;0;0;0;1;0;0;0;0;0;0;0;0;0;0;0;0;0;0;0;0;0;0;0;0;0;0;0;0;0;0;0;0;0;0;0;0;0;0;0;0;0;0
strain116;Lactococcus lactis subsp. cremoris;1;1;1;1;1;1;1;1;1;1;1;1;1;1;1;1;1;1;1;1;1;1;1;1;1;1;1;1;1;1;1;1;1;1;1;1;1;1;1;1;1;1;1;1;1;0;1;1;1;1;1;1;1;0;1;1;1;1;1;1;1;1;1;1;1;1;1;1;1;1;1;1;1;1;1;1;1;1;1;1;1;1;1;1;1;1;1;1;1;1;1;1;1;1;1;1;1;1;1;0;1;1;1;1;1;0;1;1;1;0;1;1;1;1;1;1;1;1;1;0;1;1;1;1;1;1;1;1;1;0;0;1;1;1;0;0;1;1;1;0;1;0;0;0;0;1;0;1;1;1;0;0;1;0;0;0;0;1;0;0;0;0;0;0;0;0;0;0;0;1;1;0;0;0;0;0;0;1;1;1;0;0;0;0;0;0;0;0;0;1;0;1;0;0;0;1;1;1;0;0;0;0;1;0;0;0;0;0;0;0;1;0;0;0;0;0;0;0;0;1;0;1;0;0;0;0;0;0;0;0;0;0;0;0;1;0;0;0;1;0;0;0;0;0;0;0;0;0;0;0;0;0;0;0;0;0;0;0;0;0;0;1;0;1;0;0;0;0;0;0;0;0;0;0;0;0;0;0;0;1;0;0;0;0;0;0;0;0;0;0;0;0;0;0;0;0;0;0;0;0;0;0;1;0;0;0;0;0;0;0;0;0;0;0;0;0;0;0;0;0;0;0;0;0;0;0;0;0;0;0;0;0;0;0;0;0;0;0;0;0;0;0;0;1;0;1;1;0;0;0;0;0;0;0;0;0;0;0;0;0;0;0;0;0;0;0;0;0;0;0;0;0;1;0;0;0;1;0;0;0;0;0;0;0;0;1;0;0;0;1;0;0;0;0;0;0;0;0;0;0;0;0;0;0;0;0;0;0;0;0;0;0;0;0;0;0;0;0;0;0;0;0;0;0;0;0;1;0;0;0;0;0;0;0;0;0;0;0;0;0;1;1;0;0;0;0;0;0;0;1;0;0;0;0;0;0;0;0;0;0;0;1;0;1;0;0;0;0;0;0;0;0;0;0;0;0;0;0;0;0;1;0;0;0;0;0;1;0;0;0;0;0;1;0;1;0;0;0;0;1;0;0;0;0;1;0;0;0;0;0;0;0;0;1;1;0;0;0;0;0;0;0;0;0;0;0;0;0;0;0;0;0;0;0;0;0;0;0;0;0;1;0;0;0;0;1;0;0;0;0;0;1;0;1;0;0;0;1;1;0;0;0;1;0;0;0;0;0;0;0;0;0;0;0;0;0;0;0;0;0;1;0;0;0;0;0;0;0;0;0;0;1;1;0;0;0;0;0;0;0;0;1;0;0;0;0;0;0;0;0;0;1;0;0;1;1;1;0;0;0;0;0;0;0;0;0;0;0;0;0;0;0;0;0;1;1;0;0;1;0;0;0;0;0;0;0;0;0;1;0;0;0;0;0;0;1;0;0;0;0;1;0;0;0;0;0;0;0;1;0;0;0;0;0;1;0;0;0;0;0;0;0;1;0;0;0;0;0;0;0;0;0;0;0;0;0;0;0;1;1;0;0;0;1;0;0;0;0;1;0;0;0;1;0;0;0;0;0;0;0;0;0;0;0;0;0;0;1;0;0;1;0;0;0;0;0;0;0;1;0;0;0;0;0;1;0;1;0;0;0;0;0;0;0;0;1;0;0;0;0;0;0;0;0;1;0;0;0;1;0;1;0;0;0;1;0;0;1;0;0;0;0;0;0;0;0;1;1;0;0;1;1;0;0;1;1;0;0;0;0;0;0;1;0;0;0;1;0;0;0;0;1;0;0;0;1;0;0;1;1;0;1;0;0;0;0;0;0;0;0;0;0;0;1;0;0;1;0;1;0;0;0;0;0;0;0;1;0;0;0;0;0;0;0;0;0;1;0;0;0;0;0;1;1;0;0;0;0;1;0;0;0;1;0;0;0;1;0;0;0;0;1;1;0;1;0;1;0;0;1;1;1;0;0;0;0;1;1;0;0;0;1;0;0;0;0;0;0;0;1;0;0;0;0;0;1;1;0;0;0;0;0;0;0;0;1;1;0;1;0;1;0;1;0;0;1;0;1;0;0;0;0;1;1;0;1;0;0;0;1;0;0;0;0;1;0;0;1;0;0;1;1;1;0;1;1;1;1;1;1;1;1;1;1;1;1;1;1;0;1;1;1;1;1;1;1;1;1;1;1;0;1;0;1;1;1;1;0;1;1;1;1;1;1;1;0;1;1;1;1;0;1;1;1;0;1;1;0;1;1;0;1;1;1;1;1;1;1;1;1;1;1;1;1;1;0;1;1;0;0;0;0;1;0;0;0;1;1;1;0;1;1;1;1;1;1;1;1;1;1;1;0;0;1;1;1;1;1;1;1;1;1;1;1;1;1;1;0;1;1;1;1;1;1;1;1;1;1;1;0;0;1;1;1;1;0;1;1;0;1;1;1;0;0;1;1;0;1;1;0;1;1;1;1;1;1;0;1;1;1;1;1;0;1;1;1;1;0;1;0;1;1;1;1;1;1;1;1;1;1;1;1;1;1;1;1;1;1;1;1;1;0;1;1;0;1;1;0;1;1;1;1;1;1;1;1;0;1;1;1;1;1;0;0;1;1;1;1;1;0;1;1;1;1;1;1;0;0;0;0;0;1;1;1;0;0;1;1;1;0;1;1;1;0;1;0;1;0;1;0;1;0;0;1;1;1;1;1;1;0;1;0;0;0;1;0;0;1;1;1;1;1;1;1;1;0;1;0;0;1;1;0;1;0;1;0;1;1;1;0;0;1;1;0;1;1;1;0;1;0;0;0;1;0;1;1;1;1;1;0;1;1;1;0;1;1;0;0;1;1;0;0;1;0;1;0;1;0;0;1;0;1;0;1;0;0;0;0;1;1;1;1;0;0;0;0;1;0;1;1;0;0;1;1;1;1;0;1;0;0;0;1;0;0;0;0;0;0;1;0;1;0;0;0;0;0;0;1;1;1;0;1;1;1;1;1;1;1;1;1;1;0;0;1;0;1;0;0;1;1;1;1;0;0;1;0;1;0;0;1;0;0;1;1;0;1;0;1;1;0;0;0;0;0;0;0;0;1;0;0;0;1;0;0;1;0;1;0;1;0;1;0;0;0;1;0;1;0;1;1;0;0;0;0;0;0;1;0;1;0;0;1;0;0;1;0;0;1;0;0;1;1;1;1;1;0;0;1;0;0;0;0;1;1;0;0;0;1;0;0;0;0;0;0;0;1;1;0;0;0;0;1;0;1;0;0;1;1;1;1;1;1;0;0;0;1;1;0;0;1;0;1;0;0;1;0;1;1;0;1;1;0;0;0;0;1;0;0;1;1;0;0;0;1;0;1;0;1;1;0;0;0;0;0;1;0;0;1;1;1;0;0;1;1;1;0;0;1;0;0;1;1;1;0;0;0;0;0;1;0;0;0;1;1;1;1;1;1;1;1;1;1;1;1;0;0;0;1;1;1;0;0;0;1;1;0;1;1;0;0;0;1;1;0;0;0;1;0;1;0;1;1;1;0;1;1;1;1;1;1;0;0;1;1;0;1;1;1;1;0;1;1;1;1;0;1;1;0;0;0;0;1;0;0;0;0;1;1;0;0;1;0;0;0;0;1;1;0;0;0;0;1;1;1;1;1;1;0;1;1;0;1;1;1;0;0;1;1;1;1;1;1;1;1;1;0;1;0;0;0;0;1;1;0;1;1;0;1;0;0;0;1;1;0;0;1;0;0;0;0;0;1;0;0;0;0;0;0;1;0;1;0;1;0;0;0;0;0;1;1;1;0;1;1;1;1;0;0;0;0;1;0;0;0;1;1;0;0;0;1;0;1;0;0;1;0;1;0;0;0;0;1;1;1;1;1;1;0;0;0;1;1;1;0;1;0;1;0;0;1;0;0;0;0;0;1;0;1;0;0;0;1;0;0;1;0;0;0;0;1;0;0;0;0;0;1;0;1;0;0;0;0;1;1;1;0;0;0;0;0;1;0;0;0;1;0;1;1;1;0;0;0;0;0;1;0;0;0;0;0;1;0;0;1;0;1;0;0;0;1;1;0;0;0;0;0;0;0;0;1;1;0;1;1;1;1;0;0;0;0;0;0;0;0;0;0;0;1;0;0;0;0;0;1;1;1;0;1;1;0;0;0;1;0;0;0;1;1;1;0;0;0;1;0;0;1;0;0;1;0;0;0;0;0;1;0;0;0;0;1;0;0;0;1;0;0;0;0;0;1;0;1;1;0;0;0;0;1;0;0;0;1;0;1;0;0;0;0;1;0;0;1;1;1;0;1;0;1;0;0;1;0;0;0;0;0;0;1;0;0;0;1;1;0;0;0;0;0;0;0;1;0;0;1;0;0;0;0;0;0;0;0;1;1;0;0;0;0;1;0;0;0;0;0;0;1;0;0;0;0;0;1;0;1;0;0;1;0;1;0;0;0;1;0;0;0;0;0;0;0;0;0;1;1;0;1;1;0;1;0;1;0;0;0;1;0;0;0;0;0;0;0;1;1;0;0;1;0;0;0;0;1;0;0;0;0;1;0;1;0;1;1;0;0;0;1;0;0;0;0;0;0;0;1;0;0;0;0;1;0;0;0;1;0;0;0;0;0;0;0;0;0;1;0;0;0;0;0;0;0;0;0;0;0;0;0;1;0;0;0;0;0;1;0;1;0;1;1;1;0;0;0;0;0;0;0;0;0;1;1;0;0;0;0;0;0;1;0;1;0;0;0;1;1;0;1;1;0;1;0;0;1;0;0;0;1;0;0;0;0;0;1;0;1;0;0;0;1;0;0;0;0;0;0;0;0;0;0;0;0;0;1;0;0;0;0;0;1;0;0;0;0;0;0;0;0;0;0;0;0;0;0;0;1;0;1;1;0;0;0;0;0;0;1;0;0;0;0;0;0;0;1;0;1;0;0;0;0;1;0;0;0;0;0;0;1;0;1;0;0;1;0;0;1;0;0;0;0;1;0;1;0;1;1;0;1;0;0;0;1;0;0;1;1;0;1;0;0;1;1;0;0;1;0;0;0;0;0;0;0;0;0;0;1;0;0;0;0;1;1;1;0;0;0;1;0;1;0;0;0;0;1;0;0;0;0;0;0;0;1;0;1;1;0;1;1;0;0;1;0;0;0;1;0;0;0;0;1;0;0;1;0;0;0;1;1;0;0;0;0;0;0;0;0;0;0;0;1;0;0;0;1;1;0;0;0;0;1;0;0;0;0;0;0;0;0;0;0;0;0;0;0;1;0;0;1;0;1;0;0;0;0;0;1;1;0;0;0;1;0;0;0;1;0;0;0;0;1;0;0;0;0;0;0;0;0;0;0;0;0;0;0;0;0;1;1;0;0;0;1;0;0;0;1;0;0;0;0;0;0;0;0;0;0;0;1;0;1;0;0;0;0;0;1;0;0;1;0;0;0;0;0;0;1;0;0;0;0;0;0;0;0;1;0;0;0;1;1;0;0;0;0;1;0;0;0;0;0;0;0;0;0;0;1;1;0;0;0;1;0;0;0;0;0;0;0;0;1;1;1;1;1;0;1;1;1;0;1;0;0;0;0;0;0;0;0;0;0;0;1;0;0;0;0;0;0;0;1;0;0;0;0;0;0;0;0;0;0;0;0;0;0;0;0;0;1;0;0;0;0;1;0;0;0;0;0;0;0;0;0;1;0;0;0;1;0;0;0;1;0;0;0;0;0;0;0;0;0;0;0;0;0;0;0;0;0;0;0;1;0;0;0;0;0;0;0;1;1;1;1;0;0;0;0;0;1;0;1;0;0;0;0;0;0;0;0;0;0;0;0;0;0;0;0;0;0;0;1;1;0;0;0;0;0;1;0;0;0;0;0;1;0;0;0;0;1;0;0;0;0;0;0;0;1;0;0;0;0;0;1;0;0;0;1;0;0;0;0;0;0;0;0;1;0;0;0;0;0;0;0;0;1;0;0;0;0;0;1;0;0;0;0;0;0;0;0;0;0;0;0;0;0;0;0;0;1;0;0;0;0;0;0;0;1;1;0;0;0;0;0;0;1;0;0;0;0;0;0;1;0;0;0;0;0;0;0;0;0;0;0;0;0;1;0;0;0;0;0;0;0;0;0;1;0;0;0;0;0;0;0;0;0;0;0;0;0;0;0;0;0;0;0;0;0;0;0;0;0;1;0;0;0;0;0;0;0;0;0;1;0;0;0;0;1;0;0;0;0;0;0;0;0;0;0;0;0;0;1;0;1;0;0;0;0;0;0;0;0;0;0;0;0;0;0;0;0;0;0;0;0;0;1;0;0;1;0;0;0;1;0;0;0;0;1;0;0;0;0;0;0;0;0;0;0;0;1;0;0;0;1;0;0;0;0;0;0;0;0;0;0;0;0;0;0;0;0;1;0;0;0;0;1;0;0;0;1;0;0;0;0;1;0;0;0;0;0;0;1;0;0;0;0;1;0;0;0;0;0;0;0;0;0;0;1;0;0;0;1;0;0;0;0;0;0;0;0;0;0;0;0;0;0;0;0;0;0;0;0;1;0;0;0;0;0;0;0;0;0;0;0;0;0;0;0;0;1;0;0;1;0;0;0;0;1;0;0;0;0;0;0;0;0;0;1;0;0;0;0;1;0;0;0;0;0;1;0;0;0;0;0;0;0;0;0;0;0;0;0;0;0;0;0;0;0;0;0;0;0;0;0;0;0;0;0;0;0;0;0;0;0;0;1;0;0;0;0;0;1;0;1;0;1;0;0;0;0;0;0;0;0;0;0;0;0;0;1;0;0;0;0;1;1;0;0;0;0;0;0;0;1;0;1;0;0;0;0;0;0;0;0;0;1;0;0;0;0;0;0;1;0;0;0;0;1;0;0;0;0;0;0;0;0;0;0;0;0;0;0;0;0;0;0;0;0;0;0;0;0;0;0;0;0;0;0;0;1;0;0;0;0;0;0;0;0;1;0;0;0;0;0;0;0;0;0;0;1;1;0;0;0;0;0;0;0;0;0;0;0;0;0;0;0;0;0;0;0;0;0;0;0;0;0;0;0;0;0;0;1;0;0;0;1;0;0;1;0;0;0;0;0;0;1;0;1;0;0;0;0;0;0;0;1;0;0;0;0;0;0;0;0;0;0;0;0;0;1;0;0;0;0;0;0;0;0;0;0;0;0;1;0;0;1;0;0;0;0;0;0;0;1;0;1;0;0;0;0;1;0;0;0;0;0;0;0;0;0;0;0;0;0;0;0;0;0;0;0;0;0;0;0;0;0;0;0;0;1;0;0;1;0;0;0;0;0;0;0;0;0;0;0;0;0;0;0;0;0;0;0;0;0;0;0;0;0;0;1;1;0;0;0;0;0;0;1;0;0;0;0;0;0;0;0;0;0;0;0;0;0;0;1;0;0;0;1;0;0;0;0;0;0;0;0;0;0;0;0;0;0;0;0;0;0;0;0;0;0;0;0;0;0;0;0;0;0;0;0;0;0;0;0;0;0;1;0;0;0;0;1;0;0;0;0;0;0;0;0;0;0;0;0;0;0;0;0;0;0;0;1;0;0;0;1;0;0;0;0;0;0;0;0;0;0;0;0;0;0;0;0;0;0;0;0;0;0;0;0;0;0;0;0;0;0;0;0;0;0;0;1;0;0;0;0;0;0;0;0;0;0;0;0;0;0;0;0;0;1;0;0;0;0;0;0;0;0;0;0;0;0;0;0;1;0;0;0;0;0;0;0;0;0;0;0;0;0;0;0;0;0;1;0;0;0;0;0;1;0;1;0;1;0;0;0;1;0;0;0;0;0;0;1;0;0;0;0;0;0;1;0;0;0;0;0;0;0;0;0;0;1;1;0;0;0;0;0;0;0;0;0;0;0;0;0;0;0;0;1;0;0;0;0;0;0;0;0;0;0;0;0;0;0;0;0;0;0;0;0;0;0;0;0;0;0;0;0;0;0;0;1;0;0;1;0;0;0;0;0;0;0;0;0;0;0;0;1;0;0;0;0;0;0;1;0;0;0;0;0;0;0;0;0;0;0;0;0;0;0;0;0;0;1;0;0;0;0;0;1;0;0;0;0;0;0;0;0;0;0;0;0;0;0;0;0;0;0;0;1;0;0;0;0;0;1;0;0;1;0;0;0;0;0;0;0;0;0;0;0;0;0;0;0;0;0;0;0;0;0;0;0;0;0;1;0;0;0;0;0;0;0;0;0;0;0;0;0;0;0;0;0;0;0;0;1;0;0;0;0;0;0;0;0;0;0;1;0;0;0;0;0;0;0;0;0;0;0;0;0;0;0;0;0;0;0;0;0;0;0;1;0;1;0;0;1;0;0;0;0;1;0;0;0;0;0;0;0;0;0;0;0;0;0;0;0;0;0;0;0;0;0;1;0;0;0;0;0;0;0;0;0;0;0;0;0;0;0;0;1;0;0;0;0;0;0;0;0;0;0;0;0;1;0;0;0;0;0;0;0;0;0;0;0;1;0;0;0;0;0;0;0;0;0;0;0;0;0;0;0;0;0;0;0;0;0;0;0;0;0;0;0;0;0;0;0;0;0;0;0;0;0;0;0;0;0;0;0;1;0;1;1;0;0;0;0;0;0;0;0;0;0;0;0;0;1;0;0;0;0;0;0;0;0;0;0;0;0;0;0;0;0;0;0;0;0;0;0;0;0;0;0;0;0;0;0;0;0;0;0;0;0;0;0;1;0;0;0;0;0;0;0;0;0;0;0;0;0;1;0;0;0;0;0;0;0;0;0;0;0;1;0;0;0;0;0;1;0;0;0;0;0;0;1;0;0;0;0;0;0;0;0;0;0;0;0;0;0;0;0;0;0;0;0;0;0;0;0;0;0;0;1;0;0;1;1;0;0;0;0;0;0;0;0;0;0;1;0;0;0;0;0;0;0;0;0;0;0;0;0;0;0;0;0;0;0;0;0;0;0;0;0;0;0;0;1;0;0;0;0;0;0;0;1;0;0;0;0;0;0;0;0;0;0;0;0;0;0;0;0;0;0;0;0;0;1;0;0;1;0;0;0;0;0;0;0;0;0;0;0;0;0;0;0;0;0;1;0;0;0;1;0;0;0;0;0;0;0;0;0;0;0;0;0;0;1;0;0;0;0;0;0;0;0;0;0;0;1;0;0;0;0;0;0;0;0;0;0;0;0;1;0;0;0;0;0;0;0;0;0;0;0;0;0;0;0;0;0;0;1;0;0;0;0;0;0;0;0;0;0;0;0;0;0;0;0;0;0;0;0;0;0;0;0;0;0;0;0;0;0;0;0;0;0;0;0;0;0;0;0;0;1;0;0;0;1;0;0;0;0;0;0;1;0;0;0;0;0;0;0;0;0;1;0;0;0;0;0;0;0;0;0;0;0;0;0;0;0;0;0;0;0;0;0;0;0;0;0;0;0;0;0;0;0;0;0;0;0;0;0;0;0;0;0;0;0;0;0;0;1;0;0;0;0;0;0;0;0;0;0;0;0;0;0;0;0;0;0;0;0;0;0;0;0;1;0;0;0;0;0;0;0;1;0;0;0;0;0;0;0;0;0;1;0;0;0;0;0;0;0;0;0;0;0;0;0;0;0;0;0;0;1;0;0;1;0;0;0;0;0;1;0;0;0;1;0;0;0;0;0;0;0;0;0;0;0;0;0;0;0;1;0;1;0;0;0;0;0;0;0;0;0;0;0;0;0;0;0;0;0;0;0;1;0;0;0;0;0;0;0;0;0;0;0;0;0;0;0;1;0;0;0;0;0;0;0;0;0;1;0;0;0;0;0;1;0;0;0;0;0;0;0;0;1;0;0;0;0;0;0;0;0;0;0;0;0;0;0;0;0;0;0;1;0;0;0;0;0;0;0;0;1;0;0;0;0;0;1;0;0;0;0;0;1;0;1;0;0;0;0;0;0;0;0;0;0;0;0;0;0;0;0;0;0;0;0;1;1;0;0;0;0;0;0;0;0;0;0;0;0;0;0;1;0;0;0;0;0;0;1;0;0;0;0;0;0;0;0;0;0;0;0;0;0;0;0;0;0;0;0;0;0;1;0;0;0;0;0;0;0;0;0;0;0;0;0;0;0;0;0;0;1;0;0;0;0;0;0;0;0;1;0;0;0;0;0;0;1;0;0;0;0;0;0;0;0;0;0;0;0;0;0;0;0;0;0;0;0;0;0;0;0;0;0;0;0;0;0;0;0;0;0;0;0;0;0;0;0;0;0;0;0;0;0;0;0;0;0;0;0;0;0;0;0;0;0;0;0;0;0;0;0;0;0;0;0;0;0;0;0;0;0;0;0;0;0;0;0;0;0;0;1;1;0;0;0;0;0;0;0;0;0;0;0;0;0;0;0;0;0;0;0;0;0;0;0;0;0;0;0;0;0;0;0;0;0;0;0;0;0;0;0;0;0;0;0;0;0;0;0;0;1;0;0;0;0;0;0;0;0;0;0;0;0;0;0;0;0;0;0;0;0;0;0;0;0;0;0;0;0;0;0;0;0;0;0;0;0;0;0;0;0;0;1;0;0;0;0;0;0;0;0;0;0;0;0;0;0;0;0;0;0;0;0;0;0;0;0;0;0;0;0;0;0;0;0;0;0;0;0;0;0;0;0;0;1;0;1;0;0;0;0;0;0;0;0;0;0;0;0;0;0;0;0;0;0;0;1;0;0;1;0;0;0;0;0;0;0;0;0;0;0;0;0;0;1;0;0;0;0;0;0;0;0;0;0;0;0;0;0;0;0;0;1;0;0;0;0;0;0;0;0;0;0;0;0;0;1;0;1;0;0;0;0;0;0;0;0;0;0;0;0;0;0;0;0;0;0;0;0;0;0;0;0;0;0;0;0;0;0;0;0;0;0;0;0;0;0;0;0;0;0;0;0;0;0;0;0;0;0;0;0;0;0;0;0;0;0;0;0;0;1;0;0;0;0;0;0;0;0;0;0;0;0;0;0;0;0;0;0;0;0;0;0;0;0;0;1;0;0;0;0;0;0;0;0;0;0;0;0;1;0;0;0;0;0;0;0;0;0;0;0;0;0;1;0;0;0;0;0;0;0;0;0;0;0;0;0;0;0;0;0;1;0;1;0;0;0;0;0;0;0;0;0;0;0;0;0;0;0;0;0;0;0;0;0;0;0;0;0;0;0;0;0;0;0;0;0;0;0;0;0;0;0;0;0;0;1;0;0;0;0;0;0;0;0;0;0;0;0;0;0;0;0;0;0;0;0;0;0;0;0;0;0;0;0;0;0;1;0;0;0;0;0;0;0;0;0;0;0;0;0;0;0;0;0;0;0;0;0;0;0;0;0;0;1;0;0;0;0;0;1;0;0;0;0;0;0;0;0;0;0;0;0;0;0;0;0;0;0;0;0;0;0;0;0;0;0;0;1;0;0;0;0;0;0;0;0;0;0;0;0;0;0;0;0;0;0;0;0;0;0;0;0;0;0;0;0;0;0;0;0;0;0;0;0;0;0;0;0;0;0;0;0;0;0;0;0;0;0;0;0;0;0;0;0;0;0;0;0;0;0;0;0;0;0;0;0;0;0;0;0;0;0;0;0;0;0;0;0;1;1;0;0;0;0;0;0;0;0;0;0;0;0;0;0;0;0;1;0;0;0;0;0;0;0;0;0;0;0;0;0;1;1;0;0;0;0;0;0;0;0;0;0;0;0;0;0;0;0;0;0;0;0;0;0;0;0;0;0;0;0;0;0;0;0;0;0;0;0;0;0;0;0;0;0;0;0;0;0;0;0;0;0;0;0;0;0;0;0;0;0;0;0;0;0;0;0;0;0;0;0;0;0;0;0;0;0;0;0;0;0;0;0;0;0;0;0;0;0;0;0;0;0;0;0;0;0;0;0;0;0;0;0;0;0;0;0;1;0;0;0;0;0;0;1;0;0;0;0;0;0;0;0;0;0;0;0;0;0;0;0;0;0;0;0;0;0;0;0;0;0;0;0;0;0;0;0;0;0;0;0;0;0;0;0;0;0;0;0;0;1;0;0;0;0;0;0;0;0;0;0;0;0;0;0;0;0;0;0;0;0;0;0;0;0;0;0;0;0;0;0;0;0;0;0;0;0;0;0;0;0;0;0;0;0;0;0;0;0;0;0;0;0;0;0;0;0;0;0;0;1;0;0;0;0;0;0;0;0;0;0;0;0;0;0;0;0;0;0;0;0;0;0;0;0;0;0;0;0;0;0;0;0;0;0;0;0;0;0;0;0;0;0;0;0;0;0;0;0;0;0;0;0;0;0;0;0;0;0;0;0;0;0;0;1;0;0;0;0;0;0;0;0;0;0;0;0;0;0;0;0;0;0;0;0;1;0;0;0;0;0;0;0;0;1;0;0;0;0;0;0;0;0;0;0;0;0;0;0;0;0;0;0;0;0;0;0;1;0;1;0;0;0;0;0;0;0;0;1;0;0;0;0;0;0;0;0;0;0;0;0;0;0;0;0;0;0;0;0;0;0;0;1;1;0;0;0;0;0;0;0;0;0;0;0;0;0;0;0;0;0;0;0;0;0;0;0;1;0;0;0;0;0;0;0;0;0;0;0;0;0;0;0;0;0;0;0;0;0;0;0;0;0;0;0;0;0;0;0;0;0;0;0;0;0;0;0;0;0;0;0;0;0;0;0;0;0;0;0;0;0;0;0;0;0;0;0;0;0;0;0;0;0;0;0;0;0;0;0;0;0;0;0;0;0;0;0;0;0;0;0;0;0;0;0;0;0;0;0;0;0;0;0;0;0;0;0;0;0;0;0;0;0;0;0;0;0;0;0;0;0;0;0;0;0;0;0;0;1;0;0;0;0;0;0;0;0;0;0;0;0;0;0;0;0;0;0;0;0;0;0;0;0;1;0;0;0;0;1;0;0;0;0;0;0;0;0;0;0;0;0;0;0;0;0;0;0;0;0;0;0;0;0;0;0;0;0;0;0;0;0;0;0;0;0;0;0;0;0;0;0;0;0;0;0;0;0;0;0;1;0;0;0;0;0;0;0;0;0;0;0;0;0;0;0;0;0;0;0;0;0;0;0;0;0;0;0;0;0;0;0;1;0;0;0;0;0;0;0;0;0;0;0;0;0;0;0;0;0;0;0;0;0;0;0;0;0;1;0;0;0;0;0;0;0;0;0;0;0;0;0;0;0;0;0;0;0;0;0;0;0;0;0;0;0;0;0;0;0;0;0;0;0;0;0;0;0;0;0;0;0;0;0;0;0;0;0;0;0;0;0;0;0;0;0;0;0;0;0;0;0;1;1;0;0;0;0;0;0;0;0;0;0;0;0;0;0;0;0;0;0;0;0;0;0;0;0;0;0;0;0;0;0;0;0;0;1;0;0;0;0;0;0;0;0;0;0;0;0;0;0;0;0;0;0;0;0;0;0;0;0;0;0;0;0;0;0;0;0;0;0;0;0;1;0;0;0;0;0;0;0;0;0;0;0;0;0;0;0;0;0;0;0;0;0;0;0;1;0;0;0;0;0;0;0;0;0;0;0;0;0;1;0;1;0;0;0;0;0;0;0;0;0;0;0;0;0;1;0;0;0;0;0;0;0;0;0;0;0;0;0;0;0;0;0;0;0;0;0;0;0;0;0;0;0;0;0;0;0;0;0;0;0;0;0;0;0;0;0;0;0;0;0;0;0;0;1;0;0;0;0;0;0;0;0;1;0;0;0;0;0;0;0;0;0;1;0;0;0;0;0;0;0;0;0;0;0;0;0;0;0;1;0;0;0;0;0;0;0;0;0;0;0;0;0;0;0;0;0;0;0;0;0;0;0;0;0;0;0;0;0;0;0;0;0;0;0;0;0;0;0;0;0;0;0;0;0;0;0;0;0;0;0;0;0;0;0;0;0;0;0;0;0;0;0;0;0;0;0;0;0;0;0;0;0;0;0;0;1;1;0;0;0;0;0;0;0;0;0;0;0;0;0;0;0;0;0;0;0;0;0;0;0;0;0;0;0;0;0;0;0;0;0;0;0;0;0;0;0;0;0;0;0;0;0;0;0;0;0;0;0;0;0;0;0;0;0;0;0;0;0;0;0;0;0;0;0;0;0;0;0;0;0;0;0;0;0;0;0;0;0;0;0;0;0;0;0;0;0;0;0;0;0;0;0;0;0;0;0;0;1;0;0;0;0;0;0;0;0;0;0;0;0;0;0;0;0;0;0;0;0;0;0;0;0;0;0;0;0;0;0;0;0;0;0;0;0;0;0;0;0;0;0;0;0;0;0;0;0;0;0;0;0;0;0;0;0;0;0;0;1;0;0;0;0;0;0;0;0;0;0;0;0;0;0;0;0;0;0;0;0;0;1;0;0;0;0;0;0;0;0;0;0;0;0;0;0;0;0;0;0;0;0;0;0;0;0;0;0;0;0;0;0;0;0;0;0;0;0;1;0;0;0;0;0;0;0;0;0;0;0;0;0;0;0;0;0;0;0;0;0;0;0;0;0;0;0;0;0;0;0;0;0;0;0;0;0;0;0;0;0;0;0;0;0;0;0;0;0;0;0;0;0;0;0;0;0;0;0;0;0;0;0;0;0;0;0;0;0;0;0;0;0;0;0;0;0;0;0;0;0;0;0;0;0;0;0;0;0;0;0;0;0;0;0;0;0;0;0;0;0;0;0;0;0;0;0;0;0;0;0;1;0;0;0;0;0;0;0;0;0;0;0;0;0;0;0;0;0;0;0;0;0;0;0;0;0;0;0;0;0;0;0;0;0;0;0;0;0;0;0;0;0;0;0;0;0;0;0;0;0;0;0;0;0;0;0;0;0;0;0;0;0;0;0;0;0;0;0;0;0;0;0;0;0;0;0;0;0;0;0;0;0;0;0;0;0;0;0;0;0;0;0;0;0;0;0;0;0;0;0;0;0;0;0;1;0;0;0;0;0;0;0;0;0;0;0;0;0;0;0;0;0;0;0;0;0;0;0;0;0;0;0;0;0;0;0;0;0;0;0;0;0;0;0;0;0;0;0;0;0;0;0;0;0;0;0;0;0;0;0;0;0;0;0;0;0;0;0;0;0;0;1;0;0;0;0;0;0;0;0;0;0;0;0;0;0;0;0;0;0;0;0;0;0;0;0;0;0;0;0;0;0;0;0;0;0;0;0;0;0;0;0;0;0;0;0;0;0;0;0;0;1;0;0;0;0;0;0;0
strain117;Lactococcus lactis subsp. cremoris;1;1;1;1;1;1;1;1;1;1;1;1;1;1;1;1;1;1;1;1;1;1;1;1;1;1;1;1;1;1;1;1;1;1;1;1;1;1;1;1;1;1;1;1;1;0;1;1;1;1;1;1;1;1;1;1;1;1;1;1;1;1;1;1;1;1;1;1;1;1;1;1;1;1;1;1;1;1;1;1;1;1;1;1;1;1;1;1;1;1;1;1;1;1;1;1;1;1;1;0;1;1;1;1;1;0;1;1;1;0;1;1;1;1;1;1;1;1;1;0;1;1;1;1;1;1;1;1;1;0;0;1;1;1;0;0;1;1;1;1;1;0;0;0;0;1;0;1;1;1;0;0;1;0;0;0;0;1;0;0;0;0;0;0;0;0;0;0;0;1;1;0;0;0;0;0;0;1;1;1;0;0;0;0;0;0;0;0;0;1;0;1;1;0;0;1;1;1;0;0;0;0;1;0;0;0;0;0;0;0;1;0;0;0;0;0;0;0;0;1;0;1;0;0;0;0;0;0;0;0;0;0;0;0;1;0;0;0;1;0;0;0;0;0;0;0;0;0;0;0;0;0;0;0;0;0;0;0;0;0;0;1;0;1;0;0;0;0;0;0;0;0;0;0;0;0;0;0;0;1;0;0;0;0;0;0;0;0;0;0;0;0;0;0;0;0;0;0;0;0;0;0;1;0;0;0;0;0;0;0;0;0;0;0;0;0;0;0;0;0;0;0;0;0;0;0;0;0;0;0;0;0;0;0;0;0;0;0;0;0;0;0;0;1;0;1;1;0;0;0;0;0;0;0;0;0;0;0;0;0;0;0;0;0;0;0;0;0;0;0;0;0;1;0;0;0;1;0;0;0;0;0;0;0;0;1;0;0;0;1;0;0;0;0;0;0;0;0;0;0;0;0;0;0;0;0;0;0;0;0;0;0;0;0;0;0;0;0;0;0;0;0;0;0;0;0;1;0;0;0;0;0;0;0;0;0;0;0;0;0;1;1;0;0;0;0;0;0;0;1;0;0;0;0;0;0;0;0;0;0;0;1;0;1;0;0;0;0;0;0;0;0;0;0;0;0;0;0;0;0;1;0;0;0;0;0;1;0;0;0;0;0;1;0;1;0;0;0;0;1;0;0;0;0;1;1;0;0;0;0;0;0;0;1;1;0;0;0;0;0;0;0;0;0;0;0;0;0;0;0;0;0;0;0;0;0;0;0;0;0;1;0;0;0;0;1;0;0;0;0;0;1;0;1;0;0;0;1;1;0;0;0;1;0;0;0;0;0;0;0;0;0;0;0;0;0;0;0;0;0;1;0;0;0;0;0;0;0;0;0;0;0;1;0;0;0;0;0;0;0;0;1;0;0;0;0;0;0;0;0;0;1;0;0;1;1;1;0;0;0;0;0;0;0;0;0;0;0;0;0;0;0;0;0;1;1;0;0;1;0;0;0;0;0;0;0;0;0;1;0;0;0;0;0;0;1;0;0;0;0;1;0;0;0;0;0;0;0;1;0;0;0;0;0;1;0;0;0;0;0;0;0;1;0;0;0;0;0;0;0;0;0;0;0;0;0;0;0;1;0;0;0;0;1;0;0;0;0;1;0;0;0;1;0;0;0;0;0;0;0;0;0;0;0;0;0;0;1;0;0;1;0;0;0;0;0;0;0;1;0;0;0;0;0;1;0;1;0;0;0;0;0;0;0;0;1;0;0;0;0;0;0;0;0;1;0;0;0;1;0;1;0;0;0;1;0;0;1;0;0;0;0;0;0;0;0;1;1;0;0;1;1;0;0;1;1;0;0;1;0;0;0;1;0;0;0;1;0;0;0;0;1;0;0;0;1;0;0;1;1;0;1;0;0;0;0;0;0;0;0;0;0;0;1;0;0;1;0;1;0;0;0;0;0;0;0;1;0;0;0;0;0;0;0;0;0;1;0;0;0;0;0;1;1;0;0;0;0;1;0;0;0;1;0;0;0;1;0;0;0;0;1;1;0;1;0;1;0;0;1;1;1;0;0;0;0;1;1;0;0;0;1;0;0;0;0;0;1;0;1;0;0;0;0;0;1;1;0;0;0;0;0;0;0;0;1;1;0;1;0;0;0;0;0;0;1;0;1;0;0;0;0;1;1;0;1;0;0;0;1;0;0;0;0;1;0;0;1;0;0;1;1;1;0;1;1;1;1;1;1;1;1;1;1;1;1;1;1;0;1;1;1;1;1;1;1;1;1;1;1;0;1;0;1;1;1;1;0;1;1;1;1;1;1;1;0;1;1;1;1;0;1;1;1;0;1;1;0;1;1;0;1;1;1;1;1;1;1;1;1;1;1;1;1;1;0;1;1;0;0;0;0;1;0;0;0;1;1;1;0;1;1;1;1;1;1;1;1;1;1;1;0;0;1;1;1;1;1;1;1;1;1;1;1;1;1;1;0;1;1;1;1;1;1;1;1;1;1;1;0;0;1;1;1;1;0;1;1;0;1;1;1;0;0;1;1;1;1;1;0;1;1;1;1;1;1;0;1;1;1;1;1;0;1;1;1;1;0;1;0;1;1;1;1;1;1;1;1;1;1;1;1;1;1;1;1;1;1;1;1;0;0;1;1;0;1;1;0;1;1;1;1;1;1;1;1;0;1;1;0;1;1;0;0;1;1;1;1;1;0;1;1;1;1;1;1;0;0;0;0;0;1;1;1;0;0;1;0;1;0;1;1;1;0;1;0;1;1;0;0;1;0;0;1;1;1;1;1;1;0;1;0;0;0;1;0;0;1;1;1;1;1;1;1;1;0;1;0;0;1;1;0;1;0;1;0;1;1;1;0;0;1;1;0;1;1;1;0;1;0;0;0;1;0;1;1;1;1;1;0;1;1;1;0;1;1;0;0;1;1;0;0;1;0;1;0;0;0;0;1;0;1;0;1;0;0;0;0;1;1;1;1;0;0;0;0;1;0;1;1;0;0;1;1;1;1;0;1;0;0;0;1;0;0;0;0;0;0;1;0;1;0;0;0;0;0;0;1;1;1;0;1;1;1;1;1;1;1;1;1;1;0;0;1;0;1;0;1;1;1;1;1;0;0;1;0;1;0;0;1;0;0;1;1;0;1;0;1;1;0;0;0;0;0;0;0;0;1;0;0;0;1;0;0;1;0;1;0;1;0;1;0;0;0;1;0;1;0;1;0;0;0;0;0;0;0;1;0;1;0;0;1;0;0;1;0;0;1;0;0;1;1;0;0;1;1;0;1;0;0;0;0;1;1;0;0;0;1;1;0;0;0;0;0;0;1;1;0;0;1;0;1;0;1;0;0;1;1;1;1;1;1;0;0;0;1;1;0;0;1;0;1;0;0;1;0;1;1;0;1;1;0;0;0;0;1;0;0;1;1;0;0;0;1;0;1;0;1;1;0;0;0;0;0;1;0;0;1;1;1;0;0;1;1;0;0;0;1;0;0;1;1;1;0;0;0;0;0;1;0;0;0;1;1;1;0;1;1;1;1;1;1;1;1;0;0;0;1;1;1;0;0;0;1;1;0;1;1;1;0;0;1;1;0;0;0;1;0;1;0;1;1;1;0;1;1;1;1;1;1;0;0;1;1;0;1;1;1;1;0;1;1;1;1;0;1;1;0;0;0;0;1;0;0;0;0;1;1;0;0;1;0;0;0;0;1;1;0;0;0;0;1;1;1;1;1;1;0;1;1;0;1;1;1;0;0;1;1;1;1;1;1;1;1;1;0;1;0;0;0;0;1;1;0;1;1;0;1;0;0;0;1;0;0;0;1;0;0;0;0;1;1;0;0;0;0;0;0;1;0;1;0;1;0;0;0;0;0;1;0;1;0;0;1;1;1;0;0;0;0;1;0;0;0;1;1;0;0;0;1;0;1;0;0;1;0;1;0;0;0;0;1;1;1;1;1;1;0;0;0;1;1;1;0;1;0;1;0;1;1;0;0;0;0;0;1;0;1;0;0;0;1;0;0;1;0;0;0;0;1;0;0;0;0;0;1;0;1;0;0;1;0;0;1;1;0;0;0;0;0;1;0;0;0;1;0;1;1;1;0;0;0;0;0;1;0;0;1;1;0;1;1;0;1;0;1;0;0;0;1;1;0;0;0;0;0;0;0;0;1;0;0;1;1;1;1;0;0;0;0;0;0;0;0;0;0;0;1;0;0;0;0;0;1;1;1;0;1;1;0;0;0;1;0;0;0;1;1;1;0;0;0;1;0;0;1;0;0;1;0;0;0;0;0;1;0;0;0;0;1;0;0;0;1;0;0;0;0;0;1;0;1;1;0;0;0;1;1;0;0;0;1;0;1;0;0;0;0;1;0;0;1;1;1;0;1;0;1;0;0;1;0;0;0;0;1;0;1;0;0;0;1;1;0;0;0;0;0;0;0;1;0;0;1;0;0;0;0;0;0;0;0;1;1;0;0;0;0;1;0;0;0;0;0;0;1;0;0;0;0;0;1;0;1;1;0;1;0;1;0;0;0;1;0;0;0;0;0;0;0;0;0;1;1;0;1;1;0;1;0;1;0;0;0;1;0;0;0;0;0;0;0;1;1;0;0;0;0;0;0;0;1;0;0;0;0;1;0;1;0;1;1;0;0;0;1;0;0;0;0;0;0;0;0;0;0;0;0;1;0;0;0;1;0;0;0;0;0;0;0;0;0;1;0;0;0;1;0;0;0;0;0;0;0;1;0;1;0;0;0;0;0;1;0;1;0;1;1;1;0;0;0;0;0;0;0;0;0;1;1;0;0;0;0;0;0;1;0;0;0;0;0;1;1;0;1;1;0;1;0;0;1;0;0;0;1;0;0;0;0;0;1;0;1;0;0;0;1;0;0;0;0;0;0;0;0;0;0;0;0;0;1;0;0;0;0;0;1;0;0;0;0;0;0;0;0;0;1;0;0;0;0;0;0;0;1;1;0;0;0;0;0;0;1;0;0;0;0;0;1;0;1;0;1;0;0;0;0;1;0;0;0;0;0;0;1;0;0;0;0;1;0;0;1;0;0;0;0;1;0;1;0;0;1;0;1;0;0;0;1;0;0;1;1;0;1;0;0;1;1;0;0;1;0;0;0;0;0;0;0;0;0;0;1;0;0;0;0;1;1;1;0;0;0;1;0;1;0;0;0;0;1;0;0;0;0;0;0;0;1;0;1;1;0;1;1;0;0;1;0;0;0;1;0;0;0;0;1;0;0;1;0;0;0;1;1;0;0;0;0;0;0;0;0;0;0;0;1;0;0;0;1;1;0;0;0;0;1;0;0;0;0;0;0;0;0;0;0;0;0;0;0;1;0;0;1;0;1;0;0;0;0;0;1;1;0;0;0;1;0;0;0;1;0;0;0;0;1;0;0;0;0;0;0;0;0;0;0;0;0;0;0;0;0;1;1;0;0;1;0;0;0;0;1;0;0;0;1;0;0;0;0;0;0;0;1;0;1;0;0;0;0;0;0;0;0;1;0;0;0;0;0;0;1;0;0;0;0;0;0;0;0;1;0;0;0;1;1;0;0;0;0;1;0;0;0;0;0;0;0;0;0;0;1;1;0;0;0;1;0;0;0;0;0;0;0;0;0;1;1;1;1;0;1;0;1;0;1;0;0;0;0;0;0;0;0;0;0;0;0;0;0;0;0;0;0;0;1;0;0;0;0;0;0;0;0;0;0;0;0;0;0;0;0;0;1;0;0;0;0;1;0;0;0;0;0;0;0;0;0;1;0;0;0;1;1;0;0;1;0;0;0;0;0;0;0;0;0;0;0;0;0;0;0;0;0;0;0;1;0;0;0;0;0;0;0;1;1;1;1;0;0;0;0;0;1;0;1;0;0;0;0;0;0;0;0;0;0;0;0;0;0;0;0;0;0;0;1;0;0;0;0;0;0;1;0;0;1;0;0;1;0;0;0;0;1;0;0;0;0;0;0;0;1;0;0;0;0;0;1;0;0;0;1;0;0;0;0;0;0;0;0;1;0;0;0;0;0;0;0;0;1;1;0;0;0;0;1;0;0;0;0;0;0;0;0;0;0;0;0;0;0;0;0;0;0;0;0;0;0;0;0;0;0;1;0;0;0;0;0;0;1;0;0;0;0;0;0;1;0;0;0;0;0;0;0;0;0;0;0;0;0;1;0;0;0;0;0;0;0;0;0;1;0;0;0;0;0;1;0;0;0;0;0;0;0;0;0;0;0;0;1;0;0;0;0;0;0;1;0;0;0;0;0;0;0;0;0;1;0;0;0;0;1;0;0;0;0;0;0;0;0;0;0;0;0;0;0;0;1;1;0;0;0;0;0;0;0;0;0;0;0;0;0;0;0;0;0;0;0;0;1;0;0;1;0;0;0;1;0;0;0;0;0;0;0;0;0;0;0;0;0;0;0;0;1;0;0;0;1;0;0;0;0;1;0;0;0;0;0;0;0;0;0;0;0;1;0;0;0;0;1;0;0;0;1;0;0;0;0;1;0;0;0;0;0;0;1;0;0;0;0;1;0;0;0;0;0;0;0;0;0;0;1;0;0;0;1;0;0;0;0;0;0;0;0;0;0;0;0;0;0;0;0;0;0;0;0;1;0;0;0;0;0;0;0;0;0;0;0;0;0;0;1;0;1;0;0;1;0;0;0;0;1;0;0;0;0;0;0;0;0;0;1;0;0;0;0;1;0;0;0;0;0;1;0;0;0;0;0;0;0;0;0;0;0;0;0;0;0;0;0;0;0;0;0;1;0;0;0;0;0;0;0;0;0;0;0;0;0;0;1;0;0;0;0;0;1;0;0;0;1;0;0;0;0;0;0;0;0;0;0;0;0;0;1;0;0;0;0;0;1;0;0;0;0;0;0;0;1;0;1;0;0;0;0;0;0;0;0;0;1;0;0;0;0;0;0;1;0;0;0;0;1;0;0;0;0;0;0;0;0;0;0;0;0;0;0;0;0;0;0;0;0;1;0;0;0;0;0;0;0;0;0;0;1;0;0;0;0;0;0;1;0;1;0;0;0;0;0;0;0;0;0;0;1;1;0;0;0;0;0;0;0;0;0;0;0;0;0;0;0;0;0;0;0;0;0;0;0;0;0;0;0;0;0;0;0;0;0;0;1;0;0;1;0;0;0;0;0;0;1;0;1;0;0;0;0;0;0;0;1;0;0;0;0;0;0;0;0;0;0;0;0;0;1;0;0;0;0;0;0;0;0;0;0;0;0;1;0;0;1;0;0;0;0;0;0;0;1;0;1;0;0;0;0;1;0;0;0;0;0;0;0;0;0;0;0;0;0;0;0;0;0;0;0;0;0;0;1;0;0;0;0;0;1;0;0;1;0;0;0;0;0;0;0;0;0;0;1;0;0;0;0;0;0;0;0;0;0;0;0;0;0;0;1;1;0;0;0;0;0;0;0;0;0;0;0;0;0;0;0;0;0;0;0;0;0;0;1;0;0;0;1;0;0;0;0;0;0;0;0;0;0;0;0;0;0;0;0;0;0;0;0;0;0;0;0;0;0;0;0;0;0;0;0;0;1;0;0;0;0;0;0;0;0;0;0;0;0;0;0;0;0;0;0;0;0;0;0;0;0;0;0;0;0;0;1;0;0;0;1;0;0;0;0;0;0;0;0;0;0;0;0;0;0;0;0;0;0;0;0;0;0;0;0;1;0;0;0;0;0;0;0;0;0;0;1;0;0;0;0;0;0;0;0;0;0;0;0;0;0;0;0;0;1;0;0;0;0;0;0;0;0;0;0;0;0;0;0;1;0;0;0;0;0;0;0;0;0;0;0;0;0;0;0;0;1;1;0;0;0;0;0;1;0;1;0;1;0;0;0;0;0;0;0;0;0;0;1;0;0;0;0;0;0;1;0;0;0;0;0;0;0;0;0;0;0;1;0;0;0;0;0;0;0;0;0;0;0;0;0;0;0;0;1;0;0;0;0;0;0;0;0;0;0;0;0;0;0;0;0;0;0;0;0;0;0;0;0;0;0;0;0;0;0;0;1;0;0;1;0;0;1;0;0;0;0;0;0;0;0;0;1;0;0;0;0;0;0;1;0;0;0;0;0;0;0;0;0;0;0;0;0;0;0;0;0;0;1;0;0;0;0;0;1;0;0;0;0;0;0;0;0;0;0;0;0;0;0;0;0;0;0;0;1;0;0;0;0;0;1;0;0;1;0;0;0;0;0;0;0;0;0;0;0;0;0;0;0;0;0;0;0;1;0;0;0;0;0;1;0;0;0;0;0;0;0;0;0;0;0;0;0;0;0;0;0;0;0;0;1;0;0;0;0;0;0;0;0;0;0;1;0;0;0;0;0;0;1;0;0;0;0;0;0;0;0;0;0;0;0;0;0;0;0;1;0;1;0;0;1;0;0;0;0;1;0;0;0;1;0;0;0;0;0;0;0;0;0;0;0;0;0;0;0;0;0;0;0;0;0;0;0;0;0;0;0;0;0;0;0;0;0;0;1;0;0;0;0;0;0;0;0;0;0;0;0;1;0;0;0;0;0;0;0;0;0;0;0;0;0;0;0;0;0;0;0;0;0;0;0;0;0;0;0;0;0;0;0;0;0;0;0;0;0;0;0;0;0;0;0;0;0;0;0;0;0;0;0;0;0;0;0;1;0;1;1;0;0;0;0;0;0;0;0;0;0;0;0;0;1;0;0;0;0;0;0;0;0;0;0;0;0;0;0;0;0;0;0;0;0;1;0;0;0;0;0;0;0;0;0;0;0;0;0;0;0;0;0;1;0;0;0;0;0;0;0;0;0;0;0;0;0;1;0;0;0;0;0;0;0;0;0;0;0;1;0;0;0;0;0;1;0;0;0;0;0;0;1;0;0;0;0;0;0;0;0;0;0;0;0;0;0;0;0;0;0;0;0;0;0;0;0;0;0;0;1;0;0;1;1;1;0;0;0;0;0;0;0;0;0;1;0;0;0;0;0;0;0;0;0;0;0;0;0;1;0;0;0;0;0;0;0;0;0;0;0;0;0;0;1;0;0;0;0;0;0;0;1;0;0;0;0;0;0;0;0;0;0;0;0;0;0;0;0;0;0;0;0;1;1;0;0;1;0;0;0;0;0;0;0;0;0;0;0;0;0;0;0;0;0;1;0;0;0;1;0;0;0;0;0;0;0;0;0;0;0;0;0;0;0;0;0;0;0;0;0;0;0;0;0;0;0;0;0;0;0;0;0;0;0;0;0;0;0;1;0;0;0;0;0;0;0;0;0;0;0;0;0;0;0;0;0;0;1;0;0;0;0;0;0;0;0;0;0;0;0;0;0;0;0;0;0;0;0;0;0;0;0;0;1;0;0;0;0;0;0;0;0;0;0;0;0;0;0;0;1;0;0;0;1;0;0;0;0;0;0;1;0;0;0;0;0;0;0;0;0;1;0;0;0;0;0;0;0;0;0;0;0;0;0;0;0;0;0;0;0;0;0;0;0;0;0;0;0;0;0;0;0;0;0;0;0;0;0;0;0;0;0;0;0;0;0;0;1;0;0;0;0;0;0;0;0;0;0;0;0;0;0;0;0;0;0;0;0;0;0;0;0;1;0;0;0;0;0;0;0;1;0;0;0;0;0;0;0;0;0;1;0;0;0;0;0;0;0;0;0;0;0;0;0;0;0;0;0;0;1;0;0;1;0;0;0;0;0;1;0;0;0;1;1;0;0;0;0;0;1;0;0;0;0;0;0;0;0;1;0;1;0;0;0;0;0;0;0;0;0;0;0;0;0;0;0;0;0;0;0;1;0;0;0;0;0;0;0;0;0;0;0;0;0;0;0;1;0;0;0;0;0;0;0;0;0;1;0;0;0;0;0;0;0;0;0;0;0;0;0;0;1;0;0;0;0;0;0;0;0;0;0;1;0;0;0;0;0;0;0;1;0;0;0;0;0;0;0;0;1;0;0;0;0;0;1;0;0;0;0;0;1;0;1;0;0;0;0;0;0;0;0;0;0;0;0;0;0;0;0;0;0;0;0;1;1;0;0;0;0;0;0;0;0;0;0;0;0;0;0;1;0;0;0;0;0;0;1;0;0;0;0;0;0;0;0;0;0;0;0;0;0;0;0;0;0;0;0;0;0;1;0;0;0;0;0;0;0;0;0;0;0;0;0;0;0;0;0;0;1;0;0;0;0;0;0;0;0;1;0;0;0;0;0;0;0;0;0;0;0;0;0;0;0;0;0;0;0;0;0;1;0;0;0;0;0;0;0;0;0;0;0;0;0;0;0;0;0;0;0;0;0;0;0;0;0;0;0;0;0;0;0;0;0;0;0;0;0;0;0;0;0;0;0;0;0;0;0;0;0;0;0;0;0;0;0;0;0;0;0;0;0;0;0;0;0;0;0;0;1;1;0;0;0;0;0;0;0;0;0;0;0;0;0;0;0;0;0;0;0;0;0;0;0;0;0;0;0;0;0;0;0;0;0;0;0;0;0;1;0;0;0;0;0;0;0;0;0;0;1;0;0;0;0;0;0;0;0;0;0;0;0;0;0;0;0;0;0;0;0;0;0;0;0;0;0;0;0;0;0;0;0;0;0;0;0;0;0;0;0;0;1;0;0;0;0;0;0;0;0;0;0;0;0;0;0;0;0;0;0;0;0;0;0;0;0;0;0;0;0;0;0;0;0;0;0;0;0;0;0;0;0;0;1;0;1;0;0;0;0;0;0;0;0;0;0;0;0;0;0;0;0;0;0;0;1;0;0;1;0;0;0;0;0;0;0;0;0;0;0;0;0;1;1;0;0;0;0;0;0;0;0;0;0;0;0;0;0;0;0;0;1;0;0;0;0;0;0;0;0;0;0;0;0;0;1;0;1;0;0;0;0;0;0;0;0;0;0;0;0;0;0;0;0;0;0;0;0;0;0;0;0;0;0;0;0;0;0;0;0;0;0;0;0;0;0;0;0;0;0;0;0;0;0;0;0;0;0;0;0;0;0;0;0;0;0;0;0;0;1;0;0;0;0;0;0;0;0;0;0;0;0;0;0;0;0;0;0;0;0;0;0;0;0;0;1;0;0;0;0;0;0;0;1;0;0;0;0;1;0;0;0;0;0;0;0;0;0;0;0;0;0;0;0;0;0;0;0;0;0;0;0;0;0;0;0;0;0;0;0;0;0;1;0;0;0;0;0;0;0;0;0;0;0;0;0;0;0;0;0;0;0;0;0;0;0;0;0;0;0;0;0;0;0;0;0;0;0;1;0;0;0;0;0;0;1;0;0;0;0;0;0;0;0;0;0;0;0;0;0;0;0;0;0;0;0;0;0;0;0;0;0;0;0;0;0;1;0;0;0;0;0;0;0;0;0;0;0;0;0;0;0;0;0;0;0;0;0;0;0;0;0;0;1;0;0;0;0;0;1;0;0;0;0;0;0;0;0;0;0;0;0;0;0;0;0;0;0;0;0;0;0;1;0;0;0;0;1;0;0;0;0;0;0;0;0;0;0;0;0;0;0;0;0;0;0;0;0;0;0;0;0;0;0;0;0;0;0;0;0;0;0;0;0;0;0;0;0;0;0;0;0;0;0;0;0;0;0;0;0;0;0;0;0;0;0;0;0;0;0;0;0;0;0;0;0;0;0;0;0;0;0;0;0;0;0;0;0;1;1;0;0;0;0;0;0;0;0;0;0;0;0;0;0;0;0;1;0;0;0;0;0;0;0;0;1;0;0;0;0;1;1;0;0;0;0;0;0;0;0;0;0;0;0;0;0;0;0;0;0;0;0;0;0;0;0;0;0;0;0;0;0;1;0;0;0;0;0;0;0;0;0;0;0;0;0;0;0;0;0;0;0;0;0;0;0;0;0;0;0;0;0;0;0;0;0;0;0;0;0;0;0;0;0;0;0;0;0;0;0;0;0;0;0;0;0;0;0;0;0;0;0;0;0;0;0;0;0;0;0;0;0;0;0;0;0;1;0;0;0;0;0;0;1;0;0;0;0;0;0;0;0;0;0;0;0;0;0;0;0;0;0;0;0;0;0;0;0;0;0;0;0;0;0;0;0;0;0;0;0;0;0;0;0;0;0;0;0;0;1;0;0;0;0;0;0;0;0;0;0;1;0;0;0;0;0;0;0;0;0;0;0;0;0;0;0;0;0;0;0;0;0;0;0;0;0;0;0;0;0;0;0;0;0;0;0;0;0;0;0;0;0;1;0;0;0;0;0;0;1;0;0;0;0;0;0;0;0;0;0;0;0;0;0;0;0;0;0;0;0;0;0;0;0;0;0;0;0;0;1;0;0;0;0;0;0;0;0;0;0;0;0;0;0;0;0;0;0;0;0;0;0;0;0;0;0;0;0;0;0;0;0;0;1;0;0;0;0;0;0;0;0;0;0;0;0;0;0;1;0;0;0;0;0;0;0;0;0;0;0;0;0;0;1;0;0;0;0;0;0;0;0;0;0;0;0;0;0;0;0;0;0;0;0;0;0;1;0;1;0;0;0;0;0;0;0;0;1;0;0;0;0;0;0;0;0;0;0;0;0;0;0;0;0;0;0;0;0;0;0;0;1;1;0;0;0;0;0;0;0;0;0;0;0;0;0;0;0;0;0;0;0;0;0;0;0;1;0;0;0;0;0;0;0;0;0;0;0;0;0;0;0;0;0;0;0;0;0;0;0;0;0;0;0;0;0;0;0;0;0;0;0;0;0;0;0;0;0;0;0;0;0;0;0;0;0;0;0;0;0;0;0;0;0;0;0;0;0;0;0;0;0;0;0;0;0;0;0;0;0;0;0;0;0;0;0;0;0;0;0;0;0;0;0;0;0;0;0;0;0;0;0;0;0;0;0;0;0;0;0;0;0;0;0;0;0;0;0;0;0;0;0;0;0;0;0;0;1;0;0;0;0;0;0;0;0;0;0;0;0;0;0;0;0;0;0;0;0;0;0;0;0;1;0;0;0;0;1;0;0;0;0;0;0;0;0;0;0;0;0;0;0;0;0;0;0;0;0;0;0;0;0;0;0;0;0;0;0;0;0;0;0;0;0;0;0;0;0;0;0;0;0;0;0;0;0;0;0;0;0;0;0;0;0;0;0;0;0;0;0;0;0;0;0;0;0;0;0;0;0;0;0;0;0;0;0;0;0;0;0;1;0;0;0;0;0;0;0;0;0;0;0;0;0;0;0;0;0;0;0;0;0;0;0;0;0;1;0;0;0;0;0;0;0;0;0;0;0;0;0;0;0;0;0;0;0;0;0;0;0;0;0;0;0;0;0;0;0;0;0;0;0;0;0;0;0;0;0;1;0;0;0;0;0;0;0;0;0;0;0;0;0;0;0;0;0;0;0;0;0;1;0;0;0;0;0;0;0;0;0;0;0;0;0;0;0;0;0;0;0;0;0;0;0;0;0;0;0;0;0;0;0;0;0;0;1;0;0;0;0;0;0;0;0;0;0;0;0;0;0;0;0;0;0;0;0;0;0;0;0;0;0;0;0;0;0;0;0;0;0;0;0;1;0;0;0;0;0;0;0;0;0;0;0;0;0;0;0;0;0;0;0;0;0;0;0;1;0;0;0;0;0;0;0;0;0;0;0;0;0;0;0;1;0;0;0;0;0;0;0;0;0;0;0;0;0;0;0;1;0;0;0;0;0;0;0;0;0;0;0;0;0;0;0;0;0;0;0;0;0;0;0;0;0;0;0;0;0;0;0;0;0;0;0;0;0;0;0;0;0;0;0;0;0;0;1;0;0;0;1;0;0;0;0;1;0;0;0;0;0;0;0;0;0;1;0;0;0;0;0;0;0;0;0;0;0;0;0;0;0;1;0;0;0;0;0;0;0;0;0;0;0;0;0;0;0;0;0;0;0;0;0;0;0;0;0;0;0;0;0;0;0;0;0;0;0;0;0;0;0;0;0;0;0;0;0;0;0;0;0;0;0;0;0;0;0;0;0;0;0;0;0;0;0;0;0;0;0;0;0;0;0;0;0;0;0;0;0;1;0;0;0;0;0;0;0;0;0;0;0;0;0;0;0;0;0;0;0;0;0;0;0;0;0;0;0;0;0;0;0;0;0;0;0;0;0;0;0;0;0;0;0;0;0;0;0;0;0;0;0;0;0;0;0;0;0;0;0;0;0;0;0;0;0;0;0;0;0;0;0;0;0;0;0;0;0;0;0;0;0;0;0;0;0;0;0;0;0;0;0;0;0;0;0;0;0;0;0;0;0;0;0;0;0;0;0;0;0;0;0;0;0;0;0;0;0;0;0;0;0;0;0;0;0;0;0;0;0;0;0;0;0;0;0;0;0;0;0;0;0;0;0;0;0;0;0;0;0;0;0;0;0;0;0;0;0;0;0;0;1;0;0;0;0;0;0;0;0;0;0;0;0;0;0;0;0;0;0;0;0;0;1;0;0;0;0;0;0;0;0;0;0;0;0;0;0;0;0;0;0;0;0;0;0;0;0;0;0;0;0;0;0;0;0;0;0;0;0;1;0;0;0;0;0;0;0;0;0;0;0;0;0;0;0;0;0;0;0;0;0;0;0;0;0;0;0;0;0;0;0;0;0;0;0;0;0;0;0;0;0;0;0;0;0;0;0;0;0;0;0;0;0;0;0;0;0;0;0;0;0;0;0;0;0;0;0;0;0;0;0;0;0;0;0;0;0;0;0;0;0;0;0;0;0;0;0;0;0;0;0;0;0;0;0;0;0;0;0;0;0;0;0;0;0;0;0;0;0;0;0;0;0;0;0;0;0;0;0;0;0;0;0;0;0;0;0;0;0;0;0;0;0;0;0;0;0;0;0;0;0;0;0;0;0;0;0;0;0;0;0;0;0;0;0;0;0;0;0;0;0;0;0;0;0;0;0;0;0;0;0;0;0;0;0;0;0;0;0;0;0;0;0;0;0;0;0;0;0;0;0;0;0;0;0;0;0;0;0;0;0;0;0;0;0;0;0;1;0;0;0;0;0;0;0;1;0;0;0;0;0;0;0;0;0;0;0;0;0;0;0;0;0;0;0;0;0;0;0;0;0;0;0;0;0;0;0;0;0;0;0;0;0;0;0;0;0;0;0;0;0;0;0;0;0;0;0;0;0;0;0;0;0;0;0;0;0;0;0;0;0;0;1;0;0;0;0;0;0;1;0;0;1;0;0;0;0;0;0;0;0;0;0;0;0;0;0;0;0;0;0;0;0;0;0;0;0;0;0;0;0;0;0;0;0;0;0;0;0;0;0;0;1;0;0;0;0;0;0;0
strain118;Lactococcus lactis subsp. lactis;1;1;1;1;1;1;1;1;1;1;1;1;1;1;1;1;1;1;1;1;1;1;1;1;1;1;1;1;1;1;1;1;1;1;1;1;1;1;1;1;1;1;1;1;1;1;1;1;1;1;1;1;1;1;1;1;1;1;1;1;1;1;1;1;1;1;1;1;1;1;1;1;1;1;1;1;1;1;1;1;1;1;1;1;1;1;1;1;1;1;0;1;1;1;1;1;0;1;1;1;1;1;1;0;1;1;0;1;1;1;1;1;1;1;1;1;1;1;0;1;1;0;1;1;1;0;1;1;1;1;1;1;1;0;1;1;1;1;1;1;1;1;1;1;1;1;1;1;1;1;1;1;1;1;1;1;1;1;1;1;1;1;1;1;1;1;1;1;1;0;1;1;1;1;1;1;1;1;1;1;1;1;1;1;1;1;1;1;1;1;1;1;1;1;1;0;1;1;1;1;1;1;1;1;1;1;1;0;1;1;1;1;1;1;1;1;1;1;1;1;1;0;1;1;1;1;1;1;1;1;1;1;1;1;1;1;1;1;0;1;1;1;1;1;1;1;1;1;1;1;1;1;1;1;1;1;1;1;1;1;1;0;1;0;1;1;1;1;1;1;1;1;1;1;1;1;1;1;1;0;1;1;1;1;1;1;1;1;1;1;1;1;1;1;1;1;1;1;1;1;1;1;1;1;1;1;1;1;1;1;1;1;1;1;1;1;1;1;1;1;1;1;1;1;1;1;1;1;1;1;1;1;1;1;1;1;1;1;1;1;1;1;1;1;0;1;0;1;1;1;1;1;1;1;1;1;1;1;1;1;1;1;1;1;1;1;1;1;1;1;1;1;1;1;1;1;0;1;1;1;1;1;1;1;1;0;1;1;1;0;1;1;1;1;1;1;1;1;1;1;1;1;1;1;1;1;1;1;1;1;1;1;1;1;1;1;1;1;1;1;1;1;1;1;1;1;1;1;1;1;1;1;1;1;1;1;1;1;1;1;1;0;1;1;1;1;1;1;1;1;1;1;1;1;1;1;1;1;1;1;1;1;1;0;0;1;1;1;1;1;1;1;1;1;1;1;1;1;1;1;1;1;1;1;1;1;0;1;0;1;1;1;1;1;0;1;1;1;1;0;1;1;1;1;1;1;1;1;1;1;1;1;1;0;1;1;1;1;1;1;1;1;1;1;1;1;0;1;1;1;1;1;1;1;1;1;1;1;0;1;0;1;1;1;1;0;0;1;1;0;1;1;1;0;1;1;1;0;0;0;1;1;0;1;1;1;1;1;1;1;1;1;1;1;0;1;1;1;0;1;0;1;1;1;1;1;0;1;0;1;1;0;0;1;1;1;1;0;0;1;0;0;1;1;1;0;1;0;1;1;1;1;1;1;0;1;0;0;1;1;0;1;1;0;0;1;1;1;1;1;1;0;1;1;0;0;1;1;0;1;1;1;1;1;1;1;1;1;0;1;1;0;1;1;1;0;1;1;1;1;1;1;1;1;1;1;1;1;0;0;1;1;1;1;0;1;1;1;1;1;1;1;0;0;1;1;1;1;1;1;1;1;1;0;1;1;1;0;0;0;1;1;1;0;1;1;1;0;1;1;1;0;1;1;1;1;1;1;0;1;1;0;0;1;1;0;0;1;0;1;0;1;1;1;1;0;0;1;0;0;1;0;1;1;1;1;0;1;1;0;1;1;1;0;1;0;0;0;0;0;1;1;1;1;0;1;0;1;0;0;0;0;0;1;0;1;1;0;1;1;1;1;0;1;1;0;1;0;0;1;1;0;0;0;0;0;0;1;1;1;0;1;0;1;1;0;0;1;1;0;1;0;0;1;0;0;0;0;1;0;1;1;1;1;1;1;0;1;1;1;1;0;1;1;0;1;0;1;0;1;1;1;0;0;1;0;0;1;1;0;1;1;1;1;1;1;0;1;1;0;0;0;0;0;0;1;1;1;0;1;1;1;0;1;0;1;1;0;1;0;1;0;1;1;0;1;0;1;1;0;0;0;0;1;1;0;1;0;0;1;0;1;0;0;1;1;0;0;0;0;1;1;1;1;1;0;1;1;0;1;0;1;0;1;1;0;0;1;0;1;1;1;1;0;0;1;0;0;0;0;1;0;0;0;1;0;1;1;1;0;1;1;1;0;0;0;1;1;1;1;0;0;0;0;0;0;0;0;0;0;0;0;0;0;0;0;0;0;0;0;0;0;0;0;0;0;0;0;0;0;0;0;0;0;0;0;0;1;0;0;0;0;0;0;0;1;0;0;0;0;0;0;0;0;0;0;0;1;0;0;1;0;0;0;0;0;0;0;0;0;0;0;0;0;0;0;0;0;0;1;0;1;0;1;1;1;0;0;0;1;0;0;0;0;0;0;0;0;0;0;0;0;1;0;0;0;0;0;0;0;0;0;0;0;0;0;0;0;0;0;0;0;0;0;0;0;0;0;0;0;1;0;0;0;0;0;0;0;1;0;0;0;0;1;0;0;0;0;0;0;0;0;0;0;0;0;0;0;0;0;0;0;0;0;0;0;0;1;0;0;0;0;0;0;0;0;0;0;0;0;0;0;0;0;0;0;0;0;0;0;0;0;0;0;0;0;0;0;0;0;0;0;0;0;0;0;0;0;0;0;0;0;1;1;0;0;0;0;0;0;0;0;0;0;0;0;0;1;0;1;0;0;0;0;0;1;0;0;0;0;0;0;0;0;0;0;0;1;0;0;0;0;1;0;0;0;0;0;0;0;0;1;1;0;0;0;1;0;0;0;0;0;0;0;0;1;0;0;0;1;0;1;0;1;0;0;0;0;0;0;0;0;0;0;0;0;0;1;0;1;1;0;0;0;0;0;0;0;0;1;0;0;0;0;0;0;0;1;0;0;1;1;0;0;0;1;0;0;0;0;0;0;0;0;0;0;1;1;0;0;0;0;1;0;1;1;0;0;0;0;1;0;0;0;0;0;0;0;0;1;0;0;0;0;0;1;0;1;0;0;0;0;1;0;1;0;0;0;0;0;0;0;0;0;0;0;0;0;0;0;0;0;0;0;0;0;1;0;0;0;0;0;0;1;0;0;0;1;1;0;1;0;0;0;0;0;1;0;0;0;1;1;0;1;0;1;0;1;1;0;0;0;0;0;0;0;0;0;0;0;0;1;0;1;0;1;0;0;0;0;0;1;1;1;0;0;0;1;0;1;1;0;0;0;0;1;0;0;0;1;0;0;0;0;0;0;0;0;0;0;0;0;0;0;0;1;0;0;0;0;1;0;0;1;1;0;1;1;1;0;1;0;1;0;0;1;0;0;0;0;0;0;1;0;0;0;0;0;0;0;1;0;1;1;0;1;0;0;1;0;0;0;0;0;0;0;0;0;0;0;0;1;0;0;1;0;1;0;0;0;0;0;1;0;0;1;0;0;0;1;1;0;0;0;0;0;0;0;1;0;0;0;0;0;0;0;0;0;0;1;0;0;0;0;0;0;0;0;0;0;0;0;0;0;0;1;0;0;0;0;0;0;1;0;0;0;0;0;0;0;1;0;0;0;0;0;0;0;0;0;0;0;0;1;0;0;0;0;0;0;0;0;0;0;0;0;0;0;0;0;0;0;0;0;0;0;0;0;0;0;0;0;1;0;0;0;0;0;0;0;0;1;0;0;0;0;0;0;0;0;1;0;0;0;0;0;0;0;0;0;0;0;0;1;1;0;0;0;0;0;0;0;0;0;0;0;0;1;0;0;1;0;0;0;0;0;1;0;1;0;0;0;0;0;0;0;0;1;0;0;0;0;0;0;0;1;0;1;0;0;0;0;0;0;0;0;1;0;0;0;0;0;0;0;0;0;0;0;1;0;0;1;0;1;0;0;1;1;1;0;1;0;1;0;0;0;0;1;0;0;0;0;0;0;0;0;0;0;0;0;0;0;0;0;0;0;0;0;0;0;0;0;0;0;0;0;1;0;0;1;0;0;0;0;0;0;0;0;0;0;0;1;0;0;0;0;1;0;0;1;0;1;0;0;0;0;0;0;1;0;0;0;0;0;0;0;0;0;0;1;0;0;0;0;0;0;0;0;0;1;0;0;0;0;0;0;0;0;0;0;0;0;1;0;1;0;0;0;0;0;0;0;0;0;0;0;0;0;0;0;0;0;0;1;0;1;1;0;0;0;0;0;0;0;0;0;1;0;0;0;0;1;0;0;1;0;0;0;0;0;1;1;0;0;0;0;0;0;0;1;0;0;0;1;0;1;1;0;1;0;0;0;0;0;0;1;0;0;1;0;1;0;0;0;0;0;0;0;1;1;0;0;0;0;0;0;0;1;0;1;0;0;0;0;0;0;0;0;0;0;0;0;0;0;1;0;1;0;0;0;0;0;0;0;1;0;0;0;0;0;0;0;0;0;1;0;0;0;0;0;0;0;0;0;0;1;1;0;0;0;0;1;0;0;0;0;0;0;0;0;0;0;0;0;0;0;0;0;0;0;1;1;0;1;1;1;0;1;0;0;0;0;0;0;0;0;0;0;0;0;0;0;0;1;0;0;0;0;0;0;0;1;0;0;0;0;0;0;0;0;1;0;0;0;0;0;0;1;0;0;0;0;0;1;1;0;0;0;0;0;0;0;1;0;1;0;0;1;1;0;0;0;0;0;0;0;0;1;0;0;0;0;0;0;0;0;0;0;0;0;0;0;0;0;0;0;0;0;1;0;0;1;1;0;0;0;0;0;0;0;0;0;0;0;0;0;0;0;0;0;0;0;0;0;1;0;1;0;0;0;0;1;0;0;0;0;0;0;0;0;1;0;0;0;0;0;1;0;0;0;0;0;0;0;0;0;0;0;1;1;1;1;1;0;0;0;0;0;0;0;0;0;0;0;0;0;0;0;0;0;1;0;0;0;0;1;0;0;0;0;0;0;0;0;0;0;0;0;1;1;0;0;0;0;0;0;0;0;0;0;1;0;0;0;0;0;1;0;0;0;0;0;0;0;0;0;0;0;0;0;0;0;0;0;0;0;0;0;0;0;1;1;0;0;0;0;1;0;0;0;0;0;0;1;0;0;0;1;0;0;0;0;0;0;0;0;1;0;0;0;0;1;0;0;0;0;0;1;0;0;0;0;0;0;0;0;0;0;0;0;0;0;0;0;0;0;0;0;0;0;0;0;0;0;0;0;1;0;0;0;0;0;0;0;0;0;0;0;0;0;0;0;0;0;0;0;0;0;0;0;0;0;0;0;0;0;0;0;0;0;0;0;0;0;0;1;0;0;0;0;1;0;0;0;1;0;0;0;0;0;0;0;0;0;0;0;0;0;0;0;0;0;0;0;0;0;0;1;0;0;1;0;0;0;0;0;0;0;0;0;0;0;0;1;1;0;0;0;0;0;0;0;0;0;0;0;0;0;0;0;0;1;1;0;0;0;0;0;0;0;0;0;0;1;0;0;0;0;0;1;0;0;0;0;0;0;0;0;0;0;0;0;0;0;0;0;0;0;0;0;0;0;0;1;0;0;0;0;0;0;1;0;0;1;0;0;0;0;1;0;0;0;0;0;1;0;0;0;0;0;0;0;0;1;0;0;0;1;0;0;0;0;0;0;0;0;1;0;0;0;0;0;0;0;0;1;0;0;0;0;0;0;0;0;1;0;0;0;0;0;0;1;1;0;0;0;0;0;0;0;1;0;0;0;0;0;0;0;0;0;0;0;0;0;0;0;0;1;0;0;0;0;0;0;0;0;0;1;0;0;0;0;0;0;0;0;0;1;0;1;0;0;0;1;0;0;0;1;0;0;0;0;0;0;0;0;0;0;0;0;0;0;0;0;0;0;0;0;0;0;0;0;0;0;0;0;0;0;0;0;1;0;0;0;0;0;0;0;0;0;0;1;0;1;0;0;0;0;0;0;0;0;0;0;0;0;0;0;0;0;1;0;0;0;0;0;0;0;0;0;0;0;0;0;0;0;0;0;0;0;0;1;0;0;0;0;0;1;0;0;0;0;0;0;0;0;0;0;0;0;0;0;0;0;0;0;1;0;0;0;0;0;0;0;0;0;1;0;0;0;0;0;0;0;0;0;0;0;0;0;0;0;0;0;0;0;0;0;0;0;0;0;0;0;0;0;0;0;1;0;0;0;0;0;0;0;0;0;1;0;0;0;0;0;0;0;0;0;0;0;0;0;0;1;0;0;0;1;1;0;1;0;0;0;0;0;1;0;0;0;0;0;0;0;0;0;0;0;0;0;0;0;0;0;0;0;0;1;0;0;0;0;0;0;0;0;0;0;0;0;0;1;0;0;0;1;0;0;0;0;0;0;0;0;0;1;0;0;0;1;0;0;0;0;0;0;0;0;0;0;1;0;0;0;0;0;0;0;0;0;0;1;0;0;0;0;0;0;0;0;0;0;0;1;0;0;0;0;0;0;0;0;1;0;0;0;0;1;0;0;0;0;0;0;0;0;0;0;0;0;0;0;0;0;0;0;0;0;0;0;0;0;0;0;0;0;0;0;0;0;0;0;0;0;0;0;0;0;0;0;0;0;0;0;0;0;1;0;0;0;0;0;0;0;0;0;0;0;0;0;0;0;0;0;0;0;0;0;0;0;1;0;0;0;0;0;0;0;0;0;0;0;0;0;0;0;0;0;0;0;0;0;0;0;0;0;0;0;0;0;0;0;0;0;0;0;0;0;0;0;0;0;1;0;0;0;0;0;0;0;0;0;0;0;0;0;0;0;0;0;0;0;0;0;0;0;0;0;0;0;0;0;0;0;0;0;0;0;0;0;0;0;0;0;0;0;0;0;0;0;0;0;0;0;0;0;0;0;0;0;0;0;0;0;1;0;0;0;0;0;0;0;0;0;0;0;0;0;0;1;0;0;0;0;0;0;0;0;0;0;1;0;0;0;0;0;0;0;0;0;0;0;0;0;0;0;0;0;0;0;0;0;0;0;0;0;0;0;0;0;0;0;0;0;0;0;0;0;0;0;0;0;0;1;0;0;0;0;0;0;0;0;0;0;0;0;0;0;0;0;0;0;0;0;0;0;0;0;0;1;0;0;0;1;0;0;0;0;0;0;0;0;0;0;0;0;0;0;0;0;0;0;1;0;0;0;0;0;0;0;1;0;0;0;0;1;0;0;0;0;0;0;0;0;0;0;1;0;0;0;0;0;1;0;0;0;0;0;0;0;0;0;0;0;0;0;0;0;0;0;0;0;0;0;1;0;0;0;0;0;0;0;0;0;0;0;0;0;0;0;1;0;0;0;0;0;1;0;0;0;0;0;0;0;0;0;0;0;0;0;0;0;0;0;0;0;0;0;0;0;0;0;0;0;0;0;0;0;0;0;0;0;0;0;0;0;0;0;1;0;0;0;0;0;0;0;0;0;0;0;0;0;0;0;0;0;0;0;0;0;0;0;0;0;0;0;0;0;0;0;0;1;0;0;0;0;0;0;0;0;0;0;0;1;0;0;0;0;0;0;0;0;0;0;0;0;0;0;0;1;0;0;0;0;0;0;0;0;0;0;0;0;0;0;0;0;0;0;0;0;0;0;0;0;0;0;0;0;0;0;0;0;0;0;0;0;0;0;0;0;0;0;0;0;0;0;0;0;0;0;0;0;0;0;0;0;0;0;0;1;0;1;0;0;0;0;0;0;0;0;1;0;1;0;0;1;0;0;0;0;0;0;0;0;0;0;0;0;0;0;0;0;0;1;0;0;0;0;0;0;0;0;0;0;0;0;0;0;0;0;0;0;0;0;0;0;1;0;0;0;0;0;0;0;0;0;0;0;0;0;0;0;0;0;0;0;0;0;0;1;0;0;0;0;0;0;0;1;0;0;0;0;0;0;0;0;0;0;0;0;0;0;0;0;0;0;0;0;0;0;0;0;0;0;0;0;1;0;0;0;0;0;0;0;0;0;0;0;0;0;0;0;0;0;0;0;0;0;0;0;0;0;0;0;0;0;0;0;0;0;0;1;0;0;0;0;1;0;0;0;0;0;0;0;0;0;0;0;0;0;0;0;0;0;0;0;1;0;0;0;0;0;0;0;0;0;0;0;0;0;0;0;0;0;0;0;0;0;0;0;0;0;0;0;0;0;0;0;0;0;1;0;0;0;0;0;0;0;0;0;0;0;0;0;0;0;0;1;0;0;0;0;0;0;0;0;1;0;0;0;0;0;0;0;0;0;0;0;0;0;0;0;0;0;0;0;0;0;0;0;0;0;0;0;0;0;0;0;0;0;0;0;0;0;0;0;0;0;0;0;0;0;0;0;0;0;0;0;1;0;0;0;0;0;0;0;0;0;0;0;0;0;0;0;0;0;0;0;0;0;0;0;0;0;0;0;0;0;0;0;0;0;0;0;0;0;0;0;0;0;0;0;0;0;0;0;0;0;0;0;0;0;0;0;0;0;0;0;0;0;0;0;1;0;0;0;0;0;0;0;0;0;0;0;0;0;0;0;0;0;0;0;0;0;0;0;0;0;0;0;0;0;0;0;0;1;0;1;0;0;0;0;0;0;0;0;0;0;0;0;0;0;0;0;0;0;0;0;0;0;0;0;0;0;0;0;0;0;0;0;0;0;0;0;0;0;0;0;0;0;0;0;0;0;0;0;0;0;0;0;0;0;0;0;0;0;0;0;0;0;0;0;0;0;0;0;0;0;0;0;0;0;0;0;0;0;0;0;0;0;0;0;0;0;0;0;0;0;1;0;0;0;0;0;0;0;0;0;0;0;0;0;0;0;0;0;0;0;0;0;0;0;0;1;0;0;0;0;0;0;0;0;0;0;0;0;0;0;0;0;0;0;0;0;0;0;0;0;0;0;0;0;0;0;0;0;0;0;0;0;0;0;0;0;0;0;0;0;0;0;0;0;0;0;0;0;0;0;0;0;0;0;0;0;0;0;0;0;0;0;0;0;0;0;0;0;0;0;0;0;0;0;0;1;0;0;0;0;0;0;0;0;0;0;0;0;0;0;0;0;0;0;0;0;0;0;0;0;0;0;0;0;0;0;0;0;0;1;0;1;0;0;0;0;0;0;0;0;0;0;0;0;0;0;0;0;0;0;0;0;0;0;0;0;0;0;0;0;0;0;0;0;0;0;0;0;0;0;0;0;0;0;0;0;0;0;0;0;0;0;0;0;0;0;0;0;0;0;0;0;0;0;0;0;0;0;0;0;0;0;0;0;0;0;0;0;0;0;0;0;0;0;0;0;0;0;0;0;0;0;0;0;0;0;0;0;0;0;0;0;0;0;0;0;0;0;0;0;0;0;1;0;0;0;0;0;0;0;0;0;0;0;0;0;0;0;0;0;0;0;0;0;0;0;0;0;0;0;0;0;0;0;0;0;0;0;0;0;0;0;0;1;0;0;0;0;0;0;0;0;0;0;0;0;0;0;0;0;0;0;0;0;0;0;0;0;0;0;0;0;0;0;0;0;0;0;0;0;0;0;0;0;0;0;0;0;0;0;0;0;0;0;0;0;0;0;0;0;0;0;0;0;0;0;0;0;0;1;0;0;0;0;0;0;0;0;0;0;0;0;0;0;0;0;0;0;0;0;0;0;0;0;0;0;0;0;0;0;0;0;0;0;0;0;0;0;0;0;0;0;0;0;0;0;0;0;1;0;0;0;0;0;0;0;0;0;0;0;0;0;0;0;0;0;0;0;0;0;0;0;0;0;0;0;0;0;0;0;0;0;0;0;0;0;0;0;0;0;0;0;0;0;0;0;0;0;0;0;0;0;0;0;0;0;0;0;0;0;0;0;0;0;0;0;0;0;0;0;0;0;0;0;0;0;0;0;0;0;0;0;0;0;0;0;0;0;0;0;0;0;0;0;0;0;0;0;0;0;0;0;0;0;0;0;0;0;0;0;0;0;0;0;0;0;0;0;0;0;0;0;0;0;0;0;0;0;0;0;0;0;0;0;0;0;0;0;0;0;0;0;0;0;0;0;0;0;0;0;0;0;0;0;0;0;0;0;0;0;0;0;0;0;0;0;0;0;0;0;0;0;0;0;0;0;0;0;0;0;0;0;0;0;0;0;0;0;0;0;0;0;0;0;0;0;0;0;0;0;0;0;0;0;0;0;0;0;0;0;0;0;0;0;0;0;0;0;0;0;0;0;0;0;0;0;0;0;0;0;0;0;0;0;0;0;0;0;0;0;0;0;1;0;0;0;0;0;0;0;0;0;0;0;0;0;0;0;0;0;0;0;0;0;0;0;1;0;0;0;0;0;0;0;0;0;0;0;0;0;0;0;0;0;0;0;0;0;0;0;0;0;0;0;0;0;0;0;0;0;0;0;0;0;0;0;0;0;0;0;0;0;0;0;0;0;0;0;0;0;0;0;0;0;0;0;0;0;0;0;0;0;0;0;0;0;1;0;0;0;0;0;0;0;0;0;0;0;1;0;0;0;0;0;0;0;0;0;0;0;0;0;0;0;0;0;0;0;0;0;0;0;0;0;0;0;0;0;0;0;0;0;0;0;0;0;0;0;0;0;0;0;0;0;0;0;0;0;0;0;0;0;0;0;0;0;0;0;0;0;0;0;0;0;0;0;0;0;0;0;0;0;0;0;0;0;0;0;0;0;0;0;0;0;0;0;0;0;0;0;0;0;0;0;0;0;0;0;0;0;0;0;0;0;0;0;0;0;0;0;0;0;0;0;0;0;0;0;0;0;0;0;0;0;0;0;0;1;0;0;0;0;0;0;0;0;0;0;0;0;0;0;0;0;0;0;0;0;1;0;0;0;0;0;0;0;0;0;0;0;0;0;0;0;0;0;0;0;0;0;0;0;0;0;0;0;0;0;0;0;0;0;0;0;0;0;0;0;0;0;0;0;0;0;0;0;0;0;0;0;0;0;0;0;0;0;1;0;0;0;0;0;0;0;0;0;0;0;0;0;1;0;0;0;0;0;0;0;0;0;0;0;0;0;0;0;0;0;0;0;0;0;0;0;0;0;0;0;0;0;0;0;0;0;0;0;0;0;0;0;0;0;0;0;0;0;0;0;0;0;0;0;0;0;0;0;0;0;0;0;0;0;0;0;0;0;0;0;0;0;0;0;0;0;0;0;0;0;0;0;0;0;0;0;0;0;0;0;0;0;0;0;0;0;0;0;0;0;0;0;0;0;0;0;0;0;0;0;0;0;0;0;0;0;0;0;0;0;0;0;0;0;0;0;0;0;0;0;0;0;0;0;0;0;0;0;0;0;0;0;0;0;0;0;0;0;0;0;0;0;0;0;0;0;1;0;0;0;0;0;0;0;0;0;0;0;0;0;0;0;0;0;0;0;0;0;0;0;0;0;0;0;0;0;0;0;0;0;0;0;0;0;0;0;0;0;0;0;0;0;0;0;0;0;0;0;0;0;0;0;0;0;0;0;0;0;0;0;0;0;0;0;0;0;0;0;0;0;0;0;0;0;0;0;0;0;0;0;0;0;0;0;0;0;0;0;0;0;0;0;0;0;0;0;0;0;0;0;0;0;0;0;0;0;0;0;0;0;0;0;0;0;0;0;0;0;0;0;0;0;0;0;0;0;0;0;0;0;0;0;0;0;0;0;0;0;0;1;1;0;0;0;0;0;0;0;0;0;0;0;0;0;0;0;0;0;0;0;0;0;0;1;0;0;0;0;0;0;0;0;0;0;0;0;0;0;0;0;0;0;0;0;0;0;0;0;0;0;0;0;0;0;0;0;0;0;0;0;0;0;0;0;0;0;0;0;0;0;0;0;0;0;0;0;0;0;0;0;0;0;0;0;0;0;0;0;0;0;0;0;0;0;0;0;0;0;0;0;0;0;0;0;0;0;0;0;0;0;0;0;0;0;0;0;0;0;0;0;0;0;0;0;0;0;0;0;0;0;0;0;0;0;0;0;0;0;0;0;0;0;0;0;0;0;0;0;0;0;0;0;0;0;0;0;0;0;0;0;0;0;0;0;0;0;0;0;0;0;0;0;0;0;0;0;0;0;0;0;0;0;0;0;0;0;0;0;0;0;0;0;0;0;0;0;0;0;0;0;0;0;0;0;0;0;0;0;0;0;0;0;0;0;0;0;0;0;0;0;0;0;0;0;0;0;0;0;0;0;0;0;0;0;0;0;0;0;0;0;0;0;0;0;0;0;0;0;0;0;0;0;0;0;0;0;0;0;0;0;0;0;0;0;0;0;0;0;0;0;0;0;0;0;0;0;0;0;0;0;0;0;0;0;0;0;0;0;0;0;0;0;0;0;0;0;0;0;0;0;0;0;0;0;0;0;0;0;0;0;0;0;0;0;0;0;0;0;0;0;0;0;0;0;0;0;0;0;0;0;0;0;0;0;0;0;0;0;0;0;0;0;0;0;0;0;0;0;0;0;0;0;0;0;0;0;0;0;0;0;0;0;0;1;0;0;0;0;0;0;0;0;1;0;0;0;0;0;0;0;0;0;0;0;0;0;0;0;0;0;0;0;0;0;0;0;0;0;0;0;0;0;0;0;0;0;0;0;0;0;0;0;0;0;0;0;0;0;0;0;0;0;0;0;0;0;0;0;0;0;0;0;0;0;0;0;0;0;0;0;0;0;0;0;0;0;0;0;0;0;0;0;0;0;0;0;0;0;0;0;0;0;0;0;1;0;0;0;0;0;0;0;0;0;0;0;0;0;0;0;0;0;0;0;0;0;0;0;0;0;0;0;0;0;0;0;0;0;0;0;0;0;0;0;0;0;0;0;0;0;0;0;0;0;0;0;0;0;0;0;0;0;0;0;0;0;0;0;0;0;0;0;0;0;0;0;0;0;0;0;0;0;0;0;0;0;0;0;0;0;0;0;0;0;0;0;0;0;0;0;0;0;0;0;0;0;0;0;0;0;0;0;0;0;0;0;0;0;0;0;0;0;0;0;0;0;0;0;0;0;0;1;0;0;0;0;0;0;0;0;0;0;0;0;0;0;0;0;0;1;0;0;0;0;0;0;0;0;0;0;0;0;0;0;0;0;0;0;0;0;0;0;0;0;0;0;0;0;0;0;0;0;0;0;0;0;0;0;0;0;0;0;0;0;0;0;0;0;0;0;0;0;0;0;0;0;0;0;0;0;0;0;0;0;0;0;0;0;0;0;1;0;0;0;0;0;0;0;0;0;0;0;0;0;0;0;0;0;0;0;0;0;0;0;0;0;0;0;0;0;0;0;0;0;0;0;0;0;0;0;0;0;0;0;0;0;0;0;0;0;0;0;0;0;0;0;0;0;0;0;0;0;0;0;0;0;0;0;0;0;0;0;0;0;0;0;0;0;0;0;0;0;0;0;0;0;0;0;0;0;0;0;0;0;0;0;0;0;0;0;0;0;0;0;0;0;0;0;0;0;0;0;1;0;0;0;0;0;0;0;0;0;0;0;0;0;0;0;0;0;1;0;0;0;0;0;0;0;0;0;0;0;0;0;0;0;0;0;0;0;0;0;0;0;0;0;0;0;0;0;0;0;0;0;0;0;0;0;0;0;0;0;0;0;0;0;0;0;0;0;0;0;0;0;0;0;0;0;0;0;0;0;0;0;0;0;0;0;0;0;0;0;0;0;0;0;0;0;0;0;0;0;0;0;0;0;0;0;1;0;0;0;0;0;0;0;0;0;0;0;0;0;0;0;0;0;0;0;0;0;0;0;0;1;0;0;0;0;0;0;0;0;0;0;0;0;0;0;0;0;0;0;0;0;0;0;0;0;0;0;0;0;0;0;0;0;0;0;0;0;0;0;0;0;0;0;0;0;0;0;0;0;0;1;0;0;0;0;0;0;0;0;0;0;0;0;0;0;0;0;0;0;0;0;0;0;0;0;0;0;0;0;0;0;0;1;0;0;0;0;0;0;0;0;0;0;0;0;0;0;0;0;0;0;0;0;0;0;0;0;0;0;0;0;0;0;0;0;0;0;0;0;0;0;0;0;0;0;0;0;0;0;0;0;0;0;0;0;0;0;0;0;0;0;0;0;0;0;0;0;0;0;0;0;0;0;0;0;0;0;0;0;0;0;0;0;0;0;0;0;0;0;0;0;0;0;0;0;0;0;0;0;0;0;0;0;0;0;0;0;0;0;0;0;0;0;0;0;0;0;0;0;0;0;0;0;0;0;0;0;0;0;0;0;0;0;0;0;0;0;0;0;0;0;0;0;0;0;0;0;0;0;0;0;0;0;0;0;0;0;0;0;0;0;0;0;0;0;0;0;0;0;0;0;0;0;0;0;0;0;0;0;0;0;0;0;0;0;0;0;0;0;0;0;0;0;0;0;0;0;0;0;0;0;0;0;0;0;0;0;0;0;0;0;0;0;0;0;0;0;0;0;0;0;0;0;0;0;0;0;0;0;0;0;0;0;0;0;0;0;0;0;0;0;0;0;0;0;0;0;0;0;0;0;0;0;0;0;0;0;0;0;0;0;0;0;0;0;0;0;0;0;0;0;0;0;0;0;0;0;0;0;0;0;0;0;0;0;0;0;0;0;0;0;0;0;0;0;0;0;0;0;0;0;0;0;0;0;0;0;0;0;0;0;0;0;0;0;1;0;0;0;0;0;0;0;0;0;0;0;0;0;0;0;0;0;0;0;0;0;0;0;0;0;0;0;0;0;0;0;0;0;0;0;0;0;0;0;0;0;0;0;0;0;0;0;0;0;0;0;0;0;0;0;0;0;0;0;0;0;0;0;0;0;0;0;0;0;0;0;0;0;0;0;0;0;0;0;0;0;0;0;0;0;0;0;0;0;0;0;0;0;0;0;0;0;0;0;0;0;0;0;0;0;0;0;0;0;0;0;0;0;0;0;0;0;0;0;0;0;0;0;0;0;0;0;0;0;0;0;0;0;0;0;0;0;0;0;0;0;0;0;0;0;0;0;0;0;0;0;0;0;0;0;0;0;0;0;0;0;0;0;0;0;0;0;0;0;0;0;0;0;0;0;0;0;0;0;0;0;0;0;0;0;0;0;0;0;0;0;0;0;0;0;0;0;0;0;0;0;0;0;0;0;0;0;0;0;0;0;0;0;0;0;0;0;0;0;0;0;0;0;0;0;0;0;0;0;0;0;0;0;0;0;0;0;0;0;0;0;0;0;0;0;0;0;1;0;0;0;0;0;0;0;0;0;0;0;0;0;0;0;1;0;0;0;0;0;0;0;0;0;0;0;0;0;0;0;0;0;0;0;0;0;0;0;0;0;0;0;0
strain119;Lactococcus lactis subsp. cremoris;1;1;1;1;1;1;1;1;1;1;1;1;1;1;1;1;1;1;1;0;1;1;1;1;1;1;1;1;1;1;0;1;1;1;1;1;1;1;1;1;1;1;1;1;1;1;0;1;1;1;1;1;1;1;1;1;1;1;1;1;1;1;1;1;1;1;1;0;1;0;1;1;1;1;1;1;1;1;1;1;1;0;1;1;1;1;1;1;1;1;1;1;1;1;1;1;1;1;1;0;1;1;0;1;1;1;1;1;1;0;1;1;0;1;1;1;1;1;1;0;1;1;1;0;1;1;1;1;1;0;0;1;1;1;1;0;1;1;1;0;1;1;0;0;0;1;0;1;1;0;0;0;1;0;0;0;0;1;0;0;1;0;0;1;0;0;0;1;0;1;0;0;0;0;0;0;0;1;0;1;0;0;0;1;0;0;0;0;0;1;0;1;1;1;1;0;0;0;0;1;0;0;1;0;0;0;0;0;0;0;0;0;0;0;0;0;0;0;0;1;0;1;0;0;0;0;0;0;0;0;0;0;0;0;1;0;0;0;0;0;0;0;0;0;0;0;0;0;0;0;0;0;0;0;0;0;0;0;0;0;0;0;0;1;0;0;0;0;0;0;0;0;0;0;0;0;0;0;0;1;0;0;0;0;0;0;0;0;0;0;0;0;0;0;0;0;0;0;0;0;0;0;0;0;0;0;0;0;0;0;0;0;0;0;0;0;0;0;0;0;0;0;0;0;0;0;0;0;0;0;0;0;0;0;0;0;0;0;0;0;0;0;0;1;0;0;1;0;0;0;0;0;0;0;0;0;0;0;0;0;0;0;0;0;0;0;0;0;0;0;0;0;1;0;0;0;1;0;0;0;0;0;0;0;0;1;0;0;0;0;0;0;0;0;0;0;0;0;0;0;0;0;0;0;0;0;0;0;0;0;0;0;0;0;0;0;0;0;0;1;0;0;0;0;0;0;1;0;0;0;0;0;0;0;0;0;0;0;0;0;1;1;0;0;0;0;0;0;0;1;0;0;0;0;0;0;0;0;0;0;0;1;0;1;0;0;0;0;0;0;0;0;0;0;0;0;0;0;0;0;1;0;0;0;0;0;0;0;0;0;0;1;1;0;1;0;0;0;0;0;0;0;0;0;1;1;0;0;0;0;0;0;1;1;1;0;0;0;0;0;0;0;0;0;0;0;0;0;0;0;0;0;0;0;0;0;0;0;0;0;0;0;0;0;0;0;0;0;0;0;0;1;0;0;0;0;0;1;0;0;0;0;0;0;0;0;0;0;0;0;0;0;0;0;0;0;0;0;0;0;0;0;0;0;0;0;0;0;0;0;0;1;1;0;0;0;0;0;0;0;0;0;0;0;0;0;0;0;0;0;0;1;0;0;1;1;1;0;0;0;0;0;0;0;0;0;0;0;0;0;0;0;0;0;1;0;0;0;1;0;0;0;0;0;0;0;0;0;1;0;0;0;0;0;0;1;0;0;0;0;0;0;0;0;0;0;0;0;1;0;0;0;0;0;1;0;0;0;0;0;0;0;1;0;0;0;0;0;0;0;0;0;0;0;1;0;0;0;1;1;0;1;0;0;0;0;0;0;0;0;0;0;0;0;0;0;0;0;0;0;0;0;0;0;0;1;0;1;0;0;1;0;0;0;1;0;0;0;1;0;0;0;0;0;0;0;1;0;0;0;0;0;0;0;0;0;0;0;0;0;0;0;0;0;1;0;0;0;1;0;1;1;0;0;1;0;0;0;0;0;0;0;0;0;0;0;0;1;0;0;0;1;0;0;0;0;1;0;0;0;0;0;1;0;0;0;1;0;0;0;0;1;0;0;0;0;0;0;0;0;0;1;1;0;0;0;0;0;0;0;0;0;1;0;0;0;1;0;1;0;0;0;0;0;0;0;1;0;0;0;0;0;0;0;0;0;1;0;0;0;0;0;1;1;0;0;0;0;1;0;0;0;1;0;0;0;0;0;0;1;0;0;0;0;1;0;0;0;0;1;1;1;0;0;0;0;1;1;0;0;0;0;0;0;0;0;1;0;0;1;0;1;0;0;0;1;1;0;0;0;0;0;0;0;0;1;1;0;1;0;0;0;0;0;0;0;0;0;0;0;0;0;1;1;0;1;1;0;0;1;0;0;0;0;1;0;0;1;0;0;1;1;1;0;1;1;1;1;1;1;1;1;1;1;1;1;1;0;0;0;1;1;1;1;1;1;1;1;1;1;0;1;0;1;1;1;1;0;1;1;1;1;1;1;1;0;1;1;1;1;0;1;1;1;0;1;1;0;1;1;0;1;1;1;1;1;1;1;1;1;1;1;1;1;1;0;1;1;0;0;0;0;1;0;0;0;1;1;1;0;1;1;1;1;1;1;1;1;1;0;1;0;0;1;1;1;1;1;1;1;1;1;1;1;1;1;1;0;1;1;1;1;1;1;1;1;1;1;1;0;0;1;1;1;1;0;1;1;0;0;1;1;0;0;1;1;1;1;1;0;1;1;1;1;1;0;1;1;0;1;1;0;0;1;0;1;0;0;1;0;1;1;1;1;1;1;1;1;1;1;1;1;1;1;1;1;0;1;0;1;0;0;1;1;0;1;1;1;0;1;1;1;1;1;1;1;0;1;1;1;1;1;0;0;1;1;1;1;1;0;1;0;1;1;1;1;1;0;0;0;1;1;0;0;0;1;1;1;1;0;1;1;1;1;1;0;1;0;1;0;1;0;0;0;0;0;1;1;1;0;0;0;0;0;0;0;0;1;1;1;1;1;1;0;0;0;0;1;0;0;1;0;0;0;1;0;1;1;1;0;1;1;1;1;1;1;1;0;0;0;1;0;1;0;0;1;1;1;1;0;1;1;0;0;1;1;0;0;0;1;0;0;1;0;0;0;1;1;1;0;0;1;0;1;0;0;0;0;1;1;0;1;0;0;0;0;1;0;1;1;0;0;1;0;1;1;0;0;0;0;0;1;1;0;0;0;1;0;1;0;1;0;0;1;1;0;0;1;1;1;1;1;1;1;1;1;1;1;0;0;1;1;0;1;0;1;0;0;0;1;1;0;0;0;1;0;1;0;0;0;0;0;1;1;0;0;0;1;0;0;0;0;1;0;0;0;0;0;0;1;1;1;0;0;0;0;1;1;0;1;1;0;0;0;1;0;1;1;1;0;0;0;0;0;0;0;0;0;1;0;0;1;0;0;0;0;0;1;1;0;1;0;0;1;1;0;0;1;0;1;1;0;1;1;0;0;0;1;0;1;0;0;0;0;0;1;1;0;0;0;0;1;1;0;0;0;1;1;1;0;1;1;0;0;0;0;1;0;1;1;0;0;0;0;1;0;1;1;0;0;1;0;0;1;0;0;0;0;0;1;0;0;0;0;1;1;0;1;0;0;0;0;0;0;0;0;0;1;1;0;0;0;1;1;0;0;0;1;0;0;1;1;1;0;0;1;0;1;1;0;0;0;0;1;1;0;1;1;1;1;1;1;1;1;0;0;0;1;1;1;0;0;0;1;1;0;0;0;1;0;0;0;1;0;0;0;1;0;1;1;1;1;1;0;1;1;1;1;1;1;0;0;1;1;0;1;1;1;1;0;1;1;1;0;0;1;1;0;0;1;0;1;0;0;0;0;1;0;0;0;1;0;0;0;0;0;1;0;0;0;0;0;1;1;1;1;0;0;1;1;0;1;1;0;0;0;0;1;1;0;1;1;0;0;1;0;1;0;1;0;0;1;1;0;1;1;0;1;0;1;0;0;0;0;1;1;0;0;0;0;1;0;1;1;0;0;0;0;1;0;1;0;1;0;0;0;0;1;1;0;1;1;0;0;0;1;1;0;0;0;1;0;0;0;1;1;0;0;0;1;0;1;0;0;1;0;1;0;0;0;0;0;1;1;1;1;1;1;0;0;1;1;1;1;1;0;1;0;1;1;0;0;0;1;0;1;0;0;0;0;0;1;0;0;0;0;1;0;0;0;0;0;0;0;0;1;0;0;0;0;0;0;1;1;0;0;0;0;1;0;1;0;0;0;1;0;0;0;1;0;0;0;0;0;1;0;0;0;1;0;0;0;0;1;0;1;0;0;0;1;1;0;0;0;0;0;0;0;1;1;0;0;0;0;0;1;0;1;1;0;1;0;0;0;0;0;0;0;0;1;0;0;0;1;1;1;0;0;0;0;0;0;0;0;0;0;1;1;1;0;0;0;0;0;0;1;0;0;0;0;0;0;0;0;1;0;0;1;0;1;1;0;0;0;0;0;1;0;0;1;0;0;0;0;0;0;1;1;0;0;1;1;0;1;0;1;0;0;1;0;0;1;1;1;0;1;0;1;0;0;0;0;0;1;1;0;0;1;0;0;0;1;0;0;0;0;0;0;0;0;1;1;0;0;0;0;0;0;0;0;0;0;1;0;0;0;0;0;0;0;1;0;0;1;0;0;0;1;0;0;0;0;0;1;0;0;1;0;1;0;0;0;1;0;0;0;0;0;0;0;0;0;1;0;0;1;1;1;0;0;1;1;1;0;1;0;0;0;1;0;0;0;1;0;0;1;0;0;0;0;0;0;0;0;0;0;0;0;1;0;1;0;0;0;0;0;0;1;0;0;0;0;0;0;0;0;0;0;1;0;0;1;0;0;0;0;1;0;0;0;0;0;0;0;0;1;1;0;0;0;0;0;0;0;0;0;1;0;1;0;0;0;0;0;0;0;1;0;1;0;0;0;0;0;0;0;0;0;0;1;0;0;0;0;0;0;1;0;0;0;0;0;0;0;0;1;1;0;0;0;0;0;0;0;0;1;0;1;1;0;0;0;0;0;0;0;0;1;0;0;0;0;0;0;0;0;0;0;0;0;0;0;1;0;0;0;1;0;0;0;0;0;0;0;0;0;0;0;0;0;0;0;0;0;0;1;1;0;0;0;0;0;1;0;0;0;0;0;0;0;0;0;1;1;0;0;0;0;0;0;1;0;0;0;0;1;0;0;0;0;0;0;0;1;0;0;0;0;0;0;0;0;1;1;1;1;0;0;0;1;0;0;0;0;0;1;0;0;1;0;0;0;1;0;1;0;0;0;0;0;1;0;0;1;0;0;0;0;1;1;1;0;0;0;0;0;1;0;0;0;0;1;0;0;0;0;0;0;1;0;0;1;0;0;0;1;0;0;1;0;0;0;1;0;0;0;0;1;0;0;0;0;0;0;1;1;0;0;0;0;1;0;0;0;0;0;0;1;0;0;0;0;0;0;1;0;0;0;0;0;1;0;0;0;1;0;0;0;0;0;0;1;0;0;0;1;0;1;0;0;0;0;0;0;0;0;1;1;0;0;1;0;0;1;0;0;0;1;0;0;1;1;0;0;0;0;0;0;0;0;0;0;0;0;1;1;0;0;0;0;0;0;0;1;0;0;0;0;0;0;0;0;0;0;0;0;0;1;0;1;0;0;0;0;0;0;1;0;0;0;0;0;0;0;0;0;0;0;0;0;0;0;0;1;0;0;0;1;0;0;0;0;1;1;0;0;0;0;0;1;0;1;0;1;0;0;0;0;1;0;0;1;0;0;0;1;0;0;0;0;1;0;0;1;1;1;0;0;0;0;0;0;0;0;1;0;0;0;0;1;0;0;0;0;1;0;0;1;0;0;0;1;0;1;0;0;0;0;0;1;0;0;0;0;0;1;0;0;0;0;1;0;0;0;1;0;0;0;0;0;1;0;0;0;1;0;0;0;1;0;0;0;0;0;0;0;0;0;0;0;0;0;0;0;0;0;0;0;0;1;0;1;0;0;0;0;0;0;1;0;0;0;1;0;0;0;0;1;0;0;0;0;0;0;0;0;0;0;0;0;0;0;0;0;0;0;0;1;0;0;0;0;0;0;0;0;0;0;0;0;0;0;0;0;0;1;0;0;0;0;0;0;0;0;0;0;0;0;0;0;0;0;0;0;0;1;0;0;1;0;1;0;1;0;0;0;0;0;0;0;1;1;1;1;0;0;1;0;0;0;0;0;0;0;0;0;0;0;0;0;0;0;0;0;0;0;0;0;0;0;0;0;0;1;0;0;1;0;0;1;0;0;0;0;0;0;0;0;1;0;0;1;0;0;0;0;0;0;0;0;0;0;1;0;0;0;0;0;0;0;0;0;1;1;0;0;0;0;0;0;0;0;0;0;0;0;0;0;0;0;0;0;0;0;0;0;0;0;1;0;0;0;0;0;0;0;0;0;0;0;0;0;0;0;0;0;0;0;0;0;0;0;1;0;0;0;1;0;1;1;0;0;0;0;0;0;0;0;0;0;0;0;0;0;0;0;0;0;0;0;0;0;0;0;0;0;0;0;0;0;0;0;0;0;0;0;0;0;0;0;1;1;0;0;0;1;0;0;0;0;1;0;0;0;1;0;0;0;0;0;0;0;0;0;0;0;1;0;0;0;0;0;0;0;0;0;0;0;1;1;0;0;0;0;0;0;1;0;0;0;0;0;1;0;0;0;0;0;0;0;0;0;0;1;0;0;0;0;0;0;0;0;0;0;0;0;0;0;0;0;0;0;0;0;0;0;0;0;0;0;0;0;0;0;0;0;0;0;0;0;0;0;1;0;0;0;0;0;0;1;0;0;0;1;0;0;0;0;0;0;0;0;0;0;0;0;0;0;0;0;0;0;0;0;0;0;0;0;0;0;0;0;0;0;0;0;0;0;0;0;0;0;1;1;0;0;0;0;0;0;0;0;0;0;0;0;0;0;0;0;0;0;0;0;0;0;0;0;0;0;0;0;0;0;0;0;0;1;0;0;0;0;0;0;0;0;0;0;0;0;1;1;0;0;0;0;0;0;0;1;0;0;0;1;0;1;0;0;0;0;0;0;0;0;0;0;0;0;0;0;0;0;0;0;0;0;0;0;0;0;0;0;0;0;0;0;0;1;0;0;0;0;0;0;0;1;1;0;0;0;0;0;0;0;1;1;0;0;0;0;0;0;0;0;1;1;0;0;0;0;0;0;1;0;0;0;0;0;0;0;0;0;0;0;0;0;1;0;0;0;0;0;0;0;0;0;0;0;0;0;0;1;0;0;0;0;0;0;0;0;0;0;0;0;0;0;0;0;0;0;1;0;0;0;0;0;0;0;1;0;0;0;0;0;0;0;0;0;0;0;0;0;0;1;0;0;0;0;0;0;0;0;0;0;0;0;0;1;1;1;0;0;0;0;0;0;0;0;0;0;1;0;0;0;0;0;0;0;0;0;1;0;1;0;1;0;0;0;0;0;0;0;0;0;1;0;0;0;0;0;1;0;1;1;0;0;0;0;0;0;0;0;0;0;0;0;0;0;0;0;0;0;0;0;0;0;0;0;0;0;0;0;0;0;0;0;0;0;0;1;0;0;0;1;0;0;0;0;0;0;0;0;0;0;0;0;0;0;0;0;0;1;0;0;0;1;0;0;0;0;0;0;0;0;0;0;0;0;0;0;0;1;0;0;0;0;0;0;0;0;0;0;0;0;0;0;0;0;0;0;0;0;0;0;0;0;0;0;0;0;0;0;0;0;0;0;0;0;0;1;0;0;0;0;0;0;0;0;0;0;0;0;0;0;0;0;1;0;1;0;0;0;0;0;0;0;0;0;0;0;0;0;0;0;0;0;0;0;0;0;0;0;0;0;0;0;0;0;0;0;0;0;0;0;1;0;0;0;0;0;0;0;0;0;1;0;0;0;1;0;0;0;0;0;1;0;0;0;0;0;0;0;0;1;0;0;0;1;0;1;0;0;0;0;0;0;0;0;0;0;0;1;0;0;0;0;0;0;0;0;0;0;0;0;0;0;0;0;0;0;0;1;0;0;0;0;0;0;0;0;0;0;0;0;0;0;0;0;0;0;0;0;0;1;1;0;0;0;0;0;0;0;0;0;0;0;0;0;0;0;0;0;0;0;0;0;0;0;0;0;0;0;0;1;1;0;0;0;0;1;0;0;0;0;1;0;0;1;0;0;0;0;0;0;0;0;0;0;0;0;0;0;0;0;0;0;0;0;0;0;0;0;0;0;1;0;1;0;0;0;0;0;0;0;0;0;0;0;0;0;0;0;0;0;0;0;0;0;0;0;0;0;0;0;0;0;0;0;0;0;0;0;0;0;0;0;0;0;0;0;0;0;0;0;0;0;0;0;0;1;0;0;0;0;0;0;1;0;1;0;0;0;0;0;0;1;0;0;0;0;0;0;0;0;0;0;0;0;0;0;0;0;0;0;0;0;0;0;0;0;0;0;0;0;0;0;0;1;0;0;0;0;0;1;0;0;0;0;0;0;0;0;0;0;0;0;0;0;0;0;0;0;0;0;0;0;0;1;0;0;0;0;0;0;0;0;0;0;0;1;1;0;1;0;0;0;1;0;0;0;0;0;0;0;0;0;0;0;0;0;0;0;0;0;1;0;0;0;0;0;0;0;1;0;0;0;0;0;0;0;0;0;0;0;0;0;0;0;0;0;0;0;0;0;0;0;0;0;0;0;0;0;0;0;0;0;0;0;0;0;0;0;0;0;0;0;0;0;0;0;0;0;0;0;0;0;0;0;0;0;0;0;0;0;0;0;0;1;0;0;0;0;0;0;0;0;0;0;0;0;0;0;0;0;0;0;0;0;0;0;0;0;0;1;0;0;0;0;0;0;0;0;0;0;0;0;0;0;0;0;0;0;0;0;0;0;0;0;0;1;0;0;0;0;0;0;0;0;0;0;0;0;0;0;0;0;0;0;0;0;0;0;0;0;0;0;0;0;1;0;1;0;0;0;0;1;1;0;0;0;1;1;0;0;0;0;0;0;0;0;1;0;0;0;0;0;0;0;0;0;0;0;0;0;1;0;0;0;0;0;0;0;0;0;0;0;0;0;0;0;0;0;1;0;0;0;0;1;0;0;0;0;0;0;0;0;0;0;0;0;0;0;0;0;1;0;0;0;0;0;0;0;0;0;0;0;0;0;1;0;0;0;0;0;0;0;0;0;0;0;0;0;0;0;0;0;0;0;0;0;0;0;0;0;0;0;0;0;0;0;0;0;0;0;0;0;0;1;0;0;0;0;0;1;0;0;0;1;0;0;0;1;0;0;0;0;0;0;0;0;0;0;0;0;0;0;0;0;0;0;1;0;0;0;0;0;0;0;0;0;0;0;0;0;0;0;0;0;0;0;0;0;0;0;0;0;0;0;0;0;0;0;0;0;0;0;0;0;0;0;0;0;0;0;0;0;0;0;0;0;0;0;0;0;1;0;0;0;0;0;0;0;1;0;0;0;0;0;0;0;0;0;0;0;0;0;0;0;0;0;0;0;0;0;1;0;0;0;0;0;0;0;1;0;0;0;0;0;0;0;1;0;0;0;0;0;0;0;0;0;0;1;0;0;0;0;0;0;0;0;0;0;0;0;0;0;0;0;0;0;0;1;0;0;0;0;0;0;0;0;0;0;0;0;0;0;0;0;0;0;0;0;0;0;0;0;0;0;1;0;0;0;0;0;0;0;0;0;0;0;0;0;0;0;0;0;0;0;1;0;0;0;0;0;0;0;0;0;1;0;0;0;0;0;0;0;0;0;0;0;0;0;0;0;0;0;1;0;0;0;0;0;0;0;0;0;0;0;0;0;0;0;0;0;0;0;0;0;0;0;0;0;0;0;0;0;0;0;0;0;0;0;0;0;0;0;0;0;0;0;1;0;0;0;0;0;0;1;0;0;0;0;0;0;0;0;0;0;0;0;0;0;0;0;0;0;0;0;0;0;0;0;0;0;0;0;0;0;0;0;0;0;0;0;0;0;1;0;0;0;0;0;0;0;0;0;0;0;0;0;0;0;0;0;0;0;0;0;0;0;0;0;0;0;0;0;0;0;0;0;0;1;0;0;0;0;0;0;1;1;0;0;0;0;0;0;0;0;0;0;0;0;0;0;0;0;0;0;0;0;0;0;0;0;0;0;0;0;0;0;0;0;0;0;0;0;0;0;0;0;0;0;0;0;0;0;0;1;0;0;0;0;0;0;0;0;0;0;0;0;0;0;0;0;0;0;0;0;0;0;0;0;0;0;0;0;0;0;0;0;0;0;0;0;0;0;0;0;0;0;0;0;0;0;0;0;0;0;0;0;0;0;0;0;0;1;0;0;0;0;1;0;0;0;0;0;0;0;0;0;0;0;0;0;1;0;0;0;0;0;0;1;0;0;0;0;0;0;0;1;0;0;0;0;0;0;1;0;0;0;0;0;0;0;0;0;0;0;0;0;1;0;0;0;0;0;0;0;0;0;0;0;0;0;0;0;0;0;0;0;0;0;0;0;0;0;0;0;0;0;0;0;0;0;0;0;0;0;0;0;0;1;0;0;0;0;0;0;0;0;0;0;0;0;0;0;0;0;0;0;0;0;0;0;0;0;0;0;0;0;0;0;0;0;0;0;0;0;0;1;1;0;0;0;0;0;0;0;0;0;0;0;0;0;0;0;0;0;0;1;0;0;0;0;0;0;0;0;0;0;0;0;0;0;0;0;0;1;0;0;0;0;0;1;0;0;0;0;0;0;0;0;0;0;0;0;0;0;0;0;0;0;0;0;0;0;0;0;0;0;0;0;0;0;1;0;0;0;0;0;0;0;0;0;0;0;0;0;0;0;0;0;0;0;1;1;0;0;0;0;0;0;0;0;0;0;0;0;0;0;0;1;0;0;0;0;0;0;0;0;0;0;0;0;0;0;0;0;0;0;0;0;0;0;0;0;0;0;0;0;0;0;0;0;0;0;0;0;0;0;0;1;0;0;0;0;0;0;0;0;0;0;0;0;0;0;0;0;0;0;0;0;0;0;0;0;0;0;0;0;0;0;0;0;0;0;0;0;0;0;0;0;0;0;0;0;0;0;0;0;0;0;0;0;0;0;0;0;0;0;0;0;0;0;0;0;0;0;0;0;0;0;0;1;0;0;0;0;0;0;0;0;0;0;0;0;0;0;0;0;0;0;0;0;0;0;0;0;0;0;0;0;0;0;0;0;0;0;0;0;0;0;0;0;0;0;1;0;0;0;0;0;0;0;0;0;0;0;0;0;0;0;0;1;0;0;0;0;0;0;0;0;0;0;0;0;0;0;0;0;0;0;0;0;0;0;0;0;0;0;0;0;0;0;0;0;0;0;0;0;0;0;0;0;0;0;0;0;1;0;0;0;0;0;0;0;0;0;0;0;0;0;0;0;0;1;0;0;0;0;0;1;0;0;0;0;0;1;0;0;0;0;0;0;0;0;0;0;0;0;0;0;0;0;0;0;0;1;1;0;0;0;0;0;0;0;0;0;0;0;0;0;0;0;0;0;0;0;0;0;0;0;0;0;0;0;0;0;0;0;0;0;0;0;0;0;0;0;0;0;0;0;0;0;0;0;0;0;0;0;0;0;1;0;0;0;0;0;0;0;0;0;0;0;0;0;0;0;0;0;0;0;0;0;0;0;0;0;0;1;0;0;0;0;0;0;0;0;0;0;0;1;0;0;0;0;0;0;0;0;0;0;0;0;0;0;0;0;0;0;0;0;0;0;0;0;0;0;0;0;0;0;0;0;0;0;0;0;0;0;0;0;0;0;0;0;0;0;0;0;0;0;0;0;1;0;0;0;0;0;0;0;0;0;0;0;0;0;0;0;1;0;0;0;0;0;0;0;0;0;0;0;0;0;0;0;0;0;0;0;0;0;0;0;0;0;0;0;0;1;0;0;0;0;0;0;0;0;0;0;0;0;0;0;0;1;0;0;0;1;0;0;0;0;0;0;0;0;0;0;0;0;0;0;0;0;0;0;0;0;0;0;0;0;0;0;0;0;0;0;0;0;0;0;0;0;0;0;0;0;1;0;0;0;0;0;0;0;0;0;0;1;0;0;0;0;0;0;0;0;0;0;1;0;0;0;0;0;0;0;0;0;0;0;0;0;0;0;0;0;0;0;0;0;0;0;0;0;0;0;0;0;0;0;0;0;0;0;0;0;0;0;0;0;0;0;0;0;0;0;0;0;0;0;0;0;0;0;1;1;0;0;0;0;0;0;0;0;0;0;0;0;0;0;0;0;0;0;0;0;0;0;0;0;0;0;0;0;0;0;0;0;0;0;0;0;0;0;0;0;0;0;0;0;0;0;1;0;0;0;0;0;0;0;0;0;0;0;0;0;0;0;0;0;0;0;0;0;0;0;0;0;0;0;0;0;0;0;1;0;0;0;0;0;0;0;0;0;0;0;0;0;0;0;0;0;1;0;0;0;0;0;1;0;0;1;0;0;0;0;1;0;0;0;0;0;0;0;0;0;0;0;0;0;0;0;0;0;0;0;0;0;0;0;0;0;0;0;0;1;0;0;0;0;0;0;0;0;0;0;0;0;0;0;0;0;0;0;0;0;0;0;0;0;0;0;0;0;0;0;0;0;0;0;0;1;0;0;0;0;0;0;0;0;0;0;0;0;0;0;0;0;0;0;0;0;0;0;0;0;0;0;0;0;0;0;0;0;0;0;0;0;0;0;0;0;0;0;0;0;0;0;0;0;0;0;0;0;0;0;0;0;0;0;0;0;0;0;0;0;0;0;0;0;0;0;0;0;0;0;0;0;0;0;0;0;0;0;0;1;0;0;0;0;0;0;0;0;0;0;1;0;0;0;0;0;0;0;0;0;0;0;0;0;0;0;0;0;0;0;0;0;0;0;0;0;0;0;0;0;0;0;0;0;1;0;0;0;0;0;0;0;0;0;0;0;0;0;0;0;0;0;0;0;0;0;0;0;0;0;0;0;0;0;0;0;0;0;0;0;0;0;0;0;0;0;0;0;0;0;0;0;0;0;0;0;0;0;0;0;0;0;0;0;0;0;0;0;0;0;0;0;0;0;0;0;0;0;0;0;0;0;0;0;0;0;0;0;1;0;0;0;0;0;0;0;0;0;0;0;0;0;0;0;0;0;0;0;0;0;0;0;0;0;0;0;0;0;0;0;0;0;0;0;0;0;1;0;0;0;0;0;0;0;0;0;0;0;0;0;0;0;0;0;0;0;0;0;0;0;0;0;0;0;0;0;0;0;0;0;0;0;0;0;0;0;0;0;0;0;0;0;0;0;0;0;0;0;0;0;0;0;0;0;0;0;0;0;0;0;0;0;0;0;0;0;0;0;0;0;0;0;0;0;0;0;0;0;0;0;0;0;0;0;0;0;0;1;0;0;0;0;0;0;0;0;0;0;0;0;0;0;0;0;0;0;0;0;0;0;0;0;0;0;0;0;0;0;0;0;0;0;0;0;0;0;0;0;0;0;0;0;0;0;0;1;0;0;0;0;0;0;0;0;0;0;0;0;0;0;0;0;0;0;0;0;0;0;0;0;0;0;0;0;0;0;0;0;0;0;0;0;0;0;0;0;0;1;1;0;0;0;0;0;0;0;0;0;0;0;0;0;0;0;0;0;0;0;0;0;0;0;0;0;0;0;0;0;0;0;0;0;0;0;0;0;1;0;0;0;0;0;0;0;0;0;0;0;0;0;0;0;0;0;0;0;0;0;0;0;0;0;0;0;0;0;0;0;0;0;0;0;0;0;0;0;0;0;0;1;0;0;0;0;0;0;0;0;0;0;0;0;0;0;0;0;0;0;0;0;0;0;0;0;0;0;0;0;0;0;0;0;0;0;0;0;1;0;0;0;0;0;0;0;0;0;0;0;0;0;0;0;0;0;0;0;0;0;0;0;0;0;0;0;0;0;0;0;0;1;0;0;0;0;0;0;0;0;0;0;0;0;0;0;0;0;0;0;0;0;0;0;0;0;0;0;0;0;0;0;0;0;0;0;0;0;0;0;0;0;0;0;0;0;0;0;0;0;0;0;0;0;0;0;0;0;0;0;0;0;0;0;0;0;0;0;0;0;0;0;0;0;0;0;0;0;0;0;0;0;0;0;0;0;0;0;0;0;1;0;0;0;0;0;0;0;0;0;0;0;0;0;0;0;0;0;0;0;0;0;0;0;0;0;0;0;0;0;0;0;0;0;0;0;0;0;0;0;0;0;0;0;0;0;0;0;0;0;0;0;0;0;0;0;0;1;0;0;0;0;0;0;0;0;1;0;0;0;0;0;0;0;0;0;0;0;0;0;0;0;0;0;0;0;0;0;0;0;0;0;0;0;0;0;0;0;0;0;0;0;0;0;0;0;0;0;0;0;0;0;0;0;0;0;0;0;0;0;0;0;0;0;0;0;0;0;1;0;0;0;0;0;0;0;0;0;0;0;0;0;0;1;0;0;0;0;0;0;0;0;0;0;0;0;0;0;0;0;0;0;0;0;0;0;0;0;0;0;0;0;0;0;0;0;0;0;0;0;0;0;0;0;0;0;0;0;0;0;0;0;0;0;0;0;0;0;0;0;0;0;0;0;0;0;0;0;0;0;0;0;0;1;0;0;0;0;0;0;0;0;0;0;0;0;0;0;0;0;0;0;0;0;0;0;0;0;0;0;0;0;0;0;0;0;0;0;0;0;0;0;0;0;0;0;0;0;0;0;0;0;0;0;0;0;0;1;0;0;0;0;0;0;0;0;0;0;0;0;0;0;0;0;0;0;0;0;0;0;0;0;0;0;0;0;0;0;0;0;0;0;0;0;0;0;0;0;0;0;0;0;0;0;0;0;0;0;0;0;0;0;0;0;0;0;0;0;0;0;0;0;0;0;0;0;0;0;0;0;0;0;0;1;0;0;0;0;0;0;0;0;0;0;0;0;0;0;0;0;0;0;0;0;0;0;0;0;0;0;0;0;0;0;0;0;0;0;0;0;0;0;0;0;0;0;0;0;0;0;0;0;0;0;0;0;0;0;0;0;0;0;0;0;0;0;0;0;0;0;0;0;0;0;0;0;0;0;0;0;0;0;0;0;0;0;0;0;0;1;0;0;0;0;0;1;1;0;0;0;0;0;0;0;0;0;0;0;0;0;0;0;0;0;0;0;0;0;0;0;0;0;0;0;0;0;0;0;0;0;0;0;0;0;0;0;0;0;0;0;0;0;0;0;0;1;0;0;0;0;0;0;0;0;0;0;0;0;0;0;0;0;0;0;0;0;0;0;0;0;0;0;0;0;0;0;0;0;0;0;0;0;0;0;0;0;1;0;0;0;0;1;0;0;0;0;0;0;0;1;0;0;0;0;0;0;0;0;0;0;0;0;0;0;0;0;0;0;0
[truncated: 4,379,122 more chars]
