# Supplementary material for: Machine learning predicts and provides insights into milk acidification rates of Lactococcus lactis
Source: PLoS One. 2021 Mar 15;16(3):e0246287. doi: 10.1371/journal.pone.0246287 (PMC7959382; doi:10.1371/journal.pone.0246287)
Supplement: S7 File — Input matrix for the Random Forest. This text file contains 563 semicolon-separated columns in 343 lines. The first line is a header. The first column contains the strain IDs, the second column contains the subspecies annotations, and the following columns contain counts of Pfam domains. A column can represent multiple Pfam domains if their occurrence profiles are identical—in those cases the IDs in the column header are comma-separated. (TXT) [file pone.0246287.s011.txt]

Strains	Taxonomy	PF13350.1,PF12840.2,PF03083.11,PF04371.10,PF13348.1	PF08849.6,PF08747.6,PF08665.7	PF13745.1	PF07859.8	PF00211.15	PF11372.3	PF12900.2	PF04404.7	PF01050.13	PF01965.19	PF13263.1	PF07751.6	PF07097.6	PF08218.6,PF06857.6,PF01874.11,PF04223.7,PF03802.9,PF03328.9,PF04198.8	PF00596.16,PF11762.3	PF00092.23	PF08843.6	PF14022.1	PF04761.7	PF01494.14,PF03031.13,PF10088.4	PF09318.5	PF08244.7	PF04586.12	PF04616.9	PF06896.6	PF13683.1	PF14487.1	PF08230.6,PF01809.13	PF01526.12	PF14491.1	PF07205.6	PF07488.7	PF01936.13	PF04103.10	PF09261.6,PF01074.17	PF09945.4	PF12950.2	PF08924.6	PF08000.6	PF03275.8	PF01697.22	PF07275.6	PF07991.7	PF13792.1	PF08922.6	PF07971.7	PF15608.1,PF11202.3,PF12500.3	PF07852.6
strain101	Lactococcus lactis subsp. lactis	1	0	0	1	0	0	1	0	0	0	1	1	0	0	0	1	0	0	2	0	0	0	1	1	0	0	0	1	1	0	0	0	0	0	1	1	0	0	1	0	0	1	1	1	1	1	0	1
strain102	Lactococcus lactis subsp. lactis	1	0	0	1	0	1	2	0	0	0	0	1	1	0	0	1	0	0	2	1	2	0	1	1	1	1	0	1	1	0	0	1	0	0	1	1	0	0	0	1	0	3	1	1	1	1	0	3
strain103	Lactococcus lactis subsp. lactis	1	0	0	0	0	0	1	1	0	0	0	2	1	0	0	1	0	0	3	0	2	0	3	1	1	0	0	1	0	0	0	0	0	0	1	1	0	0	1	0	0	1	1	1	0	1	0	3
strain104	Lactococcus lactis subsp. lactis	1	0	0	1	0	0	1	0	0	0	1	1	0	0	0	1	0	0	2	0	0	0	1	1	0	0	0	1	1	0	0	0	0	0	1	1	0	0	1	0	0	1	1	1	1	1	0	1
strain105	Lactococcus lactis subsp. lactis	1	0	0	1	0	0	1	0	0	0	1	1	0	0	0	1	0	0	2	0	0	0	1	1	0	0	0	1	1	0	0	0	0	0	1	1	0	0	1	0	0	1	1	1	1	1	0	1
strain106	Lactococcus lactis subsp. lactis	1	0	0	1	0	0	1	0	0	0	1	1	0	0	0	1	0	0	2	0	0	0	1	1	0	1	0	1	1	0	0	0	0	0	1	1	0	0	1	0	0	1	1	1	1	1	0	1
strain107	Lactococcus lactis subsp. lactis	1	0	0	1	0	0	1	0	0	0	1	1	0	0	0	1	0	0	2	0	0	0	1	1	0	0	0	1	1	0	0	0	0	0	1	1	0	0	1	0	0	1	1	1	1	1	0	1
strain108	Lactococcus lactis subsp. lactis	1	0	0	1	0	0	1	0	0	0	1	1	0	0	0	1	0	0	2	0	0	0	1	1	0	1	0	1	1	0	0	0	0	0	1	1	0	0	1	0	0	1	1	1	1	1	0	1
strain109	Lactococcus lactis subsp. lactis	1	0	0	1	0	1	2	0	0	0	0	1	1	0	0	1	0	0	2	1	2	0	1	1	1	1	0	1	0	0	0	1	0	0	1	1	0	0	0	1	0	3	1	1	1	1	0	3
strain110	Lactococcus lactis subsp. lactis	1	0	0	1	0	1	2	0	0	0	0	1	1	0	0	1	0	0	2	1	2	0	1	1	1	1	0	1	0	0	0	1	0	0	1	1	0	0	0	1	0	3	1	1	1	1	0	3
strain111	Lactococcus lactis subsp. lactis	1	0	0	1	0	1	2	0	0	0	0	1	1	0	0	1	0	0	2	1	2	0	1	1	1	0	0	1	0	0	0	1	0	0	1	1	0	0	0	1	0	3	1	1	1	1	0	3
strain112	Lactococcus lactis subsp. cremoris	0	0	0	0	0	2	1	0	0	1	0	1	0	0	0	0	0	0	2	0	0	0	1	0	2	0	0	1	0	0	0	1	0	1	0	1	0	0	0	1	0	0	1	1	1	0	0	1
strain113	Lactococcus lactis subsp. cremoris	0	0	0	0	0	2	1	0	0	1	0	1	0	0	0	0	0	0	1	0	0	0	1	0	2	0	0	1	0	0	0	1	0	1	0	0	0	0	0	1	0	0	1	1	1	0	0	1
strain114	Lactococcus lactis subsp. cremoris	0	0	0	0	0	2	1	0	0	1	0	1	0	0	0	0	0	0	1	0	0	0	1	0	2	0	0	1	0	0	0	1	0	1	0	1	0	0	0	1	0	0	1	1	1	0	0	1
strain115	Lactococcus lactis subsp. cremoris	0	0	0	0	0	2	1	0	0	0	0	1	1	0	0	0	0	0	2	0	1	0	1	0	1	0	0	1	0	0	0	1	1	0	0	0	0	0	0	1	0	1	1	1	1	0	0	3
strain116	Lactococcus lactis subsp. cremoris	0	0	0	0	0	2	1	0	0	1	0	1	0	0	0	0	0	0	1	0	0	0	1	0	2	0	0	1	0	0	0	1	0	1	0	1	0	0	0	1	0	0	1	1	1	0	0	1
strain117	Lactococcus lactis subsp. cremoris	0	0	0	0	0	2	1	0	0	1	0	1	0	0	0	0	0	0	1	0	0	0	1	1	2	0	0	1	0	0	0	1	0	1	0	1	0	0	0	1	0	0	1	1	1	0	0	3
strain118	Lactococcus lactis subsp. lactis	1	0	0	1	0	1	1	0	0	0	0	0	2	1	0	1	0	0	1	0	2	0	2	1	0	0	0	1	0	0	0	0	0	0	1	1	0	0	0	0	0	1	1	1	1	1	0	2
strain119	Lactococcus lactis subsp. cremoris	0	0	0	0	0	2	0	1	0	1	0	1	0	0	0	0	0	0	0	0	1	0	3	0	1	0	0	1	0	0	0	1	1	0	0	1	1	0	0	1	0	0	1	1	1	0	1	1
strain120	Lactococcus lactis subsp. cremoris	0	0	0	0	0	2	0	1	0	1	0	1	0	0	0	0	0	0	0	0	1	0	3	1	1	0	0	1	0	0	0	1	1	0	0	1	1	0	0	1	0	0	1	1	1	0	1	1
strain121	Lactococcus lactis subsp. cremoris	0	0	0	0	0	2	0	1	0	1	0	1	0	0	0	0	0	0	0	0	1	0	3	0	1	0	0	1	0	0	0	1	1	0	0	1	1	0	0	1	0	0	1	1	1	0	1	1
strain122	Lactococcus lactis subsp. cremoris	0	0	0	0	0	2	0	1	0	1	0	1	0	0	0	0	0	0	0	0	1	0	3	0	1	0	0	1	0	0	0	1	1	0	0	1	1	0	0	1	0	0	1	1	1	0	1	1
strain123	Lactococcus lactis subsp. cremoris	0	0	0	0	0	2	1	1	0	1	0	0	1	0	0	0	0	0	1	0	1	0	2	0	2	0	0	1	0	0	0	1	1	0	0	1	0	0	0	1	1	0	1	1	1	0	1	2
strain124	Lactococcus lactis subsp. cremoris	0	0	0	0	0	2	1	0	0	1	0	1	1	0	0	0	0	0	1	0	0	0	3	0	1	1	0	1	1	0	0	1	0	0	0	1	0	0	0	1	0	0	1	1	1	0	0	1
strain125	Lactococcus lactis subsp. cremoris	0	0	0	0	0	2	1	0	0	1	0	1	1	0	0	0	0	0	1	0	0	0	3	0	1	1	0	1	1	0	0	1	0	0	0	1	0	0	0	1	0	0	1	1	1	0	0	1
strain126	Lactococcus lactis subsp. cremoris	0	0	0	0	0	2	1	0	0	1	0	1	1	0	0	0	0	0	1	0	0	0	3	0	1	1	0	1	1	0	0	1	0	0	0	0	0	0	0	1	0	0	1	1	1	0	0	1
strain127	Lactococcus lactis subsp. cremoris	0	0	0	0	0	2	1	0	0	1	0	1	1	0	0	0	0	0	1	0	0	0	3	0	1	1	0	1	1	0	0	1	0	0	0	0	0	0	0	1	0	0	1	1	1	0	0	1
strain128	Lactococcus lactis subsp. cremoris	0	0	0	0	0	0	1	1	0	1	0	0	1	0	0	0	0	0	1	0	0	0	0	1	0	0	0	1	0	0	1	1	0	0	0	1	1	0	0	1	0	0	1	1	0	0	0	3
strain129	Lactococcus lactis subsp. cremoris	0	0	0	0	0	3	1	0	0	1	0	0	0	0	0	0	0	0	1	0	0	0	2	0	1	0	0	1	0	1	0	1	0	0	0	0	0	0	0	2	0	0	1	1	1	0	0	0
strain130	Lactococcus lactis subsp. cremoris	0	0	0	0	0	3	1	0	0	1	0	0	0	0	0	0	0	0	1	0	0	0	2	1	1	0	0	1	0	1	0	1	0	0	0	1	0	0	0	1	0	0	1	1	1	0	0	0
strain131	Lactococcus lactis subsp. cremoris	0	0	0	0	0	3	1	0	0	1	0	0	0	0	0	0	0	0	1	0	0	0	2	0	1	0	0	1	0	1	0	1	0	0	0	0	0	0	0	2	0	0	1	1	1	0	0	0
strain132	Lactococcus lactis subsp. cremoris	0	0	0	0	0	3	1	0	0	1	0	0	0	0	0	0	0	0	1	0	0	0	2	0	1	0	0	1	0	1	0	1	0	0	0	0	0	0	0	2	0	0	1	1	1	0	0	0
strain133	Lactococcus lactis subsp. lactis	1	0	0	1	0	1	1	0	0	0	0	0	0	0	0	1	0	0	2	0	0	0	1	1	1	0	0	1	0	0	0	0	0	0	1	1	0	0	0	0	0	1	1	1	1	1	0	2
strain134	Lactococcus lactis subsp. cremoris	0	0	0	1	0	0	1	0	0	0	0	0	1	0	0	1	0	0	1	0	0	0	1	3	1	0	0	1	0	0	1	1	0	0	0	1	0	0	1	2	0	1	1	1	1	0	0	2
strain135	Lactococcus lactis subsp. cremoris	0	0	0	0	0	4	1	0	0	1	0	1	0	0	0	0	0	0	0	0	0	0	0	1	0	0	0	1	0	0	1	1	0	0	0	1	1	0	1	1	0	0	0	1	0	0	0	1
strain136	Lactococcus lactis subsp. cremoris	0	0	0	0	0	4	1	0	0	1	0	1	0	0	0	0	0	0	0	0	0	0	0	1	0	0	0	1	0	0	0	1	0	0	0	1	0	0	1	1	0	0	0	1	0	0	0	2
strain137	Lactococcus lactis subsp. cremoris	0	0	0	0	0	4	1	0	0	1	0	1	0	0	0	0	0	0	0	0	0	0	0	1	0	0	0	1	0	0	0	1	0	0	0	1	0	0	1	1	0	0	0	1	0	0	0	2
strain138	Lactococcus lactis subsp. cremoris	0	0	0	1	0	0	1	0	0	0	0	1	2	0	0	1	0	0	2	0	0	0	0	2	0	0	0	1	0	0	0	1	0	0	0	1	0	0	1	2	0	1	0	1	0	0	1	0
strain139	Lactococcus lactis subsp. cremoris	0	0	0	1	0	0	1	0	0	0	0	1	2	0	0	1	0	0	2	0	0	0	0	2	0	0	0	1	0	0	0	1	0	0	0	1	0	0	1	2	0	1	0	1	0	0	1	0
strain140	Lactococcus lactis subsp. cremoris	0	0	0	1	0	0	1	0	0	0	0	1	2	0	0	1	0	0	2	0	0	0	0	2	0	0	0	1	0	0	0	1	0	0	0	1	0	0	1	2	0	1	0	1	0	0	1	0
strain141	Lactococcus lactis subsp. cremoris	0	0	0	1	0	0	1	0	0	0	0	1	2	0	0	1	0	0	2	0	0	0	0	2	0	0	0	1	0	0	0	1	0	0	0	1	0	0	1	2	0	1	0	1	0	0	1	1
strain142	Lactococcus lactis subsp. lactis	1	0	0	1	0	2	1	0	0	0	1	0	0	0	0	1	0	0	5	0	2	1	1	1	1	0	0	1	0	0	0	0	0	0	1	1	0	0	0	0	0	4	1	1	1	1	0	3
strain143	Lactococcus lactis subsp. cremoris	0	0	0	0	0	2	1	0	0	1	0	1	0	0	0	0	0	0	1	0	1	0	3	0	1	0	0	1	1	0	0	1	0	0	0	0	0	0	0	1	0	0	1	1	1	0	0	0
strain144	Lactococcus lactis subsp. cremoris	0	0	0	1	0	0	1	0	0	0	0	0	3	0	0	1	0	0	2	1	0	0	3	2	1	1	0	1	0	0	0	1	0	0	0	1	0	0	1	2	0	2	1	1	1	0	0	3
strain145	Lactococcus lactis subsp. cremoris	0	0	0	1	0	1	1	0	0	0	0	0	1	0	0	1	0	0	1	0	0	0	1	2	2	0	2	0	0	0	0	1	0	0	0	1	0	0	1	2	0	4	1	1	1	0	0	3
strain146	Lactococcus lactis subsp. cremoris	0	0	0	1	0	0	1	0	0	0	0	2	0	0	0	1	0	0	3	0	0	0	1	2	0	0	0	1	0	0	0	1	0	0	0	1	0	0	1	2	1	1	0	1	1	0	1	2
strain147	Lactococcus lactis subsp. cremoris	0	0	0	1	0	0	1	1	0	0	0	0	2	0	0	1	0	0	0	0	0	0	0	2	1	0	0	1	0	0	0	1	1	0	0	1	0	0	1	2	0	3	1	1	1	0	1	3
strain148	Lactococcus lactis subsp. cremoris	0	0	0	0	0	0	1	1	0	1	0	0	1	0	0	0	0	0	1	0	0	0	0	1	0	0	0	1	0	0	1	1	0	0	0	1	1	0	0	1	0	0	1	1	0	0	0	3
strain149	Lactococcus lactis subsp. cremoris	0	0	0	1	0	0	1	0	0	0	0	0	1	0	0	1	0	0	2	0	0	0	3	2	0	0	0	1	0	0	0	1	0	0	0	1	0	0	1	2	0	2	0	1	0	0	0	1
strain150	Lactococcus lactis subsp. cremoris	0	0	0	1	0	0	1	1	0	0	0	0	2	0	0	1	0	0	0	0	0	0	0	2	1	0	0	1	0	0	0	1	1	0	0	1	0	0	1	2	1	3	1	1	1	0	1	3
strain151	Lactococcus lactis subsp. cremoris	0	0	0	0	0	2	1	1	0	1	0	1	0	0	0	0	0	0	0	0	0	0	0	1	0	0	0	1	0	0	0	1	0	0	0	1	0	0	1	1	0	0	0	1	1	0	0	2
strain152	Lactococcus lactis subsp. cremoris	0	0	0	0	0	3	1	1	0	1	0	0	0	0	0	0	0	0	1	0	1	0	0	1	0	0	0	1	0	0	1	0	1	0	0	1	0	0	0	0	0	0	1	1	1	0	0	1
strain153	Lactococcus lactis subsp. lactis	1	0	0	1	0	1	1	0	1	0	0	0	2	1	0	1	0	0	2	0	2	0	2	1	1	0	0	1	0	0	0	0	0	0	1	1	0	0	0	0	0	1	1	1	1	1	0	2
strain154	Lactococcus lactis subsp. lactis	1	0	0	1	0	1	1	0	0	0	0	0	2	1	0	1	0	0	3	0	2	0	2	1	1	0	0	1	0	0	0	0	0	0	1	1	0	0	0	0	0	2	1	1	1	1	0	1
strain155	Lactococcus lactis subsp. lactis	1	0	0	1	0	1	1	0	0	0	0	0	2	1	0	1	0	0	3	0	2	0	2	1	1	0	0	1	0	0	0	0	0	0	1	1	0	0	0	0	0	2	1	1	1	1	0	1
strain156	Lactococcus lactis subsp. lactis	1	0	0	1	0	1	1	0	0	0	0	0	2	1	0	1	0	0	3	0	2	0	2	1	1	0	0	1	0	0	0	0	0	0	1	1	0	0	0	0	0	2	1	1	1	1	0	1
strain157	Lactococcus lactis subsp. lactis	1	0	0	1	0	1	2	0	0	0	0	1	1	0	0	1	0	0	2	1	2	0	1	1	1	0	0	1	1	0	0	1	0	0	1	1	0	0	0	1	0	2	1	1	1	1	0	3
strain158	Lactococcus lactis subsp. lactis	1	0	0	1	0	1	1	0	0	0	0	0	3	1	0	1	0	0	3	0	2	0	3	1	2	0	0	1	0	0	0	0	0	0	1	1	0	0	0	0	0	1	1	1	1	1	0	1
strain159	Lactococcus lactis subsp. lactis	1	0	0	1	0	1	1	0	0	0	0	0	1	1	0	1	0	0	3	0	2	0	3	1	2	0	0	1	0	0	0	0	0	0	1	1	0	0	0	0	0	1	1	1	1	1	0	1
strain160	Lactococcus lactis subsp. cremoris	0	0	0	0	0	4	1	0	0	0	0	0	1	0	0	0	0	0	3	0	1	0	1	0	1	0	0	1	0	0	0	1	0	0	0	0	1	0	0	2	0	1	1	1	1	0	0	2
strain161	Lactococcus lactis subsp. lactis	1	0	0	1	0	1	1	0	0	0	0	0	0	1	0	1	0	0	0	0	2	0	1	1	0	0	0	1	0	0	0	0	0	0	1	1	0	0	0	0	0	1	1	1	1	1	0	2
strain162	Lactococcus lactis subsp. cremoris	0	0	0	0	0	2	0	1	0	1	0	0	0	0	0	0	0	0	1	0	0	0	0	1	0	0	0	1	0	0	0	1	0	0	0	0	0	0	1	1	0	0	1	1	1	0	0	2
strain163	Lactococcus lactis subsp. lactis	1	0	0	1	0	1	1	0	0	0	0	0	2	1	0	1	0	0	2	0	2	0	2	1	1	0	0	1	0	0	0	0	0	0	1	1	0	0	0	0	0	2	1	1	1	1	0	1
strain164	Lactococcus lactis subsp. lactis	1	0	0	1	0	1	1	0	0	0	0	0	0	1	0	1	0	0	0	0	2	0	1	1	0	0	0	1	0	0	0	0	0	0	1	1	0	0	0	0	0	1	1	1	1	1	0	2
strain165	Lactococcus lactis subsp. cremoris	0	0	0	0	0	2	0	0	0	1	0	0	0	0	0	0	0	0	3	0	1	0	1	0	0	0	0	1	0	0	0	1	0	0	0	1	0	0	0	0	0	0	1	1	1	0	0	1
strain166	Lactococcus lactis subsp. cremoris	0	0	0	0	0	0	1	1	0	0	0	0	0	0	0	0	0	0	1	0	1	0	1	1	1	0	0	1	0	0	0	1	1	0	0	1	0	0	0	0	0	0	1	1	1	0	0	2
strain167	Lactococcus lactis subsp. cremoris	0	0	0	0	0	0	1	2	0	1	0	1	1	0	0	0	0	0	1	0	1	0	0	0	1	0	0	1	0	0	0	1	0	0	0	1	0	0	0	0	0	0	1	1	1	0	0	3
strain168	Lactococcus lactis subsp. cremoris	0	0	0	0	0	4	1	0	0	0	0	0	1	0	0	0	0	0	3	0	0	0	1	0	1	1	0	1	0	0	0	1	0	0	0	0	1	0	0	2	0	0	1	1	1	0	0	2
strain169	Lactococcus lactis subsp. lactis	1	0	0	1	0	1	1	0	0	0	0	0	2	1	0	1	0	0	2	0	2	0	2	1	1	0	0	1	0	0	0	0	0	0	1	1	0	0	0	0	0	1	1	1	1	1	0	2
strain170	Lactococcus lactis subsp. cremoris	0	0	0	0	0	2	0	1	0	1	0	0	0	0	0	0	0	0	0	0	0	0	0	1	0	0	0	1	0	0	0	1	0	0	0	0	0	0	1	2	0	0	1	1	1	0	0	1
strain171	Lactococcus lactis subsp. cremoris	0	0	0	0	0	1	1	0	0	1	0	0	0	0	0	0	0	0	1	0	1	0	0	2	0	0	0	1	0	0	0	0	0	0	0	1	0	0	0	0	0	1	1	1	0	0	0	0
strain172	Lactococcus lactis subsp. lactis	1	0	0	1	0	1	1	0	0	0	0	0	2	1	0	1	0	0	2	0	2	0	2	1	1	0	0	1	0	0	0	0	0	0	1	1	0	0	0	0	0	1	1	1	1	1	0	2
strain173	Lactococcus lactis subsp. cremoris	0	1	0	0	0	0	1	0	0	1	0	0	0	0	0	0	0	0	1	0	0	0	1	1	1	0	0	1	0	0	0	0	0	0	0	1	0	0	0	0	0	0	1	1	0	0	0	0
strain174	Lactococcus lactis subsp. cremoris	0	0	0	0	0	2	1	1	0	1	0	0	0	0	0	0	0	0	1	0	1	0	3	0	1	0	0	1	0	0	0	1	1	0	0	1	0	0	0	0	0	0	1	1	1	0	1	1
strain175	Lactococcus lactis subsp. lactis	1	0	0	1	0	1	1	0	0	0	0	0	0	1	0	1	0	0	0	0	2	0	1	1	0	2	0	1	0	0	0	0	0	0	1	1	0	0	0	0	0	1	1	1	1	1	0	2
strain176	Lactococcus lactis subsp. lactis	1	0	0	1	0	1	1	0	0	0	0	0	3	1	0	1	0	0	2	0	2	0	4	1	1	0	0	1	0	0	0	0	0	0	1	1	0	0	0	0	0	1	1	1	1	1	0	1
strain177	Lactococcus lactis subsp. lactis	1	0	0	1	0	1	1	0	0	0	0	0	2	1	0	1	0	0	3	0	2	0	3	1	1	0	0	1	0	0	0	0	0	0	1	1	0	0	0	0	0	1	1	1	1	1	0	3
strain178	Lactococcus lactis subsp. lactis	1	0	0	1	0	1	1	0	0	0	0	0	2	1	0	1	0	0	4	0	0	0	2	1	1	0	0	1	0	0	0	0	0	0	1	1	1	0	0	0	0	1	1	1	1	1	0	1
strain179	Lactococcus lactis subsp. cremoris	0	0	0	0	0	2	1	0	0	1	0	2	0	0	0	0	0	0	2	0	1	0	1	1	1	0	0	1	0	0	0	2	0	0	0	1	0	0	0	2	0	1	1	1	1	0	0	2
strain180	Lactococcus lactis subsp. cremoris	0	0	0	0	0	2	1	0	0	1	0	2	0	0	0	0	0	0	2	0	1	0	1	1	1	0	0	1	0	0	0	2	0	0	0	1	0	0	0	2	0	1	1	1	1	0	0	2
strain181	Lactococcus lactis subsp. lactis	1	0	0	1	0	1	1	0	1	0	0	0	2	1	0	1	0	0	3	0	2	0	2	1	2	1	0	1	0	0	0	0	0	0	1	1	0	0	0	0	0	1	1	1	1	1	0	2
strain182	Lactococcus lactis subsp. cremoris	0	0	0	0	0	4	0	0	0	0	0	0	1	0	0	0	0	0	3	0	1	0	1	0	1	0	0	1	0	0	0	1	0	0	0	0	1	0	0	2	0	1	1	1	1	0	0	2
strain183	Lactococcus lactis subsp. cremoris	0	1	0	0	0	2	1	0	0	1	0	1	0	0	0	0	0	0	2	0	1	0	1	1	1	0	0	1	0	0	0	0	0	0	0	1	0	0	0	2	0	1	1	0	1	0	0	2
strain184	Lactococcus lactis subsp. cremoris	0	0	0	0	0	0	1	1	0	1	0	1	1	0	0	0	0	0	0	0	1	0	0	1	0	1	0	1	0	0	0	1	0	0	0	1	1	0	0	0	1	0	1	1	1	0	0	1
strain185	Lactococcus lactis subsp. cremoris	0	0	0	0	0	1	1	1	0	1	0	0	0	0	0	0	0	0	1	0	1	0	3	0	1	0	0	1	0	0	0	1	1	0	0	1	0	0	0	0	0	0	1	1	1	0	1	1
strain186	Lactococcus lactis subsp. lactis	1	0	0	1	0	1	1	0	0	0	0	0	3	1	0	1	0	0	2	0	2	0	4	1	1	0	0	1	0	0	0	0	0	0	1	1	0	0	0	0	0	1	1	1	1	1	0	1
strain187	Lactococcus lactis subsp. cremoris	0	0	0	0	0	2	1	1	0	1	0	0	0	0	0	0	0	0	1	0	1	0	2	0	1	0	0	1	0	0	0	1	0	0	0	0	0	0	0	0	0	0	1	0	1	0	1	1
strain188	Lactococcus lactis subsp. lactis	1	0	0	1	0	1	1	0	0	0	0	0	2	1	0	1	0	0	3	0	2	0	2	1	2	0	0	1	0	0	0	0	0	0	1	1	0	0	0	0	0	1	1	1	1	1	0	3
strain189	Lactococcus lactis subsp. cremoris	0	0	0	0	0	1	1	0	0	1	0	0	0	0	0	0	0	0	1	0	1	0	0	2	0	0	0	1	0	0	0	0	0	0	0	1	0	0	0	0	0	1	1	1	0	0	0	0
strain190	Lactococcus lactis subsp. lactis	1	0	0	1	0	1	1	0	0	0	0	0	0	1	0	1	0	0	0	0	2	0	1	1	0	0	0	1	0	0	0	0	0	0	1	1	0	0	0	0	0	1	1	1	1	1	0	2
strain191	Lactococcus lactis subsp. lactis	1	0	0	1	0	1	1	0	0	0	0	0	0	1	0	1	0	0	0	0	2	0	1	1	0	0	0	1	0	0	0	0	0	0	1	1	0	0	0	0	0	1	1	1	1	1	0	2
strain192	Lactococcus lactis subsp. cremoris	0	0	0	0	0	2	0	1	0	1	0	0	0	0	0	0	0	0	0	0	0	0	0	1	0	0	0	1	0	0	0	1	0	0	0	0	1	0	1	1	0	0	1	1	1	0	0	2
strain193	Lactococcus lactis subsp. lactis	1	0	0	1	0	1	1	0	0	0	0	0	2	1	0	1	0	0	4	0	0	0	1	1	1	0	0	1	0	0	0	0	0	0	1	1	1	0	0	0	0	1	1	1	1	1	0	2
strain194	Lactococcus lactis subsp. cremoris	0	0	0	0	0	0	1	0	0	1	0	1	0	0	0	0	0	0	3	0	1	0	2	1	1	0	0	1	0	0	0	0	0	0	0	1	0	0	0	1	0	0	0	1	1	0	0	2
strain195	Lactococcus lactis subsp. cremoris	0	0	0	0	0	2	0	0	0	0	0	0	1	0	0	0	0	0	2	0	1	0	2	0	1	0	0	1	0	0	0	1	0	1	0	0	0	0	0	2	0	1	1	1	1	0	0	2
strain196	Lactococcus lactis subsp. lactis	1	1	0	1	0	1	1	0	0	0	0	0	2	1	0	1	0	0	2	0	2	0	2	1	1	0	0	1	0	0	0	0	0	0	1	1	0	0	0	0	0	1	1	1	1	1	0	2
strain197	Lactococcus lactis subsp. lactis	1	0	0	1	0	1	1	0	0	0	0	0	0	1	0	1	0	0	0	0	2	0	1	1	0	1	0	1	0	0	0	0	0	0	1	1	0	0	0	0	0	1	1	1	1	1	0	2
strain198	Lactococcus lactis subsp. lactis	1	0	0	1	0	1	1	0	0	0	0	0	0	1	0	1	0	0	0	0	2	0	1	1	0	0	0	1	0	0	0	0	0	0	1	1	0	0	0	0	0	1	1	1	1	1	0	2
strain199	Lactococcus lactis subsp. lactis	1	1	0	1	0	1	1	0	0	0	0	0	2	1	0	1	0	0	2	0	2	0	2	1	1	0	0	1	0	0	0	0	0	0	1	1	0	0	0	0	0	1	1	1	1	1	0	2
strain200	Lactococcus lactis subsp. lactis	1	0	0	1	0	1	1	0	0	0	0	0	2	1	0	1	0	0	4	0	0	0	2	1	1	0	0	1	0	0	0	0	0	0	1	1	0	0	0	0	0	1	1	1	1	1	0	2
strain201	Lactococcus lactis subsp. lactis	1	0	0	1	0	1	1	1	0	0	0	0	2	1	0	1	0	0	4	0	2	0	2	1	2	1	0	1	0	0	0	0	0	0	1	1	0	0	0	0	0	1	1	1	1	1	0	1
strain202	Lactococcus lactis subsp. lactis	1	0	0	1	0	1	1	0	0	0	0	0	2	1	0	1	0	0	3	0	2	0	2	1	2	0	0	1	0	0	0	0	0	0	1	1	0	0	0	0	0	1	1	1	1	1	0	3
strain203	Lactococcus lactis subsp. cremoris	0	0	0	0	0	0	1	1	0	1	0	1	1	0	0	0	0	0	0	0	1	0	0	1	0	0	0	1	0	0	0	1	0	0	0	1	0	0	0	0	0	0	1	1	1	0	0	1
strain204	Lactococcus lactis subsp. lactis	1	1	0	1	0	1	1	0	0	0	0	0	2	1	0	1	0	0	2	0	2	0	2	1	1	0	0	1	0	0	0	0	0	0	1	1	0	0	0	0	0	1	1	1	1	1	0	2
strain205	Lactococcus lactis subsp. lactis	1	0	0	1	0	1	1	0	0	0	0	0	2	1	0	1	0	0	2	0	2	0	2	1	1	0	0	1	0	0	0	0	0	0	1	1	0	0	0	0	0	1	1	1	1	1	0	2
strain206	Lactococcus lactis subsp. lactis	1	0	0	1	0	1	1	0	0	0	0	0	0	1	0	1	0	0	0	0	2	0	1	1	0	0	0	1	0	0	0	0	0	0	1	1	0	0	0	0	0	1	1	1	1	1	0	2
strain207	Lactococcus lactis subsp. lactis	1	0	0	1	0	1	1	0	0	0	0	0	2	1	0	1	0	0	3	0	2	0	2	1	2	0	0	1	0	0	0	0	0	0	1	1	0	0	0	0	0	1	1	1	1	1	0	3
strain208	Lactococcus lactis subsp. cremoris	0	0	0	0	0	4	1	0	0	1	0	0	0	0	0	0	0	0	0	0	0	0	0	1	0	0	0	1	0	0	0	1	0	0	0	1	0	0	1	2	0	0	0	1	1	0	0	2
strain209	Lactococcus lactis subsp. lactis	1	0	0	1	0	1	1	0	0	0	0	0	0	1	0	1	0	0	0	0	2	0	1	1	0	0	0	1	0	0	0	0	0	0	1	1	0	0	0	0	0	1	1	1	1	1	0	2
strain210	Lactococcus lactis subsp. cremoris	0	0	0	0	0	3	1	1	0	1	0	1	0	0	0	0	0	0	0	0	0	0	0	1	0	1	0	1	0	0	1	1	0	0	0	1	0	0	1	1	0	0	0	0	1	0	0	2
strain211	Lactococcus lactis subsp. cremoris	0	0	0	0	0	2	1	0	0	0	0	0	1	0	0	0	0	0	1	0	1	0	1	0	1	0	0	1	0	0	0	2	0	0	0	0	0	0	0	1	0	1	1	1	1	0	0	1
strain212	Lactococcus lactis subsp. lactis	1	0	0	1	0	1	1	0	0	0	0	0	0	1	0	1	0	0	0	0	2	0	1	1	0	0	0	1	0	0	0	0	0	0	1	1	0	0	0	0	0	1	1	1	1	1	0	2
strain213	Lactococcus lactis subsp. lactis	1	0	0	1	0	1	1	0	0	0	0	0	0	1	0	1	0	0	0	0	2	0	1	1	0	0	0	1	0	0	0	0	0	0	1	1	0	0	0	0	0	1	1	1	1	1	0	2
strain214	Lactococcus lactis subsp. cremoris	0	0	0	0	0	1	1	1	0	1	0	1	1	0	0	0	0	0	0	0	1	0	0	1	0	1	0	1	0	0	0	1	0	0	0	1	1	0	0	0	0	0	1	1	1	0	0	1
strain215	Lactococcus lactis subsp. lactis	1	0	0	1	0	1	1	0	0	0	0	0	0	1	0	1	0	0	0	0	2	0	1	1	0	1	0	1	0	0	0	0	0	0	1	1	0	0	0	0	0	1	1	1	1	1	0	2
strain216	Lactococcus lactis subsp. lactis	1	0	0	1	0	1	1	0	0	0	0	0	0	1	0	1	0	0	0	0	2	0	1	1	0	0	0	1	0	0	0	0	0	0	1	1	0	0	0	0	0	1	1	1	1	1	0	2
strain217	Lactococcus lactis subsp. cremoris	0	0	0	0	0	4	1	0	0	0	0	0	1	0	0	0	0	0	3	0	1	0	1	0	1	1	0	1	0	0	0	1	0	0	0	0	1	0	0	2	0	1	1	1	1	0	0	1
strain218	Lactococcus lactis subsp. cremoris	0	0	0	0	0	2	0	0	0	1	0	0	0	0	0	0	0	0	0	0	0	0	0	1	0	0	0	1	0	0	0	1	0	0	0	0	0	0	1	1	0	0	1	1	1	0	0	1
strain219	Lactococcus lactis subsp. cremoris	0	0	0	0	0	2	0	1	0	1	0	0	0	0	0	0	0	0	0	0	0	0	0	1	0	0	0	1	0	0	0	1	0	0	0	0	0	0	1	1	0	0	1	1	1	0	0	2
strain220	Lactococcus lactis subsp. cremoris	0	0	0	0	0	2	1	0	0	1	0	0	1	0	0	0	0	0	2	0	1	0	2	0	1	0	0	1	0	0	0	1	0	0	0	1	0	0	0	1	0	0	1	1	1	0	0	1
strain221	Lactococcus lactis subsp. lactis	1	0	0	1	0	1	1	0	0	0	0	0	0	1	0	1	0	0	0	0	2	0	1	1	0	0	0	1	0	0	0	0	0	0	1	1	0	0	0	0	0	1	1	1	1	1	0	2
strain222	Lactococcus lactis subsp. lactis	1	0	0	1	0	1	1	0	0	0	0	0	2	1	0	1	0	0	3	0	2	0	2	1	2	0	0	1	0	0	0	0	0	0	1	1	2	0	0	0	0	1	1	1	1	1	0	3
strain223	Lactococcus lactis subsp. lactis	1	0	0	1	0	1	1	0	0	0	0	0	2	1	0	1	0	0	3	0	2	0	2	1	2	0	0	1	0	0	0	0	0	0	1	1	0	0	0	0	0	1	1	1	1	1	0	3
strain224	Lactococcus lactis subsp. cremoris	0	1	0	0	0	1	1	0	0	1	0	0	0	0	0	0	0	0	1	0	0	0	2	1	1	0	0	1	0	0	0	0	0	0	0	1	0	0	1	0	0	0	1	1	1	0	0	2
strain225	Lactococcus lactis subsp. lactis	1	1	0	1	0	1	1	0	0	0	0	0	2	1	0	1	0	0	2	0	2	0	2	1	1	0	0	1	0	0	0	0	0	0	1	1	0	0	0	0	0	1	1	1	1	1	0	2
strain226	Lactococcus lactis subsp. lactis	1	1	0	1	0	1	1	0	0	0	0	0	2	1	0	1	0	0	3	0	2	0	3	1	2	0	0	1	0	0	0	0	0	0	1	1	0	0	0	0	0	1	1	1	1	1	0	1
strain227	Lactococcus lactis subsp. lactis	1	0	0	1	0	1	1	0	0	0	0	0	3	1	0	1	0	0	3	0	2	0	2	1	2	0	0	1	0	0	0	0	0	0	1	1	2	0	0	0	0	1	1	1	1	1	0	3
strain228	Lactococcus lactis subsp. lactis	1	0	0	1	0	1	1	0	0	0	0	0	2	1	0	1	0	0	3	0	2	0	3	1	1	0	0	1	0	0	0	0	0	0	1	1	0	0	0	0	0	1	1	1	1	1	0	3
strain229	Lactococcus lactis subsp. cremoris	0	0	0	0	0	0	1	1	0	1	0	1	1	0	0	0	0	0	0	0	1	0	0	1	0	1	0	1	0	0	0	1	0	0	0	1	1	0	0	0	1	0	1	1	1	0	0	1
strain230	Lactococcus lactis subsp. lactis	1	0	0	1	0	1	1	0	0	0	0	0	2	1	0	1	0	0	3	0	2	0	3	1	1	0	0	1	0	0	0	0	0	0	1	1	0	0	0	0	0	1	1	1	1	1	0	3
strain231	Lactococcus lactis subsp. lactis	1	0	0	1	0	1	1	0	0	0	0	0	2	1	0	1	0	0	3	0	2	0	3	1	1	0	0	1	0	0	0	0	0	0	1	1	0	0	0	0	0	1	1	1	1	1	0	3
strain232	Lactococcus lactis subsp. lactis	1	0	0	1	0	0	1	0	0	0	0	0	2	1	0	1	0	0	3	0	2	0	2	1	2	0	0	1	0	0	0	0	0	0	1	1	0	0	0	0	0	0	1	1	1	1	0	3
strain233	Lactococcus lactis subsp. lactis	1	0	0	1	0	1	1	0	0	0	0	0	0	1	0	1	0	0	0	0	2	0	1	1	0	0	0	1	0	0	0	0	0	0	1	1	0	0	0	0	0	2	1	1	1	1	0	2
strain234	Lactococcus lactis subsp. lactis	1	0	0	1	0	1	1	0	0	0	0	0	0	1	0	1	0	0	0	0	2	0	1	1	0	0	0	1	0	0	0	0	0	0	1	1	0	0	0	0	0	1	1	1	1	1	0	2
strain235	Lactococcus lactis subsp. lactis	1	1	0	1	0	2	1	0	1	0	0	0	2	1	0	1	0	0	3	0	2	0	3	1	2	0	0	1	0	0	0	0	0	0	1	1	0	0	0	0	0	1	1	1	1	1	0	1
strain236	Lactococcus lactis subsp. lactis	1	0	0	1	0	1	1	0	0	0	0	0	2	1	0	1	0	0	2	0	2	0	2	1	1	0	0	1	0	0	0	0	0	0	1	1	0	0	0	0	0	1	1	1	1	1	0	2
strain237	Lactococcus lactis subsp. lactis	1	0	0	1	0	1	1	0	0	0	0	0	2	1	0	1	0	0	3	0	2	0	2	1	2	0	0	1	0	0	0	0	0	0	1	1	0	0	0	0	0	1	1	1	1	1	0	3
strain238	Lactococcus lactis subsp. lactis	1	0	0	1	0	1	1	0	1	0	0	0	2	1	0	1	0	0	3	0	2	0	2	1	2	1	0	1	0	0	0	0	0	0	1	1	0	0	0	0	0	1	1	1	1	1	0	0
strain239	Lactococcus lactis subsp. lactis	1	0	0	1	0	0	2	0	0	0	0	0	1	0	0	1	0	0	1	0	2	1	1	1	0	0	0	1	0	0	0	0	1	0	1	1	0	0	1	1	0	1	1	1	1	1	0	3
strain240	Lactococcus lactis subsp. cremoris	0	0	0	0	0	0	1	0	0	0	0	0	0	0	0	1	0	0	1	0	0	0	0	3	1	0	0	1	0	0	0	1	0	0	0	1	0	0	1	2	0	1	1	1	1	0	0	2
strain241	Lactococcus lactis subsp. cremoris	0	0	0	0	0	3	1	1	0	1	0	0	0	0	0	0	0	0	1	0	1	0	0	1	0	0	0	1	0	0	1	0	1	0	0	1	0	0	0	0	0	0	1	1	1	0	0	1
strain242	Lactococcus lactis subsp. cremoris	0	0	0	0	0	2	1	0	0	1	0	1	0	0	0	0	0	0	2	0	0	0	1	1	1	0	0	1	0	0	0	1	0	0	0	1	0	0	0	1	0	0	1	1	1	0	0	0
strain243	Lactococcus lactis subsp. cremoris	0	0	0	0	0	2	0	0	0	0	0	1	1	0	0	0	0	0	3	0	1	0	1	1	1	0	0	1	0	1	0	2	0	0	0	0	0	0	0	1	0	1	1	1	1	0	1	2
strain244	Lactococcus lactis subsp. lactis	1	0	0	1	0	1	1	0	0	0	0	0	0	0	1	0	0	0	0	0	2	0	0	1	0	1	0	1	0	0	0	1	0	1	2	1	0	1	0	0	0	1	1	1	1	1	0	1
strain245	Lactococcus lactis subsp. lactis	1	0	0	1	0	1	2	0	0	0	0	1	1	0	0	1	0	0	2	1	2	0	1	1	1	2	0	1	1	0	0	1	0	0	1	1	0	0	0	1	0	2	1	1	1	1	0	3
strain246	Lactococcus lactis subsp. cremoris	0	0	0	0	0	2	1	0	0	0	0	0	1	0	0	0	0	0	2	0	1	0	1	0	1	0	0	1	0	1	0	2	0	0	0	0	0	0	0	1	0	1	1	1	1	0	1	1
strain247	Lactococcus lactis subsp. lactis	1	0	0	1	0	1	2	0	0	0	0	1	1	0	0	1	0	0	2	1	2	0	1	1	1	1	0	1	1	0	0	1	0	0	1	1	0	0	0	1	0	2	1	1	1	1	0	3
strain248	Lactococcus lactis subsp. lactis	1	0	0	1	0	1	1	0	0	0	0	1	0	0	1	1	0	0	0	0	2	0	1	1	0	1	0	1	1	0	0	1	0	0	1	1	1	1	0	1	0	2	1	1	1	1	0	2
strain249	Lactococcus lactis subsp. cremoris	0	0	0	0	0	3	1	1	0	2	0	0	0	0	0	0	1	0	1	0	1	0	3	0	1	0	0	1	0	0	0	1	1	0	0	1	0	0	0	1	0	0	1	1	1	0	1	2
strain250	Lactococcus lactis subsp. cremoris	0	0	0	0	0	3	1	1	0	2	0	0	0	0	0	0	1	0	1	0	1	0	3	0	1	0	0	1	0	0	0	1	1	0	0	1	0	0	0	1	0	0	1	1	1	0	1	2
strain251	Lactococcus lactis subsp. cremoris	0	0	0	0	0	2	1	0	0	0	0	0	1	0	0	0	0	0	2	0	1	0	1	0	1	1	0	1	0	1	0	2	0	0	0	0	0	0	0	1	0	1	1	1	1	0	1	1
strain252	Lactococcus lactis subsp. lactis	1	0	0	1	0	1	2	0	0	0	0	1	1	0	0	1	0	0	2	1	2	0	1	1	1	1	0	1	1	0	0	1	0	0	1	1	0	0	0	1	0	2	1	1	1	1	0	3
strain253	Lactococcus lactis subsp. lactis	1	0	0	1	0	1	1	0	0	0	0	1	0	0	1	1	0	0	0	0	2	0	1	1	0	0	0	1	1	0	0	1	0	0	1	1	1	1	0	1	0	2	1	1	1	1	0	2
strain254	Lactococcus lactis subsp. cremoris	0	0	0	1	0	0	1	0	0	0	0	0	1	0	0	1	0	0	2	0	0	0	3	2	0	0	0	1	0	0	0	1	0	0	0	1	0	0	1	2	0	2	0	1	0	0	0	1
strain255	Lactococcus lactis subsp. cremoris	0	0	0	1	0	1	1	0	0	0	0	0	0	0	0	1	1	0	1	0	0	0	0	2	0	7	0	1	0	0	0	1	0	0	0	1	0	0	1	2	1	2	1	1	1	0	1	3
strain256	Lactococcus lactis subsp. cremoris	0	0	0	1	0	0	1	0	0	0	0	0	1	0	0	1	0	0	2	0	0	0	3	2	0	1	0	1	0	0	0	1	0	0	0	1	0	0	1	2	0	2	0	1	0	0	0	1
strain257	Lactococcus lactis subsp. cremoris	0	0	0	1	0	0	1	0	0	0	0	0	1	0	0	1	0	0	2	0	0	0	3	2	0	0	0	1	0	0	0	1	0	0	0	1	0	0	1	2	0	2	0	1	0	0	1	1
strain258	Lactococcus lactis subsp. cremoris	0	0	0	1	0	1	1	0	0	0	0	0	1	0	0	1	0	0	0	0	0	0	1	2	2	0	2	0	0	0	0	1	0	0	0	1	0	0	1	2	0	4	1	1	1	0	0	3
strain259	Lactococcus lactis subsp. cremoris	0	0	0	0	0	2	1	0	0	0	0	1	1	0	0	0	0	0	1	0	1	0	1	0	1	0	0	1	0	1	0	2	0	0	0	0	0	1	0	1	0	1	1	1	1	0	1	1
strain260	Lactococcus lactis subsp. cremoris	0	0	0	0	0	3	1	0	0	1	0	0	0	0	0	0	0	0	0	0	1	0	1	1	1	1	0	1	0	0	0	1	0	0	0	0	0	0	0	1	0	0	1	1	1	0	0	0
strain261	Lactococcus lactis subsp. cremoris	0	0	0	0	0	3	1	0	0	1	0	0	0	0	0	0	0	0	0	0	1	0	1	1	1	2	0	1	0	0	0	1	0	0	0	0	0	0	0	1	0	0	1	1	1	0	0	0
strain262	Lactococcus lactis subsp. cremoris	0	0	0	0	0	3	1	0	0	1	0	0	0	0	0	0	0	0	0	0	1	0	1	1	1	0	0	1	0	0	0	1	0	0	0	1	0	0	0	1	0	0	1	1	1	0	0	1
strain263	Lactococcus lactis subsp. cremoris	0	0	0	0	0	3	1	0	0	1	0	0	0	0	0	0	0	0	0	0	1	0	1	1	1	1	0	1	0	0	0	1	0	0	0	0	0	0	0	1	0	0	1	1	1	0	0	0
strain264	Lactococcus lactis subsp. cremoris	0	0	0	0	0	3	1	0	0	1	0	0	0	0	0	0	0	0	0	0	1	0	1	1	1	0	0	1	0	0	0	1	0	0	0	0	0	0	0	1	0	0	1	1	1	0	0	0
strain265	Lactococcus lactis subsp. cremoris	0	0	0	0	0	3	1	0	0	1	0	0	0	0	0	0	0	0	0	0	1	0	1	1	1	4	0	1	0	0	0	1	0	0	0	0	0	0	0	1	0	0	1	1	1	0	0	0
strain266	Lactococcus lactis subsp. cremoris	0	0	0	1	0	1	1	0	0	0	0	0	1	0	0	1	0	0	1	0	0	0	1	2	2	0	2	0	0	0	0	1	0	0	0	1	0	0	1	2	0	4	1	1	1	0	0	2
strain267	Lactococcus lactis subsp. cremoris	0	0	0	1	0	0	1	0	0	0	0	1	2	0	0	2	0	0	0	0	0	0	1	2	1	2	0	1	0	1	0	1	0	0	0	1	0	0	1	2	0	2	1	1	1	0	0	2
strain268	Lactococcus lactis subsp. lactis	1	0	0	1	0	1	1	1	0	0	0	1	2	1	0	1	0	0	1	0	2	0	2	1	0	0	0	1	0	0	0	0	0	0	1	1	0	0	0	0	0	2	1	1	1	1	0	2
strain269	Lactococcus lactis subsp. lactis	1	0	0	1	0	1	1	0	0	1	0	0	1	1	0	1	0	0	3	0	2	0	3	1	2	0	0	1	0	0	0	0	0	0	1	1	0	0	0	0	0	1	1	0	1	1	0	2
strain270	Lactococcus lactis subsp. lactis	1	0	0	1	0	1	1	0	0	1	0	0	2	1	0	1	0	0	3	0	2	0	3	1	2	0	0	1	0	0	0	0	0	0	1	1	0	0	0	0	0	1	1	0	1	1	0	2
strain271	Lactococcus lactis subsp. lactis	1	0	0	1	0	1	1	0	0	1	0	0	2	1	0	1	0	0	3	0	2	0	3	1	2	0	0	1	0	0	0	0	0	0	1	1	0	0	0	0	0	1	1	1	1	1	0	2
strain272	Lactococcus lactis subsp. lactis	1	0	0	1	0	1	1	0	0	0	0	0	2	1	0	1	0	0	3	0	2	0	2	1	2	0	0	1	0	0	0	0	0	0	1	1	0	0	0	0	0	2	1	1	1	1	0	2
strain273	Lactococcus lactis subsp. cremoris	0	0	0	1	0	1	1	0	0	0	0	0	1	0	0	1	0	0	1	0	0	0	1	2	2	0	2	0	0	0	0	1	0	0	0	1	0	0	1	2	0	4	1	1	1	0	0	3
strain274	Lactococcus lactis subsp. cremoris	0	0	0	1	0	1	1	0	0	0	0	0	1	0	0	1	0	0	1	0	0	0	1	2	2	0	2	0	0	0	0	1	0	0	0	1	0	0	1	2	0	4	1	1	1	0	0	2
strain275	Lactococcus lactis subsp. lactis	1	0	0	1	0	0	1	0	0	0	0	0	0	0	0	1	0	0	1	0	2	0	1	1	0	0	0	1	1	0	0	0	0	0	1	1	0	0	1	0	0	2	1	1	1	1	0	3
strain276	Lactococcus lactis subsp. cremoris	0	0	0	1	0	0	1	0	0	0	0	2	2	0	0	1	0	0	1	0	0	0	1	2	1	0	0	1	0	0	1	1	0	0	0	1	0	0	1	2	0	2	1	1	1	0	0	5
strain277	Lactococcus lactis subsp. cremoris	0	0	0	1	0	0	1	0	0	0	0	2	2	0	0	1	0	0	1	0	0	0	1	2	1	0	0	1	0	0	1	1	0	0	0	1	0	0	1	2	0	2	1	1	1	0	0	5
strain278	Lactococcus lactis subsp. cremoris	0	0	0	0	0	3	1	0	0	1	0	0	0	0	0	0	0	0	0	0	1	0	1	0	1	0	0	1	0	0	0	1	0	0	0	0	0	0	0	1	0	0	1	1	1	0	0	0
strain279	Lactococcus lactis subsp. cremoris	0	0	0	0	0	3	1	0	0	1	0	0	0	0	0	0	0	0	0	0	1	0	1	1	1	1	0	1	0	0	0	1	0	0	0	0	0	0	0	1	0	0	1	1	1	0	0	0
strain280	Lactococcus lactis subsp. lactis	1	0	0	1	0	1	2	0	0	0	0	2	1	0	0	1	0	0	2	1	2	0	1	1	1	0	0	1	1	0	0	1	0	0	1	1	0	0	0	1	0	2	1	1	1	1	0	3
strain281	Lactococcus lactis subsp. lactis	1	0	0	1	0	1	2	0	0	0	0	2	1	0	0	1	0	0	2	1	2	0	1	1	1	0	0	1	1	0	0	1	0	0	1	1	0	0	0	1	0	2	1	1	1	1	0	3
strain282	Lactococcus lactis subsp. cremoris	0	0	0	1	0	1	1	0	0	0	0	0	1	0	0	1	0	0	1	0	0	0	2	2	2	0	2	0	0	0	0	1	0	0	0	1	0	0	1	2	0	4	1	1	1	0	0	3
strain283	Lactococcus lactis subsp. cremoris	0	0	0	1	0	1	1	0	0	0	0	0	1	0	0	1	0	0	1	0	0	0	1	2	2	0	2	0	0	0	0	1	0	0	0	1	0	0	1	2	0	4	1	1	1	0	0	3
strain284	Lactococcus lactis subsp. cremoris	0	0	0	1	0	1	1	0	0	0	0	0	1	0	0	1	0	0	1	0	0	0	1	2	2	1	2	0	0	0	0	1	0	0	0	1	0	0	1	2	0	4	1	1	1	0	0	2
strain285	Lactococcus lactis subsp. cremoris	0	0	0	1	0	1	1	0	0	0	0	0	1	0	0	1	0	0	1	0	0	0	1	2	2	0	2	0	0	0	0	1	0	0	0	1	0	0	1	2	0	4	1	1	1	0	0	2
strain286	Lactococcus lactis subsp. lactis	1	0	0	1	0	2	1	0	0	0	1	0	0	0	0	1	0	0	5	0	2	1	1	1	1	0	0	1	0	0	0	0	0	0	1	1	0	0	0	0	0	4	1	1	1	1	0	4
strain287	Lactococcus lactis subsp. lactis	1	0	0	1	0	1	1	0	0	0	0	0	1	0	0	1	0	0	4	0	2	0	3	1	0	0	0	1	0	0	0	0	0	0	1	1	0	0	1	0	0	1	1	1	1	1	0	4
strain288	Lactococcus lactis subsp. lactis	1	0	0	1	0	1	1	0	1	0	0	0	4	1	0	1	0	0	3	0	2	0	3	1	1	1	0	1	0	0	0	0	0	0	1	1	1	0	0	0	0	1	1	1	1	1	0	2
strain289	Lactococcus lactis subsp. lactis	1	0	0	1	0	1	1	0	1	0	0	0	2	1	0	1	0	0	2	0	2	0	2	1	1	1	0	1	0	0	0	0	0	0	1	1	0	0	0	0	0	1	1	1	1	1	0	2
strain290	Lactococcus lactis subsp. lactis	1	0	0	1	0	1	1	0	0	0	0	0	1	0	0	1	0	0	4	0	2	0	2	1	0	0	0	1	0	0	0	0	0	0	1	1	0	0	1	0	0	1	1	1	1	1	0	3
strain291	Lactococcus lactis subsp. lactis	1	0	0	1	0	1	1	0	0	0	0	0	2	1	0	1	0	0	2	0	2	0	1	1	1	0	0	1	0	0	0	0	0	0	1	1	0	0	0	0	0	2	1	1	1	1	0	1
strain292	Lactococcus lactis subsp. cremoris	0	0	0	0	0	3	0	0	0	1	0	0	0	0	0	0	0	0	0	0	1	0	1	1	1	7	0	1	0	0	0	1	0	0	0	1	0	0	0	1	0	0	1	1	1	0	0	1
strain293	Lactococcus lactis subsp. cremoris	0	0	0	0	0	2	1	1	0	1	0	1	1	0	0	0	0	0	1	0	0	0	2	0	1	0	0	1	0	0	0	1	1	0	0	0	0	0	0	1	0	0	1	0	1	0	1	2
strain294	Lactococcus lactis subsp. lactis	1	0	0	1	0	2	1	0	0	0	1	0	0	0	0	1	0	0	5	0	2	1	2	1	1	0	0	1	0	0	0	0	0	0	1	1	0	0	0	0	0	4	1	1	1	1	0	4
strain295	Lactococcus lactis subsp. cremoris	0	0	0	0	0	0	1	0	0	0	0	0	0	0	0	1	0	0	1	0	0	0	0	3	1	0	0	1	0	0	0	1	0	0	0	1	0	0	1	2	0	1	1	1	1	0	0	2
strain296	Lactococcus lactis subsp. cremoris	0	0	0	0	0	0	1	0	0	0	0	0	0	0	0	1	0	0	1	0	0	0	0	3	1	2	0	1	0	0	0	1	0	0	0	1	0	0	1	2	0	1	1	1	1	0	0	2
strain297	Lactococcus lactis subsp. cremoris	0	0	0	0	0	0	1	0	0	0	0	0	0	0	0	1	0	0	1	0	0	0	0	3	1	0	0	1	0	0	0	1	0	0	0	1	0	0	1	2	0	1	1	1	1	0	0	2
strain298	Lactococcus lactis subsp. cremoris	0	0	0	0	0	2	1	0	0	1	0	1	1	0	0	0	0	0	2	0	1	0	3	0	1	0	0	1	1	0	0	1	0	0	0	0	0	0	0	1	0	0	1	1	1	0	0	1
strain299	Lactococcus lactis subsp. lactis	1	0	0	1	0	1	1	0	0	0	0	0	1	0	0	1	0	0	3	0	2	0	1	1	1	1	0	1	1	0	0	0	0	0	1	1	0	0	0	1	0	1	1	0	1	1	0	3
strain300	Lactococcus lactis subsp. lactis	1	0	0	1	0	0	1	0	0	0	0	0	0	0	0	1	0	0	1	0	2	0	1	1	0	0	0	1	1	0	0	0	0	0	1	1	0	0	1	0	0	2	1	1	1	1	0	3
strain301	Lactococcus lactis subsp. lactis	1	0	0	1	0	0	1	0	0	0	0	0	0	0	0	1	0	0	1	0	2	0	1	1	0	1	0	1	1	0	0	0	0	0	1	1	0	0	1	0	0	2	1	1	1	1	0	3
strain302	Lactococcus lactis subsp. lactis	1	0	0	1	0	0	1	0	0	0	0	0	0	0	0	1	0	0	1	0	2	0	1	1	0	1	0	1	1	0	0	0	0	0	1	1	0	0	1	0	0	2	1	1	1	1	0	3
strain303	Lactococcus lactis subsp. lactis	1	0	0	1	0	1	1	0	0	0	0	0	1	0	0	1	0	0	3	0	2	0	1	1	1	0	0	1	1	0	0	0	0	0	1	1	0	0	0	1	0	1	1	1	1	1	0	3
strain304	Lactococcus lactis subsp. lactis	1	0	0	1	0	1	2	0	0	0	0	1	1	0	0	1	0	0	2	1	2	0	1	1	1	1	0	1	1	0	0	1	0	0	1	1	0	0	0	1	0	2	1	1	1	1	0	3
strain305	Lactococcus lactis subsp. lactis	1	0	0	1	0	1	1	0	0	0	0	0	1	0	0	1	0	0	3	0	2	0	1	1	1	0	0	1	1	0	0	0	0	0	1	1	0	0	0	1	0	1	1	0	1	1	0	2
strain306	Lactococcus lactis subsp. lactis	1	0	0	1	0	0	1	0	0	0	0	0	0	0	0	1	0	0	1	0	2	0	1	1	0	1	0	1	1	0	0	0	0	0	1	1	0	0	1	0	0	2	1	1	1	1	0	3
strain307	Lactococcus lactis subsp. cremoris	0	0	0	0	0	0	1	0	0	0	0	0	0	0	0	1	0	0	1	0	0	0	0	3	1	0	0	1	0	0	0	1	0	0	0	1	0	0	1	2	1	1	1	1	1	0	0	2
strain308	Lactococcus lactis subsp. cremoris	0	0	0	0	0	0	1	0	0	0	0	0	0	0	0	1	0	0	1	0	0	0	0	3	1	0	0	1	0	0	0	1	0	0	0	1	0	0	1	2	1	1	1	1	1	0	0	2
strain309	Lactococcus lactis subsp. lactis	1	0	0	1	0	2	1	0	0	0	0	0	0	0	0	1	0	0	2	0	2	0	0	1	1	0	1	1	0	0	1	0	0	0	1	1	0	0	0	0	0	2	1	1	1	1	0	1
strain310	Lactococcus lactis subsp. lactis	1	0	0	1	0	1	1	0	0	0	0	2	0	0	1	0	0	1	2	0	2	1	2	1	0	0	0	1	0	0	0	1	0	0	1	1	0	1	0	0	0	1	1	1	1	1	0	4
strain311	Lactococcus lactis subsp. lactis	1	0	0	1	0	2	2	0	0	0	0	2	0	0	0	1	0	0	0	0	2	1	2	1	0	0	0	1	0	0	0	1	1	0	1	1	0	0	1	0	0	2	1	1	1	1	0	2
strain312	Lactococcus lactis subsp. lactis	1	0	0	1	0	1	1	0	0	0	0	0	0	0	1	0	0	0	1	0	2	1	0	1	0	3	0	1	0	0	0	1	0	0	1	1	0	1	0	0	0	1	1	1	1	1	0	0
strain313	Lactococcus lactis subsp. lactis	1	0	0	1	0	1	1	0	0	0	0	2	0	0	1	0	1	1	2	0	2	1	2	1	0	2	0	1	0	0	0	1	0	0	1	1	0	1	0	0	0	1	1	1	1	1	0	4
strain314	Lactococcus lactis subsp. lactis	1	0	0	1	0	1	1	0	0	0	0	2	0	0	1	0	0	1	2	0	2	1	2	1	0	1	0	1	0	0	0	1	0	0	1	1	0	1	0	0	0	1	1	1	1	1	0	4
strain315	Lactococcus lactis subsp. lactis	1	0	0	1	0	2	2	0	0	0	0	1	0	0	0	1	0	0	0	0	2	1	1	1	0	0	0	1	0	0	0	1	1	0	1	1	0	0	1	0	1	2	1	1	1	1	0	3
strain316	Lactococcus lactis subsp. lactis	1	0	0	1	0	2	2	0	0	0	0	2	0	0	0	1	0	0	0	0	2	1	2	1	0	0	0	1	0	0	0	1	1	0	1	1	0	0	1	0	1	2	1	1	1	1	0	2
strain317	Lactococcus lactis subsp. lactis	1	0	0	1	0	0	1	0	0	0	0	2	1	0	1	0	0	0	1	0	2	0	3	2	0	0	0	1	0	0	0	1	0	0	1	0	0	1	0	1	0	1	1	1	1	1	0	5
strain318	Lactococcus lactis subsp. lactis	1	0	0	1	0	0	1	0	0	0	0	2	1	0	1	0	0	0	1	0	2	0	3	2	0	0	0	1	0	0	0	1	0	0	1	0	0	1	0	1	0	1	1	1	1	1	0	5
strain319	Lactococcus lactis subsp. lactis	1	0	0	1	0	0	1	0	0	0	0	2	1	0	1	0	0	0	1	0	2	0	3	2	0	0	0	1	0	0	0	1	0	0	1	0	0	1	0	1	0	1	1	1	1	1	0	5
strain320	Lactococcus lactis subsp. lactis	1	0	0	1	0	1	1	0	0	0	0	0	0	0	1	0	0	0	1	0	2	1	0	1	0	3	0	1	0	0	0	1	0	0	1	1	0	1	0	0	0	1	1	1	1	1	0	0
strain321	Lactococcus lactis subsp. lactis	1	0	0	1	0	0	1	0	0	1	0	1	0	0	0	1	0	0	2	0	2	0	1	1	1	0	0	1	0	0	0	0	0	0	1	1	0	0	0	0	0	0	1	1	1	1	0	1
strain322	Lactococcus lactis subsp. lactis	1	0	0	1	0	0	1	0	0	0	0	1	0	0	0	1	0	0	2	0	2	0	1	1	1	0	0	1	0	0	0	0	0	0	1	1	0	0	0	0	0	0	1	1	1	1	0	1
strain323	Lactococcus lactis subsp. lactis	1	0	0	1	0	0	1	0	0	0	0	1	0	0	0	1	0	0	2	0	2	0	1	1	1	0	0	1	0	0	0	0	0	0	1	1	0	0	0	0	0	0	1	1	1	1	0	1
strain324	Lactococcus lactis subsp. lactis	1	0	0	1	0	1	1	0	0	0	0	0	0	0	1	0	0	0	1	0	2	0	0	1	0	2	0	1	0	0	0	1	0	0	1	1	0	1	0	0	0	0	1	1	1	1	0	0
strain325	Lactococcus lactis subsp. lactis	1	0	0	1	0	0	1	0	0	0	0	1	0	0	0	1	0	0	3	0	2	0	2	1	1	0	0	1	0	0	0	0	0	0	1	1	0	0	0	0	0	0	1	1	1	1	0	4
strain326	Lactococcus lactis subsp. lactis	1	0	0	1	0	0	1	0	0	0	0	1	1	0	0	1	1	0	3	0	2	0	1	1	0	0	0	1	0	0	0	0	0	0	1	1	0	0	0	0	0	1	1	1	1	1	0	1
strain327	Lactococcus lactis subsp. lactis	1	0	0	1	0	1	1	0	0	0	0	0	0	0	1	0	0	0	1	0	2	1	0	1	0	3	0	1	0	0	0	1	0	0	1	1	0	1	0	0	0	1	1	1	1	1	0	0
strain328	Lactococcus lactis subsp. lactis	1	0	0	1	0	0	1	0	0	0	0	1	1	0	0	1	1	0	3	0	2	0	1	1	0	0	0	1	0	0	0	0	0	0	1	1	0	0	0	0	0	1	1	1	1	1	0	1
strain329	Lactococcus lactis subsp. lactis	1	0	0	1	0	0	1	0	0	0	0	0	0	0	1	0	0	0	1	0	2	0	1	1	1	1	0	1	0	0	0	1	0	0	1	1	1	1	0	1	0	0	1	1	1	1	0	2
strain330	Lactococcus lactis subsp. lactis	1	0	0	1	0	0	1	0	0	0	0	1	0	0	0	1	0	0	1	0	2	0	1	1	1	0	0	1	0	0	0	0	0	1	1	1	0	0	0	0	0	0	1	1	1	1	0	1
strain331	Lactococcus lactis subsp. lactis	1	0	0	1	0	0	1	0	0	0	0	1	0	0	0	1	0	0	1	0	2	0	1	1	1	0	0	1	0	0	0	0	0	1	1	1	0	0	0	0	0	0	1	1	1	1	0	1
strain332	Lactococcus lactis subsp. lactis	1	0	0	1	0	0	1	0	0	0	0	0	0	0	0	1	1	0	2	0	2	1	0	1	1	0	0	1	1	0	0	1	0	0	1	1	0	0	0	1	0	2	1	1	1	1	0	1
strain333	Lactococcus lactis subsp. lactis	1	1	0	1	0	1	1	0	0	0	0	0	1	0	0	1	0	0	1	0	2	0	0	1	0	0	0	1	0	0	0	1	0	0	1	1	0	0	0	1	0	1	1	1	1	1	0	2
strain334	Lactococcus lactis subsp. lactis	1	0	0	1	1	0	1	0	0	0	0	0	0	0	1	0	0	0	0	0	2	0	1	1	0	2	0	1	0	0	0	1	0	0	1	1	1	1	0	1	0	0	1	1	1	1	0	0
strain335	Lactococcus lactis subsp. lactis	1	0	0	1	1	0	1	0	0	0	0	1	0	0	0	1	0	0	1	0	2	0	1	2	0	1	0	1	0	0	0	0	0	0	1	1	0	0	1	2	0	0	1	1	1	1	0	3
strain336	Lactococcus lactis subsp. cremoris	0	0	0	1	0	1	1	0	0	0	0	0	1	0	0	1	0	0	1	0	0	0	1	3	1	0	0	1	0	0	1	1	0	0	0	1	0	0	1	2	0	2	1	1	1	0	0	3
strain337	Lactococcus lactis subsp. lactis	1	0	0	1	0	2	1	0	0	0	0	1	0	0	0	1	0	0	2	0	2	0	1	1	1	0	1	1	0	0	2	0	0	0	1	1	0	0	0	0	0	2	1	1	1	1	0	1
strain338	Lactococcus lactis subsp. lactis	1	0	0	1	0	2	1	0	0	0	0	0	0	0	0	1	0	0	3	0	0	0	2	1	0	0	1	1	0	0	0	0	0	0	1	1	0	0	1	0	0	1	1	1	1	1	0	1
strain339	Lactococcus lactis subsp. lactis	1	0	0	1	1	0	1	0	0	0	0	1	2	0	0	1	0	0	1	0	2	0	0	1	1	0	0	1	0	0	0	1	0	0	1	1	0	0	0	2	0	0	1	1	1	1	0	4
strain340	Lactococcus lactis subsp. lactis	1	0	0	1	0	1	2	0	0	0	0	2	0	0	0	1	1	0	1	0	2	1	1	1	0	0	0	1	0	0	0	1	1	0	1	1	0	0	1	0	0	1	1	1	1	1	0	2
strain341	Lactococcus lactis subsp. lactis	1	0	0	1	0	0	1	0	0	0	0	1	0	0	0	1	0	0	2	0	2	0	1	1	0	0	0	1	0	0	0	0	0	0	1	1	0	0	0	0	0	0	1	1	1	1	0	1
strain342	Lactococcus lactis subsp. lactis	1	0	0	1	0	1	2	0	0	0	0	2	0	0	0	1	1	0	1	0	2	1	1	1	0	0	0	1	0	0	0	1	1	0	1	1	0	0	1	0	0	1	1	1	1	1	0	2
strain343	Lactococcus lactis subsp. lactis	1	0	0	1	0	1	2	0	0	0	0	3	0	0	0	1	0	0	0	0	2	0	1	1	0	1	0	1	0	0	0	1	1	0	1	1	0	0	2	0	0	1	1	1	1	1	0	4
strain344	Lactococcus lactis subsp. lactis	1	0	3	1	0	1	1	0	0	0	0	1	0	0	0	1	0	0	1	0	2	1	1	1	1	0	0	1	0	0	0	0	0	0	1	1	0	0	0	0	0	2	1	1	1	2	0	2
strain345	Lactococcus lactis subsp. lactis	1	0	0	1	0	1	2	0	0	0	0	1	1	0	0	1	1	0	2	0	2	0	3	1	2	0	0	1	0	0	0	1	0	1	1	1	0	0	1	1	1	1	1	1	1	1	0	4
strain346	Lactococcus lactis subsp. lactis	1	0	0	1	0	0	1	0	0	0	0	0	1	0	0	1	0	0	2	0	2	0	2	1	0	0	0	1	0	0	0	0	0	0	1	1	0	0	0	0	0	0	1	1	1	1	0	2
strain347	Lactococcus lactis subsp. lactis	1	0	0	1	0	2	1	0	0	0	0	0	0	0	0	1	0	0	1	0	2	0	1	1	0	0	0	1	0	0	0	0	0	0	1	1	0	0	1	0	0	1	1	1	1	1	0	2
strain348	Lactococcus lactis subsp. lactis	1	0	0	1	0	0	1	0	0	1	0	1	0	0	0	1	0	1	0	0	2	1	0	1	1	0	0	1	0	0	0	1	0	0	1	1	0	0	1	1	0	1	1	1	1	1	0	1
strain349	Lactococcus lactis subsp. lactis	1	0	0	1	1	1	2	0	0	1	0	2	1	0	0	1	0	0	2	0	2	0	3	1	2	1	0	1	0	0	0	1	0	1	1	1	0	0	1	0	0	1	1	1	1	1	0	4
strain350	Lactococcus lactis subsp. lactis	1	0	0	1	0	0	2	0	0	0	0	2	1	0	0	1	0	0	1	0	2	0	3	1	1	0	0	1	0	0	0	1	0	0	1	1	0	0	0	1	1	0	1	1	1	1	0	2
strain351	Lactococcus lactis subsp. lactis	1	1	0	2	0	0	1	0	0	0	0	0	0	0	0	1	0	0	1	0	2	1	0	1	0	0	0	1	0	0	0	0	0	0	1	1	0	0	0	1	0	1	1	1	1	1	0	1
strain352	Lactococcus lactis subsp. lactis	1	0	0	1	0	0	1	0	0	0	0	0	0	0	0	1	1	0	2	0	2	1	0	1	1	0	0	1	1	0	0	1	0	0	1	1	0	0	0	1	0	2	1	1	1	1	0	1
strain353	Lactococcus lactis subsp. cremoris	0	0	2	1	0	0	1	0	0	0	0	0	0	0	0	1	2	0	2	0	0	0	1	2	0	0	0	1	1	0	0	1	0	0	0	1	0	0	1	2	0	2	0	1	0	0	0	1
strain354	Lactococcus lactis subsp. lactis	1	0	0	2	0	0	1	0	0	0	0	0	1	0	0	1	0	1	0	0	2	1	0	1	0	0	0	1	0	0	0	0	0	0	1	1	0	0	0	1	0	1	1	1	1	1	0	0
strain355	Lactococcus lactis subsp. lactis	1	0	0	1	0	4	1	0	0	0	0	1	0	0	0	2	0	0	0	0	2	0	0	2	1	0	0	1	0	0	0	0	0	0	2	1	1	0	0	1	0	1	1	1	1	1	0	1
strain356	Lactococcus lactis subsp. lactis	1	0	0	1	0	2	1	0	0	1	0	0	0	0	1	0	0	0	2	0	2	0	1	1	0	0	0	1	0	0	0	1	0	0	0	1	1	1	0	0	0	1	1	1	1	1	0	5
strain357	Lactococcus lactis subsp. lactis	1	0	0	1	0	0	2	0	0	1	0	0	1	0	0	1	0	0	1	0	2	0	2	1	2	0	0	1	0	0	0	1	0	1	1	1	0	0	1	0	0	1	1	1	1	1	0	4
strain358	Lactococcus lactis subsp. lactis	1	0	0	1	0	1	1	0	0	0	0	0	0	0	1	0	0	0	1	0	2	1	0	1	0	3	0	1	0	0	0	1	0	0	1	1	0	1	0	0	0	1	1	1	1	1	0	0
strain359	Lactococcus lactis subsp. lactis	1	0	0	1	0	2	2	0	0	0	0	3	0	0	0	1	0	0	2	0	2	1	1	1	0	0	0	1	0	0	0	1	1	0	1	1	0	0	1	0	0	2	1	1	1	1	0	2
strain360	Lactococcus lactis subsp. lactis	1	0	0	1	0	4	1	0	0	0	0	1	0	0	0	1	0	0	0	0	2	0	0	2	1	0	0	1	0	0	0	0	0	0	2	1	1	0	0	1	0	1	1	1	1	1	0	1
strain361	Lactococcus lactis subsp. lactis	1	0	0	2	0	3	1	0	0	0	0	1	1	0	0	1	0	0	0	0	2	1	1	1	1	3	0	1	0	0	0	0	0	0	2	1	0	0	1	0	0	2	1	1	1	1	0	1
strain362	Lactococcus lactis subsp. lactis	1	0	0	1	0	2	2	0	0	0	0	3	0	0	0	1	0	0	2	0	2	1	1	1	0	0	0	1	0	0	0	1	1	0	1	1	0	0	1	0	0	2	1	1	1	1	0	2
strain363	Lactococcus lactis subsp. lactis	1	0	0	1	0	0	1	0	0	1	0	1	0	0	0	1	0	1	0	0	2	1	0	1	1	0	0	1	0	0	0	1	0	0	1	1	0	0	1	1	0	1	1	1	1	1	0	2
strain364	Lactococcus lactis subsp. lactis	1	0	0	1	0	0	1	0	0	0	0	2	1	0	0	1	1	0	2	0	2	0	1	1	1	0	0	1	0	0	0	0	0	0	1	1	0	0	0	0	0	0	1	1	1	1	0	1
strain365	Lactococcus lactis subsp. lactis	1	0	0	1	0	0	2	1	0	0	0	1	1	0	0	1	0	0	2	0	2	0	3	1	2	0	0	1	0	0	0	1	0	1	1	1	0	0	1	0	0	0	1	1	1	1	0	4
strain366	Lactococcus lactis subsp. lactis	1	0	0	1	0	1	1	0	0	0	0	0	1	0	0	1	0	0	1	0	0	0	2	1	1	0	0	1	0	0	0	0	0	0	1	1	0	0	0	1	0	2	1	1	1	1	0	2
strain367	Lactococcus lactis subsp. lactis	1	0	0	2	0	1	1	0	0	0	0	0	0	0	0	1	0	0	2	0	2	0	0	1	0	1	0	1	0	0	0	0	0	0	1	1	0	0	0	1	0	1	1	1	1	1	0	1
strain368	Lactococcus lactis subsp. lactis	1	0	0	1	0	2	2	0	0	0	0	2	0	0	0	1	0	0	2	0	2	0	1	1	0	0	0	1	0	0	0	1	1	0	1	1	0	0	1	1	1	1	1	1	1	1	0	2
strain369	Lactococcus lactis subsp. lactis	1	0	0	1	0	0	1	0	0	0	0	1	0	0	1	0	1	0	2	0	2	0	2	1	1	0	0	1	0	0	0	1	0	0	1	1	1	1	0	0	0	0	1	1	1	1	0	3
strain370	Lactococcus lactis subsp. lactis	1	0	0	1	0	1	1	0	0	0	0	1	0	0	1	0	0	0	1	0	2	0	1	1	1	1	0	1	0	0	0	1	0	0	1	1	1	1	0	0	0	1	1	1	1	1	0	4
strain371	Lactococcus lactis subsp. lactis	1	0	0	1	0	1	2	0	0	0	0	2	0	0	0	1	0	0	0	0	2	1	1	1	0	1	0	1	0	0	0	1	1	0	1	1	0	0	1	1	0	1	1	1	1	1	0	2
strain372	Lactococcus lactis subsp. lactis	1	0	3	1	0	0	1	0	0	1	0	1	0	0	0	1	0	0	1	0	2	1	1	1	1	0	0	1	0	0	0	0	0	0	1	1	0	0	0	0	0	1	1	1	1	2	0	2
strain373	Lactococcus lactis subsp. lactis	1	0	3	1	0	0	1	0	0	0	0	1	0	0	0	1	1	0	1	0	2	0	1	1	1	1	0	1	0	1	0	0	0	0	1	1	0	0	0	1	1	0	1	1	1	2	0	2
strain374	Lactococcus lactis subsp. lactis	1	0	0	1	0	0	1	0	0	1	0	0	0	0	0	1	0	0	2	0	2	1	1	1	1	0	0	1	0	0	0	1	0	0	1	1	0	0	1	1	0	1	1	1	1	1	0	2
strain375	Lactococcus lactis subsp. lactis	1	0	0	1	0	1	2	0	0	0	0	1	0	0	0	1	0	0	1	0	2	0	2	1	0	0	0	1	0	0	0	1	1	0	1	1	0	0	1	1	0	0	1	1	1	1	0	3
strain376	Lactococcus lactis subsp. lactis	1	0	0	2	0	1	1	0	0	0	0	1	0	0	0	1	0	0	3	0	2	1	0	1	1	1	0	1	0	0	0	0	0	1	1	1	0	0	1	0	0	1	1	1	1	1	0	4
strain377	Lactococcus lactis subsp. lactis	1	0	0	1	1	0	1	0	0	0	0	0	0	0	0	1	0	0	1	0	2	0	0	1	1	0	0	1	1	0	0	1	0	0	1	1	0	0	0	2	1	1	1	1	1	1	0	1
strain378	Lactococcus lactis subsp. lactis	1	0	0	1	1	1	2	0	0	0	0	1	1	0	0	1	0	0	3	0	2	0	3	1	2	0	0	1	1	0	0	1	0	0	1	1	0	0	1	0	0	2	1	1	1	1	0	4
strain379	Lactococcus lactis subsp. lactis	1	0	0	1	0	0	1	0	0	0	0	0	0	0	0	1	0	0	4	0	2	1	0	1	1	0	0	1	1	0	0	1	0	1	1	1	0	0	0	2	0	2	1	1	1	1	0	2
strain380	Lactococcus lactis subsp. lactis	1	0	0	1	0	1	1	0	0	0	0	1	0	0	1	0	0	0	2	0	2	0	2	1	1	1	0	1	0	0	0	1	0	0	1	1	1	1	0	0	0	1	1	1	1	1	0	4
strain381	Lactococcus lactis subsp. lactis	1	0	0	1	0	1	1	0	0	0	0	1	0	0	1	0	0	0	2	0	2	0	2	1	1	1	0	1	0	0	0	1	0	0	1	1	1	1	0	0	0	1	1	1	1	1	0	4
strain382	Lactococcus lactis subsp. lactis	1	0	0	1	0	1	1	0	0	1	0	2	2	0	0	0	0	0	1	0	2	0	2	2	1	0	0	1	0	0	0	1	0	0	0	0	0	0	0	1	1	1	2	1	1	0	0	2
strain383	Lactococcus lactis subsp. lactis	1	0	0	1	0	0	1	0	0	1	0	0	0	0	0	2	1	0	4	0	2	0	1	1	0	0	0	1	0	0	0	0	0	0	1	1	0	0	0	1	0	0	1	1	1	1	0	3
strain384	Lactococcus lactis subsp. lactis	1	0	0	1	0	0	1	0	0	0	0	0	1	0	1	1	0	0	1	0	2	0	1	1	0	1	0	1	0	0	0	1	0	0	1	1	0	1	1	1	0	2	1	1	1	1	0	3
strain385	Lactococcus lactis subsp. lactis	1	0	3	1	0	3	1	0	0	0	0	1	0	0	1	0	0	0	0	0	2	0	0	2	0	2	0	1	0	0	0	1	0	0	1	1	0	1	0	1	0	2	1	1	1	1	0	1
strain386	Lactococcus lactis subsp. lactis	1	0	0	1	0	2	1	0	0	0	0	0	0	0	1	0	0	1	1	0	2	1	0	1	0	2	0	1	0	0	0	1	0	0	1	1	0	1	0	0	0	1	1	1	1	1	0	1
strain387	Lactococcus lactis subsp. lactis	1	0	0	1	0	3	1	0	0	0	0	1	0	0	1	0	1	0	0	0	2	0	2	2	0	0	0	1	0	0	0	1	0	0	1	1	0	1	0	1	0	2	1	1	1	1	0	1
strain388	Lactococcus lactis subsp. lactis	1	0	0	1	0	1	2	0	0	0	0	1	0	0	0	1	0	0	0	0	2	1	1	1	0	1	0	1	0	0	0	1	1	0	1	1	0	0	2	0	0	1	1	1	1	1	0	3
strain389	Lactococcus lactis subsp. lactis	1	0	0	1	1	1	2	0	1	0	0	0	1	0	0	1	1	0	1	0	1	0	2	1	1	1	0	1	0	0	0	1	0	0	1	1	0	0	1	1	0	1	1	1	1	1	0	2
strain390	Lactococcus lactis subsp. lactis	1	0	0	1	1	1	2	0	0	1	0	1	1	0	0	1	0	0	2	0	2	0	4	1	2	1	0	1	0	0	0	1	0	1	1	1	0	0	1	0	0	1	1	1	1	1	0	6
strain391	Lactococcus lactis subsp. lactis	1	0	0	2	0	1	1	0	0	0	0	1	0	0	0	1	0	0	2	0	2	1	0	1	0	0	0	1	0	0	0	0	0	1	1	1	1	0	0	1	0	1	1	1	1	1	0	2
strain392	Lactococcus lactis subsp. lactis	1	0	0	1	0	0	1	0	0	0	0	1	1	0	0	1	0	0	1	0	2	0	3	2	1	0	0	1	1	0	0	0	0	0	1	1	0	0	0	0	0	1	1	1	1	1	0	4
strain393	Lactococcus lactis subsp. lactis	1	0	0	1	0	1	1	1	0	0	0	3	0	0	0	1	0	0	1	0	2	0	4	1	1	2	0	1	0	0	0	0	0	0	1	1	0	0	1	0	0	1	1	1	1	1	0	6
strain394	Lactococcus lactis subsp. lactis	1	0	0	1	0	2	1	0	0	0	1	1	0	0	0	1	0	0	2	0	2	0	2	1	1	0	0	1	0	0	0	0	0	0	1	1	0	0	0	0	0	3	1	1	1	1	0	4
strain395	Lactococcus lactis subsp. lactis	1	0	0	1	0	1	1	0	0	0	0	0	0	0	1	0	0	0	1	0	5	0	1	1	0	0	0	1	0	0	0	1	0	0	0	1	1	1	0	0	0	0	1	1	1	1	0	3
strain396	Lactococcus lactis subsp. lactis	1	0	0	1	0	0	2	0	0	0	0	1	1	0	0	1	1	0	3	0	2	0	4	1	2	0	0	1	0	0	0	1	0	1	1	1	0	0	1	0	0	1	1	1	1	1	0	5
strain397	Lactococcus lactis subsp. lactis	1	0	3	1	0	3	1	0	0	0	0	1	0	0	1	0	0	0	0	0	2	0	0	2	0	0	0	1	0	0	0	1	0	0	1	1	0	1	0	1	0	2	1	1	1	1	0	1
strain398	Lactococcus lactis subsp. lactis	1	0	0	1	0	0	2	0	0	0	0	0	0	0	0	1	0	0	2	0	2	0	0	1	1	1	0	1	0	0	0	1	0	0	1	1	0	0	1	2	0	0	1	1	1	1	0	2
strain399	Lactococcus lactis subsp. lactis	1	0	0	1	0	1	1	0	0	0	0	1	0	0	1	0	0	0	2	0	2	0	2	1	1	1	0	1	0	0	0	1	0	0	1	1	1	1	0	0	0	1	1	1	1	1	0	4
strain400	Lactococcus lactis subsp. lactis	1	0	0	1	0	2	2	0	0	0	0	2	0	0	0	1	0	0	0	0	2	1	1	1	0	1	0	1	0	0	0	1	1	0	1	1	0	0	1	0	0	1	1	1	1	1	0	1
strain401	Lactococcus lactis subsp. lactis	1	0	3	1	0	0	1	0	0	1	0	1	0	0	0	0	0	0	1	0	2	1	1	1	1	1	0	1	0	0	0	0	0	0	1	1	0	0	0	0	0	1	1	1	1	2	0	2
strain402	Lactococcus lactis subsp. lactis	1	0	0	1	0	2	2	0	0	0	0	3	1	0	0	1	0	0	2	0	2	0	4	1	1	2	0	1	0	0	0	1	0	0	1	1	0	0	1	0	0	2	1	1	1	1	0	5
strain403	Lactococcus lactis subsp. lactis	1	0	0	1	0	1	1	0	0	0	0	0	2	0	0	1	0	0	0	0	2	0	1	1	2	0	0	1	0	0	0	1	0	0	1	1	0	0	0	2	0	1	1	1	1	1	0	4
strain404	Lactococcus lactis subsp. lactis	1	0	0	1	0	0	2	0	0	1	0	2	1	0	0	1	0	0	2	0	2	0	3	1	1	0	0	1	0	0	0	1	0	0	1	1	0	0	0	0	0	2	1	1	1	1	0	4
strain405	Lactococcus lactis subsp. lactis	1	0	0	1	0	2	1	0	0	0	0	0	0	0	1	0	0	1	0	0	2	1	0	1	0	2	0	1	0	0	0	1	0	0	1	1	0	1	0	0	0	1	1	1	1	1	0	0
strain406	Lactococcus lactis subsp. lactis	1	0	0	1	0	0	1	0	0	0	0	1	0	0	0	1	0	0	1	0	2	1	1	1	1	2	0	1	0	0	0	0	0	0	1	1	0	0	0	0	0	1	1	0	1	2	0	3
strain407	Lactococcus lactis subsp. lactis	1	0	0	1	0	2	2	0	0	0	0	2	1	0	0	2	1	0	2	0	2	0	3	1	1	0	0	1	1	0	0	1	0	0	1	1	0	0	1	1	0	2	1	1	1	1	0	4
strain408	Lactococcus lactis subsp. lactis	1	0	0	1	0	0	2	0	0	1	0	1	1	0	0	1	0	0	3	0	2	0	3	1	1	0	0	1	1	0	0	1	0	0	1	1	0	0	1	1	1	0	1	1	1	1	0	4
strain409	Lactococcus lactis subsp. lactis	1	0	0	1	0	1	2	0	0	0	0	1	1	0	0	2	0	0	1	0	2	0	3	1	1	1	0	1	0	0	0	1	0	0	1	1	0	0	1	0	0	1	1	1	1	1	0	3
strain410	Lactococcus lactis subsp. lactis	1	0	0	1	0	0	1	0	0	1	0	0	0	0	0	1	0	0	2	0	2	1	1	1	1	1	0	1	0	0	0	1	0	0	1	1	0	0	1	1	0	1	1	1	1	1	0	2
strain411	Lactococcus lactis subsp. lactis	1	0	0	1	0	0	1	0	0	0	0	1	0	0	0	1	0	0	1	0	2	1	1	1	1	0	0	1	0	0	0	0	0	0	1	1	0	0	0	0	0	1	1	1	1	2	0	3
strain412	Lactococcus lactis subsp. lactis	1	0	0	1	0	1	0	0	0	0	0	1	0	0	1	0	0	0	2	0	2	0	0	2	0	0	0	1	0	0	0	0	0	0	1	1	0	1	1	1	0	0	1	1	1	1	0	2
strain413	Lactococcus lactis subsp. lactis	1	0	0	1	0	1	1	1	0	0	0	2	0	0	0	1	0	0	1	0	2	0	4	1	1	1	0	1	0	0	0	0	0	0	1	1	0	0	1	0	0	1	1	1	1	1	0	6
strain414	Lactococcus lactis subsp. lactis	1	0	0	1	0	0	1	0	0	0	0	1	1	0	1	1	0	0	1	0	2	0	2	2	0	1	0	1	0	0	0	1	0	0	1	0	0	1	0	1	0	1	1	1	1	1	0	1
strain415	Lactococcus lactis subsp. lactis	1	1	0	1	0	1	2	0	0	0	0	1	1	0	0	1	1	0	2	0	2	1	3	1	2	0	1	1	0	0	0	1	0	1	1	1	0	0	1	1	0	1	1	1	1	1	0	5
strain416	Lactococcus lactis subsp. lactis	1	0	0	1	0	1	1	1	0	0	0	3	0	0	0	1	0	0	1	0	2	0	4	1	1	2	0	1	0	0	0	0	0	0	1	1	0	0	1	0	0	1	1	1	1	1	0	6
strain417	Lactococcus lactis subsp. lactis	1	0	0	1	0	2	2	0	0	0	0	1	0	0	0	1	0	0	0	0	2	1	2	1	0	0	0	1	0	0	0	1	1	0	1	1	0	0	1	0	0	2	1	1	1	1	0	1
strain418	Lactococcus lactis subsp. lactis	1	0	0	1	0	0	1	0	0	1	0	0	1	0	1	0	0	0	1	0	2	0	1	1	1	0	0	1	0	0	0	1	0	0	1	1	1	1	0	1	0	0	1	1	1	1	0	3
strain419	Lactococcus lactis subsp. lactis	1	0	0	1	0	0	1	0	0	0	0	1	0	0	0	1	0	0	1	0	2	1	1	1	1	6	0	1	0	0	0	0	0	0	1	1	0	0	0	0	0	1	1	1	1	2	0	2
strain420	Lactococcus lactis subsp. lactis	1	0	0	1	0	0	1	0	0	0	0	1	1	0	1	0	0	1	0	0	2	0	1	1	0	1	0	1	0	0	0	1	0	0	1	1	1	1	0	0	0	0	1	1	1	1	0	3
strain421	Lactococcus lactis subsp. lactis	1	0	0	1	0	1	2	1	0	0	0	1	0	0	0	1	0	0	1	0	2	0	1	1	0	0	0	1	0	0	0	1	0	0	1	1	0	0	1	0	0	1	1	1	1	1	0	3
strain422	Lactococcus lactis subsp. lactis	1	0	0	1	0	1	2	0	0	0	0	2	0	0	0	1	1	0	2	0	2	0	2	1	0	1	0	1	0	0	0	1	0	0	1	1	0	0	1	1	0	1	1	1	1	1	0	4
strain423	Lactococcus lactis subsp. lactis	1	0	0	1	0	0	2	0	0	1	0	1	1	0	0	1	1	0	2	0	2	0	3	1	1	0	0	1	0	0	0	1	0	0	1	1	0	0	1	1	0	0	1	1	1	1	0	4
strain424	Lactococcus lactis subsp. lactis	1	0	0	2	0	1	1	0	0	0	0	0	0	0	0	1	0	0	0	0	2	0	0	1	1	0	0	1	0	0	0	0	0	0	2	1	0	0	0	0	0	0	1	1	1	1	0	0
strain425	Lactococcus lactis subsp. lactis	1	0	0	1	0	1	1	0	0	0	0	1	0	0	0	1	0	0	3	0	2	0	1	1	1	0	0	1	0	0	0	0	0	0	1	1	0	1	0	0	0	1	1	1	1	1	0	3
strain426	Lactococcus lactis subsp. lactis	1	0	0	1	1	1	2	0	0	0	0	2	0	0	0	2	1	0	3	0	3	0	2	1	1	3	0	1	0	0	0	1	0	1	1	1	0	0	1	0	0	1	1	1	1	1	0	2
strain427	Lactococcus lactis subsp. lactis	1	0	0	1	0	1	1	0	0	0	0	1	0	0	0	1	0	0	3	0	2	0	1	1	1	0	0	1	0	0	0	0	0	0	1	1	0	1	0	0	0	1	1	1	1	1	0	3
strain428	Lactococcus lactis subsp. lactis	1	0	0	1	1	0	1	0	0	0	0	0	0	0	0	2	0	0	2	0	2	0	1	1	0	2	0	1	0	0	0	0	0	0	1	1	0	0	0	1	0	0	1	1	1	1	0	2
strain429	Lactococcus lactis subsp. lactis	1	0	0	1	0	3	2	0	0	0	0	2	0	0	0	1	0	0	1	0	2	0	2	1	0	2	0	1	0	0	0	1	1	0	1	1	0	0	1	0	0	1	1	1	1	1	0	3
strain430	Lactococcus lactis subsp. lactis	1	0	0	1	0	0	2	0	0	0	0	2	1	0	0	1	0	0	1	0	2	0	3	1	1	2	0	1	0	0	0	1	0	0	1	1	0	0	1	0	0	0	1	1	1	1	0	5
strain431	Lactococcus lactis subsp. lactis	1	0	0	2	0	0	1	0	0	0	0	1	0	0	0	1	0	0	3	0	2	1	0	1	0	0	1	1	0	0	0	0	0	1	1	1	1	0	0	0	0	1	1	1	1	1	0	4
strain432	Lactococcus lactis subsp. lactis	1	0	0	1	0	1	1	0	0	0	0	0	0	0	0	1	0	0	1	0	2	0	1	1	0	0	0	1	0	0	0	0	0	0	1	1	0	0	0	0	0	1	1	1	1	1	0	2
strain433	Lactococcus lactis subsp. lactis	1	0	0	1	0	2	2	0	0	0	0	3	0	0	0	1	0	0	2	0	2	1	1	1	0	0	0	1	0	0	0	1	1	0	1	1	0	0	1	0	0	2	1	1	1	1	0	2
strain434	Lactococcus lactis subsp. lactis	1	0	0	2	0	2	1	0	0	0	0	0	0	0	0	1	0	0	1	0	2	0	0	1	0	0	0	1	0	0	0	0	1	0	1	1	0	0	0	1	0	1	1	1	1	1	0	1
strain435	Lactococcus lactis subsp. lactis	1	0	0	1	0	0	1	0	0	0	0	0	1	0	0	1	0	0	2	0	2	0	2	1	1	1	0	1	1	0	0	0	0	0	1	1	0	0	1	0	1	0	1	1	1	1	0	4
strain436	Lactococcus lactis subsp. lactis	1	0	0	1	0	1	1	0	0	0	0	0	1	0	0	1	0	0	2	0	2	0	2	1	1	0	0	1	1	0	0	0	0	0	1	1	0	0	1	0	1	1	1	1	1	1	0	3
strain437	Lactococcus lactis subsp. lactis	1	0	0	1	0	0	1	0	0	1	0	2	1	0	0	1	1	0	2	0	2	1	2	1	1	0	0	1	0	0	0	0	0	0	1	1	0	0	0	0	0	1	1	0	1	2	0	1
strain438	Lactococcus lactis subsp. lactis	1	0	0	1	1	1	2	0	0	0	0	2	0	0	0	2	0	0	3	0	3	0	2	1	1	0	0	1	0	0	0	1	0	1	1	1	0	0	1	0	0	1	1	1	1	1	0	2
strain439	Lactococcus lactis subsp. lactis	1	0	0	2	0	1	1	0	0	0	0	0	0	0	0	1	0	0	0	0	2	1	0	1	1	2	0	1	0	0	0	0	0	0	2	1	0	0	0	0	0	1	1	1	1	1	0	1
strain440	Lactococcus lactis subsp. lactis	1	0	0	1	0	0	1	0	0	0	0	0	0	0	1	1	0	0	0	0	2	0	0	1	0	1	0	1	0	0	0	1	0	0	1	1	0	1	1	1	0	2	1	1	1	1	0	1
strain441	Lactococcus lactis subsp. lactis	1	0	0	1	1	1	2	0	0	0	0	2	0	0	0	2	0	0	3	0	3	0	2	1	1	1	0	1	0	0	0	1	0	1	1	1	0	0	1	0	0	1	1	1	1	1	0	2
strain442	Lactococcus lactis subsp. lactis	1	0	0	1	0	0	0	1	0	0	0	0	0	0	1	0	0	0	0	0	2	1	0	1	0	1	0	1	0	0	0	0	0	0	1	1	0	1	0	1	0	1	1	1	1	1	0	1
[truncated: 513 more columns]
