# Supplementary material for: Machine learning predicts and provides insights into milk acidification rates of Lactococcus lactis
Source: PLoS One. 2021 Mar 15;16(3):e0246287. doi: 10.1371/journal.pone.0246287 (PMC7959382; doi:10.1371/journal.pone.0246287)
Supplement: S9 File — Input matrix for the Random Forest. This text file contains 12615 semicolon-separated columns in 343 lines. The first line is a header. The first column contains the strain IDs, the second column contains the subspecies annotations, and the following columns contain counts of reverse-complement 9-mer pairs. A column can represent multiple such pairs if their occurrence profiles are identical—in those cases the IDs in the column header are comma-separated. Only the alphabetically first 9-mer in the pairs are used in the column headers. (TXT) [file pone.0246287.s013.txt]

Strains;Taxonomy;AAAAAAANN;AAAAAACAN,AAAACANNT;AAAAAAGTN,AAAAAGTNN;AAAAAANNN;AAAAAANNT;AAAAAATNN;AAAAACACN,AACACNNGT;AAAAACANN;AAAAAGANN;AAAAAGNNN;AAAAAGTTN,AAAAGTTNN;AAAAANNNN;AAAAANNTT;AAAAATANN;AAAAATNNA,AAAATNNAT;AAAAATTNN;AAAACACNN;AAAACNNNN;AAAAGATNN;AAAAGGNNC,AAAGGNNCC,AAGGNNCCT,ATAAAAGGN;AAAAGNNNN;AAAAGTGNN;AAAAGTNNA;AAAANNNNN;AAAANNTTT;AAAATAATN,AAATAATNN;AAAATNNNN;AAACACNNG;AAACANNTG,AACANNTGT;AAACATTAN;AAACCCCCA;AAACCCCCC;AAACCCCGG;AAACCCGGC;AAACCCGGG;AAACCGGAC;AAACCGGGC;AAACCGGGG;AAACGTAGG;AAACNNNNN;AAAGATCCC;AAAGATNNA;AAAGATNNN;AAAGCNNNN;AAAGCTGTN;AAAGGATCG;AAAGGCCCG;AAAGGGCCC;AAAGNNNNN;AAAGTNNAC;AAAGTNNNN;AAAGTTCNN;AAAGTTNNA;AAAGTTTNN;AAANNNNNN;AAANNTTTA;AAANNTTTC;AAATAAANN;AAATAANNN,AATAANNNN;AAATAANNT;AAATAATGN,AATAATGNN,AATGNNCAT;AAATANNNN;AAATANNTA,AATANNTAT;AAATATTTN,AATATTTNN;AAATGNNNN;AAATNNATT;AAATNNNNN;AAATTAGNN;AAATTNNCT,AATTAGNNA,AATTNNCTA,ATTAGNNAA,ATTNNCTAA,GNNAATTTA;AAATTNNNN;AAATTTANN,NTAAATTTA;AACAAATAN;AACACACAG;AACACACCC;AACACAGAG;AACACCCCG;AACACCCCT;AACACGCTG;AACACGGCC;AACACGGGG;AACAGGCCT;AACANNNNN;AACATCACN,ACATCACNN;AACATGCCG;AACATTANN;AACCAGGGT;AACCCAGGC;AACCCATCG;AACCCCCCC;AACCCCCCG;AACCCCCCT;AACCCCCGG;AACCCCCTA;AACCCCCTG;AACCCCGAC;AACCCCGCA;AACCCCGCT;AACCCCGGA;AACCCCGGC;AACCCCGGG;AACCCCGGT;AACCCGACC;AACCCGATC;AACCCGATG;AACCCGCCG;AACCCGCCT;AACCCGCGC;AACCCGCGG;AACCCGGAA;AACCCGGAG;AACCCGGCA;AACCCGGCC;AACCCGGCG;AACCCGGCT;AACCCGGGA;AACCCGGGC;AACCCGGGG;AACCCGGGT;AACCCGGTC;AACCCGTAC;AACCCGTCA;AACCCTACG;AACCCTAGG;AACCCTGCC;AACCCTGGC;AACCCTGGG;AACCGAAGN,ACCGAAGNN;AACCGACGC;AACCGAGAC;AACCGAGCT;AACCGAGGG;AACCGCGCC;AACCGCGCT;AACCGCGTG;AACCGGACG;AACCGGAGT;AACCGGCCC;AACCGGCCG;AACCGGCCT;AACCGGGAC;AACCGGGCA;AACCGGGCC;AACCGGGCG;AACCGGGCT;AACCGGGGA;AACCGGGGC;AACCGGGGG;AACCGGGGT;AACCGGGTA;AACCGGGTC;AACCTAGCG;AACCTCGCG;AACCTCGGG;AACCTGGCT;AACGACCCC;AACGAGGGG;AACGATCCC;AACGATCCG;AACGATCGC;AACGCAGCA;AACGCAGCC;AACGCCCGA;AACGCCCGG;AACGCCGCG;AACGCCGGA;AACGCCGGT;AACGCGAGG;AACGCGATC;AACGCGCCG;AACGCGCGG;AACGCGGCC;AACGCGGGG;AACGCGGTA;AACGCTGCC;AACGGACCG;AACGGATCG;AACGGCCCG;AACGGCCCT;AACGGCCGG;AACGGCGTA;AACGGGACC;AACGGGACG;AACGGGAGG;AACGGGATC;AACGGGCCA;AACGGGCCG;AACGGGGCC;AACGGGGGC;AACGGGGGG;AACGGGGTA;AACGGGTCC;AACGNNNNN;AACGTACGA;AACGTACGC;AACGTACGT;AACGTACTA;AACGTAGCG;AACGTAGGA;AACGTAGGG;AACGTATAC;AACGTCGGG;AACNNNNNN;AACTACCCG;AACTACCGG;AACTCCGGG;AACTCGCGC;AACTCGCGG;AACTGCTTN,ACAATTTTN,ACTGCTTNN,CAATTTTNN;AACTNNNNN;AACTTNNNN;AAGAAAANN;AAGAAATNN,AGAAATNNA,ATNNATTTC,NATTTCTTA;AAGACAGCG;AAGACCCGG;AAGACCGGG;AAGACCGGT;AAGAGCGGG;AAGANNNNN;AAGANNTCT,GANNTCTTA;AAGATCCCC;AAGATCCCT;AAGATCCGC;AAGATCCGG;AAGATCCTC;AAGATCGAC;AAGATCGCG;AAGATCGGC;AAGATCGGT;AAGATCTAC;AAGATCTCA;AAGATNNAT,AGATNNATC;AAGATNNNN;AAGCAANNN,ATAAGCAAN,NNTTGCTTA;AAGCAGAAN,AGCAGAANN;AAGCCCCGG;AAGCCCGAC;AAGCCCGGC;AAGCCCGGG;AAGCCGATC;AAGCCGGCC;AAGCCGGGC;AAGCCGGGT;AAGCCTGGG;AAGCGATCC;AAGCGCGGG;AAGCGGAGG;AAGCGGATC;AAGCGGGGG;AAGCGTCCG;AAGCNNNNN;AAGCTACGC;AAGCTGTNN;AAGGACCCG;AAGGATCCC;AAGGATCGA;AAGGATCGC;AAGGATCGG;AAGGATCGT;AAGGATCTC;AAGGCCAGG;AAGGCCCCG;AAGGCCGGT;AAGGCCGTC;AAGGCCTCC;AAGGCCTGG;AAGGCGCGA;AAGGCGCGC;AAGGCGTCG;AAGGGACCG;AAGGGATCC;AAGGGCCCA;AAGGGCCCC;AAGGGCCCT;AAGGGCGGG;AAGGGGACC;AAGGGGACG;AAGGGGCCC;AAGGGGCCT;AAGGGGGCC;AAGGGGGGG;AAGGGGGTC;AAGGGGGTG;AAGGGTCCC;AAGGGTCCT;AAGGGTCGG;AAGGGTGCC;AAGGGTGCG;AAGGTACCT;AAGGTACGC;AAGGTCCCG;AAGGTCCCT;AAGGTCCGC;AAGNNNNNN;AAGTAGGCC;AAGTCGGGG;AAGTCGGGT;AAGTCTCGA;AAGTGCCCT;AAGTGGGCG;AAGTNNACT;AAGTNNNNN;AAGTTCNNN;AAGTTNNAA;AAGTTNNNN;AAGTTTGNN;AAGTTTNNA;AAGTTTNNN;AAGTTTNNT;AAGTTTTNN;AAGTTTTTN,AGTTTTTNN;AANNCTGTC;AANNNNNNN;AANNNNNNT;AANNTCTGT,AGAANNTCT,CAGANNTTC;AANNTTATT;AANNTTCTG,AGAANNTTC,ANNTTCTGC;AANNTTTAT;AANNTTTTA;AANNTTTTC;AATAAAAAN;AATAAAANN;AATAAANNT;AATAATNNA;AATACGGGG;AATAGCGCG;AATAGTCTN,ATAGTCTNN;AATANNNNN;AATATNNNN;AATATTGCN,ATATTGCNN;AATCANNNN;AATCCGCGG;AATCCGGGT;AATCGATCT;AATCGCGGG;AATCNNNNN;AATCTAGAC;AATCTCCGG;AATGCCGAG;AATGCCGGG;AATGCGCTG;AATGGGGGG;AATGNNATT,AGAATNNCA,ATGNNATTC;AATGNNNNN;AATGTAGAC;AATGTCGCG;AATGTCGTG;AATGTGCCG;AATNNATTA;AATNNNNNN;AATNNTCTG,ACAGANNAT,GACAGANNA;AATTAAGAN,ANNTCTTAA,ATTAAGANN;AATTAANNN;AATTNNNNN;AATTTTGNN,NCAAAATTA;AATTTTNNN;ACAAAAANN;ACAAACACG;ACAAANNNN;ACAAATAAN;ACAAATANN;ACAACACCC;ACAACCCCC;ACAACCCGG;ACAACCGGG;ACAACGTAC;ACAAGAAAN,CAAGAAANN;ACAAGATNN,GACAAGATN;ACAAGGATC;ACAANNNNN;ACAATCCGC;ACACAACGG;ACACACCCT;ACACACCGA;ACACACGCA;ACACACGCC;ACACACGCG;ACACACGGA;ACACACGTA;ACACACGTC;ACACACTAC;ACACACTAG;ACACACTCG;ACACACTGC;ACACAGATC;ACACAGCCG;ACACAGCGG;ACACAGGCC;ACACAGGGG;ACACAGGGT;ACACAGTCC;ACACATCCG;ACACATCGC;ACACATTCG;ACACCCACG;ACACCCCAT;ACACCCCCG;ACACCCCGA;ACACCCCGC;ACACCCCGG;ACACCCCGT;ACACCCCTG;ACACCCGAC;ACACCCGAG;ACACCCGCC;ACACCCGCG;ACACCCGGA;ACACCCGGC;ACACCCGGG;ACACCCGTG;ACACCCTAC;ACACCCTCG;ACACCCTGC;ACACCCTGG;ACACCGACC;ACACCGACG;ACACCGCAC;ACACCGCAG;ACACCGCCG;ACACCGGAC;ACACCGGCG;ACACCGGGC;ACACCGGTC;ACACCGTTC;ACACCGTTG;ACACCNNNN;ACACCTACC;ACACCTACG;ACACCTAGG;ACACCTCAG;ACACCTCCG;ACACCTCGG;ACACCTGGG;ACACGACAC;ACACGACCC;ACACGCACC;ACACGCACT;ACACGCAGC;ACACGCAGG;ACACGCCAC;ACACGCCGA;ACACGCCGG;ACACGCCTA;ACACGCCTC;ACACGCGAC;ACACGCGGC;ACACGCGGT;ACACGCGTA;ACACGCGTG;ACACGCTAC;ACACGCTAG;ACACGCTAT;ACACGCTCG;ACACGCTGG;ACACGGACC;ACACGGACG;ACACGGCCA;ACACGGCCG;ACACGGCGC;ACACGGCGG;ACACGGCGT;ACACGGGAC;ACACGGGCG;ACACGGGGA;ACACGGGGC;ACACGGGGG;ACACGGGTA;ACACGGGTC;ACACGGTAC;ACACGTAGC;ACACGTATA;ACACGTCTA;ACACGTCTC;ACACGTCTG;ACACGTGGC;ACACNNGTG;ACACTAAGG;ACACTACAG;ACACTACCC;ACACTACGC;ACACTAGCG;ACACTAGGC;ACACTAGGG;ACACTAGTG;ACACTCACC;ACACTCCCC;ACACTCCCG;ACACTCCGA;ACACTCCGC;ACACTCGAC;ACACTCGAG;ACACTCGCG;ACACTCGGG;ACACTCTAG;ACACTGACC;ACACTGAGA;ACACTGATC;ACACTGCAC;ACACTGCAT;ACACTGCCG;ACACTGCCT;ACACTGCGC;ACACTGCGG;ACACTGGGC;ACACTGGGG;ACACTGTGC;ACACTGTGG;ACACTTCGA;ACAGAANNC;ACAGAANNT,CAGAANNTC;ACAGAATGN,AGAATGNNA,CAGAATGNN;ACAGAATNN,GACAGAATN;ACAGACCGC;ACAGACGCC;ACAGACGCG;ACAGACGGG;ACAGAGACG;ACAGAGGTG;ACAGATCCC;ACAGATCCG;ACAGATCGC;ACAGATCGG;ACAGATCTA;ACAGCCCCC;ACAGCCCGA;ACAGCCCGC;ACAGCCCGG;ACAGCCTAC;ACAGCCTGG;ACAGCGATC;ACAGCGCAC;ACAGCGCCG;ACAGCGCGA;ACAGCGCGC;ACAGCGCGG;ACAGCGGCC;ACAGCGGGG;ACAGCGTCA;ACAGCGTGC;ACAGCGTTC;ACAGCTTTN,CAGCTTTNN;ACAGGAAGG;ACAGGACGC;ACAGGATCG;ACAGGATGC;ACAGGCCCC;ACAGGCCCG;ACAGGCCGG;ACAGGCGAC;ACAGGCGCG;ACAGGCGTG;ACAGGGACC;ACAGGGATC;ACAGGGCAC;ACAGGGCCC;ACAGGGCGA;ACAGGGCTC;ACAGGGGAC;ACAGGGGAG;ACAGGGGGG;ACAGGGGGT;ACAGGGTAG;ACAGGGTCG;ACAGGGTGA;ACAGGTACC;ACAGNNTTC,AGAANNCTG,AGNNTTCTG;ACAGTACAC;ACAGTACCG;ACAGTAGAC;ACAGTATGC;ACAGTCCAC;ACAGTCCGG;ACAGTCCTC;ACAGTCGCG;ACAGTCGGC;ACAGTGCAC;ACAGTGCAT;ACAGTGCCG;ACAGTGCCT;ACAGTGCGC;ACAGTGGCC;ACAGTGGGC;ACAGTGGTG;ACAGTGTGG;ACANNNNNN;ACANNTGTG,ANNTGTGAT,CANNTGTGA;ACATACCCA;ACATACCCG;ACATACCGT;ACATACGAC;ACATACGAG;ACATACGCC;ACATACGCT;ACATACGTC;ACATAGACG;ACATAGATC;ACATAGCGC;ACATAGGGG;ACATAGGGT;ACATATGCG;ACATCACCN,CATCACCNN;ACATCCGAA;ACATCCGGG;ACATCCTAC;ACATCGGCG;ACATGCATA;ACATGCCCG;ACATGCCGC;ACATGCCGG;ACATGCTAC;ACATGGATC;ACATGGGCC;ACATGTCGA;ACATTANNT,ATTANNTAA,CATTANNTA;ACATTCGAA;ACATTGGGG;ACCAACGGG;ACCACACTG;ACCACCCCG;ACCACCCCT;ACCACCCGG;ACCACCGGG;ACCACGAGG;ACCACGCAC;ACCACGCGA;ACCACGCGT;ACCACGGCA;ACCACGGGG;ACCACTGCG;ACCACTGTC;ACCAGCCCT;ACCAGGAGG;ACCAGGCAC;ACCAGGCCT;ACCAGGCGG;ACCAGGCGT;ACCAGGCTG;ACCAGGGCG;ACCAGGGGG;ACCAGGTAG;ACCATACGC;ACCCACCGG;ACCCACCTA;ACCCACGAC;ACCCACGCC;ACCCACGCT;ACCCACGGA;ACCCACGGG;ACCCAGCGT;ACCCAGGAC;ACCCAGGCA;ACCCAGGCC;ACCCAGGCT;ACCCATAGG;ACCCATCCT;ACCCATCGG;ACCCATGCG;ACCCATGGG;ACCCCACAG;ACCCCACCC;ACCCCAGAG;ACCCCAGGC;ACCCCCAGC;ACCCCCAGG;ACCCCCCAA;ACCCCCCAC;ACCCCCCCA;ACCCCCCCC;ACCCCCCCG;ACCCCCCGA;ACCCCCCGC;ACCCCCCGG;ACCCCCCGT;ACCCCCCTA;ACCCCCCTC;ACCCCCCTG;ACCCCCGAG;ACCCCCGCG;ACCCCCGCT;ACCCCCGGA;ACCCCCGGC;ACCCCCGGG;ACCCCCGTA;ACCCCCGTC;ACCCCCGTG;ACCCCCTAA;ACCCCCTAC;ACCCCCTAG;ACCCCCTCA;ACCCCCTGA;ACCCCCTGG;ACCCCGAAT;ACCCCGACA;ACCCCGACC;ACCCCGACG;ACCCCGAGG;ACCCCGAGT;ACCCCGCAG;ACCCCGCAT;ACCCCGCCC;ACCCCGCCG;ACCCCGCCT;ACCCCGCGT;ACCCCGCTC;ACCCCGCTG;ACCCCGGAC;ACCCCGGAG;ACCCCGGAT;ACCCCGGCA;ACCCCGGCG;ACCCCGGGA;ACCCCGGTA;ACCCCGGTC;ACCCCGGTG;ACCCCGTAT;ACCCCGTCG;ACCCCGTGC;ACCCCGTGG;ACCCCTACG;ACCCCTAGA;ACCCCTAGC;ACCCCTAGG;ACCCCTCAG;ACCCCTCCC;ACCCCTCGA;ACCCCTCGT;ACCCCTCTA;ACCCCTGGC;ACCCCTTCC;ACCCGACAC;ACCCGACCC;ACCCGACCG;ACCCGACCT;ACCCGACGC;ACCCGACGG;ACCCGACGT;ACCCGACTA;ACCCGACTC;ACCCGAGAC;ACCCGAGCG;ACCCGAGGC;ACCCGAGGG;ACCCGAGGT;ACCCGAGTC;ACCCGAGTG;ACCCGATCA;ACCCGATCC;ACCCGATCG;ACCCGATCT;ACCCGCACA;ACCCGCATC;ACCCGCCAC;ACCCGCCAG;ACCCGCCCC;ACCCGCCCG;ACCCGCCCT;ACCCGCCGA;ACCCGCCGC;ACCCGCCGG;ACCCGCCGT;ACCCGCCTA;ACCCGCCTC;ACCCGCCTG;ACCCGCGAT;ACCCGCGCA;ACCCGCGCC;ACCCGCGCG;ACCCGCGCT;ACCCGCGGG;ACCCGCGGT;ACCCGCGTA;ACCCGCGTG;ACCCGCTAC;ACCCGCTAG;ACCCGCTCG;ACCCGGAAG;ACCCGGACA;ACCCGGACT;ACCCGGAGA;ACCCGGAGC;ACCCGGAGT;ACCCGGATC;ACCCGGCAC;ACCCGGCAG;ACCCGGCCA;ACCCGGCCC;ACCCGGCCG;ACCCGGCCT;ACCCGGCGC;ACCCGGCGG;ACCCGGCGT;ACCCGGCTA;ACCCGGCTC;ACCCGGGAA;ACCCGGGAC;ACCCGGGAG;ACCCGGGAT;ACCCGGGCA,GCCCGGGTA;ACCCGGGCC;ACCCGGGGC;ACCCGGGGG;ACCCGGGTA;ACCCGGGTC;ACCCGGGTG;ACCCGGTAC;ACCCGGTAG;ACCCGGTAT;ACCCGGTCT;ACCCGGTGC;ACCCGGTGG;ACCCGGTTG;ACCCGTAAC;ACCCGTACG;ACCCGTACT;ACCCGTAGC;ACCCGTAGT;ACCCGTATA;ACCCGTCGA;ACCCGTCGG;ACCCGTCGT;ACCCGTCTA;ACCCGTGCG;ACCCGTGGA;ACCCGTGGC;ACCCGTGGG;ACCCGTGTC;ACCCTACAT;ACCCTACCC;ACCCTACGA;ACCCTACGC;ACCCTACGG;ACCCTACGT;ACCCTACTC;ACCCTAGAT;ACCCTAGCG;ACCCTAGGC;ACCCTAGGT;ACCCTAGTA;ACCCTATAC;ACCCTATAG;ACCCTATCG;ACCCTATGC;ACCCTCATG;ACCCTCCCA;ACCCTCCCC;ACCCTCCGG;ACCCTCCGT;ACCCTCCTA;ACCCTCGAG;ACCCTCGCC;ACCCTCGGA;ACCCTCGGT;ACCCTCTCG;ACCCTGACA;ACCCTGCAC;ACCCTGCCG;ACCCTGCCT;ACCCTGCGT;ACCCTGCTG;ACCCTGGCA;ACCCTGGCC;ACCCTGGGC;ACCCTGGTG;ACCCTGTAC;ACCCTGTAG;ACCCTTCCG;ACCCTTCGC;ACCCTTGCG;ACCGAACCC;ACCGACACT;ACCGACCAC;ACCGACCCC;ACCGACCCG;ACCGACCGA;ACCGACCGG;ACCGACCTA;ACCGACGAC;ACCGACGCA;ACCGACGCC;ACCGACGCG;ACCGACGGC;ACCGACGGG;ACCGACGTA;ACCGACGTG;ACCGACTCG;ACCGAGACA;ACCGAGACC;ACCGAGACT;ACCGAGAGT;ACCGAGATC;ACCGAGCCC;ACCGAGCTA;ACCGAGCTC;ACCGAGGCG;ACCGAGGGC;ACCGAGGGG;ACCGAGTAG;ACCGATCAC;ACCGATCAG;ACCGATCCC;ACCGATCCG;ACCGATCCT;ACCGATCGA;ACCGATCGC;ACCGATCTA;ACCGATCTC;ACCGATCTG;ACCGATGGG;ACCGCACAC;ACCGCACAG;ACCGCACCC;ACCGCACCG;ACCGCATAC;ACCGCATCG;ACCGCATGC;ACCGCCCCG;ACCGCCCGA;ACCGCCCGG;ACCGCCCTC;ACCGCCCTG;ACCGCCGAG;ACCGCCGCG,ACGCCGCCG,CCGCCGCGC,CCGGACCGA,CGAGGGCCC,CGCCGCGCC,CGCGAGCCG,CGGACCGGC,GCGGGCTCC,GGACCCGAC,GGGCTCGCA;ACCGCCGGA;ACCGCCGGG,CCCGCGCAG,CCGCCGGGA;ACCGCCTAT;ACCGCCTCG;ACCGCGACG;ACCGCGACT;ACCGCGAGA;ACCGCGAGC;ACCGCGATC;ACCGCGCCA;ACCGCGCCG;ACCGCGCCT;ACCGCGCGG;ACCGCGCTA;ACCGCGGGA;ACCGCGGGG;ACCGCGTAG;ACCGCGTCC;ACCGCGTGG;ACCGCTACG;ACCGCTAGG;ACCGCTCAC;ACCGCTCCC;ACCGCTCTG;ACCGCTGCG;ACCGCTGTG;ACCGGAAGC;ACCGGAAGG;ACCGGAATG;ACCGGACAC;ACCGGACAG;ACCGGACCC;ACCGGACGA;ACCGGACGC;ACCGGACGG;ACCGGACTA;ACCGGACTC;ACCGGACTG;ACCGGAGAC;ACCGGAGCC;ACCGGAGCG;ACCGGAGGC;ACCGGAGGT;ACCGGAGTC;ACCGGAGTG;ACCGGATCC;ACCGGATTC;ACCGGCCAG;ACCGGCCCA;ACCGGCCCC;ACCGGCCCG;ACCGGCCGC;ACCGGCCTC;ACCGGCCTG;ACCGGCGAA;ACCGGCGCA;ACCGGCGCC;ACCGGCGCT;ACCGGCGGA;ACCGGCGGC;ACCGGCGGG;ACCGGCGTA;ACCGGCGTC;ACCGGCGTG;ACCGGGACC;ACCGGGACG;ACCGGGAGG;ACCGGGATA;ACCGGGATC;ACCGGGCAC;ACCGGGCCC;ACCGGGCCT;ACCGGGCGA;ACCGGGCGC;ACCGGGCGT;ACCGGGCTA;ACCGGGCTC;ACCGGGCTG;ACCGGGGAC;ACCGGGGAG;ACCGGGGCA;ACCGGGGCC;ACCGGGGCG;ACCGGGGGA;ACCGGGGGC;ACCGGGGGG;ACCGGGGTA;ACCGGGGTG;ACCGGGTAG;ACCGGGTAT;ACCGGGTCA;ACCGGGTCC;ACCGGGTCG;ACCGGGTGA;ACCGGGTGC;ACCGGGTTA;ACCGGTACC;ACCGGTAGT;ACCGGTATC;ACCGGTCAC;ACCGGTCCC;ACCGGTCCG;ACCGGTCGG;ACCGGTCTA;ACCGGTCTG;ACCGGTGCC;ACCGGTGCG;ACCGGTGGG;ACCGGTGTG;ACCGGTTAG;ACCGGTTCC;ACCGTACAC;ACCGTACCG;ACCGTACGC;ACCGTACGG;ACCGTACTA;ACCGTAGAC;ACCGTAGAG;ACCGTAGCT;ACCGTAGGA;ACCGTAGGG;ACCGTAGGT;ACCGTCCCG;ACCGTCCGG;ACCGTCGAC;ACCGTCGCG;ACCGTCGGC;ACCGTCTAG;ACCGTCTCC;ACCGTCTCG;ACCGTGCCT;ACCNNGGTG,ATCACCNNG,CCNNGGTGA;ACCNNNNNN;ACCTAACCC;ACCTACCCG;ACCTACCCT;ACCTACGAG;ACCTACGCA;ACCTACGTG;ACCTAGATC;ACCTAGCCC;ACCTAGCGC;ACCTAGCGG;ACCTAGCTA;ACCTAGCTC;ACCTAGGAC;ACCTAGGAG;ACCTAGGAT;ACCTAGGCA;ACCTAGGCG;ACCTAGGGG;ACCTAGGTG;ACCTAGTAG;ACCTATACC;ACCTATAGG;ACCTATCGC;ACCTATGTA;ACCTCACCG;ACCTCCCCC;ACCTCCCGC;ACCTCCGCA;ACCTCCGGA;ACCTCCGGC;ACCTCCGGG;ACCTCGACG;ACCTCGAGA;ACCTCGAGG;ACCTCGATC;ACCTCGCAG;ACCTCGCCA;ACCTCGCCG;ACCTCGCGA;ACCTCGCGC;ACCTCGCGT;ACCTCGGCG;ACCTCGGGA;ACCTCGGGG;ACCTCGTAG;ACCTCTACG;ACCTCTCGC;ACCTGATCG;ACCTGCCGG;ACCTGCGAG;ACCTGCGGG;ACCTGCGTG;ACCTGGAGG;ACCTGGATC;ACCTGGCAC;ACCTGGCAG;ACCTGGCCA;ACCTGGCCC;ACCTGGCCG;ACCTGGCGC;ACCTGGCTA;ACCTGGGCC;ACCTGGTCG;ACCTGGTCT;ACCTNNNNN;ACCTTACCG;ACCTTCCCG;ACCTTCCGG;ACGAACGGG;ACGACACAC;ACGACACGC;ACGACACGG;ACGACCCCC;ACGACCCCG;ACGACCCGC;ACGACCCGG;ACGACCCTA;ACGACCGGG;ACGACCTCG;ACGACGCCC;ACGACGCCG;ACGACGGGG;ACGACGTAG;ACGACGTCG;ACGACTCGG;ACGAGACAC;ACGAGACCC;ACGAGACCG;ACGAGACTC;ACGAGATCA;ACGAGATCG;ACGAGCCCT;ACGAGCCTA;ACGAGGATC;ACGAGGCAC;ACGAGGCCC;ACGAGGCCG;ACGAGGCTC;ACGAGGGCG;ACGAGGGGC;ACGAGGGGG;ACGAGGTAC;ACGAGGTCG;ACGAGGTGC;ACGAGGTTG;ACGAGTCCT;ACGAGTCGG;ACGAGTCTC;ACGATACGC;ACGATAGGG;ACGATCCAC;ACGATCCAG;ACGATCCCA;ACGATCCCG;ACGATCCGA;ACGATCCGG;ACGATCCTA;ACGATCCTG;ACGATCGCA;ACGATCGCT;ACGATCGGA;ACGATCGGG;ACGATCGTG;ACGATCTCA;ACGATCTCG;ACGATGCCG;ACGATGCGG;ACGCAACCC;ACGCACACT;ACGCACCAG;ACGCACCCG;ACGCACCCT;ACGCACCGA;ACGCACCGC;ACGCACCGG;ACGCACCGT;ACGCACCTA;ACGCACCTC;ACGCACGAG;ACGCACGCA;ACGCACGCC;ACGCACGGA;ACGCACGGC;ACGCACGGG;ACGCACGTG;ACGCACTAT;ACGCAGCCC;ACGCAGCCG;ACGCAGCGA;ACGCAGCGG;ACGCAGCTC;ACGCAGGAT;ACGCAGGCC;ACGCAGGGA;ACGCAGTAC;ACGCAGTCC;ACGCAGTCT;ACGCAGTGG;ACGCAGTTG;ACGCATAAG;ACGCATAGG;ACGCATAGT;ACGCATCCT;ACGCATCGA;ACGCATGCA;ACGCATTAG;ACGCCACAG;ACGCCACTG;ACGCCAGAG;ACGCCAGGC;ACGCCATCG;ACGCCCCAG;ACGCCCCCC;ACGCCCCCG;ACGCCCCGA;ACGCCCCGG;ACGCCCCTA;ACGCCCCTC;ACGCCCCTG;ACGCCCGAA;ACGCCCGAG;ACGCCCGGA;ACGCCCGTC;ACGCCCTAC;ACGCCCTAG;ACGCCCTCG;ACGCCCTGA;ACGCCCTGG;ACGCCGAAC;ACGCCGAAG;ACGCCGACC;ACGCCGACG;ACGCCGAGG;ACGCCGATC;ACGCCGCAC;ACGCCGCAG;ACGCCGCAT;ACGCCGCGA;ACGCCGCGC;ACGCCGCTA;ACGCCGCTG;ACGCCGGAC;ACGCCGGAT;ACGCCGGCC;ACGCCGGCG;ACGCCGGGC;ACGCCGGGG;ACGCCGGTA;ACGCCGGTC;ACGCCGGTG;ACGCCGTAC;ACGCCTACA;ACGCCTACC;ACGCCTACG;ACGCCTAGC;ACGCCTAGG;ACGCCTATA;ACGCCTATG;ACGCCTCCA;ACGCCTCCC;ACGCCTCCG;ACGCCTCGG;ACGCCTCTA;ACGCCTCTC;ACGCCTGGG;ACGCCTTAG;ACGCCTTCG;ACGCGACAG;ACGCGACCG;ACGCGACGA;ACGCGACTA;ACGCGACTC;ACGCGACTG;ACGCGAGAC;ACGCGAGAG;ACGCGAGCA;ACGCGAGCC;ACGCGAGCG;ACGCGAGGA;ACGCGAGGC;ACGCGAGGG;ACGCGAGTA;ACGCGAGTC;ACGCGATCC;ACGCGATCT,CCAGGGCCC,CGGCGCGTA,CGGCGGGAC,GCCGCGACA;ACGCGCCCC;ACGCGCCGG;ACGCGCCTG;ACGCGCGAC;ACGCGCGCA;ACGCGCGCC;ACGCGCGGA;ACGCGCGGC;ACGCGCGGG;ACGCGCGTC;ACGCGCTAT;ACGCGGACA;ACGCGGAGG;ACGCGGAGT;ACGCGGATC;ACGCGGCAC;ACGCGGCAG;ACGCGGCCA;ACGCGGCCC;ACGCGGCGA;ACGCGGCGC;ACGCGGCTG;ACGCGGGAC;ACGCGGGAG;ACGCGGGCT;ACGCGGGGA;ACGCGGGGC;ACGCGGGGG;ACGCGGGTA;ACGCGGGTG;ACGCGGTAC;ACGCGGTAT;ACGCGGTCG;ACGCGTACA;ACGCGTACC;ACGCGTAGA;ACGCGTAGG;ACGCGTATC;ACGCGTATG;ACGCGTCAC;ACGCGTCCC;ACGCGTCCG;ACGCGTCCT;ACGCGTCGA;ACGCGTCGG;ACGCGTCTA;ACGCGTCTC;ACGCGTGAG;ACGCGTGCC;ACGCGTGTA;ACGCGTTAG;ACGCTAACC;ACGCTAAGC;ACGCTACAC;ACGCTACAT;ACGCTACCC;ACGCTAGCG;ACGCTAGGC;ACGCTAGGG;ACGCTCCAC;ACGCTCCCC;ACGCTCCGG;ACGCTCGCG;ACGCTCTTN;ACGCTGAGT;ACGCTGCAC;ACGCTGCAG;ACGCTGCCA;ACGCTGCCG;ACGCTGCCT;ACGCTGCGG;ACGCTGTAG;ACGCTGTCT;ACGCTTCGA;ACGGAACCC;ACGGAACGC;ACGGAAGGA;ACGGAAGGG;ACGGACCCG;ACGGACCCT;ACGGACCGC,CACGCGTGC,CGGCGGGGC;ACGGACCGG;ACGGACCGT;ACGGACCTA;ACGGACCTC;ACGGACGGG;ACGGACTAG;ACGGAGATC;ACGGAGCCC;ACGGAGGGG;ACGGAGTCG;ACGGAGTCT;ACGGATCAC;ACGGATCCG;ACGGATCCT;ACGGATCGA;ACGGATCGC;ACGGATCGG;ACGGATCTA;ACGGATCTC;ACGGCAAGG;ACGGCACAT;ACGGCACCC;ACGGCACGG;ACGGCAGCG;ACGGCAGGC;ACGGCATCG;ACGGCCACG;ACGGCCAGG;ACGGCCCAG;ACGGCCCCA;ACGGCCCCC;ACGGCCCCG;ACGGCCCCT;ACGGCCCGA;ACGGCCCGC;ACGGCCCGG;ACGGCCCGT;ACGGCCCTA;ACGGCCCTC;ACGGCCCTG;ACGGCCGAG;ACGGCCGCA;ACGGCCGGA;ACGGCCGGC;ACGGCCGGG;ACGGCCGTG;ACGGCCTAG;ACGGCCTCC;ACGGCCTCG;ACGGCCTGG;ACGGCGATC;ACGGCGCCG;ACGGCGCCT;ACGGCGCGA;ACGGCGCGC;ACGGCGCGG;ACGGCGCTA;ACGGCGGGG;ACGGCGTAC;ACGGCGTAT;ACGGCGTCG;ACGGCGTTA;ACGGCTAGG;ACGGCTCTC;ACGGGACAC;ACGGGACCC;ACGGGACGA;ACGGGACGT;ACGGGACTA;ACGGGACTC;ACGGGACTG;ACGGGAGAC;ACGGGAGCC;ACGGGAGCG;ACGGGAGGC;ACGGGAGGG;ACGGGAGTA;ACGGGAGTC;ACGGGATAG;ACGGGATCA;ACGGGATCC;ACGGGATCG;ACGGGCCAC;ACGGGCCAG;ACGGGCCCC;ACGGGCCCG;ACGGGCCGA;ACGGGCCGC;ACGGGCCGG;ACGGGCCTA;ACGGGCCTG;ACGGGCGCC;ACGGGCGCG;ACGGGCGGA;ACGGGCGGG;ACGGGCGTG;ACGGGGACC;ACGGGGAGA;ACGGGGAGC;ACGGGGCCA;ACGGGGCCG;ACGGGGCCT;ACGGGGCGA;ACGGGGCGC;ACGGGGCGG;ACGGGGGAC;ACGGGGGCG;ACGGGGGGA;ACGGGGGGC;ACGGGGGGG;ACGGGGGTA;ACGGGGGTC;ACGGGGGTG;ACGGGGTAC;ACGGGGTAT;ACGGGGTCC;ACGGGGTGG;ACGGGTAAC;ACGGGTAAG;ACGGGTACA;ACGGGTAGG;ACGGGTAGT;ACGGGTATA;ACGGGTCCA;ACGGGTCCC,AGGGCCCCG,GGGCCCCGA;ACGGGTCCG;ACGGGTCCT;ACGGGTCGA;ACGGGTCGC;ACGGGTCGG;ACGGGTGCC;ACGGGTGGC;ACGGGTTAG;ACGGTACAC;ACGGTACCG;ACGGTACGC;ACGGTACTC;ACGGTAGGG;ACGGTATAG;ACGGTCCAC;ACGGTCCCG;ACGGTCCCT;ACGGTCCGA;ACGGTCTCA;ACGGTCTCG;ACGGTGCAC;ACGGTGCGA;ACGGTGCGG;ACGGTGTAC;ACGGTTCGC;ACGNNNNNN;ACGTAAGAC;ACGTACATG;ACGTACCAG;ACGTACCCG;ACGTACCGA;ACGTACCGG;ACGTACCTC;ACGTACGAC;ACGTACGGG;ACGTACGTG;ACGTACTAC;ACGTACTAT;ACGTACTCT;ACGTAGAGG;ACGTAGCAG;ACGTAGCAT;ACGTAGCCC;ACGTAGCCG;ACGTAGCGC;ACGTAGCGG;ACGTAGCTC;ACGTAGGAC;ACGTAGGAG;ACGTAGGAT;ACGTAGGCC;ACGTAGGCG;ACGTAGGGA;ACGTAGGGG;ACGTAGGTA;ACGTAGGTC;ACGTAGGTG;ACGTATAAG;ACGTATACC;ACGTATACG;ACGTATACT;ACGTATAGC;ACGTATAGG;ACGTATAGT;ACGTATATA;ACGTATCCC;ACGTATGTA;ACGTATGTG;ACGTATTAG;ACGTCACCC;ACGTCACTC;ACGTCAGAC;ACGTCAGTG;ACGTCATAC;ACGTCCCCG;ACGTCCGGG,CAGCGCGCG,CCCGCGCAC,CCCGGCTAG,CCCGGGACC,CCCGGGTGA,CCGACGCGC,CCGGCCTCG,CCGGGCCGC,CCTGGCGCG,CGACGCGAG,CGATCCGGC,CGCCCCGCG,CGCGCGGCC,GCCCCGCGC,GCCCGAGGC,GCGCGGGTA,GCGCGTACC;ACGTCCTCG;ACGTCGACA;ACGTCGACG;ACGTCGAGG;ACGTCGCAC;ACGTCGCCG;ACGTCGCCT;ACGTCGCGC;ACGTCGCTG;ACGTCGGAG;ACGTCGGCG;ACGTCGGGA;ACGTCGGGC;ACGTCGGTA;ACGTCTACG;ACGTCTACT;ACGTCTAGA;ACGTCTAGG;ACGTCTCAC;ACGTCTCCA;ACGTCTCCG;ACGTCTCGA;ACGTGAGAC;ACGTGATCT;ACGTGCCCG;ACGTGCCTG;ACGTGCGAC;ACGTGCGTC;ACGTGCGTG;ACGTGGAGG;ACGTGGCAC;ACGTGGCCG;ACGTGTAAC;ACGTGTAGA;ACGTGTATA;ACGTGTCTA;ACGTGTCTG;ACGTTAACC;ACGTTAACG;ACGTTAAGC;ACGTTACTC;ACGTTAGAC;ACGTTAGGG;ACGTTCCGG;ACGTTGCCT;ACGTTGCGA;ACNNGTGAT,CACNNGTGA;ACNNNNNNN;ACTAACACG;ACTAACCCG;ACTAACCGG;ACTAACCTG;ACTAACGCG;ACTAACGGC;ACTAACGGG;ACTAACGTG;ACTACACAT;ACTACAGGC;ACTACCACG;ACTACCCCC;ACTACCCCG;ACTACCCGA;ACTACCCGC;ACTACCCTG;ACTACCGCG;ACTACCGGG;ACTACCTAG;ACTACGACG;ACTACGATG;ACTACGCAC;ACTACGCAG;ACTACGCCC;ACTACGCGC;ACTACGCTA;ACTACGCTC;ACTACGGCC;ACTACGGGC;ACTACGTAG;ACTACGTAT;ACTACGTCT;ACTACTAGG;ACTAGACGC;ACTAGATAC;ACTAGATCC;ACTAGATCG;ACTAGCACG;ACTAGCCTC;ACTAGCGCA;ACTAGCGCC;ACTAGCGTG;ACTAGGACC;ACTAGGCAG;ACTAGGCCC;ACTAGGCCG;ACTAGGCCT;ACTAGGCGG;ACTAGGGAA;ACTAGGGAC;ACTAGGGAG;ACTAGGGCC;ACTAGGGGC;ACTAGGGGG;ACTAGGTAC;ACTAGGTAG;ACTAGGTCG;ACTAGGTCT;ACTAGGTNN,CACTAGGTN,CTCTTCCCN,NNGGGAAGA;ACTAGTACC;ACTAGTACG;ACTAGTATG;ACTAGTCCG;ACTAGTCGG;ACTAGTGCG;ACTAGTGTG;ACTATAGCG;ACTATAGGA;ACTATCGGG;ACTATGTCG;ACTATTCGC;ACTCACGGG;ACTCAGAGG;ACTCAGCCC;ACTCAGGCG;ACTCATACG;ACTCCACAG;ACTCCACGC;ACTCCAGGC;ACTCCAGGG;ACTCCCCAC;ACTCCCCCG;ACTCCCCTG;ACTCCCGAC;ACTCCCGAG;ACTCCCGCG;ACTCCCGGC;ACTCCCGGG;ACTCCCGTC;ACTCCCTAC;ACTCCCTGG;ACTCCGATC;ACTCCGCAG;ACTCCGCCC;ACTCCGGAC;ACTCCGGGA;ACTCCGGGC;ACTCCGGGG;ACTCCGGTA;ACTCCGTAC;ACTCCGTTC;ACTCCTAGC;ACTCCTAGG;ACTCCTCTC;ACTCGACAG;ACTCGACGC;ACTCGAGAA;ACTCGAGAG;ACTCGAGCC;ACTCGAGTA;ACTCGAGTG;ACTCGCATG;ACTCGCCCG;ACTCGCGCC;ACTCGCGCG;ACTCGCGCT;ACTCGCGGA;ACTCGCGGC;ACTCGCGTC;ACTCGGACC;ACTCGGAGA;ACTCGGCAC;ACTCGGCAG;ACTCGGCCC;ACTCGGCCG;ACTCGGCGG;ACTCGGGAG;ACTCGGGCC;ACTCGGGCG;ACTCGGGGA;ACTCGGGTC;ACTCGGGTG;ACTCGTACG;ACTCGTCGG;ACTCGTGGC;ACTCNNNNN;ACTCTAGAG;ACTCTAGGC;ACTCTAGGG;ACTCTCCCG;ACTCTCGAC;ACTCTCGCC;ACTCTGCCG;ACTCTGCGA;ACTCTGCTC;ACTCTGTAC;ACTGACAGN,CTGACAGNN;ACTGAGACC;ACTGAGCCG;ACTGAGGCC;ACTGAGTCC;ACTGATCCC;ACTGATCCG;ACTGATCGC;ACTGCACAC;ACTGCACCC;ACTGCACTG;ACTGCAGAG;ACTGCAGCC;ACTGCAGTG;ACTGCCACC;ACTGCCCAC;ACTGCCCGG;ACTGCCCTG;ACTGCCGCG;ACTGCCGGC;ACTGCCGTG;ACTGCCTAG;ACTGCCTGG;ACTGCGAAC;ACTGCGACC;ACTGCGAGC;ACTGCGAGG;ACTGCGCGA;ACTGCGCTC;ACTGCGCTG;ACTGCGGAC;ACTGCGGAG;ACTGCGGGC;ACTGCGGGG;ACTGCGTAC;ACTGCGTAG;ACTGCGTCG;ACTGCTACG;ACTGGACCC;ACTGGACGG;ACTGGATCC;ACTGGCCCC;ACTGGCCGG;ACTGGCGCC;ACTGGGCCC;ACTGGGCCG;ACTGGGCCT;ACTGGGCTC;ACTGGGGCC;ACTGGGGGG;ACTGGGGTC;ACTGGGTAC;ACTGGTAGG;ACTGGTCGG;ACTGTACGC;ACTGTACGG;ACTGTCCCG;ACTGTCCGG;ACTGTCGAG;ACTGTCGGG;ACTGTCGTG;ACTGTGCAC;ACTGTGCCG;ACTGTGCGG;ACTGTGGGC;ACTGTGGTA;ACTNNNNNN;ACTTAGCCT;ACTTAGGCC;ACTTCCCCG;ACTTCCCGG;ACTTCGAAG;ACTTCGGAC;ACTTNNNNN;ACTTTCGCG;AGAAAAANN;AGAAAANNT;AGAACCGCG;AGAACCGGA;AGAACCGTG;AGAACGGGG;AGAAGATCG;AGAAGGCCG;AGAANNNNN;AGAATNNTC;AGACACACA;AGACACACC;AGACACCCC;AGACACCCT;AGACACGGG;AGACACGTC;AGACACTCG;AGACACTGC;AGACAGATC;AGACAGCGC;AGACAGCGG;AGACAGGGC;AGACATACC;AGACATACG;AGACATGCA;AGACCACCG;AGACCAGGC;AGACCCCAG;AGACCCCCC;AGACCCCCG;AGACCCCCT;AGACCCCGC;AGACCCCGG;AGACCCGAC;AGACCCGCC;AGACCCGCG;AGACCCGGA;AGACCCGGC;AGACCCGGG;AGACCCGTG;AGACCGACG;AGACCGATC;AGACCGGAG;AGACCGGCG;AGACCGGGA;AGACCGGGC;AGACCGGGG;AGACCGGTA;AGACCGGTC;AGACCGGTG;AGACCTACG;AGACCTCCC;AGACCTCGG;AGACGACAC;AGACGACCC;AGACGACGG;AGACGAGTA;AGACGATCA;AGACGATCC;AGACGCCAC;AGACGCCAG;AGACGCCCA;AGACGCCCT;AGACGCCGG;AGACGCCTC;AGACGCGAA;AGACGCGCG;AGACGCGGC;AGACGCGGG;AGACGCGTC;AGACGCTCG;AGACGGAGG;AGACGGCCC;AGACGGCCT;AGACGGGAC;AGACGGGAT;AGACGGGCC;AGACGGGGA;AGACGGGGG;AGACGGGTC;AGACGGGTG;AGACGGTCG;AGACGTAAC;AGACGTAGC;AGACGTATA;AGACGTCAG;AGACGTGTA;AGACGTGTC;AGACGTGTG;AGACGTTAG;AGACTACCC;AGACTCCCG;AGACTCGAG;AGACTCGCG;AGACTCGGA;AGACTCGGG;AGACTCTCG;AGACTGCAG;AGACTGCGG;AGAGACGCG;AGAGACGGG;AGAGACGTG;AGAGAGATC;AGAGAGGGG;AGAGATCAC;AGAGATCCC;AGAGATCCG;AGAGATCCT;AGAGATCGA;AGAGATCGC;AGAGATCGG;AGAGATCTC;AGAGCACCC;AGAGCACGC;AGAGCCAGG;AGAGCCCCG;AGAGCCCGG;AGAGCCCTA;AGAGCCGGG;AGAGCCGTG;AGAGCGCGA;AGAGCGCGG;AGAGCGGCC;AGAGCGGGC;AGAGCTCAC;AGAGCTCCG;AGAGGATCC;AGAGGATCG;AGAGGCCCT;AGAGGCCGC;AGAGGCCGG;AGAGGCCTA;AGAGGCGCC;AGAGGCGTC;AGAGGGATC;AGAGGGCAC;AGAGGGCCG;AGAGGGCTC;AGAGGGGGG;AGAGGGGTG;AGAGGGTAC;AGAGGGTAT;AGAGGGTCC;AGAGGGTCG;AGAGGTACC;AGAGGTCCG;AGAGTACCG;AGAGTAGGG;AGAGTCCCG;AGAGTCCGG;AGAGTCGAG;AGAGTCGGA;AGAGTGATC;AGAGTGCGA;AGAGTGCGG;AGANNATTC;AGANNNNNN;AGATACCCG;AGATACCGN,GATACCGNN;AGATACGCA;AGATCACAA;AGATCACAC;AGATCACCA;AGATCACCC;AGATCACCG;AGATCACCT;AGATCACGG;AGATCACTC;AGATCAGGG;AGATCAGTC;AGATCATCG;AGATCATGC;AGATCCCAG;AGATCCCCA;AGATCCCCG;AGATCCCCT;AGATCCCGA;AGATCCCGC;AGATCCCGG;AGATCCCTA;AGATCCCTC;AGATCCCTG;AGATCCGAC;AGATCCGAG;AGATCCGCA;AGATCCGCC;AGATCCGCG;AGATCCGGC;AGATCCGGG;AGATCCGTG;AGATCCTAT;AGATCCTCG;AGATCCTTC;AGATCGAAG;AGATCGACA;AGATCGACC;AGATCGAGA;AGATCGAGC;AGATCGAGG;AGATCGATC;AGATCGCAC;AGATCGCAG;AGATCGCAT;AGATCGCCA;AGATCGCCC;AGATCGCCG;AGATCGCGA;AGATCGCGC;AGATCGCGG;AGATCGCTA;AGATCGCTG;AGATCGGAA;AGATCGGAC;AGATCGGAG;AGATCGGAT;AGATCGGCA;AGATCGGCC;AGATCGGCG;AGATCGGCT;AGATCGGGA;AGATCGGGC;AGATCGGGG;AGATCGGTA;AGATCGGTC;AGATCGGTG;AGATCGTCC;AGATCGTCG;AGATCGTTG;AGATCTAAC;AGATCTAAG;AGATCTACC;AGATCTACG;AGATCTAGC;AGATCTAGG;AGATCTATG;AGATCTCAC;AGATCTCAG;AGATCTCCC;AGATCTCCG;AGATCTCGA;AGATCTCGC;AGATCTCTC;AGATCTGAA;AGATCTGAG;AGATCTGCC;AGATCTGCG;AGATCTGGA;AGATCTGGC;AGATCTGGG;AGATCTGTG;AGATGCGCC;AGATGGGCC;AGATGTGCG;AGATGTGTG;AGATNNNNN;AGATTTTNN;AGCAANNNN;AGCACATAG;AGCACCCAG;AGCACCCCC;AGCACCCCG;AGCACCCGG;AGCACCCTG;AGCACCGCT;AGCACCTCG;AGCACGAGG;AGCACGCAC;AGCACGCGG;AGCACGGAG;AGCACGGGA;AGCACGGGG;AGCACGTAC;AGCACTGAG;AGCACTGCG;AGCAGGGGG;AGCAGGGTA;AGCAGTAAN,CAGTAANNN,GCAGTAANN;AGCANNNNN;AGCATAGTG;AGCATCCGG;AGCATGCCC;AGCATGTAC;AGCATNNNN,GCATNNNNN;AGCCAGCCT;AGCCAGCGC;AGCCAGGAC;AGCCAGGCG;AGCCAGGGG;AGCCAGGTA;AGCCAGGTG;AGCCCACAG;AGCCCACCG;AGCCCACGC;AGCCCACGG;AGCCCAGGC;AGCCCCCCC;AGCCCCCCG;AGCCCCCGG;AGCCCCGAC;AGCCCCGAG;AGCCCCGCA;AGCCCCGCG;AGCCCCGGA;AGCCCCGGC;AGCCCCGGG;AGCCCCGTG;AGCCCCTAG;AGCCCGACC;AGCCCGAGA;AGCCCGAGC;AGCCCGAGG;AGCCCGATC;AGCCCGCCC;AGCCCGCCG;AGCCCGCCT;AGCCCGCTA;AGCCCGGAC;AGCCCGGAG;AGCCCGGAT;AGCCCGGCA;AGCCCGGCG;AGCCCGGGA;AGCCCGGGC;AGCCCGGTC;AGCCCGTAT;AGCCCTATA;AGCCCTATG;AGCCCTCGG;AGCCCTGCC;AGCCCTGCG;AGCCGACGC;AGCCGAGAC;AGCCGATCA;AGCCGATCC;AGCCGATCG;AGCCGCCGA;AGCCGCCTG;AGCCGCGAC;AGCCGCGCG;AGCCGCGCT;AGCCGCGGA;AGCCGCGGG;AGCCGCGTC;AGCCGCGTG;AGCCGGCAC;AGCCGGCCA;AGCCGGCCC;AGCCGGCCG;AGCCGGCCT;AGCCGGCGA;AGCCGGCGC;AGCCGGCTA;AGCCGGCTC;AGCCGGGAC;AGCCGGGCA;AGCCGGGCC;AGCCGGGCG;AGCCGGGGC;AGCCGGGGG;AGCCGGGTA;AGCCGGGTG;AGCCGGTAG;AGCCGGTCC;AGCCGTATG;AGCCGTGCC;AGCCGTGTC;AGCCTAACC;AGCCTAACG;AGCCTAAGC;AGCCTACCC;AGCCTACGG;AGCCTAGAC;AGCCTAGCC;AGCCTAGGC;AGCCTAGGG;AGCCTCCCG;AGCCTCCGA;AGCCTCCGG;AGCCTCGAG;AGCCTCGCC;AGCCTCGGG;AGCCTGACG;AGCCTGCGA;AGCCTGCGC;AGCCTGGAG;AGCCTGGCC;AGCCTGGCG;AGCCTGGGC;AGCCTGGTA;AGCCTGGTC;AGCCTTCGA;AGCGAACCG;AGCGACCCG;AGCGACCTA;AGCGAGACC;AGCGAGATC;AGCGAGGCA;AGCGAGGCG;AGCGAGGGA;AGCGAGGGG;AGCGAGGTA;AGCGAGTCG;AGCGATCAC;AGCGATCAG;AGCGATCCA;AGCGATCCC;AGCGATCCG;AGCGATCCT;AGCGATCGA;AGCGATCGC;AGCGATCGG;AGCGATCTA;AGCGATCTG;AGCGCAACG;AGCGCACAC;AGCGCACGC;AGCGCACGG;AGCGCACTG;AGCGCAGTC;AGCGCAGTG;AGCGCATAC;AGCGCATTC;AGCGCCAGG;AGCGCCCCC;AGCGCCCCG;AGCGCCCGG;AGCGCCCTG;AGCGCCGAG;AGCGCCGCC;AGCGCCGGC;AGCGCCGTA;AGCGCCGTG;AGCGCCTGG;AGCGCGACA;AGCGCGAGG;AGCGCGATA;AGCGCGATC;AGCGCGCAC;AGCGCGCAG;AGCGCGCCA;AGCGCGCCC;AGCGCGCCG;AGCGCGCGA;AGCGCGCTA;AGCGCGCTC;AGCGCGCTG;AGCGCGGAC;AGCGCGGCC;AGCGCGGCG;AGCGCGGGA;AGCGCGGGC;AGCGCGGGG;AGCGCGGTA;AGCGCGTAC;AGCGCGTTA;AGCGCTGGC;AGCGCTGTG;AGCGGACCT;AGCGGACTG;AGCGGAGAC;AGCGGAGGG;AGCGGATCC;AGCGGATCG;AGCGGCCCC;AGCGGCCCG;AGCGGCCGC;AGCGGCCTA;AGCGGCGCC;AGCGGCGGG;AGCGGGACG;AGCGGGCCG;AGCGGGGAC;AGCGGGGTA;AGCGGGGTC;AGCGGGGTG;AGCGGGTAC;AGCGGGTCG;AGCGGTATG;AGCGGTCCC;AGCGGTCCG;AGCGGTGTG;AGCGTACAC;AGCGTACCC;AGCGTACCT;AGCGTACGC;AGCGTACTA;AGCGTAGTG;AGCGTATGC;AGCGTCCCC;AGCGTCCCG;AGCGTCCGG;AGCGTCGAC;AGCGTCGCG;AGCGTCGGG;AGCGTCTAG;AGCGTCTCG;AGCGTGATC;AGCGTGCCC;AGCGTGGCC;AGCGTGGGC;AGCGTGTAC;AGCGTGTCG;AGCGTGTGC;AGCNNNNNN;AGCTACCCG;AGCTACGCA;AGCTACGCG;AGCTAGCAC;AGCTAGGCC;AGCTAGGGG;AGCTAGGTG;AGCTATACG;AGCTCCCCG;AGCTCCGGG;AGCTCGAGG;AGCTCGATC;AGCTCGGAG;AGCTCGGCG;AGCTCGGGC;AGCTCTACG;AGCTCTCGA;AGCTCTGTG;AGCTGCGCA;AGCTGCGGG;AGCTGCGTA;AGCTGTGTC;AGCTTACCC;AGCTTAGCC;AGCTTAGCG;AGCTTAGGG;AGCTTCCCG;AGCTTGCCG;AGCTTNNNN;AGGAACCCG;AGGAACCGG;AGGAAGGGA;AGGACACAC;AGGACACTC;AGGACCCAC;AGGACCCCA;AGGACCCCC;AGGACCCCG;AGGACCCCT;AGGACCCGA;AGGACCCGG;AGGACCCTA;AGGACCCTC;AGGACCCTG;AGGACCGAG;AGGACCGCG;AGGACCGGC;AGGACCTAG;AGGACGCAG;AGGACGCCG;AGGACGCGG;AGGACGGCC;AGGACGGGG;AGGACTCCA;AGGACTCCG;AGGAGCCCG;AGGAGGACC;AGGAGGCCC;AGGAGGCCG;AGGAGGCCT;AGGAGGCGC;AGGAGGGAG;AGGAGTACG;AGGAGTGTG;AGGANNNNN;AGGATACCG;AGGATCCAC;AGGATCCAG;AGGATCCCC;AGGATCCCG;AGGATCCCT;AGGATCCGA;AGGATCCGG;AGGATCCTA;AGGATCCTC;AGGATCGAC;AGGATCGAG;AGGATCGAT;AGGATCGCA;AGGATCGGA;AGGATCGGC;AGGATCGGG;AGGATCGTC;AGGATCGTG;AGGATCTAC;AGGATCTAG;AGGATCTCA;AGGATCTCG;AGGATGCCC;AGGATGGCC;AGGCACACT;AGGCACCCT;AGGCACGGC;AGGCACGTA;AGGCACTGC;AGGCAGATC;AGGCAGCCC;AGGCAGCGA;AGGCAGGCC;AGGCATCCG;AGGCATGCG;AGGCATGGG;AGGCATGTC;AGGCATGTG;AGGCCACAC;AGGCCACGC;AGGCCAGGA;AGGCCAGGC;AGGCCAGGG;AGGCCCACC;AGGCCCAGG;AGGCCCCAT;AGGCCCCCC;AGGCCCCCG;AGGCCCCCT;AGGCCCCGC;AGGCCCCGG;AGGCCCCTA;AGGCCCCTC;AGGCCCGAC;AGGCCCGAT;AGGCCCGCC;AGGCCCGCG;AGGCCCGTA;AGGCCCGTG;AGGCCCTAC;AGGCCCTCG;AGGCCGACC;AGGCCGACT;AGGCCGAGG;AGGCCGCAC;AGGCCGCCA;AGGCCGCCG;AGGCCGCCT;AGGCCGCGA;AGGCCGCGC;AGGCCGCGG;AGGCCGGAC;AGGCCGGCA;AGGCCGGCC;AGGCCGGCG;AGGCCGGGA;AGGCCGGGC;AGGCCGGTA;AGGCCGGTC;AGGCCGTAC;AGGCCGTAG;AGGCCGTAT;AGGCCGTCC;AGGCCGTGC;AGGCCGTTA;AGGCCTAAC;AGGCCTACC;AGGCCTCCA;AGGCCTCCC;AGGCCTCCG;AGGCCTCGA;AGGCCTCTG;AGGCCTGGA;AGGCCTGGG;AGGCCTTCC;AGGCGATCG;AGGCGCACA;AGGCGCCAC;AGGCGCCCC;AGGCGCCCG;AGGCGCCCT;AGGCGCCGG;AGGCGCGAA;AGGCGCGAC;AGGCGCGCA;AGGCGCGCC;AGGCGCGCG;AGGCGCGGA;AGGCGCGGC;AGGCGCGGG;AGGCGCGTA;AGGCGCGTC;AGGCGCTAT;AGGCGGACC;AGGCGGATC;AGGCGGCAC;AGGCGGCCC;AGGCGGCCG;AGGCGGCGC;AGGCGGGCA;AGGCGGGCC;AGGCGGGGA;AGGCGGGGG;AGGCGGGTA;AGGCGGGTC;AGGCGGGTG;AGGCGTACG;AGGCGTACT;AGGCGTAGG;AGGCGTCGA;AGGCGTCGC;AGGCGTCGG;AGGCGTGCA;AGGCGTGCG;AGGCGTGGG;AGGCTAAGC;AGGCTAGCC;AGGCTCCCG;AGGCTCCCT;AGGCTCCGG;AGGCTCGAC;AGGCTCGCC;AGGCTCGCG;AGGCTCGGG;AGGCTCGTG;AGGCTCTAG;AGGCTCTCG;AGGCTGCCC;AGGCTGGCC;AGGCTTCCG;AGGGAACCC;AGGGACCAC;AGGGACCAT;AGGGACCCA;AGGGACCCG,CCTCGGGCC;AGGGACCGC;AGGGACCTA;AGGGACCTC;AGGGACTAG;AGGGAGATC;AGGGAGCAG;AGGGAGCCG;AGGGAGCGC;AGGGAGCTC;AGGGAGCTG;AGGGAGGCA;AGGGAGGGA;AGGGAGGGC;AGGGAGGGG;AGGGAGGTG;AGGGAGTCC;AGGGATCCA;AGGGATCCC;AGGGATCGA;AGGGATCGC;AGGGATCGG;AGGGCACCT;AGGGCACTC;AGGGCACTG;AGGGCAGCC;AGGGCAGTG;AGGGCCACC;AGGGCCCAA;AGGGCCCAC;AGGGCCCAG;AGGGCCCAT;AGGGCCCCC;AGGGCCCGA;AGGGCCCGC;AGGGCCCGG;AGGGCCCTA;AGGGCCCTC;AGGGCCCTG;AGGGCCGAG;AGGGCCGAT;AGGGCCGCC;AGGGCCGCG;AGGGCCGGA;AGGGCCGGC;AGGGCCGGG;AGGGCCGTC;AGGGCCTAC;AGGGCCTAG;AGGGCCTCC;AGGGCCTCG;AGGGCCTGG;AGGGCGACG;AGGGCGATC;AGGGCGCAG;AGGGCGCCG;AGGGCGCGA;AGGGCGCGC;AGGGCGGCA;AGGGCGGCC;AGGGCGGGC;AGGGCGGGG;AGGGCGGTC;AGGGCGGTG;AGGGCGTAC;AGGGCGTAG;AGGGCGTCG;AGGGCTCCG;AGGGCTCGA;AGGGCTCGC;AGGGGAACC;AGGGGACCC;AGGGGACCT;AGGGGACGC;AGGGGACGG;AGGGGACTC;AGGGGAGCG;AGGGGAGGC;AGGGGATCA;AGGGGATCC;AGGGGCACG;AGGGGCCAG;AGGGGCCCA;AGGGGCCCC;AGGGGCCCG;AGGGGCCGC;AGGGGCCGG;AGGGGCCTG;AGGGGCGCA;AGGGGCGCC;AGGGGCGCG;AGGGGCGGA;AGGGGCGTC;AGGGGGACC;AGGGGGCCA;AGGGGGCCC;AGGGGGCCG;AGGGGGCGC;AGGGGGGAC;AGGGGGGCC;AGGGGGGCG;AGGGGGGGA;AGGGGGGGC;AGGGGGGGG;AGGGGGGTC;AGGGGGGTG;AGGGGGTAC;AGGGGGTAG;AGGGGGTAT;AGGGGGTCC;AGGGGGTCG;AGGGGGTGG;AGGGGTACC;AGGGGTAGG;AGGGGTCGG;AGGGGTCTG;AGGGGTGCA;AGGGGTGCC;AGGGGTGCG;AGGGGTGGC;AGGGGTGTC;AGGGTACAC;AGGGTACAG;AGGGTACCA;AGGGTACCC;AGGGTACCG;AGGGTACCT;AGGGTACGC;AGGGTACGG;AGGGTACTA;AGGGTAGAC;AGGGTAGCA;AGGGTAGGC;AGGGTAGGG;AGGGTAGTC;AGGGTATAC;AGGGTCCAC;AGGGTCCCC;AGGGTCCGA;AGGGTCCGG;AGGGTCCTA;AGGGTCCTC;AGGGTCCTG;AGGGTCGAC;AGGGTCGAT;AGGGTCGCC;AGGGTCGGA;AGGGTCGGG;AGGGTCGTA;AGGGTCGTG;AGGGTCTAC;AGGGTCTCA;AGGGTCTCG;AGGGTGACC;AGGGTGACG;AGGGTGATC;AGGGTGCAC;AGGGTGCAG;AGGGTGCCG;AGGGTGCGA;AGGGTGCGC;AGGGTGCGG;AGGGTGGCC;AGGGTGGGC;AGGGTGTGC;AGGGTTCCG;AGGGTTCGC;AGGGTTCGG;AGGNNNNNN;AGGTACCCA;AGGTACCCC;AGGTACCCG;AGGTACCGA;AGGTACCGG;AGGTACCTA;AGGTACCTC;AGGTACCTG;AGGTACGCA;AGGTACGCG;AGGTACGGA;AGGTACGGG;AGGTAGCAC;AGGTAGCGC;AGGTAGGCC;AGGTAGGCG;AGGTAGGGG;AGGTAGGTC;AGGTAGGTG;AGGTATACG;AGGTATACT;AGGTATAGG;AGGTATATG;AGGTATCCC;AGGTATGCG;AGGTCAGAG;AGGTCCCAG;AGGTCCCCC;AGGTCCCCG;AGGTCCCGC,CCCTCGGGC,CCGCGTCGC,CGCGAGGCC,CGCGGGACC;AGGTCCCGG;AGGTCCGCA;AGGTCCGCG;AGGTCCGGA;AGGTCCGGG;AGGTCCGTG;AGGTCCTAG;AGGTCGAGC;AGGTCGATC;AGGTCGCTA;AGGTCGGAG;AGGTCGGCC;AGGTCGGCG;AGGTCGGGC;AGGTCGGTA;AGGTCGGTC;AGGTCGGTG;AGGTCTACC;AGGTCTACG;AGGTCTCAG;AGGTCTCGA;AGGTCTCGG;AGGTCTCTC;AGGTCTCTG;AGGTCTGCA;AGGTCTGCG;AGGTCTGGC;AGGTGACGC;AGGTGCCCC;AGGTGCCCG;AGGTGCGCA;AGGTGCGTG;AGGTGGCCA;AGGTGGGTA;AGGTGGTCC;AGGTGTATG;AGGTGTCCG;AGGTGTGCG;AGGTGTGTG;AGGTNNNNN;AGGTTACAC;AGGTTAGCG;AGGTTCCGG;AGGTTCTCG;AGNNNNNNN;AGNNTAGAT,AGTGAGNNT,CTANNCTCA,GAGNNTAGA,GNNTAGATA,GTGAGNNTA;AGTAAATTN;AGTAACCCG;AGTAANNNN;AGTACACAC;AGTACACAG;AGTACACGC;AGTACCACA;AGTACCCCC;AGTACCCCG;AGTACCCGC;AGTACCCGG;AGTACCCTA;AGTACCCTG;AGTACCGAC;AGTACCGAG;AGTACCGGG;AGTACCTAG;AGTACCTCG;AGTACGAGG;AGTACGCCC;AGTACGCGC;AGTACGCTA;AGTACGCTG;AGTACGGAG;AGTACGGCC;AGTACGGGG;AGTACGTTG;AGTAGACGA;AGTAGATCG;AGTAGCCCG;AGTAGCGTG;AGTAGCTCG;AGTAGGCCC;AGTAGGGCC;AGTAGGGGC;AGTAGTGCG;AGTANNNNN;AGTATACCG;AGTATACGC;AGTATCGCG;AGTATGCGC;AGTATGCGG;AGTCACCCC;AGTCAGATC;AGTCAGCGA;AGTCCACAC;AGTCCAGGC;AGTCCAGGG;AGTCCCCCC;AGTCCCCGG;AGTCCCCTA;AGTCCCCTG;AGTCCCGGC;AGTCCCGGG;AGTCCCGTG;AGTCCCTAG;AGTCCGACC;AGTCCGATC;AGTCCGCAC;AGTCCGCGG;AGTCCGGAC;AGTCCGGGA;AGTCCGGGC;AGTCCGGGG;AGTCCGGTC;AGTCCGGTG;AGTCCGTAG;AGTCCGTGG;AGTCCTAGG;AGTCCTCGG;AGTCCTGGG;AGTCGACAC;AGTCGACGG;AGTCGACTA;AGTCGAGAC;AGTCGAGCG;AGTCGAGGG;AGTCGCCCG;AGTCGCCGA;AGTCGCGAC;AGTCGCGGC;AGTCGCGTA;AGTCGCGTC;AGTCGGACC;AGTCGGCCG;AGTCGGCGC;AGTCGGGAG;AGTCGGGAT;AGTCGGGCC;AGTCGGGGA;AGTCGGGGG;AGTCGGGTA;AGTCGGGTG;AGTCGGTAC;AGTCGGTCG;AGTCTACAC;AGTCTACGA;AGTCTACGG;AGTCTAGGC;AGTCTAGTC;AGTCTCACG;AGTCTCCCC;AGTCTCCCG;AGTCTCCGA;AGTCTCCGG;AGTCTCGAA;AGTCTCGAG;AGTCTCGAT;AGTCTCGCC;AGTCTCGCG;AGTCTCGGC;AGTCTCGTC;AGTCTCGTG;AGTCTGCCG;AGTCTNNAT,CATNNAGAC,CTNNATGCC,GCATNNAGA,GGGCATNNA,NATGCCCAA,NNATGCCCA,TAGTCTNNA;AGTGACGCA;AGTGACGCG;AGTGAGACA;AGTGAGACG;AGTGAGATC;AGTGAGCAN,GTGAGCANN,NNNTGCTCA;AGTGAGGTC;AGTGATCGC;AGTGATCGG;AGTGATCTA;AGTGATCTG;AGTGCAACG;AGTGCACAC;AGTGCACAG;AGTGCACTG;AGTGCATCG;AGTGCCCGG;AGTGCCCTC;AGTGCCCTG;AGTGCCGCG;AGTGCCGGC;AGTGCCGGG;AGTGCCTAG;AGTGCCTCC;AGTGCGAGC;AGTGCGAGG;AGTGCGATC;AGTGCGCAC;AGTGCGCCG;AGTGCGCGA;AGTGCGCGC;AGTGCGCTA;AGTGCGGAC;AGTGCGGCC;AGTGCGGGA;AGTGCGGTA;AGTGCGTAC;AGTGCGTAG;AGTGCGTAT;AGTGCGTCC;AGTGCGTTA;AGTGGACCG;AGTGGAGTG;AGTGGATCC;AGTGGATCG;AGTGGCCCG;AGTGGCGGG;AGTGGGACC;AGTGGGATC;AGTGGGCCG;AGTGGGCGC;AGTGGGGGC;AGTGGGGGG;AGTGGGGTG;AGTGGGTCC;AGTGGTCCG;AGTGTACAC;AGTGTACCC;AGTGTACCG;AGTGTACGG;AGTGTAGCG;AGTGTAGGG;AGTGTCCCG;AGTGTCCGC;AGTGTCCGG;AGTGTCCTG;AGTGTCGAC;AGTGTCGAG;AGTGTCGGG;AGTGTCGTG;AGTGTCTAC;AGTGTCTAG;AGTGTCTCG;AGTGTGAGG;AGTGTGCAC;AGTGTGCGG;AGTGTGGAC;AGTGTGGGC;AGTGTGGTG;AGTGTGTAC;AGTGTGTCG;AGTGTGTGC;AGTGTTCGG;AGTNNACTA;AGTNNNNNN;AGTTACGCC;AGTTACGTA;AGTTCGCAG;AGTTCGCCG;AGTTCGGGG;AGTTCGTAG;AGTTCNNNN;AGTTNNAAC;AGTTNNNNN;AGTTTNNNN;ANNATTCTG;ANNCTGTCA;ANNNNNNNN;ANNTATTTG;ANNTCTGTC;ANNTGAAAA,CANNTGAAA,TCANNTGAA;ANNTTTTAT;ANNTTTTCA;ANNTTTTTA;ATAAAAAAN;ATAAAAANN;ATAAANNNN;ATAANNNNN;ATAANNTTA;ATAATACGC;ATAATGCNN;ATAATGNNC,TAATGNNCA;ATAATNNAT;ATACACCCC;ATACACGCA;ATACACGCC;ATACACGGC;ATACATACC;ATACCAGGC;ATACCCCCC;ATACCCCCG;ATACCCCGC;ATACCCGAC;ATACCCGCC;ATACCCGCG;ATACCCGGC;ATACCCGTA;ATACCCTCC;ATACCGACG;ATACCGATC;ATACCGCGC;ATACCGGAC;ATACCGGCC;ATACCGGGC;ATACCGGGG;ATACCGTGC;ATACCTAGG;ATACCTCGG;ATACGATCG;ATACGCACC;ATACGCACG;ATACGCAGC;ATACGCCCA;ATACGCCGA;ATACGCCTC;ATACGCGCC;ATACGCGCG;ATACGCGGC;ATACGCGGG;ATACGCGTA;ATACGCGTG;ATACGGACC;ATACGGATC;ATACGGGAC;ATACGGGCC;ATACGGGGG;ATACGGGTA;ATACGGGTG;ATACGTAAC;ATACGTAGC;ATACGTAGG;ATACGTATC;ATACGTCGA;ATACGTCGC;ATACGTCGG;ATACGTGAG;ATACGTGCG;ATACNNNNN;ATACTACGC;ATACTAGGC;ATACTCCCG;ATACTCGCA;ATACTCGCG;ATACTCTCG;ATACTTTNN;ATAGACCCG;ATAGACCGA;ATAGACGCC;ATAGACGCG;ATAGACGGG;ATAGATCAC;ATAGATCCC;ATAGATCCG;ATAGATCGA;ATAGATCGC;ATAGATCGG;ATAGATCTG;ATAGCACCG;ATAGCCCGG;ATAGCCGGG;ATAGCGCAC;ATAGCGCCG;ATAGCGCGC;ATAGCGCGG;ATAGCGTAC;ATAGCGTCG;ATAGGAACG;ATAGGACCC;ATAGGACCG;ATAGGACTC;ATAGGATCC;ATAGGATCG;ATAGGCCAG;ATAGGCCGG;ATAGGCCTA;ATAGGCGCC;ATAGGCGGG;ATAGGCTCG;ATAGGGAGG;ATAGGGATC;ATAGGGCAC;ATAGGGCCC;ATAGGGCCG;ATAGGGCGC;ATAGGGCGG;ATAGGGGAC;ATAGGGTAC;ATAGGGTCC;ATAGGGTGC;ATAGGGTGG;ATAGGTACC;ATAGGTACG;ATAGTACGC;ATAGTACGG;ATAGTGAGN,NNCTCACTA;ATAGTGTGC;ATANNNNNN;ATATAAAAN,NNTTTTATA;ATATACTCG;ATATANNNN;ATATCACAN,NNTGTGATA;ATATCGATC;ATATNNNNN;ATATTGCCN,NNGGCAATA;ATATTNNNN;ATCACCCCC;ATCACCCGG;ATCACCGGG;ATCACCNNN;ATCAGCGCG;ATCAGGGGG;ATCANNNNN;ATCCACGGG;ATCCAGGCG;ATCCATCGG;ATCCCAGGG;ATCCCCCCC;ATCCCCCCG;ATCCCCCGA;ATCCCCCGG;ATCCCCGCG;ATCCCCGGC;ATCCCCGGG;ATCCCCTCG;ATCCCGACG;ATCCCGATC;ATCCCGCGC;ATCCCGCGG;ATCCCGGAC;ATCCCGGAG;ATCCCGGCA;ATCCCGGGG;ATCCCGGTA;ATCCCGTGC;ATCCCGTGG;ATCCCGTTC;ATCCCTACG;ATCCGACGG;ATCCGATCC;ATCCGATCG;ATCCGCACA;ATCCGCCGC;ATCCGCCTG;ATCCGCGAG;ATCCGCGCC;ATCCGCGGA;ATCCGCGGC;ATCCGCGTA;ATCCGCTCG;ATCCGGACC;ATCCGGAGC;ATCCGGAGG;ATCCGGATC;ATCCGGCAT;ATCCGGCCC;ATCCGGCCG;ATCCGGCGC;ATCCGGCGG;ATCCGGGAC;ATCCGGGCC;ATCCGGGCG;ATCCGGGGA;ATCCGGGGC;ATCCGGGTA;ATCCGGGTC;ATCCGGTGC;ATCCGGTTA;ATCCGTCTC;ATCCGTGTG;ATCCNNNNN;ATCCTAGGA;ATCCTAGGC;ATCCTAGGG;ATCCTCGAG;ATCCTCGCC;ATCCTGGCC;ATCCTGGGC;ATCGAACGC;ATCGACCCG;ATCGACCGG;ATCGACCTA;ATCGACGCG;ATCGAGACG;ATCGAGCCC;ATCGAGGCC;ATCGAGGCG;ATCGAGGTC;ATCGATCCC;ATCGATCCG;ATCGATCGC;ATCGATCGG;ATCGATGGG;ATCGATTCG;ATCGCACAC;ATCGCAGGC;ATCGCAGGG;ATCGCATAC;ATCGCCCCC;ATCGCCCGG;ATCGCCCTG;ATCGCCGAC;ATCGCCGGC;ATCGCCGGG;ATCGCGATC;ATCGCGCAC;ATCGCGCCC;ATCGCGCCG;ATCGCGCGC;ATCGCGCGG;ATCGCGCTA;ATCGCGCTG;ATCGCGGCG;ATCGCGGGC;ATCGCGGGG;ATCGCGTGG;ATCGGACCC;ATCGGACCG;ATCGGAGGG;ATCGGATCG;ATCGGCCCG;ATCGGCCGA;ATCGGCCGC;ATCGGCCGG;ATCGGCGGC;ATCGGCGGG;ATCGGCTCG;ATCGGGATC;ATCGGGCCC;ATCGGGCCG;ATCGGGCGG;ATCGGGGCG;ATCGGGGGG;ATCGGGGTA;ATCGGGTCG;ATCGGTACC;ATCGNNCGA,CGNNCGATA,CTATCGNNC;ATCGNNNNN;ATCGTACCC;ATCGTACGA;ATCGTAGGG;ATCGTATAC;ATCGTCCCG;ATCGTCCGG;ATCGTCGGG;ATCGTCTAC;ATCGTGGGC;ATCGTTCCG;ATCNNNNNN;ATCTAACCG;ATCTACGGG;ATCTACGTA;ATCTACGTC;ATCTAGACC;ATCTAGAGA;ATCTAGGCA;ATCTANNNN,NNNTAGATA;ATCTATAGG;ATCTCGAGA;ATCTCGAGG;ATCTCGCCG;ATCTCGCGC;ATCTCGCGG;ATCTCGGGG;ATCTNNNNN;ATGAAAANN;ATGAGACCG;ATGAGACGG;ATGAGATCC;ATGAGATCG;ATGAGCTTN,NNAAGCTCA;ATGAGTGCC;ATGANNNNN;ATGATCGGC;ATGCACACA;ATGCACAGG;ATGCACGCC;ATGCACGGG;ATGCAGATC;ATGCAGCCC;ATGCAGTCC;ATGCATAAC;ATGCATCGG;ATGCATGTC;ATGCATGTG;ATGCCACGG;ATGCCCCCC;ATGCCCGCG;ATGCCCGGC;ATGCCGACG;ATGCCGCCA;ATGCCGCCC;ATGCCGCGC;ATGCCGGCC;ATGCCGGGA;ATGCCGGGC;ATGCCGGGG;ATGCCGTCC;ATGCCGTGC;ATGCCGTGG;ATGCCTAGG;ATGCCTCCC;ATGCCTCGG;ATGCCTGGG;ATGCGAGGG;ATGCGATCA;ATGCGATCC;ATGCGATCG;ATGCGATGC;ATGCGCACC;ATGCGCAGG;ATGCGCCGG;ATGCGCCTC;ATGCGCGCC;ATGCGCGGC;ATGCGCGGG;ATGCGCTCC;ATGCGCTGC;ATGCGCTGG;ATGCGGCCG;ATGCGGCGC;ATGCGGGCC;ATGCGGGGG;ATGCGTACC;ATGCGTCGA;ATGCGTCGG;ATGCTACGG;ATGCTCCGG;ATGGAGATC;ATGGATCCC;ATGGATCCG;ATGGATCGC;ATGGCCACG;ATGGCCAGG;ATGGCCCCC;ATGGCCCGC;ATGGCCCGG;ATGGCCGAC;ATGGCCTAG;ATGGCCTCG;ATGGCGCCC;ATGGCGGCC;ATGGCTAGG;ATGGGAGGG;ATGGGATCC;ATGGGATCG;ATGGGCCCC;ATGGGCCCG;ATGGGCCGA;ATGGGCCGC;ATGGGCCGG;ATGGGCGGC;ATGGGCGTC;ATGGGGCCC;ATGGGGCCG;ATGGGGGCG;ATGGGGGGC;ATGGGGGGG;ATGGGGTCC;ATGGGTACC;ATGGGTACG;ATGGGTCCC;ATGGGTCCG;ATGGNNNNN;ATGGTAGCG;ATGGTCCCC;ATGGTCGGC;ATGNNNNNN;ATGTACAGC;ATGTACCGA;ATGTACCTC;ATGTACCTG;ATGTACGAC;ATGTACGCC;ATGTAGACG;ATGTAGGCC;ATGTAGGGC;ATGTAGGGG;ATGTATACG;ATGTCCAGG;ATGTCCCCG;ATGTCCGGG;ATGTCGACA;ATGTCGCCG;ATGTCGCGC;ATGTCGCGG;ATGTCGGGC;ATGTCGGGG;ATGTCTACC;ATGTCTACG;ATGTCTAGA;ATGTCTAGG;ATGTCTCGG;ATGTGAGAC;ATGTGATCG;ATGTGCAGG;ATGTGCCGG;ATGTGCGAC;ATGTGCGCA;ATGTGCGCC;ATGTGCGGC;ATGTGGTAC;ATGTGTAGG;ATGTGTCGA;ATGTGTGCG;ATNNATGAA,ATTTTCATN,CATNNATGA;ATNNCATTC;ATNNNNNNN;ATTAACGCG;ATTAAGATN,NNATCTTAA,TAAGATNNA;ATTAANNNN;ATTACCGGC;ATTACGCCC;ATTAGGCCG;ATTAGGGGG;ATTAGTCGG;ATTANNNNN;ATTCCCCCG;ATTCCCGGG;ATTCCGGAC;ATTCGATCG;ATTCGCACG;ATTCGCCGG;ATTCGGCCC;ATTCGGCGC;ATTCGGGCC;ATTCNNNNN;ATTCTGCGC;ATTGAGATC;ATTGCCCGG;ATTGCCGGG;ATTGCCNNG;ATTGCGCAC;ATTGCNNGC,TGCNNGCAA;ATTGCTAGN,NNCTAGCAA;ATTGGGCCG;ATTGGGTAC;ATTGGNNNN;ATTGNNNNN;ATTNNNNNN;ATTTAATNN;ATTTANNNN;ATTTNNAAA;ATTTNNNNN;ATTTTCANN;ATTTTNNAA;ATTTTNNNN;ATTTTTCGN;ATTTTTNNA;ATTTTTNNN;ATTTTTTTN;CAAAAAATN;CAAAACNNN;CAAACCCCC;CAAACCCGG;CAAACCGGG;CAAAGTTNN;CAAAGTTTN;CAAANNNNN;CAAATAANN;CAAATANNN;CAACACACC;CAACACAGA;CAACCAGGG;CAACCCACG;CAACCCAGG;CAACCCCCC;CAACCCCGG;CAACCCGAG;CAACCCGCC;CAACCCGGA;CAACCCGGC;CAACCCGGG;CAACCCTAC;CAACCCTCC;CAACCCTCG;CAACCGGCC;CAACCGGGC;CAACCGGGG;CAACCTAAG;CAACCTACG;CAACCTCCG;CAACGAGCC;CAACGAGGC;CAACGATCC;CAACGCCCG;CAACGCGAC;CAACGCGAG;CAACGGCCC;CAACGGCGC;CAACGGGGA;CAACGGGGG;CAACGTACC;CAACGTCCC;CAACTAGCG;CAACTCGCG;CAACTCGGG;CAAGAAAAN;CAAGATNNN;CAAGCCCCG;CAAGCCGCC;CAAGCCGGG;CAAGCCTGG;CAAGCGTCC;CAAGCTAGG;CAAGCTCGA;CAAGGATCC;CAAGGATCG;CAAGGGAGG;CAAGGGATC;CAAGGGCCC;CAAGGGGCC;CAAGGGGCG;CAAGGGTGC;CAAGGTACG;CAAGTCGGG;CAAGTTNNN;CAANNNNNN;CAATCGATC;CAATCGGGG;CAATCNNNN;CAATNNNNN;CACAACGGG;CACAACTAG;CACACAACC;CACACACAC;CACACACCC;CACACACCG;CACACACGC;CACACACTA;CACACACTG;CACACAGCG;CACACAGGA;CACACAGGC;CACACAGGG;CACACAGTA;CACACATAG;CACACATCG;CACACCCCC;CACACCCCG;CACACCCGG;CACACCCTG;CACACCGAC;CACACCGCG;CACACCGGA;CACACCGGC;CACACCTAG;CACACCTCC;CACACCTCG;CACACGAGG;CACACGCAA;CACACGCAC;CACACGCCG;CACACGCGG;CACACGGAG;CACACGGCC;CACACGGCG;CACACGTCA;CACACTAAG;CACACTACC;CACACTACG;CACACTAGG;CACACTCCC;CACACTCGC;CACACTCTA;CACACTCTC;CACACTGCG;CACACTGGA;CACACTGGG;CACACTGTG;CACAGACGC;CACAGAGAC;CACAGAGCG;CACAGAGGA;CACAGAGGC;CACAGAGTG;CACAGATCC;CACAGCACG;CACAGCCCG;CACAGCCGA;CACAGCCGG;CACAGCGCG;CACAGCGGC;CACAGCGGG;CACAGGCCC;CACAGGGCA;CACAGGGGG;CACAGGGTG;CACAGTACA;CACAGTCTA;CACAGTGCA;CACAGTGCC;CACAGTGCG;CACAGTGGC;CACATAACA;CACATACGA;CACATAGCA;CACATAGGG;CACATCCCG;CACATCCGA;CACATCCGG;CACATCGGC;CACATCGGG;CACATGCCG;CACATGTCG;CACCACTCC;CACCACTGG;CACCAGATC;CACCAGGGC;CACCCACCC;CACCCACCG;CACCCACGC;CACCCACGG;CACCCAGGC;CACCCCAGG;CACCCCCAG;CACCCCCCC;CACCCCCCG;CACCCCCGA;CACCCCCGC;CACCCCGAC;CACCCCGAG;CACCCCGCA;CACCCCGCC;CACCCCGCG;CACCCCGTA;CACCCCGTG;CACCCCTAG;CACCCCTCC;CACCCCTCG;CACCCCTGG;CACCCGACA;CACCCGACC;CACCCGACG;CACCCGAGC;CACCCGAGG;CACCCGATC;CACCCGCCA;CACCCGCCC;CACCCGCCG;CACCCGCGC;CACCCGCGG;CACCCGCTC;CACCCGGAC;CACCCGGAG;CACCCGGCC;CACCCGGCG;CACCCGGGA;CACCCGGGG;CACCCGGTA;CACCCGGTG;CACCCTAAC;CACCCTAAG;CACCCTACA;CACCCTACG;CACCCTAGC;CACCCTAGG;CACCCTATA;CACCCTATC;CACCCTATG;CACCCTCCC;CACCCTCCG;CACCCTCGA;CACCCTGCA;CACCCTGCG;CACCCTGGA;CACCCTGGG;CACCCTGTA;CACCGACGG;CACCGACTC;CACCGAGAG;CACCGAGGC;CACCGAGGG;CACCGATCC;CACCGATCG;CACCGCACA;CACCGCACC;CACCGCCCC;CACCGCCGA;CACCGCCGG;CACCGCCTC;CACCGCGAC;CACCGCGAG;CACCGCGCC;CACCGCGGA;CACCGCGGG;CACCGCTAG;CACCGGAAG;CACCGGACC;CACCGGACG;CACCGGAGG;CACCGGATA;CACCGGCCC;CACCGGCGA;CACCGGCGC;CACCGGCTC;CACCGGGCC;CACCGGGCG;CACCGGGGG;CACCGGTGA;CACCGGTGC;CACCGTACG;CACCGTAGG;CACCGTCCC;CACCGTCCG;CACCGTCGC;CACCGTGCC;CACCGTTCG;CACCNNNNN;CACCTAACG;CACCTACGA;CACCTAGGC;CACCTCAGG;CACCTCCCC;CACCTCCCG;CACCTCCGA;CACCTCCGG;CACCTCGAC;CACCTCGAG;CACCTCGCC;CACCTCGCG;CACCTCGGC;CACCTCGGG;CACCTCGTC;CACCTCTCG;CACCTGGCC;CACCTGGGG;CACCTTAGG;CACCTTCCC;CACGAAACC;CACGACAGG;CACGACCCG;CACGACCGG;CACGACGCG;CACGAGACG;CACGAGATC;CACGAGGAC;CACGAGGCC;CACGAGGCG;CACGAGGGG;CACGAGTCC;CACGATACG;CACGATCCC;CACGATCGC;CACGATCGG;CACGATCTC;CACGCAACC;CACGCACAG;CACGCACCC;CACGCACCG;CACGCACGG;CACGCAGAG;CACGCAGCC;CACGCAGGG;CACGCATCC;CACGCCCCC;CACGCCCCG;CACGCCCGA;CACGCCGAA;CACGCCGAC;CACGCCGAG;CACGCCGCA;CACGCCGGG;CACGCCGTG;CACGCCTAC;CACGCCTAG;CACGCCTCA;CACGCCTCC;CACGCCTCG;CACGCGACC;CACGCGACG;CACGCGAGG;CACGCGGCA;CACGCGGCG;CACGCGGGA;CACGCGGGC;CACGCGGGG;CACGCGTCC;CACGCGTCG;CACGCGTGG;CACGCGTTA;CACGCTAAG;CACGCTACA;CACGCTACC;CACGCTACG;CACGCTAGC;CACGCTAGG;CACGCTATC;CACGCTCGA;CACGCTGAG;CACGCTGCG;CACGCTGGC;CACGCTGTA;CACGGACCC;CACGGACCG;CACGGACGC;CACGGACGG;CACGGAGAG;CACGGAGGC;CACGGAGTA;CACGGAGTC;CACGGATCC;CACGGATCG;CACGGCACA;CACGGCAGC;CACGGCATC;CACGGCATG;CACGGCCCC;CACGGCCGA;CACGGCCTA;CACGGCCTC;CACGGCGAG;CACGGCGCC;CACGGCGCG;CACGGCGGG;CACGGCGTA;CACGGCTCG;CACGGGAAC;CACGGGACC;CACGGGACG;CACGGGAGA;CACGGGAGG;CACGGGATC;CACGGGCCG;CACGGGCGG;CACGGGCTG;CACGGGGAC;CACGGGGAG;CACGGGGCG;CACGGGGGC;CACGGGGGG;CACGGGGTA;CACGGGGTC;CACGGGTAC;CACGGGTAG;CACGGGTCC;CACGGGTCG;CACGGTACG;CACGGTCGG;CACGGTGCG;CACGGTGGC;CACGGTGTC;CACGGTTCG;CACGTAACG;CACGTACCG;CACGTAGAG;CACGTAGCA;CACGTAGCG;CACGTAGGA;CACGTAGTA;CACGTAGTC;CACGTATAC;CACGTCAGA;CACGTCGGG;CACGTCTAC;CACGTCTCA;CACGTCTCC;CACGTCTCG;CACGTCTGC;CACGTGATC;CACGTGGCC;CACGTGGGC;CACGTGTGC;CACGTTAGC;CACNNNNNN;CACTAAGCC;CACTACATG;CACTACCCC;CACTACCCG;CACTACCTC;CACTACGCA;CACTACGCG;CACTACGGG;CACTACGTC;CACTACTCC;CACTAGAGG;CACTAGATC;CACTAGCCG;CACTAGCGC;CACTAGGCC;CACTAGGCG;CACTAGGGA;CACTAGGGG;CACTAGTGC;CACTATACG;CACTATGCG;CACTATGGG;CACTCACCG;CACTCAGCC;CACTCCCCA;CACTCCCCG;CACTCCCGA;CACTCCCGC;CACTCCGCA;CACTCCGCG;CACTCCGGG;CACTCGACA;CACTCGACG;CACTCGAGA;CACTCGAGG;CACTCGCGC;CACTCGCGG;CACTCGGCC;CACTCGGCG;CACTCGGGC;CACTCGGTA;CACTCTAGA;CACTCTAGG;CACTCTCCC;CACTCTCCG;CACTCTGGG;CACTGAGAC;CACTGAGTC;CACTGATCC;CACTGCACG;CACTGCAGA;CACTGCCGA;CACTGCCGC;CACTGCCGG;CACTGCGAG;CACTGCGCG;CACTGCGGA;CACTGCGGG;CACTGCGTA;CACTGCGTC;CACTGGCGC;CACTGGGCC;CACTGGTAG;CACTGTGCA;CACTGTGCG;CACTGTGGC;CACTTAGGC;CACTTCGAA;CACTTNNNN;CAGAACGGC;CAGAANNNN;CAGAATNNC;CAGACACGG;CAGACAGCG;CAGACCAGG;CAGACCCCC;CAGACCGCA;CAGACCGGA;CAGACCGGG;CAGACCTCC;CAGACCTGG;CAGACGAGA;CAGACGCCC;CAGACGCGG;CAGACGGAG;CAGACGGGA;CAGACGGGC;CAGACGTAG;CAGACGTGC;CAGACGTGG;CAGACTAAC;CAGACTAGA;CAGACTCCC;CAGACTCGC;CAGAGACCC;CAGAGACCG;CAGAGACGG;CAGAGAGTC;CAGAGATCC;CAGAGATCG;CAGAGCCGG;CAGAGCGGG;CAGAGGACC;CAGAGGCGC;CAGAGGGCG;CAGAGGGTC;CAGAGGTAC;CAGAGGTGC;CAGAGTACC;CAGAGTCCC;CAGAGTCGA;CAGAGTGCC;CAGATCACA;CAGATCACC;CAGATCACG;CAGATCAGC;CAGATCCCA;CAGATCCCC;CAGATCCCG;CAGATCCGA;CAGATCCGC;CAGATCCGG;CAGATCGAG;CAGATCGCA;CAGATCGCG;CAGATCGGA;CAGATCGGC;CAGATCGGG;CAGATCGTC;CAGATCTAA;CAGATCTAG;CAGATCTCC;CAGATCTCG;CAGATCTGC;CAGATCTGG;CAGATGGGC;CAGCAAANN,NTTTGCTGA;CAGCACGGC;CAGCATACG;CAGCATGCC;CAGCCAGGA;CAGCCAGGC;CAGCCCACC;CAGCCCACG;CAGCCCAGG;CAGCCCCCG;CAGCCCCGA;CAGCCCCGC;CAGCCCCGG;CAGCCCGAC;CAGCCCGAG;CAGCCCGCC;CAGCCCGCG;CAGCCCGGC;CAGCCCGGG;CAGCCCTGG;CAGCCGACC;CAGCCGAGA;CAGCCGATC;CAGCCGCCC;CAGCCGCCG;CAGCCGCGA;CAGCCGCGC;CAGCCGGCC;CAGCCGGCG;CAGCCGGGG;CAGCCTACG;CAGCCTAGG;CAGCCTCGG;CAGCCTGCG;CAGCCTGGA;CAGCGAACC;CAGCGAGAG;CAGCGATCC;CAGCGATCG;CAGCGCACA;CAGCGCAGA;CAGCGCAGC;CAGCGCATA;CAGCGCATG;CAGCGCCGA;CAGCGCCGC;CAGCGCCGG;CAGCGCGAC;CAGCGCGCC;CAGCGCGGC;CAGCGCGGG;CAGCGCGTA;CAGCGCTAC;CAGCGCTGC;CAGCGCTGG;CAGCGGATC;CAGCGGCCC;CAGCGGGCC;CAGCGGGGC;CAGCGGTCC;CAGCGGTGC;CAGCGTACC;CAGCGTACG;CAGCGTCCC;CAGCGTCGG;CAGCGTGCA;CAGCGTGCC;CAGCGTGCG;CAGCGTGGC;CAGCGTGTA;CAGCGTGTC;CAGCNNNNN;CAGCTAGAC;CAGCTCGGC;CAGCTCGGG;CAGCTTAAG;CAGCTTAGG;CAGGACCGC;CAGGACCGG;CAGGACGCC;CAGGACGCG;CAGGACGGC;CAGGACTCG;CAGGAGGCA;CAGGAGGCC;CAGGATCCG;CAGGATCGA;CAGGATCGG;CAGGATCTA;CAGGATCTC;CAGGCAACC;CAGGCACAC;CAGGCACGG;CAGGCAGAG;CAGGCAGCC;CAGGCAGTC;CAGGCCACG;CAGGCCAGG;CAGGCCCAG;CAGGCCCCC;CAGGCCCGA;CAGGCCCGC;CAGGCCCGG;CAGGCCCTC;CAGGCCGAC;CAGGCCGCA;CAGGCCGCC;CAGGCCGCG;CAGGCCGGA;CAGGCCGGC;CAGGCCGGG;CAGGCCGTA;CAGGCCTAC;CAGGCCTCC;CAGGCCTCG;CAGGCCTGC;CAGGCCTGG;CAGGCGACC;CAGGCGACG;CAGGCGATC;CAGGCGCCC;CAGGCGCCG;CAGGCGCGC;CAGGCGCTA;CAGGCGGCA;CAGGCGGCC;CAGGCGGGC;CAGGCGTCC;CAGGCGTCG;CAGGCTAAG;CAGGCTAGC;CAGGCTAGG;CAGGCTCCC;CAGGCTCCG;CAGGCTCGA;CAGGCTTCC;CAGGCTTCG;CAGGGAACC;CAGGGAACG;CAGGGAAGC;CAGGGAAGG;CAGGGACCA;CAGGGACCC;CAGGGACCG;CAGGGACGC;CAGGGAGCG;CAGGGAGGG;CAGGGATCA;CAGGGATCC;CAGGGATCG;CAGGGCACA;CAGGGCACG;CAGGGCCCA;CAGGGCCCG;CAGGGCCGA;CAGGGCCGC;CAGGGCCGG;CAGGGCCTA;CAGGGCCTC;CAGGGCGAC;CAGGGCGAG;CAGGGCGCA;CAGGGCGCC;CAGGGCGGC;CAGGGCGGG;CAGGGCTCA;CAGGGCTCG;CAGGGCTGC;CAGGGGACG;CAGGGGAGA;CAGGGGAGC;CAGGGGAGG;CAGGGGATC;CAGGGGCCC;CAGGGGGCC;CAGGGGGCG;CAGGGGGGA;CAGGGGGGC;CAGGGGGGG;CAGGGGGTA;CAGGGGGTC;CAGGGGTGC;CAGGGGTGG;CAGGGTACC;CAGGGTAGA;CAGGGTCCG;CAGGGTCGC;CAGGGTGAC;CAGGGTGCA;CAGGGTGCC;CAGGGTGGC;CAGGGTGGG;CAGGGTTGC;CAGGNNNNN;CAGGTACCC;CAGGTACGC;CAGGTAGCG;CAGGTAGGC;CAGGTATAC;CAGGTATAG;CAGGTATCC;CAGGTCCCC;CAGGTCCCG;CAGGTCCGC;CAGGTCCGG;CAGGTCGAC;CAGGTCGCC;CAGGTCGGG;CAGGTCTAC;CAGGTGCCC;CAGGTTAGG;CAGNNNNNN;CAGTACACA;CAGTACACC;CAGTACCCC;CAGTACCCG;CAGTACCGG;CAGTACCTC;CAGTACGCC;CAGTACGCG;CAGTACGGC;CAGTACGGG;CAGTAGACC;CAGTAGACG;CAGTANNNN;CAGTATACC;CAGTATGCG;CAGTCACCG;CAGTCCACG;CAGTCCCCC;CAGTCCCCG;CAGTCCCGG;CAGTCCCTC;CAGTCCGGA;CAGTCCGGG;CAGTCCTGG;CAGTCGAGG;CAGTCGATC;CAGTCGCGC;CAGTCGGCA;CAGTCGTCC;CAGTCTACA;CAGTCTACG;CAGTCTAGC;CAGTCTCCC;CAGTCTCCG;CAGTCTCGC;CAGTCTCGG;CAGTCTGGC;CAGTCTGGG;CAGTGAGGC;CAGTGATCG;CAGTGCACA;CAGTGCACG;CAGTGCCAG;CAGTGCCGG;CAGTGCCTA;CAGTGCCTC;CAGTGCGAC;CAGTGCGAG;CAGTGCGCC;CAGTGCGGC;CAGTGCGGG;CAGTGCTGG;CAGTGGACA;CAGTGGACG;CAGTGGAGG;CAGTGGCCC;CAGTGGGGG;CAGTGGTGC;CAGTGTACG;CAGTGTATA;CAGTGTCGG;CAGTGTCTC;CAGTGTGCC;CAGTGTGCG;CAGTGTGGA;CAGTTACGC;CANNNNNNN;CATAATGCN;CATACACGA;CATACACGC;CATACACGG;CATACACTC;CATACAGGG;CATACATAC;CATACCCCC;CATACCCCG;CATACCCGG;CATACCCTC;CATACCGAG;CATACCGGA;CATACCGGG;CATACCTAG;CATACGACC;CATACGAGA;CATACGCCC;CATACGCCG;CATACGGCG;CATACGTCG;CATACTACA;CATACTACC;CATAGACGC;CATAGATCA;CATAGATCG;CATAGCGCG;CATAGCGGG;CATAGGAAG;CATAGGACG;CATAGGATC;CATAGGCGG;CATAGGGCC;CATAGGGCG;CATAGGGTA;CATAGGGTC;CATAGGTCG;CATAGGTGC;CATAGTCCG;CATAGTGCG;CATATACCG;CATATAGGG;CATATATGC;CATATCCGG;CATATGAGG;CATATGCAG;CATATGCCG;CATATGCGA;CATCACNNG;CATCCAGGC;CATCCCGGG;CATCCGATC;CATCCGCCG;CATCCGCGA;CATCCGCGC;CATCCGGAC;CATCCGGCC;CATCCGGGA;CATCCGGGC;CATCCGGGG;CATCCGTGG;CATCCTAAC;CATCCTACG;CATCCTAGC;CATCCTAGG;CATCCTATC;CATCCTCCG;CATCCTCGC;CATCCTGGA;CATCCTGGC;CATCGAGCG;CATCGATCC;CATCGCCGA;CATCGCGCC;CATCGCGCG;CATCGCGGG;CATCGGATC;CATCGGCCC;CATCGGCGA;CATCGGCGC;CATCGGGCC;CATCGGGGG;CATCGTGCG;CATCNNNNN;CATCTAGAG;CATCTCGCG;CATGAGACG;CATGAGATC;CATGAGGCC;CATGATCCC;CATGATCGA;CATGATCGG;CATGATCTC;CATGCAGCG;CATGCAGGG;CATGCATCG;CATGCCGGG;CATGCCTAC;CATGCCTCG;CATGCGACC;CATGCGATC;CATGCGCGC;CATGCGCGG;CATGCGGCC;CATGCGGCG;CATGCGTAG;CATGCTACG;CATGCTCCG;CATGCTCGG;CATGCTGCC;CATGGATCA;CATGGGCCC;CATGGGCGC;CATGGGCGG;CATGGGGCC;CATGGGGGG;CATGGGTCG;CATGGTCGG;CATGTACCC;CATGTACGG;CATGTAGGG;CATGTCCCG;CATGTCCGG;CATGTCGAC;CATGTCGAG;CATGTCGCC;CATGTCGGA;CATGTCGGG;CATGTCTCG;CATGTGATC;CATGTGCGG;CATGTGGCC;CATGTGGGG;CATNNNNNN;CATTCGAAG;CATTCGGGA;CATTCTAGG;CATTGGGCC;CATTNNNNN;CCAAACCGG;CCAACACAC;CCAACCGGG;CCAACCTCG;CCAACGGGG;CCAACGTAC;CCAACGTCG;CCAAGGATC;CCAANNNNN;CCAATAGAC;CCAATCGGG;CCACACACG;CCACACCCC;CCACACCCG;CCACACCGG;CCACACCTC;CCACACGGA;CCACACTCC;CCACACTGC;CCACACTGG;CCACAGGGC;CCACAGTGC;CCACATGCC;CCACATGTA;CCACCACAC;CCACCCAGG;CCACCCCCC;CCACCCCCG;CCACCCCGA;CCACCCCGC;CCACCCCTA;CCACCCGAC;CCACCCGAG;CCACCCGCC;CCACCCGCG;CCACCCGGA;CCACCCGGG;CCACCCGTC;CCACCCTAG;CCACCCTCG;CCACCCTGC;CCACCCTTC;CCACCGATC;CCACCGCGC;CCACCGCTC;CCACCGGAG;CCACCGGCC;CCACCGGCG;CCACCGGGC;CCACCGGGG;CCACCGGTC;CCACCGTCC;CCACCTCGC;CCACCTCGG;CCACCTGGC;CCACGACAG;CCACGATCG;CCACGATGC;CCACGCACC;CCACGCAGC;CCACGCCAC;CCACGCCAG;CCACGCCCG;CCACGCCGA;CCACGCCGC;CCACGCCGG;CCACGCCTA;CCACGCCTC;CCACGCGAC;CCACGCGAG;CCACGCGGA;CCACGCGGG;CCACGCGTC;CCACGCTAC;CCACGCTCC;CCACGCTCG;CCACGCTGC;CCACGGACC;CCACGGAGC;CCACGGAGG;CCACGGATC;CCACGGCAC;CCACGGCCG;CCACGGCGC;CCACGGCGG;CCACGGGAC;CCACGGGCA;CCACGGGCC;CCACGGGGC;CCACGGGGG;CCACGGGTC;CCACGGTAC;CCACGTAGG;CCACGTCTC;CCACGTGGC;CCACGTGGG;CCACGTTAG;CCACTAACG;CCACTACAG;CCACTACCC;CCACTACGC;CCACTACTC;CCACTAGAC;CCACTAGCG;CCACTAGGG;CCACTAGTC;CCACTATGC;CCACTCCCC;CCACTCCGC;CCACTCGCG;CCACTCGGG;CCACTCTCG;CCACTGCAC;CCACTGCAG;CCACTGCGA;CCACTGCGC;CCACTGCGG;CCACTGGCG;CCACTGGGC;CCACTGGGG;CCACTGTCG;CCACTTCGA;CCAGACAAC;CCAGACAGA;CCAGACCCC;CCAGACCGG;CCAGACGGG;CCAGACTAG;CCAGACTGC;CCAGAGTGA;CCAGATCAC;CCAGATCCC;CCAGATCGC;CCAGATCGG;CCAGATCTA;CCAGATCTC;CCAGATTAG;CCAGCACAC;CCAGCACAG;CCAGCATAC;CCAGCCCAG;CCAGCCCCG;CCAGCCCGG;CCAGCCGCC;CCAGCCGCG;CCAGCCGGG;CCAGCCTCG;CCAGCGAGC;CCAGCGATC;CCAGCGCAC;CCAGCGCAG;CCAGCGCCG;CCAGCGCGA;CCAGCGTAC;CCAGCGTCG;CCAGCTTAG;CCAGGAAAG;CCAGGAAGC;CCAGGACCG;CCAGGACGC;CCAGGACTC;CCAGGAGAC;CCAGGAGGC;CCAGGAGGG;CCAGGATAC;CCAGGATCC;CCAGGATCG;CCAGGATGG;CCAGGCACA;CCAGGCACC;CCAGGCACG;CCAGGCAGA;CCAGGCAGC;CCAGGCAGG;CCAGGCCCG;CCAGGCCGA;CCAGGCCGC;CCAGGCCGG;CCAGGCCTC;CCAGGCGAC;CCAGGCGAG;CCAGGCGCC;CCAGGCGCG;CCAGGCGGC;CCAGGCGGG;CCAGGCTAA;CCAGGCTAC;CCAGGCTAG;CCAGGCTCC;CCAGGCTCG;CCAGGCTGC;CCAGGGACC;CCAGGGACG;CCAGGGAGC;CCAGGGAGG;CCAGGGATC;CCAGGGCAG;CCAGGGCCG;CCAGGGCGC;CCAGGGGAC;CCAGGGGAG;CCAGGGGCC;CCAGGGGCG;CCAGGGGGG;CCAGGGGTC;CCAGGGTAA;CCAGGGTAC;CCAGGGTCC;CCAGGGTCG;CCAGGGTGC;CCAGGTAAC;CCAGGTACC;CCAGGTAGG;CCAGGTCGC;CCAGGTCGG;CCAGGTTAG;CCAGTACCC;CCAGTAGGG;CCAGTATAC;CCAGTCCGG;CCAGTGCAC;CCAGTGCCG;CCAGTGCGA;CCAGTGCGC;CCAGTGCGG;CCAGTGGAG;CCAGTGGGC;CCAGTGTAC;CCAGTGTCC;CCAGTGTGC;CCANNNNNN;CCATACACG;CCATACCCG;CCATACCTC;CCATACGCC;CCATACTAG;CCATAGGCC;CCATAGGGC;CCATAGTGC;CCATATGCC;CCATCCCCG;CCATCCGCC;CCATCCGGG;CCATCCTAG;CCATCCTCG;CCATCCTGC;CCATCGACG;CCATCGAGG;CCATCGGGG;CCATCGTGC;CCATCTAGC;CCATCTGCG;CCATGACGC;CCATGAGAC;CCATGCCGG;CCATGCGAG;CCATGCGCG;CCATGCTAC;CCATGGACG;CCATGGATC;CCATGGCCC;CCATGGCGG;CCATGGGTC;CCATGGTAC;CCATGTACC;CCATGTCGC;CCCAACCGG;CCCAACGCA;CCCAACGCG;CCCAAGACG;CCCAAGGGC;CCCACACCC;CCCACAGCC;CCCACAGCG;CCCACAGGG;CCCACCCCC;CCCACCCCG;CCCACCCGC;CCCACCCTA;CCCACCGCC;CCCACCGGG;CCCACGACA;CCCACGACG;CCCACGAGG;CCCACGCAG;CCCACGCCC;CCCACGCCG;CCCACGCGG;CCCACGCTA;CCCACGCTC;CCCACGGAC;CCCACGGAG;CCCACGGCC;CCCACGGCG;CCCACGGGA;CCCACGGGC;CCCACGGGG;CCCACGGTA;CCCACTACC;CCCACTAGA;CCCACTAGG;CCCACTGGC;CCCACTGGG;CCCAGAGAC;CCCAGAGGC;CCCAGATAG;CCCAGATCG;CCCAGCCTA;CCCAGGACA;CCCAGGACG;CCCAGGATC;CCCAGGCAG;CCCAGGCCA;CCCAGGCCC;CCCAGGCCG;CCCAGGCGC;CCCAGGCTA;CCCAGGCTC;CCCAGGGAG;CCCAGGGGA;CCCAGGGGC;CCCAGGGTC;CCCAGGTAG;CCCAGTACG;CCCAGTCGA;CCCAGTGCG;CCCAGTGTC;CCCANNNNN;CCCATACGG;CCCATACTC;CCCATAGGG;CCCATCCAC;CCCATCCGC;CCCATCCTA;CCCATCCTC;CCCATCGAC;CCCATCGAG;CCCATCTAG;CCCATGAGA;CCCATGATC;CCCATGCCA;CCCATGCGA;CCCATGCGC;CCCATGGGA;CCCATGGGC;CCCATGGGG;CCCCAACGC;CCCCACACA;CCCCACACG;CCCCACAGA;CCCCACCCC;CCCCACCCG;CCCCACCGC;CCCCACGCC;CCCCACGCG;CCCCACGGC;CCCCACGGG;CCCCAGATC;CCCCAGCGA;CCCCAGCGC;CCCCAGGCC;CCCCAGGGC;CCCCAGGGG;CCCCAGTAC;CCCCATACG;CCCCATCCG;CCCCATGCG;CCCCCAACG;CCCCCACAG;CCCCCACGC;CCCCCACGG;CCCCCACTA;CCCCCAGAC;CCCCCAGGA;CCCCCAGGG;CCCCCATCG;CCCCCATGC;CCCCCCAAC;CCCCCCAAG;CCCCCCACG;CCCCCCAGC;CCCCCCATC;CCCCCCCAC;CCCCCCCAG;CCCCCCCCA;CCCCCCCCC;CCCCCCCCG;CCCCCCCGA;CCCCCCCGC;CCCCCCCGG;CCCCCCCTA;CCCCCCCTC;CCCCCCGAA;CCCCCCGAC;CCCCCCGAG;CCCCCCGCA;CCCCCCGCC;CCCCCCGCG;CCCCCCGGA;CCCCCCGGC;CCCCCCGGG;CCCCCCGTA;CCCCCCGTC;CCCCCCTAA;CCCCCCTAG;CCCCCCTCA;CCCCCCTCC;CCCCCCTCG;CCCCCCTGA;CCCCCCTGC;CCCCCGACA;CCCCCGAGA;CCCCCGAGC;CCCCCGAGG;CCCCCGATC;CCCCCGCAA;CCCCCGCAG;CCCCCGCCC;CCCCCGCCG;CCCCCGCGA;CCCCCGCGC;CCCCCGCGG;CCCCCGGAC;CCCCCGGAG;CCCCCGGCC;CCCCCGGCG;CCCCCGGGC;CCCCCGGTC;CCCCCGTAC;CCCCCGTAG;CCCCCGTCC;CCCCCGTCG;CCCCCGTGC;CCCCCGTTC;CCCCCTAAG;CCCCCTACC;CCCCCTACG;CCCCCTAGC;CCCCCTAGG;CCCCCTCAC;CCCCCTCAG;CCCCCTCCC;CCCCCTCCG;CCCCCTCGC;CCCCCTCTC;CCCCCTGAG;CCCCCTGCA;CCCCCTGGA;CCCCCTGGC;CCCCCTGTA;CCCCCTTAG;CCCCCTTCC;CCCCCTTTN,CCCCTTTNN;CCCCGACAG;CCCCGACCC;CCCCGACCG;CCCCGACGC;CCCCGACTA;CCCCGACTC;CCCCGAGAC;CCCCGAGCA;CCCCGAGCC;CCCCGAGCG;CCCCGAGGA;CCCCGAGGC;CCCCGAGGG;CCCCGAGTA;CCCCGATCC;CCCCGATCG;CCCCGATGC;CCCCGCAAG;CCCCGCACA;CCCCGCAGC;CCCCGCAGG;CCCCGCATA;CCCCGCCAC;CCCCGCCAG;CCCCGCCCA;CCCCGCCCC;CCCCGCCCG;CCCCGCCGA;CCCCGCCGC;CCCCGCCTA;CCCCGCGAC;CCCCGCGAG;CCCCGCGCA,CCGTCGATC;CCCCGCGCC;CCCCGCGGA,CCGCGGGGC;CCCCGCGGG;CCCCGCGTA;CCCCGCGTC;CCCCGCTAG;CCCCGCTCG;CCCCGCTGC;CCCCGCTTA;CCCCGGACA;CCCCGGACG;CCCCGGAGA;CCCCGGAGC;CCCCGGAGG;CCCCGGATA;CCCCGGATC;CCCCGGCAC;CCCCGGCAG;CCCCGGCCA;CCCCGGCCC;CCCCGGCCG;CCCCGGCGA;CCCCGGCGC;CCCCGGCGG;CCCCGGCTA;CCCCGGCTC;CCCCGGGAA;CCCCGGGAG;CCCCGGGCA;CCCCGGGCC;CCCCGGGCG;CCCCGGGTC;CCCCGGTAG;CCCCGGTCC;CCCCGGTCG;CCCCGGTGA;CCCCGGTGC;CCCCGGTTA;CCCCGGTTC;CCCCGTACC;CCCCGTACG;CCCCGTAGC;CCCCGTAGG;CCCCGTATA;CCCCGTCCC;CCCCGTCCG;CCCCGTCGC;CCCCGTCGG;CCCCGTCTA;CCCCGTGCA;CCCCGTGCC;CCCCGTGGA;CCCCGTGGC;CCCCGTGTA;CCCCGTGTC;CCCCGTTAC;CCCCGTTAG;CCCCGTTCG;CCCCTAACA;CCCCTAACG;CCCCTAAGC;CCCCTACAC;CCCCTACCC;CCCCTACGA;CCCCTACGC;CCCCTACTC;CCCCTAGAC;CCCCTAGCA;CCCCTAGCC;CCCCTAGCG;CCCCTAGGA;CCCCTAGGC;CCCCTAGGG;CCCCTAGTC;CCCCTATAG;CCCCTATAN,CCCTATANN;CCCCTATCC;CCCCTATCG;CCCCTCACG;CCCCTCCCA;CCCCTCCCC;CCCCTCCCG;CCCCTCCGA;CCCCTCCGC;CCCCTCCGG;CCCCTCGAC;CCCCTCGGC;CCCCTCGGG;CCCCTCGTC;CCCCTCTAG;CCCCTCTCC;CCCCTGACC;CCCCTGATC;CCCCTGCGC;CCCCTGCGG;CCCCTGGCC;CCCCTGGGC;CCCCTGGTA;CCCCTGGTC;CCCCTGTAG;CCCCTGTGC;CCCCTTACG;CCCCTTCCC;CCCCTTTCG;CCCGAACCG;CCCGAACGC;CCCGAACGG;CCCGAAGAG;CCCGAAGCC;CCCGAAGCG;CCCGAATAC;CCCGAATAG;CCCGAATCC;CCCGAATCG;CCCGAATTC;CCCGACACA;CCCGACACC;CCCGACACG;CCCGACAGC;CCCGACATA;CCCGACCAC;CCCGACCCA;CCCGACCCC;CCCGACCGA;CCCGACCGC;CCCGACCGG;CCCGACGCA;CCCGACGCC;CCCGACGCG;CCCGACGGA;CCCGACGGC;CCCGACGGG;CCCGACGTA;CCCGACTAC;CCCGACTAG;CCCGACTCC;CCCGACTCG;CCCGAGACC;CCCGAGACG;CCCGAGAGC;CCCGAGATC;CCCGAGCAG;CCCGAGCCG;CCCGAGCGA;CCCGAGCGC;CCCGAGCGG;CCCGAGGCA;CCCGAGGGA;CCCGAGGGC;CCCGAGGTA;CCCGAGTAC;CCCGAGTAG;CCCGAGTCC;CCCGAGTCG;CCCGAGTGC;CCCGAGTTA;CCCGAGTTC;CCCGATACA;CCCGATCAC;CCCGATCAG;CCCGATCCA;CCCGATCCC;CCCGATCCG;CCCGATCGA;CCCGATCGC;CCCGATCTA;CCCGATCTC;CCCGATGAG;CCCGATGCC;CCCGATGCG;CCCGATGGC;CCCGATGTA;CCCGCACAC;CCCGCACAG;CCCGCACCC;CCCGCACCG;CCCGCACGC;CCCGCACGG;CCCGCACTC;CCCGCAGTA;CCCGCATAG;CCCGCATCC;CCCGCATCG;CCCGCATGC;CCCGCCACA;CCCGCCAGC;CCCGCCAGG;CCCGCCCAG;CCCGCCCCC;CCCGCCCGA;CCCGCCCGC;CCCGCCCGG;CCCGCCCTA;CCCGCCCTC;CCCGCCGAC;CCCGCCGAG;CCCGCCGCA;CCCGCCGCC;CCCGCCGGA;CCCGCCGGC;CCCGCCGGG;CCCGCCGTA;CCCGCCGTC;CCCGCCTAA;CCCGCCTAC;CCCGCCTAG;CCCGCCTCC;CCCGCCTCG;CCCGCCTGC;CCCGCCTTC;CCCGCGACC;CCCGCGAGA;CCCGCGAGG;CCCGCGATC;CCCGCGCAA;CCCGCGCCA;CCCGCGCCC;CCCGCGCCG;CCCGCGCGA;CCCGCGCGC;CCCGCGCTA;CCCGCGCTC;CCCGCGGAC;CCCGCGGCA;CCCGCGGGA;CCCGCGGTA;CCCGCGGTC;CCCGCGTAG;CCCGCGTCC;CCCGCGTCG;CCCGCGTGA;CCCGCGTGC;CCCGCGTTA;CCCGCTAAC;CCCGCTACA;CCCGCTACC;CCCGCTACG;CCCGCTAGA;CCCGCTAGC;CCCGCTATC;CCCGCTCCC;CCCGCTCCG;CCCGCTCGC;CCCGCTCGG;CCCGCTGAC;CCCGCTGCG;CCCGCTGTC;CCCGCTTAA;CCCGCTTAG;CCCGGAACC;CCCGGAACG;CCCGGAAGA;CCCGGAAGC;CCCGGAAGG;CCCGGACAC;CCCGGACAG;CCCGGACCC;CCCGGACGA;CCCGGACGC,CCCGGTAGG;CCCGGACGG;CCCGGACTA;CCCGGACTC;CCCGGAGAA;CCCGGAGAC;CCCGGAGAG;CCCGGAGCC;CCCGGAGCG;CCCGGAGGA;CCCGGAGGC;CCCGGAGTA;CCCGGAGTC;CCCGGATAC;CCCGGATAG;CCCGGATCA;CCCGGATCC;CCCGGATGA;CCCGGATGC;CCCGGATTA;CCCGGCAAG;CCCGGCACA;CCCGGCACC;CCCGGCAGC;CCCGGCAGG;CCCGGCATA;CCCGGCATC;CCCGGCCAA;CCCGGCCAC;CCCGGCCCA;CCCGGCCCC;CCCGGCCGC;CCCGGCCTA;CCCGGCCTC;CCCGGCGAC;CCCGGCGAG;CCCGGCGCC;CCCGGCGCG;CCCGGCGGA;CCCGGCGGC;CCCGGCGTC;CCCGGCTAA;CCCGGCTAC;CCCGGCTCC;CCCGGCTCG;CCCGGCTGA;CCCGGCTGC;CCCGGCTTC;CCCGGGAAA;CCCGGGAAG;CCCGGGACA;CCCGGGACG;CCCGGGAGA;CCCGGGAGC;CCCGGGAGG;CCCGGGATC;CCCGGGCAA;CCCGGGCAC;CCCGGGCAG;CCCGGGCCG;CCCGGGCGA;CCCGGGCGC;CCCGGGCTA;CCCGGGGAA;CCCGGGGCA;CCCGGGGCC;CCCGGGGCG;CCCGGGGGC;CCCGGGGTA;CCCGGGGTC;CCCGGGTAA;CCCGGGTAC;CCCGGGTAG;CCCGGGTCA;CCCGGGTCC;CCCGGGTGC;CCCGGGTTA;CCCGGGTTC;CCCGGTAAC;CCCGGTAAG;CCCGGTACG;CCCGGTAGA;CCCGGTATA;CCCGGTATC;CCCGGTCAG;CCCGGTCCC;CCCGGTCCG;CCCGGTCGA;CCCGGTCGC;CCCGGTCGG;CCCGGTCTA;CCCGGTCTC;CCCGGTGAG;CCCGGTGCA;CCCGGTGCC;CCCGGTGCG;CCCGGTGGC;CCCGGTGTC;CCCGGTTAA;CCCGGTTAC;CCCGGTTCC;CCCGGTTCG;CCCGGTTGC;CCCGGTTTC;CCCGTACAC;CCCGTACCC;CCCGTACGA;CCCGTACGC;CCCGTACTA;CCCGTAGCA;CCCGTAGCC;CCCGTAGCG;CCCGTAGGC;CCCGTATAC;CCCGTATAG;CCCGTATCG;CCCGTATGC;CCCGTCACG;CCCGTCCAC;CCCGTCCCG;CCCGTCCGA;CCCGTCCGC;CCCGTCCGG;CCCGTCCTA;CCCGTCGAA;CCCGTCGAC;CCCGTCGAG;CCCGTCGCC;CCCGTCGCG;CCCGTCGGA;CCCGTCGTA;CCCGTCTAA;CCCGTCTAC;CCCGTCTAG;CCCGTCTCG;CCCGTCTTC;CCCGTGACC;CCCGTGACG;CCCGTGATC;CCCGTGCCC;CCCGTGCGC;CCCGTGGAC;CCCGTGGCA;CCCGTGGCC;CCCGTGGCG;CCCGTGGGA;CCCGTGGGC;CCCGTGTAC;CCCGTGTCA;CCCGTGTCG;CCCGTGTGC;CCCGTTCGG;CCCGTTGCG;CCCGTTGTC;CCCGTTTCG;CCCNNNNNN;CCCTAACCG;CCCTAACGC;CCCTAAGCA;CCCTAATAG;CCCTAATCG;CCCTACACA;CCCTACAGG;CCCTACCAC;CCCTACCAG;CCCTACCCC;CCCTACCCG;CCCTACCGA;CCCTACCTC;CCCTACGAA;CCCTACGAC;CCCTACGAG;CCCTACGCA;CCCTACGCC;CCCTACGCG;CCCTACGGA;CCCTACGTA;CCCTACTAG;CCCTACTCC;CCCTACTCG;CCCTAGACA;CCCTAGACG;CCCTAGAGG;CCCTAGATC;CCCTAGCAG;CCCTAGCCC;CCCTAGCGA;CCCTAGCGC;CCCTAGCGG;CCCTAGCTA;CCCTAGGAG;CCCTAGGCA;CCCTAGGCG;CCCTAGGGA;CCCTAGGTA;CCCTAGTAC;CCCTAGTAG;CCCTAGTCG;CCCTAGTGC;CCCTAGTTC;CCCTATACC;CCCTATACG;CCCTATAGA;CCCTATAGC;CCCTATAGG;CCCTATATC;CCCTATCAC;CCCTATCGA;CCCTATCGG;CCCTATGCG;CCCTATGGC;CCCTATTCG;CCCTCACTA;CCCTCAGGG;CCCTCCACA;CCCTCCCCC;CCCTCCCCG;CCCTCCCGC;CCCTCCCGG;CCCTCCGAC;CCCTCCGAG;CCCTCCGTA;CCCTCGAAC;CCCTCGACG;CCCTCGAGA;CCCTCGAGC;CCCTCGAGG;CCCTCGATC;CCCTCGCCA;CCCTCGCCC;CCCTCGCCG;CCCTCGCGG;CCCTCGGAA;CCCTCGGCC;CCCTCGGGA;CCCTCGTAC;CCCTCGTAG;CCCTCGTCG;CCCTCGTGA;CCCTCGTGC;CCCTCTAAC;CCCTCTCCG;CCCTCTCGC;CCCTCTCTC;CCCTCTGAC;CCCTCTGCA;CCCTGACAC;CCCTGACCC;CCCTGAGAG;CCCTGAGGC;CCCTGAGTC;CCCTGATCG;CCCTGCACA;CCCTGCACG;CCCTGCCCG;CCCTGCGAG;CCCTGCGCA;CCCTGCGCG;CCCTGCGTA;CCCTGCGTC;CCCTGCTAC;CCCTGCTAG;CCCTGCTCG;CCCTGGACA;CCCTGGAGG;CCCTGGCAC;CCCTGGCAG;CCCTGGCCA;CCCTGGCCC;CCCTGGCGA;CCCTGGCGG;CCCTGGGAC;CCCTGGGCC;CCCTGGTAC;CCCTGGTCG;CCCTGGTTA;CCCTGTACC;CCCTGTACG;CCCTGTAGA;CCCTGTAGC;CCCTGTAGG;CCCTGTCGA;CCCTGTCGG;CCCTGTGCA;CCCTGTGCC;CCCTGTGCG;CCCTGTGTA;CCCTGTTCG;CCCTTAAGC;CCCTTAGAC;CCCTTAGCG;CCCTTAGGC;CCCTTCCAC;CCCTTCCCC;CCCTTCCGG;CCCTTCCTC;CCCTTCGAA;CCCTTCGCA;CCCTTGTAC;CCCTTGTCG;CCGAAACCC;CCGAAACGC;CCGAACCCA;CCGAACCCC;CCGAACCGG;CCGAACGCA;CCGAACGCC;CCGAACGCG;CCGAACGGA;CCGAACTAC;CCGAAGTAC;CCGAATAGG;CCGACACAC;CCGACACGC;CCGACACTC;CCGACAGAC;CCGACAGGC;CCGACATGC;CCGACCACC;CCGACCACG;CCGACCAGG;CCGACCCCC;CCGACCCGA;CCGACCCGG,CGGGTCGGC;CCGACCGAC;CCGACCGAG;CCGACCGCG;CCGACCGGC;CCGACCTAC;CCGACCTAG;CCGACCTCA;CCGACCTCC;CCGACCTCG;CCGACCTGC;CCGACCTTA;CCGACCTTC;CCGACGACA;CCGACGACC;CCGACGAGG;CCGACGATC;CCGACGCAA;CCGACGCAG;CCGACGCCC;CCGACGCCG;CCGACGCGA;CCGACGGAG;CCGACGGCA;CCGACGGCC;CCGACGGCG;CCGACGGGC;CCGACGGTC;CCGACGTAC;CCGACGTAG;CCGACGTCG;CCGACGTGC;CCGACTAAG;CCGACTAGG;CCGACTCCC;CCGACTCGA;CCGACTCGG;CCGACTCTA;CCGACTCTC;CCGACTGCG;CCGACTGTA;CCGAGACAC;CCGAGACAG;CCGAGACCC;CCGAGACCG;CCGAGACGC;CCGAGACGG;CCGAGACTC;CCGAGAGAC;CCGAGAGCC;CCGAGAGCG;CCGAGAGGA;CCGAGAGGC;CCGAGAGTC;CCGAGATCA;CCGAGATCC;CCGAGATCG;CCGAGATGC;CCGAGCACC;CCGAGCACG;CCGAGCCCA;CCGAGCCCC;CCGAGCCGA;CCGAGCCGC;CCGAGCCGG;CCGAGCCTA;CCGAGCCTC;CCGAGCGAC;CCGAGCGAG;CCGAGCGCC;CCGAGCGCG;CCGAGCGGC;CCGAGCGTC;CCGAGCTAA;CCGAGCTAC;CCGAGCTAG;CCGAGCTCC;CCGAGCTCG;CCGAGCTGC;CCGAGCTTC;CCGAGGACG;CCGAGGAGC;CCGAGGATC;CCGAGGCAC;CCGAGGCAG;CCGAGGCCC;CCGAGGCGA;CCGAGGCGG;CCGAGGCTC;CCGAGGGAC;CCGAGGGAG;CCGAGGGCC;CCGAGGGCG;CCGAGGGGA;CCGAGGGGC;CCGAGGGTA;CCGAGGGTC;CCGAGGTAC;CCGAGGTAG;CCGAGGTCC;CCGAGGTCG;CCGAGTACC;CCGAGTACG;CCGAGTATA;CCGAGTCAC;CCGAGTCAG;CCGAGTCCC;CCGAGTCCG;CCGAGTCTA;CCGAGTGTC;CCGAGTTAG;CCGATACAC;CCGATCAAC;CCGATCACA;CCGATCACG;CCGATCAGA;CCGATCAGC;CCGATCAGG;CCGATCCAC;CCGATCCAG;CCGATCCCA;CCGATCCCC;CCGATCCCG;CCGATCCGA;CCGATCCGC;CCGATCCGG;CCGATCCTA;CCGATCCTC;CCGATCGAA;CCGATCGAC;CCGATCGAG;CCGATCGCA;CCGATCGCC;CCGATCGCG;CCGATCGGA;CCGATCGGC;CCGATCGTA;CCGATCTAA;CCGATCTAC;CCGATCTAG;CCGATCTCA;CCGATCTCC;CCGATCTCG;CCGATCTGA;CCGATCTGC;CCGATCTTA;CCGATCTTC;CCGATGATC;CCGATGCAC;CCGATGCCC;CCGATGCGG;CCGATGGGA;CCGATGTAG;CCGATGTGA;CCGATGTGC;CCGATTCGC;CCGCAACGC;CCGCAAGAC;CCGCACACA;CCGCACACG;CCGCACAGC;CCGCACCCC;CCGCACCCG;CCGCACCGA;CCGCACCGC;CCGCACCGG;CCGCACCTC;CCGCACGTA;CCGCACGTC;CCGCACTAC;CCGCACTCC;CCGCACTGC;CCGCAGACC;CCGCAGACG;CCGCAGATC;CCGCAGCCC;CCGCAGCGG;CCGCAGGAG;CCGCAGGCG;CCGCAGGTC;CCGCAGTAC;CCGCAGTGC;CCGCATACC;CCGCATACG;CCGCATCCC;CCGCATCGA;CCGCATGCG;CCGCCACAC;CCGCCACAG;CCGCCATAC;CCGCCATCC;CCGCCCACG;CCGCCCAGC;CCGCCCCCC;CCGCCCCCG;CCGCCCCGA;CCGCCCCGC;CCGCCCCGG;CCGCCCCTC;CCGCCCGAC;CCGCCCGCG;CCGCCCGGA;CCGCCCGGC;CCGCCCGTA;CCGCCCTAA;CCGCCCTAC;CCGCCCTCA;CCGCCCTCC;CCGCCCTCG;CCGCCCTGC;CCGCCGACC;CCGCCGACG;CCGCCGAGA;CCGCCGAGC;CCGCCGAGG;CCGCCGCAG;CCGCCGCCC;CCGCCGCCG;CCGCCGCGA;CCGCCGCGG;CCGCCGCTA;CCGCCGGAC;CCGCCGGAG;CCGCCGGCC;CCGCCGGCG;CCGCCGTAC;CCGCCGTCG;CCGCCTACG;CCGCCTAGC;CCGCCTATC;CCGCCTCAG;CCGCCTCCA;CCGCCTCGA;CCGCCTCGC;CCGCCTCTC;CCGCCTGAG;CCGCCTGCG;CCGCCTGGA;CCGCCTGGC;CCGCCTTAC;CCGCCTTCC;CCGCCTTGC;CCGCGAAAG;CCGCGAATC;CCGCGACAC;CCGCGACGC;CCGCGACTA;CCGCGAGAA;CCGCGAGAG;CCGCGAGCG;CCGCGAGGC;CCGCGATAC;CCGCGATCC;CCGCGCAAC;CCGCGCAAG;CCGCGCACA;CCGCGCACG;CCGCGCAGA;CCGCGCAGC;CCGCGCATA;CCGCGCCAC;CCGCGCCCC;CCGCGCCTC;CCGCGCGAA;CCGCGCGAG;CCGCGCGCC;CCGCGCGCG;CCGCGCGGA;CCGCGCGTC;CCGCGCTAA;CCGCGCTAC;CCGCGCTAG;CCGCGCTCC;CCGCGCTCG;CCGCGCTGC;CCGCGCTTC;CCGCGGAAC;CCGCGGACC;CCGCGGACG;CCGCGGAGA;CCGCGGAGG;CCGCGGCAG;CCGCGGCCC;CCGCGGCCG;CCGCGGCGA;CCGCGGCGC;CCGCGGCTA;CCGCGGCTC;CCGCGGGAC;CCGCGGGAG;CCGCGGGCG;CCGCGGGGA;CCGCGGGTC;CCGCGGTAG;CCGCGGTCC;CCGCGTACC;CCGCGTACG;CCGCGTAGA;CCGCGTAGC;CCGCGTAGG;CCGCGTATA;CCGCGTATC;CCGCGTCAC;CCGCGTCAG;CCGCGTCCC;CCGCGTCTA;CCGCGTCTC;CCGCGTGCC;CCGCGTGCG;CCGCGTGGA;CCGCGTGGC;CCGCGTGTA;CCGCGTTAA;CCGCGTTAG;CCGCGTTCC;CCGCGTTCG;CCGCNNNNN;CCGCTAACC;CCGCTAACG;CCGCTACCC;CCGCTACGC;CCGCTAGAC;CCGCTAGCC;CCGCTAGCG;CCGCTAGGA;CCGCTATAC;CCGCTATAG;CCGCTCAGC;CCGCTCCCC;CCGCTCCCG;CCGCTCCGG;CCGCTCGAC;CCGCTCGCG;CCGCTCGGA;CCGCTCGGC;CCGCTCTAC;CCGCTCTGC;CCGCTGCGC;CCGCTGGCG;CCGCTGTAC;CCGCTGTGC;CCGCTTACC;CCGGAAAGC;CCGGAACCC;CCGGAACCG;CCGGAACGA;CCGGAACGC;CCGGAACGG;CCGGAAGCC;CCGGAAGCG;CCGGAAGGC;CCGGAATGA;CCGGACAGA;CCGGACAGC;CCGGACAGG;CCGGACATC;CCGGACCAC;CCGGACCAG;CCGGACCCA;CCGGACCCC;CCGGACCCG;CCGGACCGC;CCGGACCGG;CCGGACCTA;CCGGACGAC;CCGGACGCC;CCGGACGGA;CCGGACGGC;CCGGACGTA;CCGGACTAG;CCGGACTCC;CCGGACTCG;CCGGACTGC;CCGGACTTC;CCGGAGAAG;CCGGAGACA;CCGGAGACC;CCGGAGAGA;CCGGAGAGC;CCGGAGAGG;CCGGAGATC;CCGGAGCAC;CCGGAGCCC;CCGGAGCGC;CCGGAGGAC;CCGGAGGCA;CCGGAGGCG;CCGGAGGTA;CCGGAGGTC;CCGGAGTAC;CCGGAGTCA;CCGGAGTCC;CCGGAGTCG;CCGGAGTGC;CCGGAGTTC;CCGGATACA;CCGGATACC;CCGGATACG;CCGGATAGC;CCGGATATC;CCGGATCCA;CCGGATCCC;CCGGATCCG;CCGGATCGA;CCGGATCGC;CCGGATCTA;CCGGATCTC;CCGGATGAG;CCGGATGCA;CCGGATGCC;CCGGATGCG;CCGGATTCG;CCGGCAACG;CCGGCACAC;CCGGCACCC;CCGGCACGG;CCGGCAGCG;CCGGCAGGC;CCGGCCAAC;CCGGCCAAG;CCGGCCACC;CCGGCCACG;CCGGCCAGA;CCGGCCAGC;CCGGCCAGG;CCGGCCATC;CCGGCCCAA;CCGGCCCAC;CCGGCCCAG;CCGGCCCCC;CCGGCCCCG,CGGCCCCGA;CCGGCCCGC;CCGGCCCTA;CCGGCCCTC;CCGGCCGAC;CCGGCCGCA;CCGGCCGCC;CCGGCCGGC;CCGGCCGTA;CCGGCCTAA;CCGGCCTAC;CCGGCCTAG,CCTAGGCCG;CCGGCCTCC;CCGGCCTGA;CCGGCCTGC;CCGGCGAAC;CCGGCGAAG;CCGGCGACG;CCGGCGAGC;CCGGCGAGG;CCGGCGATC;CCGGCGCAC;CCGGCGCCC;CCGGCGGAC;CCGGCGGAG;CCGGCGGCC;CCGGCGGCG;CCGGCGGGA;CCGGCGGGC;CCGGCGGTC;CCGGCGTAA;CCGGCGTAG;CCGGCGTCA;CCGGCGTCC;CCGGCGTGA;CCGGCGTGC;CCGGCGTTA;CCGGCTAAC;CCGGCTACA;CCGGCTACC;CCGGCTACG;CCGGCTAGA;CCGGCTAGC;CCGGCTCAC;CCGGCTCCG;CCGGCTCGA;CCGGCTCGC;CCGGCTCTA;CCGGCTCTC;CCGGCTGCG;CCGGCTGGC;CCGGCTTCC;CCGGCTTCG;CCGGGAAAC;CCGGGAAAG;CCGGGAAGC;CCGGGAAGG;CCGGGAATC;CCGGGACAA;CCGGGACAC;CCGGGACAG;CCGGGACGA;CCGGGACGC;CCGGGACGG;CCGGGACTA;CCGGGACTC;CCGGGAGAC;CCGGGAGCC;CCGGGAGCG;CCGGGAGGC;CCGGGAGTC;CCGGGATAC;CCGGGATAG;CCGGGATCC;CCGGGATGA;CCGGGATGC;CCGGGCAAC;CCGGGCACG;CCGGGCAGA;CCGGGCAGC;CCGGGCATC;CCGGGCCAC;CCGGGCCAG;CCGGGCCCA;CCGGGCCCC;CCGGGCCGA;CCGGGCCTA;CCGGGCGAA;CCGGGCGAC;CCGGGCGAG,CCTCGCCCG;CCGGGCGCA;CCGGGCGCC;CCGGGCGCG;CCGGGCGTA;CCGGGCTAC;CCGGGCTCA;CCGGGCTCC;CCGGGCTGC;CCGGGCTTC;CCGGGGAAC;CCGGGGACA;CCGGGGACG;CCGGGGAGG;CCGGGGATA;CCGGGGCAA;CCGGGGCAC;CCGGGGCAG;CCGGGGCGA;CCGGGGCGC;CCGGGGCTC;CCGGGGGAA;CCGGGGGAG;CCGGGGGCA;CCGGGGGCC;CCGGGGGGA;CCGGGGGGC;CCGGGGGTA;CCGGGGGTC;CCGGGGTAA;CCGGGGTAC;CCGGGGTAG;CCGGGGTCC;CCGGGGTGC;CCGGGGTTA;CCGGGGTTC;CCGGGTAAC;CCGGGTAAG;CCGGGTACA;CCGGGTACC;CCGGGTACG;CCGGGTAGA;CCGGGTAGC;CCGGGTAGG;CCGGGTATA;CCGGGTATC;CCGGGTCAG;CCGGGTCGA;CCGGGTCGC;CCGGGTCTA;CCGGGTCTC;CCGGGTGAG;CCGGGTGCA;CCGGGTGCC;CCGGGTGCG;CCGGGTGGC;CCGGGTTAA;CCGGGTTAC;CCGGGTTAG;CCGGGTTCC;CCGGGTTCG;CCGGGTTGC;CCGGGTTTA;CCGGGTTTC;CCGGTAAAC;CCGGTAACC;CCGGTAAGA;CCGGTAAGG;CCGGTACAC;CCGGTACCG;CCGGTACGC;CCGGTACGG;CCGGTACTA;CCGGTACTC;CCGGTAGAC;CCGGTAGAG;CCGGTAGCC;CCGGTAGGA;CCGGTAGGC;CCGGTAGTC;CCGGTATAC;CCGGTATAG;CCGGTATCC;CCGGTATGC;CCGGTCCAC;CCGGTCCCA;CCGGTCCCC;CCGGTCCGA;CCGGTCCGC;CCGGTCCTA;CCGGTCGAC;CCGGTCGAG;CCGGTCGCC;CCGGTCGGA;CCGGTCGGC;CCGGTCGTA;CCGGTCTAC;CCGGTCTAG;CCGGTCTCA;CCGGTCTCC;CCGGTCTCG,CGCGGCACG;CCGGTCTGA;CCGGTCTGC;CCGGTGACG;CCGGTGAGC;CCGGTGATC;CCGGTGCAC;CCGGTGCCA;CCGGTGCCG;CCGGTGCGA;CCGGTGCTC;CCGGTGGCA;CCGGTGGCC;CCGGTGGGC;CCGGTGGTC;CCGGTGTCC;CCGGTGTGC;CCGGTTAAC;CCGGTTACC;CCGGTTACG;CCGGTTAGA;CCGGTTAGC;CCGGTTAGG;CCGGTTCCA;CCGGTTCCC;CCGGTTCCG;CCGGTTCGC;CCGGTTGCG;CCGGTTGGC;CCGGTTGTC;CCGNNNNNN;CCGTACACG;CCGTACCAG;CCGTACCCA;CCGTACCTC;CCGTACGAG;CCGTACGCC;CCGTACGGC;CCGTACGTA;CCGTACTAG;CCGTACTCC;CCGTAGACA;CCGTAGACC;CCGTAGAGC;CCGTAGATC;CCGTAGCAC;CCGTAGCCC;CCGTAGCGC;CCGTAGGAG;CCGTAGGCC;CCGTAGGCG;CCGTAGTAC;CCGTAGTCC;CCGTAGTTC;CCGTATACA;CCGTATACC;CCGTATACG;CCGTATAGA;CCGTATAGC;CCGTATGAG;CCGTATGGA;CCGTATGTC;CCGTCACCC;CCGTCATAC;CCGTCCCCC;CCGTCCCCG;CCGTCCCGC;CCGTCCCTC;CCGTCCGAG;CCGTCCGCG;CCGTCCGGA;CCGTCCGGC;CCGTCGACA;CCGTCGACC;CCGTCGACG;CCGTCGAGG;CCGTCGCCC;CCGTCGCCG;CCGTCGGAC;CCGTCGGCC;CCGTCGGCG;CCGTCGGGC;CCGTCGGTC;CCGTCTAAG;CCGTCTACG;CCGTCTAGA;CCGTCTAGC;CCGTCTCAC;CCGTCTCAG;CCGTCTCCC;CCGTCTCGA;CCGTCTCTA;CCGTCTCTC;CCGTCTGAG;CCGTCTGTC;CCGTGAAAG;CCGTGAGAC;CCGTGAGCG;CCGTGATCA;CCGTGATCC;CCGTGATCG;CCGTGCACG;CCGTGCATA;CCGTGCCAC;CCGTGCCAG;CCGTGCCCC;CCGTGCCCG;CCGTGCGAG;CCGTGCGCA;CCGTGCGCG;CCGTGCGTA;CCGTGCGTC;CCGTGGATC;CCGTGGCAC;CCGTGGCAG;CCGTGGCCC;CCGTGGCCG;CCGTGGGAC;CCGTGGGAG;CCGTGGGCG;CCGTGGGTA;CCGTGGTAG;CCGTGGTCG;CCGTGTACC;CCGTGTACG;CCGTGTAGC;CCGTGTATC;CCGTGTCTA;CCGTGTCTC;CCGTGTGCG;CCGTGTGTA;CCGTGTGTC;CCGTGTTAG;CCGTTAGAC;CCGTTCCCG;CCGTTCGAA;CCGTTCGAC;CCGTTCGGC;CCGTTCGTC;CCGTTCTAG;CCGTTGATC;CCGTTGTAC;CCGTTGTCG;CCNNGGCAA,GCCNNGGCA;CCNNNNNNN;CCTAAACCC;CCTAACAAC;CCTAACACC;CCTAACACG;CCTAACCAC;CCTAACCCG;CCTAACCGA;CCTAACCTC;CCTAACGAC;CCTAACGCC;CCTAACGCG;CCTAACGTA;CCTAACGTC;CCTAACTCC;CCTAACTGC;CCTAAGCAC;CCTAAGGGC;CCTAAGTAC;CCTAATCCG;CCTACACAC;CCTACACGC;CCTACACTC;CCTACAGGC;CCTACAGTA;CCTACATAC;CCTACATCG;CCTACCACG;CCTACCAGG;CCTACCCAC;CCTACCCAG;CCTACCCCC;CCTACCCCG;CCTACCCGC;CCTACCCTA;CCTACCGAC;CCTACCGCC;CCTACCGCG;CCTACCGGA;CCTACCGGC;CCTACCTCC;CCTACCTCG;CCTACGACG;CCTACGAGC;CCTACGAGG;CCTACGATC;CCTACGCAC;CCTACGCAG;CCTACGCGC;CCTACGCTC;CCTACGGCG;CCTACGGTA;CCTACGGTC;CCTACGTAA;CCTACGTAC;CCTACGTCG;CCTACGTGC;CCTACGTTA;CCTACTAGG;CCTAGACAC;CCTAGACAG;CCTAGACCC;CCTAGACGA;CCTAGACGC;CCTAGACTC;CCTAGAGAC;CCTAGAGAG;CCTAGAGCC;CCTAGAGGC;CCTAGAGTC;CCTAGATCA;CCTAGATCC;CCTAGATCG;CCTAGATGC;CCTAGCACG;CCTAGCAGC;CCTAGCCCC;CCTAGCCCG;CCTAGCCGC;CCTAGCCTC;CCTAGCGAG;CCTAGCGCA;CCTAGCGCC;CCTAGCGCG;CCTAGCGGA;CCTAGCGGC;CCTAGCGTC;CCTAGCTAA;CCTAGCTAC;CCTAGCTAG;CCTAGGAAG;CCTAGGACC;CCTAGGACG;CCTAGGAGC;CCTAGGAGG;CCTAGGATC;CCTAGGCAC;CCTAGGCAG;CCTAGGCCC;CCTAGGCGC;CCTAGGCTA;CCTAGGCTC;CCTAGGGAC;CCTAGGGAG;CCTAGGGCA;CCTAGGGCG;CCTAGGGGA;CCTAGGGGC;CCTAGGGTA;CCTAGGTAC;CCTAGGTGA;CCTAGGTTA;CCTAGGTTC;CCTAGTACG;CCTAGTCCG;CCTAGTGTA;CCTAGTTAC;CCTAGTTCC;CCTAGTTCG;CCTATACAC;CCTATACCC;CCTATACCG;CCTATACGA;CCTATACGC;CCTATAGAC;CCTATAGCC;CCTATAGGA;CCTATAGGC;CCTATCACC;CCTATCCGC;CCTATCGAC;CCTATCGGC;CCTATCGNN,GCCTATCGN;CCTATGATC;CCTATGTAA;CCTATGTGA;CCTATTCGC;CCTCACACG;CCTCACCCC;CCTCACCGC;CCTCACGCC;CCTCACGGC;CCTCACTCG;CCTCACTGA;CCTCAGATC;CCTCAGGCC;CCTCAGGGC;CCTCAGTAC;CCTCAGTCG;CCTCAGTGC;CCTCATACG;CCTCCACAC;CCTCCACCC;CCTCCACTA;CCTCCAGAC;CCTCCAGCG;CCTCCAGGC;CCTCCCACC;CCTCCCACG;CCTCCCAGG;CCTCCCATC;CCTCCCCAC;CCTCCCCCC;CCTCCCCCG;CCTCCCCGC;CCTCCCCTA;CCTCCCGAG;CCTCCCGCA;CCTCCCGCC;CCTCCCGGC;CCTCCCTAC;CCTCCCTAG;CCTCCCTCC;CCTCCCTCG;CCTCCCTGC;CCTCCGAAC;CCTCCGACC;CCTCCGACG;CCTCCGAGC;CCTCCGAGG;CCTCCGATC;CCTCCGCAC;CCTCCGCGC;CCTCCGCTC;CCTCCGGAA;CCTCCGGAG;CCTCCGGCC;CCTCCGGCG;CCTCCGGGC;CCTCCGGTC;CCTCCGTAC;CCTCCGTCG;CCTCCTACC;CCTCCTACG;CCTCCTAGC;CCTCCTCCC;CCTCCTCGC;CCTCCTTCG;CCTCGACAC;CCTCGACAG;CCTCGACGC;CCTCGAGAC;CCTCGAGAG;CCTCGAGGA;CCTCGAGGC;CCTCGAGTC;CCTCGATCC;CCTCGATCG;CCTCGATTC;CCTCGCACC;CCTCGCCGA;CCTCGCGAC;CCTCGCGAG;CCTCGCGCG;CCTCGCGGC;CCTCGCGTA;CCTCGCGTC;CCTCGGAAC;CCTCGGACC;CCTCGGAGC;CCTCGGCCC;CCTCGGCCG;CCTCGGCGC;CCTCGGCTC;CCTCGGGAC;CCTCGGGAG;CCTCGGGCG;CCTCGGGGA;CCTCGGGGC;CCTCGGTAC;CCTCGGTCC;CCTCGGTCG;CCTCGGTTC;CCTCGTAAC;CCTCGTAGA;CCTCGTATA;CCTCGTCAC;CCTCGTCCC;CCTCGTCTC;CCTCGTGAC;CCTCGTGCC;CCTCGTGCG;CCTCGTGTC;CCTCTACCC;CCTCTACGC;CCTCTAGAC;CCTCTAGGC;CCTCTATAG;CCTCTCCCC;CCTCTCCGA;CCTCTCCGC;CCTCTCGAG;CCTCTCGCA;CCTCTCGCC;CCTCTCGCG;CCTCTCTAG;CCTCTCTCG;CCTCTCTGC;CCTCTGATC;CCTCTGCAC;CCTCTGCAG;CCTCTGCGC;CCTCTGTGC;CCTCTTAGC;CCTCTTCCG;CCTGAATGC;CCTGACACC;CCTGACCCC;CCTGACCGC;CCTGACGCG;CCTGACGTC;CCTGACTGC;CCTGAGACC;CCTGAGATC;CCTGAGGCG;CCTGATCCG;CCTGATCGA;CCTGATCGC;CCTGATCTC;CCTGCACAC;CCTGCCACC;CCTGCCACG;CCTGCCAGG;CCTGCCCAC;CCTGCCCCG;CCTGCCCGC;CCTGCCGAC;CCTGCCGCC;CCTGCCGCG;CCTGCCGGC;CCTGCCTAC;CCTGCCTAG;CCTGCCTCG;CCTGCGACG;CCTGCGAGC;CCTGCGATC;CCTGCGCAA;CCTGCGCAC;CCTGCGCAG;CCTGCGCCC;CCTGCGCGC;CCTGCGTAC;CCTGCGTAG;CCTGCGTCC;CCTGCGTCG;CCTGCGTGA;CCTGCGTTC;CCTGGACAC;CCTGGAGAG;CCTGGAGGC;CCTGGATAC;CCTGGATCC;CCTGGATCG;CCTGGATGC;CCTGGCACC;CCTGGCACG;CCTGGCAGC;CCTGGCCAA;CCTGGCCAC;CCTGGCCAG;CCTGGCCCC;CCTGGCCCG;CCTGGCCGC;CCTGGCCTA;CCTGGCCTC;CCTGGCGAG;CCTGGCGCC;CCTGGCGGC;CCTGGCTAA;CCTGGCTAC;CCTGGCTCC;CCTGGCTGC;CCTGGGACG;CCTGGGATC;CCTGGGCAC;CCTGGGCAG;CCTGGGCCA;CCTGGGCCC;CCTGGGCCG;CCTGGGGAC;CCTGGGGCC;CCTGGGGCG;CCTGGGGGC;CCTGGGTAC;CCTGGGTCC;CCTGGGTTC;CCTGGTACC;CCTGGTACG;CCTGGTAGC;CCTGGTATA;CCTGGTCCC;CCTGGTCCG;CCTGGTCGA;CCTGGTCGC;CCTGGTTAG;CCTGGTTCC;CCTGTACCC;CCTGTACCG;CCTGTACGC;CCTGTATGC;CCTGTCGAC;CCTGTCGAG;CCTGTCGTC;CCTGTCTAC;CCTGTCTAG;CCTGTGCAC;CCTGTGCAG;CCTGTGCGC;CCTGTGTAC;CCTGTGTGC;CCTGTTAGC;CCTNNNNNN;CCTTAAGCC;CCTTAGACG;CCTTAGATC;CCTTAGGCA;CCTTANNNN;CCTTCCACC;CCTTCCACG;CCTTCCCCC;CCTTCCCCG;CCTTCCCGC;CCTTCCCTC;CCTTCCGAC;CCTTCCGAG;CCTTCCGGC;CCTTCCGTA;CCTTCGAAC;CCTTCGAAG;CCTTCGATC;CCTTCGCAG;CCTTCGCGC;CCTTCGGCG;CCTTCGGGC;CCTTGAGGC;CCTTGCGAG;CCTTGCGCG;CCTTGCGGC;CCTTGGATC;CCTTGGCGC;CCTTGGGGC;CCTTGTACC;CCTTGTACG;CCTTGTGCG;CCTTTCGAA;CCTTTCGCG;CGAAACCCG;CGAAACTAG;CGAAAGGCC;CGAACACAC;CGAACCCTA;CGAACCGAG;CGAACCGCG;CGAACCGGA;CGAACCTAG;CGAACGACC;CGAACGATC;CGAACGCAG;CGAACGGAC;CGAACGGAG;CGAACGGGC;CGAACGTAC;CGAACTACA;CGAACTACC;CGAACTAGC;CGAAGACCC;CGAAGATCG;CGAAGCCCG;CGAAGCGTC;CGAAGGATC;CGAAGGCAG;CGAAGGGCC;CGAAGGGTA;CGAAGTCTC;CGAAGTGCG;CGAAGTTTN;CGAATCGAG;CGAATGCGC;CGACAACGC;CGACACAAC;CGACACACG;CGACACAGC;CGACACCCC;CGACACCCG;CGACACCTC;CGACACGCC;CGACACGCG;CGACACGGA;CGACACGGC;CGACACTCG;CGACACTGC;CGACAGAGA;CGACAGGCG;CGACAGGGC;CGACAGTAC;CGACAGTGC;CGACATACG;CGACATGCC;CGACATGCG;CGACCACAG;CGACCAGGC;CGACCCACC;CGACCCATC;CGACCCCAG;CGACCCCCC;CGACCCCCG;CGACCCCGA;CGACCCCGC;CGACCCCTA;CGACCCCTC;CGACCCGAA;CGACCCGAC;CGACCCGAG;CGACCCGCC;CGACCCGCG;CGACCCGGA;CGACCCGGC;CGACCCGTA;CGACCCGTC;CGACCCTAC;CGACCCTAG;CGACCCTCC;CGACCCTCG;CGACCCTGC;CGACCCTTA;CGACCCTTC;CGACCGAAG;CGACCGACC;CGACCGACG;CGACCGCGA;CGACCGGAC;CGACCGGCA;CGACCGGCC;CGACCGGCG;CGACCGGGA;CGACCGGGC;CGACCGGTA;CGACCGGTC;CGACCGTAC;CGACCGTCC;CGACCTACA;CGACCTAGC;CGACCTATA;CGACCTCCC;CGACCTCCG;CGACCTCGA;CGACCTCGC;CGACCTGCG,TACGCGCGA;CGACCTGGC;CGACCTGTC;CGACGACCC;CGACGAGAC;CGACGAGAG;CGACGAGGC;CGACGATCC;CGACGCACA;CGACGCACC;CGACGCACG;CGACGCAGC;CGACGCCCA;CGACGCCCC;CGACGCCCG;CGACGCCGA;CGACGCCGC;CGACGCCTA;CGACGCCTC;CGACGCGAC;CGACGCGCG;CGACGCGGC;CGACGCGTA;CGACGCGTC;CGACGCTAA;CGACGCTCG;CGACGCTGC;CGACGGACC;CGACGGAGA;CGACGGATC;CGACGGCAG;CGACGGCCC;CGACGGCCG;CGACGGGAG;CGACGGGCC;CGACGGGTA;CGACGGGTC;CGACGGTCC;CGACGTACA;CGACGTAGC;CGACGTATA;CGACGTATC;CGACGTCCC;CGACGTCGC;CGACGTCTC;CGACGTGAC;CGACGTGTA;CGACGTTAC;CGACGTTAG;CGACTAGCC;CGACTAGCG;CGACTAGGC;CGACTATAC;CGACTATAG;CGACTATGC;CGACTCACG;CGACTCATA;CGACTCCCA;CGACTCCCG;CGACTCGAG;CGACTCGCC;CGACTCGCG;CGACTCTCG;CGACTCTGA;CGACTGCAC;CGACTGCGC;CGACTGTAC;CGACTTAAC;CGACTTAGC;CGAGAACGC;CGAGACACA;CGAGACACC;CGAGACACG;CGAGACAGA;CGAGACAGC;CGAGACATC;CGAGACCAC;CGAGACCCA;CGAGACCCC;CGAGACCCG;CGAGACCGA;CGAGACCGC;CGAGACCTA;CGAGACCTC;CGAGACGAG;CGAGACGCC;CGAGACGCG;CGAGACGGC;CGAGACTAC;CGAGACTAG;CGAGACTCA;CGAGACTCC;CGAGACTCG;CGAGACTGA;CGAGACTTC;CGAGAGACA;CGAGAGACC;CGAGAGAGC;CGAGAGATC;CGAGAGCCC;CGAGAGCCG;CGAGAGCGC;CGAGAGGCG;CGAGAGTGC;CGAGATACC;CGAGATCAA;CGAGATCAC;CGAGATCAG;CGAGATCCC;CGAGATCCG;CGAGATCGC;CGAGATCTA;CGAGATCTC;CGAGCCACG;CGAGCCCCC;CGAGCCCCG;CGAGCCCGC;CGAGCCCTC;CGAGCCGAA;CGAGCCGAG;CGAGCCGCC;CGAGCCGCG;CGAGCCGGC;CGAGCCTCC;CGAGCCTCG;CGAGCGACC;CGAGCGACG;CGAGCGATC;CGAGCGCAC;CGAGCGCCG;CGAGCGCGC;CGAGCGGCG;CGAGCGGGC;CGAGCGGTC;CGAGCGTAC;CGAGCGTCC;CGAGCTACA;CGAGCTACG;CGAGCTAGC;CGAGCTCCG;CGAGCTCGA;CGAGCTCGC;CGAGCTGCG;CGAGCTTCC;CGAGGAAGC;CGAGGACCC;CGAGGACGC;CGAGGAGCG;CGAGGATAG;CGAGGATCA;CGAGGATCC;CGAGGATCG;CGAGGCAAG;CGAGGCACA;CGAGGCACC;CGAGGCACG;CGAGGCAGC;CGAGGCATC;CGAGGCCCG;CGAGGCCGC;CGAGGCCTC;CGAGGCGAA;CGAGGCGCG;CGAGGCGGA;CGAGGCGGC;CGAGGCGTC;CGAGGCTAG;CGAGGCTCA;CGAGGCTCC;CGAGGCTGC;CGAGGCTTC;CGAGGGAAC;CGAGGGAGC;CGAGGGATC;CGAGGGCCG;CGAGGGCTC;CGAGGGGAA;CGAGGGGAC;CGAGGGGCA;CGAGGGGCG;CGAGGGTAC;CGAGGGTAG;CGAGGGTGC;CGAGGGTTA;CGAGGTACC;CGAGGTAGC;CGAGGTATA;CGAGGTATC;CGAGGTCCC;CGAGGTCCG;CGAGGTCGA;CGAGGTCGC;CGAGGTGCG;CGAGGTGGA;CGAGGTGTA;CGAGGTGTC;CGAGGTTAG;CGAGGTTGC;CGAGTACCC;CGAGTACCG;CGAGTACGC;CGAGTAGCG;CGAGTAGGC;CGAGTATAC;CGAGTATCG;CGAGTATGC;CGAGTCCCC;CGAGTCCTA;CGAGTCCTC;CGAGTCGAC;CGAGTCGAG;CGAGTCGGC;CGAGTCTCA;CGAGTCTGC;CGAGTGATC;CGAGTGCCC;CGAGTGTAC;CGAGTGTAG;CGAGTGTCC;CGAGTTAGC;CGAGTTATC;CGAGTTCTC;CGANNNNNN;CGATACACG;CGATACGCC;CGATACGCG;CGATACTAC;CGATAGATC;CGATAGCGC;CGATAGGGA;CGATAGGGC;CGATCAACG;CGATCACAC;CGATCACGA;CGATCACTC;CGATCAGAC;CGATCAGCG;CGATCAGGC;CGATCATAC;CGATCATCC;CGATCATCG;CGATCATGC;CGATCCAAC;CGATCCAAG;CGATCCACA;CGATCCACC;CGATCCACG;CGATCCAGC;CGATCCCAC;CGATCCCAG;CGATCCCCA;CGATCCCCC;CGATCCCCG;CGATCCCGA;CGATCCCTA;CGATCCCTC;CGATCCGAC;CGATCCGAG;CGATCCGCC;CGATCCGGA;CGATCCGTA;CGATCCTAC;CGATCCTAG;CGATCCTCC;CGATCCTGC;CGATCCTTC;CGATCGAAA;CGATCGACA;CGATCGACC;CGATCGACG;CGATCGAGA;CGATCGAGC;CGATCGATA;CGATCGATC;CGATCGCAC;CGATCGCAG;CGATCGCCC;CGATCGCCG;CGATCGCGA;CGATCGCGC;CGATCGCTA;CGATCGCTC;CGATCGGAA;CGATCGGAC;CGATCGGAG;CGATCGGCC;CGATCGGCG;CGATCGGGA;CGATCGGGC;CGATCGGTA;CGATCGTGC;CGATCGTTC;CGATCTAAA;CGATCTAAC;CGATCTAAG;CGATCTACA;CGATCTACC;CGATCTACG;CGATCTAGA;CGATCTATA;CGATCTCAA;CGATCTCAC;CGATCTCAG;CGATCTCCG;CGATCTCGA;CGATCTCGC;CGATCTCTA;CGATCTCTC;CGATCTGAC;CGATCTGAG;CGATCTGCA;CGATCTGCC;CGATCTGCG;CGATCTGGC;CGATCTGTA;CGATCTTAA;CGATCTTAC;CGATGATCC;CGATGCACG;CGATGCCCA;CGATGCGAG;CGATGCGCC;CGATGCGGA;CGATGCGGC;CGATGGATC;CGATGGCCG;CGATGGGCC;CGATGGGGC;CGATGGGTA;CGATGTACC;CGATGTGTA;CGATGTGTC;CGATTCGCG;CGCAACCCG;CGCAACGCA;CGCAACGCG;CGCAACGTA;CGCACAACG;CGCACACAC;CGCACACAG;CGCACACCC;CGCACACCG;CGCACACGC;CGCACACTA;CGCACACTC;CGCACAGCA;CGCACAGCC;CGCACAGCG;CGCACAGTA;CGCACATAC;CGCACATAG;CGCACATCC;CGCACCCAC;CGCACCCAG;CGCACCCCA;CGCACCCCC;CGCACCCCG;CGCACCCGC;CGCACCCTA;CGCACCCTC;CGCACCGCA;CGCACCGCC;CGCACCGCG;CGCACCGGA;CGCACCGGC;CGCACCGTA;CGCACCGTC;CGCACCTCA;CGCACCTCC;CGCACGATC;CGCACGCAC;CGCACGCAG;CGCACGCCC;CGCACGCCG;CGCACGCTA;CGCACGGAA;CGCACGGCA;CGCACGGCC;CGCACGGGA;CGCACGGTA;CGCACGTAC;CGCACGTAG;CGCACGTCA;CGCACGTTA;CGCACTAAG;CGCACTACG;CGCACTCAG;CGCACTCCA;CGCACTCCC;CGCACTGAG;CGCACTGCA;CGCACTGCC;CGCACTGCG;CGCACTGGC;CGCACTGTA;CGCACTGTC;CGCAGACCG;CGCAGAGCG;CGCAGAGGC;CGCAGATCC;CGCAGCACA;CGCAGCCCA;CGCAGCCCC;CGCAGCCCG;CGCAGCCTA;CGCAGCGAG;CGCAGCGCG;CGCAGCGGA;CGCAGCGGC;CGCAGCGTA;CGCAGCTAG;CGCAGGACC;CGCAGGCAG;CGCAGGCCA;CGCAGGCCC;CGCAGGCCG;CGCAGGCGC;CGCAGGGAC;CGCAGGGCA;CGCAGGGCG;CGCAGGGGA;CGCAGGGTA;CGCAGTACC;CGCAGTCAG;CGCAGTCCG;CGCAGTCGA;CGCAGTCTA;CGCAGTCTC;CGCAGTGCA;CGCAGTGGC;CGCAGTGTA;CGCATACAC;CGCATACAG;CGCATACCC;CGCATACCG;CGCATACGC;CGCATAGGA;CGCATAGTC;CGCATATAC;CGCATATGC;CGCATCCAG;CGCATCCCC;CGCATCCTA;CGCATCGAA;CGCATCGAC;CGCATCGAG;CGCATCGCC;CGCATCGCG;CGCATCTAG;CGCATGAGA;CGCATGCAC;CGCATGCAG;CGCATGCCC;CGCATGCGC;CGCATGGCC;CGCATTACA;CGCATTCAC;CGCATTCAG;CGCATTCGA;CGCCAAACC;CGCCACACA;CGCCACCCG;CGCCACGCA;CGCCACGCC;CGCCACGCG;CGCCACTAC;CGCCACTGC;CGCCAGAGA;CGCCAGATC;CGCCAGGAA;CGCCAGGCC;CGCCAGGCG;CGCCAGGGC;CGCCAGGTC;CGCCAGTAC;CGCCCACAG;CGCCCACCA;CGCCCACCC;CGCCCACGC;CGCCCAGAC;CGCCCAGAG;CGCCCAGCC;CGCCCAGGC;CGCCCATAG;CGCCCATGC;CGCCCCACG;CGCCCCCCA;CGCCCCCCC;CGCCCCCCG;CGCCCCCGA;CGCCCCCTA;CGCCCCGAA;CGCCCCGAC;CGCCCCGCA;CGCCCCGCC;CGCCCCGGA;CGCCCCGTA;CGCCCCGTC;CGCCCCTAC;CGCCCCTAG;CGCCCCTCC;CGCCCCTGA;CGCCCGAAC;CGCCCGACG;CGCCCGAGA;CGCCCGAGC;CGCCCGATA;CGCCCGATC;CGCCCGCCA;CGCCCGCCG;CGCCCGCGC;CGCCCGCTA;CGCCCGCTC;CGCCCGGAC;CGCCCGGAG;CGCCCGGCC;CGCCCGGCG;CGCCCGGGA;CGCCCGGGC;CGCCCGGTC;CGCCCGTTA;CGCCCTAAC;CGCCCTACC;CGCCCTACG;CGCCCTAGA;CGCCCTATA;CGCCCTCCA;CGCCCTCCC;CGCCCTCCG;CGCCCTGAC;CGCCCTGAG;CGCCCTGCC;CGCCCTGGA;CGCCCTGGC;CGCCCTGTA;CGCCCTTAG;CGCCGAACA;CGCCGACCA;CGCCGACCC;CGCCGACCG;CGCCGACGA;CGCCGACGC;CGCCGACTA;CGCCGACTC;CGCCGAGAC;CGCCGAGCC;CGCCGAGCG;CGCCGAGGC;CGCCGAGTC;CGCCGATAG;CGCCGATCA;CGCCGATCC;CGCCGATGC;CGCCGCACC;CGCCGCACG;CGCCGCAGC;CGCCGCATA;CGCCGCCCC;CGCCGCCCG;CGCCGCCGA;CGCCGCCTA;CGCCGCGAG;CGCCGCGCA;CGCCGCGGA;CGCCGCGGC;CGCCGCGTA;CGCCGCGTC;CGCCGCTAG;CGCCGCTGC;CGCCGGAAG;CGCCGGACA;CGCCGGAGC;CGCCGGATA;CGCCGGATC;CGCCGGCAC;CGCCGGCAG;CGCCGGCCC;CGCCGGCGA;CGCCGGCGC;CGCCGGCTA;CGCCGGCTC;CGCCGGGAC;CGCCGGGAG;CGCCGGGCA;CGCCGGGGC;CGCCGGGTA;CGCCGGGTC;CGCCGGTAA;CGCCGGTAC;CGCCGGTAG;CGCCGGTCA;CGCCGGTGA;CGCCGGTTA;CGCCGTACC;CGCCGTACG;CGCCGTATA;CGCCGTCCC;CGCCGTCCG;CGCCGTCGA;CGCCGTCTA;CGCCGTGAC;CGCCGTGCC;CGCCGTGGA;CGCCGTGTA;CGCCGTGTC;CGCCGTTCA;CGCCTAACG;CGCCTACAG;CGCCTACCC;CGCCTACGC;CGCCTAGCC;CGCCTAGCG;CGCCTAGGA;CGCCTAGGC;CGCCTAGTA;CGCCTATAC;CGCCTCACA;CGCCTCCCC;CGCCTCGAG;CGCCTCGCC;CGCCTCGGA;CGCCTCTAG;CGCCTCTCC;CGCCTCTGA;CGCCTGCAC;CGCCTGCCG;CGCCTGCGA;CGCCTGCGC;CGCCTGGAC;CGCCTGGAG;CGCCTGGCC;CGCCTGGGA;CGCCTGGGC;CGCCTGGTC;CGCCTGTAC;CGCCTTACA;CGCCTTACC;CGCCTTCCC;CGCCTTGCC;CGCGAACCG;CGCGAAGAG;CGCGAAGTA;CGCGAATAG;CGCGACAAA;CGCGACACA;CGCGACACC;CGCGACACG;CGCGACAGC;CGCGACATC;CGCGACCCC;CGCGACCCG;CGCGACCGC;CGCGACCTC;CGCGACGAC;CGCGACGAG;CGCGACGTA;CGCGACTAC;CGCGACTAG;CGCGACTCC;CGCGAGAAC;CGCGAGATC;CGCGAGCAG;CGCGAGCCC;CGCGAGGGC;CGCGAGGTA;CGCGAGGTC;CGCGAGTAC;CGCGAGTCC;CGCGAGTTA;CGCGATACG;CGCGATCAC;CGCGATCAG;CGCGATCCA;CGCGATCCC;CGCGATCCG;CGCGATCGA;CGCGATCGC;CGCGATCTA;CGCGATCTC;CGCGATGTA;CGCGCAACG;CGCGCAAGA;CGCGCACAC;CGCGCACCC;CGCGCACCG;CGCGCACTA;CGCGCAGAA;CGCGCAGAG;CGCGCAGCC;CGCGCAGGC;CGCGCAGTC;CGCGCATAG;CGCGCATGC;CGCGCCACG;CGCGCCCAG;CGCGCCCCA;CGCGCCCCC;CGCGCCCCG;CGCGCCCGC;CGCGCCCTC;CGCGCCGAA;CGCGCCGAC;CGCGCCGGA;CGCGCCGGC;CGCGCCGTC;CGCGCCTAC;CGCGCCTAG;CGCGCCTCA;CGCGCCTCC;CGCGCCTGA;CGCGCCTTC;CGCGCGAAA;CGCGCGAAC;CGCGCGAAG;CGCGCGACA;CGCGCGACC;CGCGCGAGA;CGCGCGATA;CGCGCGATC;CGCGCGCAC;CGCGCGCCC;CGCGCGCCG;CGCGCGCTA;CGCGCGGAA;CGCGCGGAC;CGCGCGGAG;CGCGCGGCA;CGCGCGGGA;CGCGCGGGC;CGCGCGGTA;CGCGCGTAG;CGCGCGTCA;CGCGCGTCC;CGCGCGTTA;CGCGCTACC;CGCGCTAGA;CGCGCTATA;CGCGCTATC;CGCGCTCAC;CGCGCTCCA;CGCGCTCCG;CGCGCTGGC;CGCGGAAAG;CGCGGAACC;CGCGGAATA;CGCGGACAC;CGCGGACAG;CGCGGACCC;CGCGGACCG;CGCGGACGC;CGCGGAGAC;CGCGGAGCG;CGCGGAGGA;CGCGGAGGC;CGCGGATAC;CGCGGATAG;CGCGGATGC;CGCGGATTC;CGCGGCACA;CGCGGCAGA;CGCGGCAGC;CGCGGCATA;CGCGGCATC;CGCGGCCAA;CGCGGCCAG;CGCGGCCCA;CGCGGCCCC;CGCGGCCCG;CGCGGCCTC;CGCGGCGAC;CGCGGCGAG;CGCGGCGGC;CGCGGCGTA;CGCGGCGTC;CGCGGCTAA;CGCGGCTAC;CGCGGCTAG;CGCGGCTCA;CGCGGGAAC;CGCGGGAAG;CGCGGGACA;CGCGGGACG;CGCGGGAGA;CGCGGGAGC;CGCGGGATA;CGCGGGATC;CGCGGGCAC;CGCGGGCAG;CGCGGGCCA;CGCGGGCCG;CGCGGGCGA;CGCGGGCGC;CGCGGGCTC;CGCGGGGAA;CGCGGGGAC;CGCGGGGAG;CGCGGGGCC;CGCGGGGGA;CGCGGGGGC;CGCGGGTAC;CGCGGGTAG;CGCGGGTGC;CGCGGTAAG;CGCGGTACA;CGCGGTACG;CGCGGTAGA;CGCGGTAGC;CGCGGTCGC;CGCGGTCTA;CGCGGTCTC;CGCGGTGCA;CGCGGTGGC;CGCGGTGTC;CGCGGTTAG;CGCGTACCC;CGCGTACCG;CGCGTACGC;CGCGTACTA;CGCGTACTC;CGCGTAGAC;CGCGTAGAG;CGCGTAGCA;CGCGTAGCG;CGCGTAGGA;CGCGTAGGC;CGCGTAGTA;CGCGTATAC;CGCGTATAG;CGCGTATCA;CGCGTATCC;CGCGTATGA;CGCGTCACC;CGCGTCACG;CGCGTCCAC;CGCGTCCCC;CGCGTCCGC;CGCGTCCTA;CGCGTCGAC;CGCGTCGGC;CGCGTCGTC;CGCGTCTAA;CGCGTCTAC;CGCGTCTAG;CGCGTCTCA;CGCGTCTCC;CGCGTGACG;CGCGTGCAC;CGCGTGCGA;CGCGTGCTC;CGCGTGGCA;CGCGTGGCC;CGCGTGGGC;CGCGTGTGC;CGCGTGTTA;CGCGTTAAC;CGCGTTAAG;CGCGTTACG;CGCGTTAGA;CGCGTTAGC;CGCGTTCCC;CGCGTTCCG;CGCGTTCGA;CGCGTTCTC;CGCGTTGCA;CGCGTTGCC;CGCGTTGGA;CGCNNNNNN;CGCTAACCG;CGCTAAGCA;CGCTACCCA;CGCTACCCC;CGCTACCCG;CGCTACGCC;CGCTACGGA;CGCTACTAG;CGCTAGACA;CGCTAGAGA;CGCTAGCAC;CGCTAGCGA;CGCTAGCGC;CGCTAGGAG;CGCTAGGCC;CGCTAGGGC;CGCTAGGTC;CGCTAGTAC;CGCTAGTAG;CGCTAGTGC;CGCTATACC;CGCTATACG;CGCTCCCAC;CGCTCCCCG;CGCTCCGAG;CGCTCCGGA;CGCTCGACG;CGCTCGAGA;CGCTCGATC;CGCTCGCAC;CGCTCGCCC;CGCTCGCTA;CGCTCGGAC;CGCTCGGAG;CGCTCGGCC;CGCTCGGGC;CGCTCGGTA;CGCTCTACG;CGCTCTCAG;CGCTCTCCG;CGCTCTTCN,GCTCTTCNN;CGCTCTTNN;CGCTGACTC;CGCTGAGAC;CGCTGCATA;CGCTGCCAG;CGCTGCCCG;CGCTGCCGA;CGCTGCCTA;CGCTGCCTC;CGCTGCGCA;CGCTGCGGA;CGCTGCGTA;CGCTGCGTC;CGCTGCTAG;CGCTGGCAG;CGCTGGCCC;CGCTGGCCG;CGCTGGCGC;CGCTGGGCC;CGCTGGGTA;CGCTGTACG;CGCTGTCTA;CGCTGTCTC;CGCTGTGAG;CGCTGTGTA;CGCTGTTAG;CGCTTAACG;CGCTTACCC;CGCTTCCCC;CGCTTCCGA;CGCTTCGAA;CGCTTTCCC;CGCTTTCCG;CGGAACCCC;CGGAACCCG;CGGAACCGA;CGGAACCTC;CGGAACGCC;CGGAACGTA;CGGAACTAG;CGGAAGAGA;CGGAAGCCC;CGGAAGCGC;CGGAAGGAC;CGGAAGGCC;CGGAAGGTA;CGGAATGAG;CGGACACAC;CGGACACCC;CGGACACCG;CGGACACGC;CGGACAGGC;CGGACAGTC;CGGACCACA;CGGACCACC;CGGACCCAC;CGGACCCAG;CGGACCCCG;CGGACCCGA,CTCGGGTCC;CGGACCCGC;CGGACCCTA;CGGACCCTC;CGGACCGAA;CGGACCGAG;CGGACCGCA;CGGACCGGA;CGGACCGTA;CGGACCGTC;CGGACCTAA;CGGACCTAG;CGGACCTCA;CGGACCTCC;CGGACCTGC;CGGACCTTC;CGGACGACG;CGGACGAGA;CGGACGATC;CGGACGCAA;CGGACGCAG;CGGACGCCG;CGGACGGAG;CGGACGGCC;CGGACGGGA;CGGACGGGC;CGGACGGTA;CGGACGTAG;CGGACGTTA;CGGACTAGC;CGGACTCAG;CGGACTCCC;CGGACTCCG;CGGACTCTC;CGGACTGAG;CGGACTGCA;CGGACTGGC;CGGACTTAC;CGGAGAACG;CGGAGACAA;CGGAGACAC;CGGAGACAG;CGGAGACCA;CGGAGACCC;CGGAGACGA;CGGAGAGAC;CGGAGAGAG;CGGAGAGGA;CGGAGAGGC;CGGAGAGTA;CGGAGATCA;CGGAGATCC;CGGAGCACG;CGGAGCCCA;CGGAGCCCC;CGGAGCGCA;CGGAGCGGC;CGGAGCGTA;CGGAGCTAC;CGGAGCTAG;CGGAGGACC;CGGAGGAGC;CGGAGGATC;CGGAGGCAC;CGGAGGCAG;CGGAGGCCG;CGGAGGGAC;CGGAGGGAG;CGGAGGGCC;CGGAGGGGA;CGGAGGGGC;CGGAGGGTA;CGGAGGGTC;CGGAGGTAC;CGGAGGTCC;CGGAGTACA;CGGAGTACG;CGGAGTAGA;CGGAGTAGC;CGGAGTCAC;CGGAGTCCA;CGGAGTCTA;CGGAGTGCC;CGGAGTGTA;CGGATAGGC;CGGATATAG;CGGATCACA;CGGATCACC;CGGATCACG;CGGATCCAG;CGGATCCCA;CGGATCCCC;CGGATCCCG;CGGATCCGA;CGGATCCGC;CGGATCCTA;CGGATCCTC;CGGATCGAA;CGGATCGAC;CGGATCGAG;CGGATCGCA;CGGATCGCC;CGGATCGGA;CGGATCGGC;CGGATCGTA;CGGATCTAG;CGGATCTCA;CGGATCTCC;CGGATCTTC;CGGATGCCA;CGGATGCGA;CGGATGGCC;CGGATGGGA;CGGATGTAC;CGGATGTGA;CGGATGTGC;CGGCAAACG;CGGCACACG;CGGCACCCG;CGGCACCTA;CGGCACCTC;CGGCACGGC;CGGCACGTC;CGGCACTGC;CGGCAGACA;CGGCAGATC;CGGCAGGCA;CGGCAGGGC;CGGCAGTAC;CGGCAGTGC;CGGCATACC;CGGCATACG;CGGCATCCC;CGGCATGGA;CGGCCAACC;CGGCCAAGC;CGGCCACAC;CGGCCACCC;CGGCCACCG;CGGCCACGC;CGGCCAGGA;CGGCCATAC;CGGCCCAAC;CGGCCCACG;CGGCCCAGA;CGGCCCAGC;CGGCCCATC;CGGCCCCAG;CGGCCCCCA;CGGCCCCCC;CGGCCCCCG;CGGCCCCGC;CGGCCCCTC;CGGCCCGAA;CGGCCCGAC;CGGCCCGAG;CGGCCCGCA;CGGCCCGCC;CGGCCCGGA;CGGCCCGGC;CGGCCCGTA;CGGCCCGTC;CGGCCCTAC;CGGCCCTAG;CGGCCCTGA;CGGCCCTGC;CGGCCCTTC;CGGCCGAAC;CGGCCGACC;CGGCCGACG;CGGCCGAGC;CGGCCGATC;CGGCCGCAC;CGGCCGCAG;CGGCCGCCA;CGGCCGCCC;CGGCCGCGC;CGGCCGCTC;CGGCCGGAC;CGGCCGGAG;CGGCCGGCA;CGGCCGGCC;CGGCCGGGA;CGGCCGGTC;CGGCCGTCC;CGGCCGTTC;CGGCCTAAC;CGGCCTAAG;CGGCCTACC;CGGCCTACG;CGGCCTAGA;CGGCCTAGC;CGGCCTCAC;CGGCCTCCC;CGGCCTCGA;CGGCCTCTC;CGGCCTGAC;CGGCCTGAG;CGGCCTGCA;CGGCCTGCC;CGGCCTGGA;CGGCCTGGC;CGGCGAACC;CGGCGACCC;CGGCGACGA;CGGCGAGAC;CGGCGAGAG;CGGCGAGCC;CGGCGAGGC;CGGCGAGTA;CGGCGAGTC;CGGCGATAG;CGGCGATCA;CGGCGATCC;CGGCGCAAC;CGGCGCACG;CGGCGCCAG;CGGCGCCCG;CGGCGCCGA;CGGCGCCGC;CGGCGCCTA;CGGCGCCTC;CGGCGCGAA;CGGCGCGAC;CGGCGCGCA;CGGCGCGCC;CGGCGCGGA;CGGCGCGTC;CGGCGCTAC;CGGCGCTAG;CGGCGCTGA;CGGCGCTGC;CGGCGGACA;CGGCGGACC;CGGCGGAGA;CGGCGGATA;CGGCGGCAC;CGGCGGCCA;CGGCGGGAG;CGGCGGGCA;CGGCGGGCC;CGGCGGGGA;CGGCGGGTA;CGGCGGGTC;CGGCGGTAC;CGGCGGTCC;CGGCGGTGA;CGGCGTAAC;CGGCGTACC;CGGCGTACG;CGGCGTAGC;CGGCGTATC;CGGCGTCTA;CGGCGTCTC;CGGCGTGGC;CGGCGTGTA;CGGCGTTAC;CGGCGTTAG;CGGCGTTCC;CGGCGTTTC;CGGCTAGAC;CGGCTAGCC;CGGCTAGGC;CGGCTATAG;CGGCTCACG;CGGCTCAGC;CGGCTCCCC;CGGCTCCGC;CGGCTCGAC;CGGCTCGGC;CGGCTGATC;CGGCTGCCC;CGGCTTCGA;CGGGAACCC;CGGGAAGGC;CGGGAATCC;CGGGACACA;CGGGACACC;CGGGACAGC;CGGGACCAG;CGGGACCCA;CGGGACCGC;CGGGACCTC;CGGGACGAA;CGGGACGAC;CGGGACGAG;CGGGACGCC;CGGGACGGC;CGGGACTAC;CGGGACTCC;CGGGAGACA;CGGGAGACG;CGGGAGAGC;CGGGAGCCC;CGGGAGCGC;CGGGAGGCA;CGGGAGGCC;CGGGAGGGA;CGGGAGGGC;CGGGAGGTA;CGGGAGGTC;CGGGAGTAC;CGGGAGTCC;CGGGAGTGA;CGGGATAAC;CGGGATAAG;CGGGATACC;CGGGATACG;CGGGATAGA;CGGGATAGC;CGGGATCAC;CGGGATCCA;CGGGATCCC;CGGGATCTA;CGGGATCTC;CGGGATGCA;CGGGATGTA;CGGGCAACC;CGGGCACAC;CGGGCACCA;CGGGCACCC;CGGGCACGC;CGGGCACTA;CGGGCACTC;CGGGCAGCC;CGGGCAGGA;CGGGCATAC;CGGGCATGC;CGGGCCAAG;CGGGCCACA;CGGGCCACC;CGGGCCACG;CGGGCCAGA;CGGGCCAGC;CGGGCCCAC;CGGGCCCAG;CGGGCCCCA;CGGGCCCGA;CGGGCCCGC;CGGGCCCTA;CGGGCCCTC;CGGGCCGAA;CGGGCCGAG;CGGGCCGCA;CGGGCCGGA;CGGGCCGTA;CGGGCCGTC;CGGGCCTAA;CGGGCCTAC;CGGGCCTAG;CGGGCCTCA;CGGGCCTGA;CGGGCCTGC;CGGGCCTTC;CGGGCGACC;CGGGCGACG;CGGGCGAGC;CGGGCGATC;CGGGCGCAA;CGGGCGCAC;CGGGCGCAG;CGGGCGCCA;CGGGCGCGA;CGGGCGGAA;CGGGCGGAC;CGGGCGGCC;CGGGCGGGA;CGGGCGGGC;CGGGCGGTC;CGGGCGTAC;CGGGCGTCC;CGGGCGTGC;CGGGCTAAC;CGGGCTACA;CGGGCTACG;CGGGCTAGA;CGGGCTATC;CGGGCTCAC;CGGGCTCGC;CGGGCTCTA;CGGGCTCTC;CGGGCTGAG;CGGGCTGCA;CGGGCTGCC;CGGGCTGGC;CGGGCTGTA;CGGGCTTCC;CGGGCTTTC;CGGGGAACC;CGGGGAACG;CGGGGACAC;CGGGGACCA;CGGGGACGA;CGGGGACGC;CGGGGACTA;CGGGGACTC;CGGGGAGAC;CGGGGAGAG;CGGGGAGGA;CGGGGAGGC;CGGGGATCC;CGGGGATGC;CGGGGCAAC;CGGGGCACG;CGGGGCAGA;CGGGGCCGA;CGGGGCCTC;CGGGGCGAA;CGGGGCGAC;CGGGGCGCA;CGGGGCGGA;CGGGGCGGC;CGGGGCGTA;CGGGGCTAC;CGGGGCTAG;CGGGGCTCA;CGGGGCTGC;CGGGGGAAC;CGGGGGAAG;CGGGGGACC;CGGGGGACG;CGGGGGATC;CGGGGGCAC;CGGGGGCAG;CGGGGGCCA;CGGGGGCGA;CGGGGGCGC;CGGGGGCTC;CGGGGGGAA;CGGGGGGAC;CGGGGGGAG;CGGGGGGCA;CGGGGGGCC;CGGGGGGGA;CGGGGGGGC;CGGGGGGTA;CGGGGGTAA;CGGGGGTAC;CGGGGGTAG;CGGGGGTCA;CGGGGGTCC;CGGGGGTGA;CGGGGGTGC;CGGGGTAAC;CGGGGTAAG;CGGGGTACA;CGGGGTACC;CGGGGTACG;CGGGGTAGA;CGGGGTAGC;CGGGGTATA;CGGGGTATC;CGGGGTCAC;CGGGGTCCC;CGGGGTCGC;CGGGGTCTA;CGGGGTCTC;CGGGGTGAA;CGGGGTGAC;CGGGGTGCC;CGGGGTGGA;CGGGGTGTA;CGGGGTTAC;CGGGGTTAG;CGGGGTTCC;CGGGTAACA;CGGGTAACG;CGGGTAAGC;CGGGTACAC;CGGGTACAG;CGGGTACCA;CGGGTACCC;CGGGTACCG;CGGGTACGC;CGGGTACTA;CGGGTAGAC;CGGGTAGGC;CGGGTAGTA;CGGGTAGTC;CGGGTATAC;CGGGTATAG;CGGGTATGC;CGGGTCACG;CGGGTCCAC;CGGGTCCCA;CGGGTCCCC;CGGGTCCGC;CGGGTCCTA;CGGGTCCTC;CGGGTCGAA;CGGGTCGAC;CGGGTCGAG;CGGGTCGCA;CGGGTCGCC;CGGGTCGTA;CGGGTCGTC;CGGGTCTAA;CGGGTCTAG;CGGGTCTCA;CGGGTGAAC;CGGGTGACA;CGGGTGACG;CGGGTGATC;CGGGTGCAC;CGGGTGCCC;CGGGTGCTC;CGGGTGGCA;CGGGTGGCC;CGGGTGGTA;CGGGTGTAG;CGGGTGTCA;CGGGTGTCC;CGGGTTAAG;CGGGTTACA;CGGGTTAGC;CGGGTTCCA;CGGGTTCCC;CGGGTTGAG;CGGGTTTGC;CGGNNCCGA,GGNNCCGAA;CGGNNNNNN;CGGTAACGC;CGGTACACA;CGGTACATA;CGGTACCCC;CGGTACCGC;CGGTACCTA;CGGTACCTC;CGGTACGCA;CGGTACGCC;CGGTACGTA;CGGTAGAAC;CGGTAGACA;CGGTAGACC;CGGTAGACG;CGGTAGCAC;CGGTAGCCC;CGGTAGCGC;CGGTAGGAC;CGGTAGGCC;CGGTAGTAC;CGGTAGTTC;CGGTATACG;CGGTATAGA;CGGTATATA;CGGTATCCA;CGGTATGCA;CGGTATGGA;CGGTATGGC;CGGTATGTA;CGGTCAGAC;CGGTCAGGC;CGGTCCACC;CGGTCCACG;CGGTCCCCC;CGGTCCCTC;CGGTCCGAA;CGGTCCGAC;CGGTCCGAG;CGGTCCGCC;CGGTCCGGA;CGGTCCGGC;CGGTCCGTA;CGGTCCTAG;CGGTCCTCC;CGGTCGACA;CGGTCGACC;CGGTCGACG;CGGTCGAGA;CGGTCGATC;CGGTCGCAC;CGGTCGCGC;CGGTCGCTC;CGGTCGGCC;CGGTCGGGC;CGGTCGGTA;CGGTCTACA;CGGTCTACC;CGGTCTACG;CGGTCTAGA;CGGTCTCAA;CGGTCTCAG;CGGTCTCCA;CGGTCTCGA;CGGTCTCGC;CGGTCTGAG;CGGTCTGGC;CGGTGACTA;CGGTGAGAC;CGGTGAGCC;CGGTGAGGC;CGGTGAGTC;CGGTGATAG;CGGTGCACA;CGGTGCCAG;CGGTGCCGA;CGGTGCCTC;CGGTGCGAG;CGGTGCGCA;CGGTGCGGC;CGGTGCGTA;CGGTGCGTC;CGGTGCTAG;CGGTGGCAG;CGGTGGCCC;CGGTGGGGA;CGGTGGTAG;CGGTGTACA;CGGTGTACC;CGGTGTACG;CGGTGTCCC;CGGTGTCTC;CGGTGTGCA;CGGTGTGCC;CGGTTAACG;CGGTTACCC;CGGTTAGCC;CGGTTAGTC;CGGTTCCGC;CGGTTCCTC;CGGTTCGAG;CGGTTGCCC;CGNNCGAAA,TCGNNCGAA;CGNNNNNNN;CGTAACACC;CGTAACACG;CGTAACCTA;CGTAACGCA;CGTAACTAG;CGTAACTCC;CGTAAGACG;CGTAAGATC;CGTAATACG;CGTACAACG;CGTACACAG;CGTACACCC;CGTACACTC;CGTACAGAG;CGTACAGGC;CGTACAGTC;CGTACATAC;CGTACATAG;CGTACATGA;CGTACATGC;CGTACCACG;CGTACCCAC;CGTACCCAG;CGTACCCCC;CGTACCCGA;CGTACCCGC;CGTACCCTA;CGTACCGAC;CGTACCGAG;CGTACCGCC;CGTACCGGA;CGTACCTAC;CGTACCTCA;CGTACCTCC;CGTACCTGC;CGTACCTTC;CGTACGACA;CGTACGACC;CGTACGACG;CGTACGAGA;CGTACGCAG;CGTACGCCC;CGTACGCGA;CGTACGCTA;CGTACGGAG;CGTACGGCC;CGTACGGGC;CGTACGGTA;CGTACGTAG;CGTACGTCA;CGTACGTTA;CGTACGTTC;CGTACTACA;CGTACTACC;CGTACTACG;CGTACTAGC;CGTACTATA;CGTACTCGC;CGTACTCTC;CGTACTGAG;CGTACTGGC;CGTACTTAG;CGTACTTCC;CGTAGAACC;CGTAGACAC;CGTAGACAG;CGTAGACCA;CGTAGACCC;CGTAGACTC;CGTAGAGAC;CGTAGAGCC;CGTAGAGGA;CGTAGATCA;CGTAGATCC;CGTAGCACA;CGTAGCACG;CGTAGCCGC;CGTAGCGAG;CGTAGCGCA;CGTAGCGCC;CGTAGCGTA;CGTAGCTAG;CGTAGCTGC;CGTAGGACC;CGTAGGACG;CGTAGGAGC;CGTAGGATC;CGTAGGCAC;CGTAGGCAG;CGTAGGCCC;CGTAGGCGC;CGTAGGCTC;CGTAGGGAG;CGTAGGGCA;CGTAGGGCC;CGTAGGGGC;CGTAGGGTA;CGTAGGGTC;CGTAGGTAC;CGTAGGTAG;CGTAGTACC;CGTAGTCCC;CGTAGTGCA;CGTAGTGCC;CGTAGTTAG;CGTATAACG;CGTATACAA;CGTATACAG;CGTATACCA;CGTATACCC;CGTATACGA;CGTATACGC;CGTATACTA;CGTATAGGA;CGTATATAG;CGTATCACG;CGTATCGAG;CGTATCGGC;CGTATCTAG;CGTATGACC;CGTATGACG;CGTATGATC;CGTATGCAG;CGTATGCCC;CGTATGCGC;CGTATGGAG;CGTATGGTA;CGTATGTGA;CGTATGTGC;CGTATTACA;CGTCACACG;CGTCACAGC;CGTCACCGC;CGTCACGGC;CGTCACTAG;CGTCACTGC;CGTCAGATC;CGTCAGGCC;CGTCAGGGC;CGTCCACAC;CGTCCCACG;CGTCCCAGA;CGTCCCCAG;CGTCCCCCC;CGTCCCCGA;CGTCCCCGC;CGTCCCGAC;CGTCCCGAG;CGTCCCGCA;CGTCCCGCC;CGTCCCGTA;CGTCCCTAG;CGTCCCTGC;CGTCCCTTC;CGTCCGAAC;CGTCCGAAG;CGTCCGCAG;CGTCCGCGC;CGTCCGGAA;CGTCCGGAC;CGTCCGGCA;CGTCCGGCC;CGTCCGGGA;CGTCCGGGC;CGTCCGGTA;CGTCCGGTC;CGTCCTACC;CGTCCTCAC;CGTCCTCGC;CGTCCTCTC;CGTCCTTCC;CGTCGACAA;CGTCGACAC;CGTCGACAG;CGTCGACCC;CGTCGACGA;CGTCGACGC;CGTCGAGAC;CGTCGAGAG;CGTCGAGCC;CGTCGAGGC;CGTCGATAG;CGTCGATCC;CGTCGATTC;CGTCGCACG;CGTCGCAGC;CGTCGCCAG;CGTCGCCCC;CGTCGCCGA;CGTCGCCGC;CGTCGCCTA;CGTCGCCTC;CGTCGCGGC;CGTCGCTAG;CGTCGGACC;CGTCGGAGC;CGTCGGATC;CGTCGGCAC;CGTCGGCCA;CGTCGGCGA;CGTCGGCGC;CGTCGGGAG;CGTCGGGCC;CGTCGGGGC;CGTCGGGTA;CGTCGGGTC;CGTCGGTAC;CGTCGGTAG;CGTCGGTCC;CGTCGTATA;CGTCGTCAC;CGTCGTCTC;CGTCTAACC;CGTCTAACG;CGTCTACAG;CGTCTACCC;CGTCTACGC;CGTCTACTC;CGTCTAGAC;CGTCTAGGC;CGTCTAGTC;CGTCTATCC;CGTCTCACA;CGTCTCACC;CGTCTCACG;CGTCTCATC;CGTCTCCAG;CGTCTCCGA;CGTCTCCTA;CGTCTCGAG;CGTCTCGCC;CGTCTCGGA;CGTCTCGGC;CGTCTGCAG;CGTCTGCCC;CGTCTGGTC;CGTCTTAAG;CGTGACACC;CGTGACACG;CGTGACATC;CGTGACGTA;CGTGACTAG;CGTGAGACC;CGTGAGATC;CGTGAGCCC;CGTGAGCGC;CGTGAGCTC;CGTGAGGTA;CGTGAGTCC;CGTGAGTGC;CGTGATCAC;CGTGATCAG;CGTGATCCC;CGTGATCTC;CGTGCACAC;CGTGCACAG;CGTGCACCC;CGTGCACGC;CGTGCATAG;CGTGCCACC;CGTGCCACG;CGTGCCCAC;CGTGCCCAG;CGTGCCCCC;CGTGCCCGA;CGTGCCGCC;CGTGCCTAG;CGTGCGAAC;CGTGCGACC;CGTGCGAGC;CGTGCGATC;CGTGCGCAC;CGTGCGCAG;CGTGCGCCA;CGTGCGCTA;CGTGCGCTC;CGTGCGGAG;CGTGCGTAG;CGTGCGTCC;CGTGCGTGA;CGTGCGTGC;CGTGCTACC;CGTGCTCGC;CGTGCTGCC;CGTGCTGGC;CGTGCTTAG;CGTGGACCC;CGTGGAGGC;CGTGGATCC;CGTGGATGC;CGTGGCACA;CGTGGCACC;CGTGGCAGC;CGTGGCATC;CGTGGCCAG;CGTGGCCCC;CGTGGCCGC;CGTGGCGCC;CGTGGCGTA;CGTGGCTAG;CGTGGCTGC;CGTGGGACC;CGTGGGAGC;CGTGGGATC;CGTGGGCAC;CGTGGGCAG;CGTGGGCGA;CGTGGGCGC;CGTGGGCTA;CGTGGGCTC;CGTGGGGGA;CGTGGGTAG;CGTGGGTCC;CGTGGGTGC;CGTGGTCCC;CGTGGTCGC;CGTGTACAC;CGTGTACCC;CGTGTAGGC;CGTGTATAG;CGTGTATGA;CGTGTATGC;CGTGTCACC;CGTGTCCCC;CGTGTCGAC;CGTGTCGTC;CGTGTCTAA;CGTGTCTAG;CGTGTGAGC;CGTGTGATC;CGTGTGCAG;CGTGTGCCC;CGTGTGCGA;CGTGTGCGC;CGTGTGCTA;CGTGTGGAG;CGTGTGTAC;CGTGTGTCC;CGTGTGTGC;CGTNNNNNN;CGTTAACGC;CGTTAAGAC;CGTTAAGAG;CGTTACCGC;CGTTACGCC;CGTTACTAG;CGTTAGAAC;CGTTAGACC;CGTTAGAGC;CGTTAGATC;CGTTAGGCC;CGTTAGGGC;CGTTCACAG;CGTTCCCCC;CGTTCCCGC;CGTTCCGAG;CGTTCCGGA;CGTTCCTAC;CGTTCGAAG;CGTTCGCAC;CGTTCGCAG;CGTTCGCGC;CGTTCGGTA;CGTTCTATA;CGTTGAGAG;CGTTGCACA;CGTTGCCAG;CGTTGCGAG;CGTTGCTAG;CGTTGTCTA;CGTTTACCC;CNNGCAATA;CNNNNNNNN;CTAAANNNN;CTAACACAC;CTAACCCAC;CTAACCCCC;CTAACCCGA;CTAACCGAC;CTAACCGAG;CTAACCGGC;CTAACCTAC;CTAACCTGC;CTAACGCAC;CTAACGCCC;CTAACGCGA;CTAACGCGC;CTAACGGCC;CTAACGGGC;CTAACGTAG;CTAACGTGC;CTAACTACC;CTAACTCGC;CTAAGCACC;CTAAGCAGC;CTAAGCCGC;CTAAGCGGC;CTAAGCTGC;CTAAGGATC;CTAAGGGCC;CTAAGGGTC;CTAAGGTGC;CTAAGTAGC;CTAAGTCCC;CTAAGTTGC;CTAATAGGC;CTAATCGGC;CTACACACC;CTACACATA;CTACACATC;CTACACCTA;CTACACCTC;CTACACGCA;CTACACGGC;CTACACTCA;CTACACTCC;CTACAGACA;CTACAGGCC;CTACAGGGC;CTACAGGTA;CTACAGTAC;CTACAGTCC;CTACAGTGC;CTACATGTA;CTACATGTC;CTACATTCC;CTACCCATC;CTACCCCCC;CTACCCCGA;CTACCCCGC;CTACCCCTC;CTACCCGAC;CTACCCGCA;CTACCCGCC;CTACCCGGA;CTACCCGGC;CTACCCGTC;CTACCCTAC;CTACCCTAG;CTACCCTCA;CTACCCTCC;CTACCCTGC;CTACCCTTA;CTACCGATC;CTACCGCCC;CTACCGCGA;CTACCGCGC;CTACCGGAC;CTACCGGGA;CTACCGGTA;CTACCTAGA;CTACCTCCC;CTACCTCGA;CTACCTGAG;CTACCTGCC;CTACCTGGC;CTACCTGTC;CTACGAACC;CTACGAGAC;CTACGAGAG;CTACGAGGC;CTACGATGC;CTACGCACC;CTACGCATA;CTACGCATC;CTACGCCCA;CTACGCCCC;CTACGCCTA;CTACGCCTC;CTACGCGAA;CTACGCGCA;CTACGCGCC;CTACGCGGA;CTACGCGTA;CTACGCGTC;CTACGCTAC;CTACGCTAG;CTACGCTCC;CTACGCTGC;CTACGGAAC;CTACGGCCC;CTACGGGAC;CTACGGGAG;CTACGGGCC;CTACGGGGA;CTACGGGTA;CTACGGTAC;CTACGGTGC;CTACGTAGC;CTACGTATA;CTACGTATC;CTACGTCCC;CTACGTCTC;CTACGTGAG;CTACGTGCA;CTACGTGCC;CTACGTGTA;CTACGTGTC;CTACGTTAC;CTACTACCC;CTACTAGTC;CTACTCCGC;CTACTCGGC;CTACTCTGC;CTACTTAAC;CTAGAACGC;CTAGACATA;CTAGACCGC;CTAGACGCC;CTAGACGGC;CTAGACTAC;CTAGACTGA;CTAGAGACC;CTAGAGAGC;CTAGAGATC;CTAGAGCCC;CTAGAGCGC;CTAGAGGCC;CTAGAGTCC;CTAGAGTGC;CTAGAGTTC;CTAGATAGC;CTAGATCAC;CTAGATCAG;CTAGATCCA;CTAGATCCC;CTAGATCGA;CTAGATCGC;CTAGATCTC;CTAGATGGC;CTAGATTCA;CTAGCACGC;CTAGCATAC;CTAGCATGC;CTAGCCCCA;CTAGCCCGA;CTAGCCCGC;CTAGCCGGC;CTAGCCTAC;CTAGCCTAG;CTAGCCTCC;CTAGCCTGA;CTAGCCTGC;CTAGCGAAC;CTAGCGAGA;CTAGCGATC;CTAGCGCAG;CTAGCGCCC;CTAGCGCGA;CTAGCGCGC;CTAGCGGAC;CTAGCGGCA;CTAGCGGCC;CTAGCGGGC;CTAGCGGTC;CTAGCGTAC;CTAGCGTGC;CTAGCTACC;CTAGCTAGC;CTAGCTCAC;CTAGGAACC;CTAGGACCA;CTAGGACCC;CTAGGACGC;CTAGGAGGC;CTAGGATAC;CTAGGATCA;CTAGGATCC;CTAGGATGA;CTAGGATGC;CTAGGCAAC;CTAGGCACA;CTAGGCACC;CTAGGCAGA;CTAGGCAGC;CTAGGCATC;CTAGGCCGA;CTAGGCCGC;CTAGGCCTA;CTAGGCGAC;CTAGGCGCA;CTAGGCGCC;CTAGGCGGC;CTAGGCGTA;CTAGGCTAC;CTAGGCTGC;CTAGGGAAC;CTAGGGAAG;CTAGGGACC;CTAGGGCAG;CTAGGGCCC;CTAGGGCGC;CTAGGGGAC;CTAGGGGCA;CTAGGGGCC;CTAGGGGGC;CTAGGGGTC;CTAGGGTAC;CTAGGGTGA;CTAGGGTTA;CTAGGGTTC;CTAGGTACC;CTAGGTAGA;CTAGGTATC;CTAGGTCCC;CTAGGTCGA;CTAGGTCTA;CTAGGTGCC;CTAGGTNNN,CTTCCCNNN;CTAGGTTAC;CTAGGTTCC;CTAGGTTGC;CTAGNNNNN;CTAGTACCC;CTAGTACGC;CTAGTAGCC;CTAGTAGGC;CTAGTCACA;CTAGTCCGC;CTAGTCGAC;CTAGTCTCC;CTAGTCTGA;CTAGTGATC;CTAGTGCCC;CTAGTGCGC;CTAGTGGCC;CTAGTGTGC;CTAGTNNNN,GCTAGTNNN;CTAGTTNNN;CTANNNNNN;CTATACCCA;CTATACGAG;CTATACGTC;CTATAGACC;CTATAGATC;CTATAGCGC;CTATAGGAC;CTATAGGCC;CTATAGGGC;CTATATACC;CTATCCCCC;CTATCCCGC;CTATCCGAG;CTATCGCGC;CTATGCCTA;CTATGCGTA;CTATGCTAC;CTATGGACC;CTATGGATC;CTATGGCCA;CTATGTACC;CTATGTGAC;CTATGTGTA;CTATNNNNN;CTATTCGAC;CTATTCGCA;CTCAACGGC;CTCACACGC;CTCACCCCA;CTCACCCCC;CTCACCGCA;CTCACCGGA;CTCACCTGC;CTCACGAGA;CTCACGGCA;CTCACGGCC;CTCACGGGA;CTCACGTAC;CTCACTGCA;CTCAGAGGC;CTCAGATCC;CTCAGCCCC;CTCAGCGGC;CTCAGGGAG;CTCAGGGCA;CTCAGGGCC;CTCAGGTCC;CTCAGTCGA;CTCAGTGCA;CTCAGTGTA;CTCATATGC;CTCATGGGC;CTCCACGGC;CTCCAGACC;CTCCAGGCC;CTCCAGGGA;CTCCAGGGC;CTCCCACGA;CTCCCACGC;CTCCCACTA;CTCCCAGGA;CTCCCCCCA;CTCCCCCCC;CTCCCCCGC;CTCCCCGAC;CTCCCCGAG;CTCCCCGCA;CTCCCCGCC;CTCCCCGGC;CTCCCCGTA;CTCCCCTGA;CTCCCCTGC;CTCCCGAAC;CTCCCGACC;CTCCCGAGA;CTCCCGAGC;CTCCCGATC;CTCCCGCAC;CTCCCGCCC;CTCCCGCGA;CTCCCGCGC;CTCCCGGAG;CTCCCGGCC;CTCCCGGGA;CTCCCGGGC;CTCCCGGTA;CTCCCGTAC;CTCCCGTCC;CTCCCGTGC;CTCCCTACC;CTCCCTCGA;CTCCCTCGC;CTCCGAACA;CTCCGACGC;CTCCGAGGA;CTCCGAGTA;CTCCGAGTC;CTCCGATCC;CTCCGCACC;CTCCGCATA;CTCCGCCGC;CTCCGCCTA;CTCCGCGAC;CTCCGCGAG;CTCCGCGGC;CTCCGCGTA;CTCCGCGTC;CTCCGGACA;CTCCGGACC;CTCCGGAGC;CTCCGGATC;CTCCGGCCC;CTCCGGCGC;CTCCGGGCA;CTCCGGGGA;CTCCGGGTC;CTCCGGTAC;CTCCGGTCC;CTCCGGTGA;CTCCGGTTC;CTCCGTACC;CTCCGTAGC;CTCCGTCCC;CTCCGTGGC;CTCCGTGTC;CTCCTACCC;CTCCTACGA;CTCCTAGCC;CTCCTCCGC;CTCCTCGGA;CTCCTGCCC;CTCCTGCGC;CTCCTGGCC;CTCGAAGCC;CTCGACAAC;CTCGACAGC;CTCGACCTA;CTCGACCTC;CTCGACGCA;CTCGACGCC;CTCGACGGC;CTCGAGACA;CTCGAGACC;CTCGAGAGC;CTCGAGATC;CTCGAGCCC;CTCGAGCGC;CTCGAGCTC;CTCGAGGCA;CTCGAGGGA;CTCGAGGTA;CTCGAGGTC;CTCGAGTAC;CTCGAGTCC;CTCGAGTGC;CTCGATCAG;CTCGATCCA;CTCGATCCC;CTCGATCGA;CTCGATCGC;CTCGCACCC;CTCGCACGA;CTCGCACTC;CTCGCAGCC;CTCGCAGGC;CTCGCATGC;CTCGCCACC;CTCGCCCCC;CTCGCCCGA;CTCGCCCGC;CTCGCCGAA;CTCGCCGAC;CTCGCCGAG;CTCGCCGCC;CTCGCCGGC;CTCGCGACA;CTCGCGACC;CTCGCGAGA;CTCGCGAGC;CTCGCGCAG;CTCGCGCCC;CTCGCGGAC;CTCGCGGCA;CTCGCGGCC;CTCGCGGTA;CTCGCGTAC;CTCGCGTCA;CTCGCGTCC;CTCGCGTTA;CTCGCTAAC;CTCGCTGGC;CTCGGACCC;CTCGGACTA;CTCGGAGAC;CTCGGAGAG;CTCGGAGGC;CTCGGAGTA;CTCGGATCC;CTCGGCAGA;CTCGGCAGC;CTCGGCCAG;CTCGGCCCA;CTCGGCCCC;CTCGGCCGA;CTCGGCCGC;CTCGGCCTA;CTCGGCCTC;CTCGGCGAC;CTCGGCGGA;CTCGGCGGC;CTCGGCTCC;CTCGGCTGC;CTCGGGAAC;CTCGGGACC;CTCGGGAGA;CTCGGGAGC;CTCGGGCAC;CTCGGGCCA;CTCGGGCCC;CTCGGGCGA;CTCGGGCGC;CTCGGGCTA;CTCGGGCTC;CTCGGGGAC;CTCGGGGCC;CTCGGGGGA;CTCGGGGGC;CTCGGGGTC;CTCGGGTAC;CTCGGGTGC;CTCGGTACA;CTCGGTACC;CTCGGTATA;CTCGGTCGC;CTCGGTTAC;CTCGTACCC;CTCGTACGA;CTCGTACGC;CTCGTAGAC;CTCGTAGAG;CTCGTAGGC;CTCGTAGTA;CTCGTATAC;CTCGTATGC;CTCGTCACA;CTCGTCGAC;CTCGTCGGC;CTCGTCTAC;CTCGTGATC;CTCGTGCGC;CTCGTGGCC;CTCGTTACC;CTCNNNNNN;CTCTAACGC;CTCTACAGC;CTCTACCCC;CTCTACGCC;CTCTACGTA;CTCTAGACA;CTCTAGAGC;CTCTAGCCC;CTCTAGGCC;CTCTAGGTC;CTCTATAGC;CTCTCACAC;CTCTCAGTC;CTCTCATGC;CTCTCCCCC;CTCTCCCGC;CTCTCCGAC;CTCTCCGCA;CTCTCCGGC;CTCTCGACC;CTCTCGAGA;CTCTCGCGA;CTCTCGGAC;CTCTCGGCC;CTCTCGTCC;CTCTCGTGC;CTCTCTAGA;CTCTCTCGA;CTCTGAGAC;CTCTGAGGC;CTCTGATCC;CTCTGCCGC;CTCTGCGAC;CTCTGGATC;CTCTGGGCC;CTCTGTACA;CTCTGTCGA;CTCTGTGCA;CTCTGTGCC;CTCTGTGGA;CTCTGTGGC;CTCTGTGTA;CTCTNNNNN;CTCTTAGGC;CTCTTCGCA;CTGACAGAN,NNTCTGTCA;CTGACCCCC;CTGACCCGC;CTGACGCGA;CTGACTAAC;CTGACTNNN;CTGAGACCC;CTGAGAGAC;CTGAGAGGC;CTGAGATCC;CTGAGGACC;CTGAGGGCC;CTGAGGTAC;CTGAGGTCC;CTGAGGTGC;CTGAGTGTA;CTGANNNNN;CTGATCACA;CTGATCCCC;CTGATCCTA;CTGATCCTC;CTGATCGAC;CTGATCGCA;CTGATCGCC;CTGATCGGC;CTGATCGTC;CTGATCTCA;CTGATCTGA;CTGATCTGC;CTGATNNNN;CTGCACATA;CTGCACTAC;CTGCAGGCC;CTGCAGGGC;CTGCAGTGC;CTGCATACC;CTGCATGCA;CTGCATGCC;CTGCCACCC;CTGCCACGC;CTGCCAGGC;CTGCCCACC;CTGCCCAGC;CTGCCCCCC;CTGCCCCGC;CTGCCCGCC;CTGCCCGGC;CTGCCCTAC;CTGCCCTGC;CTGCCGCCC;CTGCCGCGA;CTGCCGCGC;CTGCCGGCC;CTGCCGGGA;CTGCCGTGA;CTGCCGTGC;CTGCCTAAG;CTGCCTAGA;CTGCCTAGC;CTGCCTCGA;CTGCCTCGC;CTGCCTGGA;CTGCCTGGC;CTGCGAAGA;CTGCGAAGC;CTGCGACCC;CTGCGAGAC;CTGCGAGCC;CTGCGATCA;CTGCGATCC;CTGCGCACA;CTGCGCACC;CTGCGCAGC;CTGCGCATC;CTGCGCCCC;CTGCGCGCC;CTGCGCTCC;CTGCGGAGA;CTGCGGATC;CTGCGGCGC;CTGCGGGCC;CTGCGGGGC;CTGCGGTGC;CTGCGTAAC;CTGCGTACA;CTGCGTACC;CTGCGTAGC;CTGCGTATA;CTGCGTCAC;CTGCGTCGA;CTGCGTCGC;CTGCGTGCC;CTGCGTGGC;CTGCGTGTA;CTGCGTGTC;CTGCGTTGC;CTGCTACCC;CTGCTACGC;CTGCTAGGC;CTGCTTAAG;CTGCTTNNN,NNNNAAGCA;CTGGACCCC;CTGGACGCC;CTGGACTCN,NNGAGTCCA;CTGGAGGCA;CTGGAGGTA;CTGGATCTC;CTGGCATAC;CTGGCCAGC;CTGGCCCCC;CTGGCCCGC;CTGGCCGCC;CTGGCCGGC;CTGGCCTGC;CTGGCGATC;CTGGCGCCC;CTGGCGCGC;CTGGCGGCC;CTGGGACGC;CTGGGAGAC;CTGGGAGGC;CTGGGATCA;CTGGGCACC;CTGGGCAGC;CTGGGCCCC;CTGGGCCGA;CTGGGCCGC;CTGGGCGCC;CTGGGCTCC;CTGGGCTGC;CTGGGGACA;CTGGGGCCC;CTGGGGGCC;CTGGGGGGC;CTGGGGGTA;CTGGGGGTC;CTGGGGTAC;CTGGGTATC;CTGGGTGCC;CTGGGTGGC;CTGGTCCCA;CTGGTCGAC;CTGGTCGGC;CTGNNNNNN;CTGTAAGGA;CTGTACCGC;CTGTACGCC;CTGTACTGC;CTGTAGACC;CTGTAGAGC;CTGTAGATC;CTGTAGGCC;CTGTAGGGC;CTGTAGTCC;CTGTAGTGC;CTGTATGCA;CTGTCCCTC;CTGTCCGGA;CTGTCCGGC;CTGTCCTAC;CTGTCGACA;CTGTCGATC;CTGTCGCGC;CTGTCGTCC;CTGTCGTGC;CTGTCTACA;CTGTCTAGA;CTGTGATCC;CTGTGCACA;CTGTGCACC;CTGTGCCCC;CTGTGCGAC;CTGTGCGCA;CTGTGCGCC;CTGTGCGGA;CTGTGGACC;CTGTGGATC;CTGTGGGGA;CTGTGTACA;CTGTGTCTA;CTGTGTGAC;CTGTGTGCA;CTGTGTTGC;CTGTNNNNN;CTGTTACGC;CTGTTCGAA;CTGTTCTGC;CTNNNNNNN;CTTAAGATC;CTTAAGGGA;CTTAGACTC;CTTAGAGAC;CTTAGATCC;CTTAGGGAC;CTTAGGGGC;CTTANNNNN;CTTATACGC;CTTATCTNN,GCTTATCTN;CTTCATCAN,NNTGATGAA;CTTCCCCCC;CTTCCCCGC;CTTCCCGCC;CTTCCCGGC;CTTCCGAGC;CTTCCGATC;CTTCCGGAC;CTTCCGGCC;CTTCCGGGC;CTTCCGGTC;CTTCCTGCC;CTTCGAACA;CTTCGAACC;CTTCGAAGC;CTTCGAATA;CTTCGACGC;CTTCGCACA;CTTCGCGCC;CTTCGCGGC;CTTCGCGTC;CTTCGGATC;CTTCGGGCC;CTTCGGGGC;CTTCGGTCC;CTTCNNNNN;CTTGATCGC;CTTGCCGTC;CTTGCGATC;CTTGGGTAC;CTTGTCAGN,NNCTGACAA;CTTGTGATC;CTTNNNNNN;CTTTCCGGC;CTTTNNAAA;CTTTNNNNN;CTTTTNNNN;GAAACCCAC;GAAAGCGTC;GAAANNNNN;GAACACACC;GAACACTGC;GAACAGTGC;GAACCCACC;GAACCCCCC;GAACCCCTC;GAACCCGCC;GAACCCGGA;GAACCCGGC;GAACCGCAC;GAACCGGAC;GAACCGGGC;GAACGACCC;GAACGCACC;GAACGCAGC;GAACGGCCC;GAACGGCGC;GAACGGGCC;GAACNNNNN;GAAGACCCC;GAAGATCGA;GAAGATCGC;GAAGCCCCC;GAAGCCGGC;GAAGCGATC;GAAGCGGGC;GAAGCGTGC;GAAGGATCC;GAAGGCCCC;GAAGGCGCC;GAAGGCGGC;GAAGGGACC;GAAGGGATC;GAAGGGTAC;GAAGGGTGC;GAAGNNNNN;GAAGTACCC;GAAGTGCGC;GAAGTGGCC;GAAGTGTAC;GAAGTGTGC;GAAGTTTGN;GAAGTTTNN;GAANNNNNN;GAATACCTC;GAATCCCGC;GAATCTAGC;GAATNNNNN;GACACACGC;GACACACTA;GACACCCCC;GACACCCGA;GACACCGCA;GACACCTCA;GACACGATC;GACACGCCA;GACACGCTA;GACACGCTC;GACACTAGA;GACACTCCC;GACACTCGC;GACAGAANN,NTTCTGTCA;GACAGGGCC;GACAGTCTC;GACANNNNN;GACATACCC;GACATACTA;GACATGCGC;GACCACCGC;GACCAGATC;GACCAGGCC;GACCAGGGA;GACCAGGTA;GACCAGTGC;GACCCACCC;GACCCATGC;GACCCCCAC;GACCCCCCA;GACCCCCCC;GACCCCCGA;GACCCCCGC;GACCCCCTA;GACCCCGAC;GACCCCGCA;GACCCCGCC;GACCCCGGA;GACCCGACC;GACCCGAGA;GACCCGATC;GACCCGCCC;GACCCGCGC;GACCCGGCA;GACCCGGCC;GACCCGGGA;GACCCGGGC;GACCCGGTA;GACCCGGTC;GACCCGTAC;GACCCGTGA;GACCCTGCC;GACCGACCC;GACCGACGC;GACCGAGCC;GACCGATCC;GACCGCCAC;GACCGCGGA;GACCGCGGC;GACCGCGTC;GACCGGAAC;GACCGGAGA;GACCGGAGC;GACCGGATC;GACCGGCCC;GACCGGCTC;GACCGGGAA;GACCGGGCA;GACCGGGCC;GACCGGGGA;GACCGGGGC;GACCGGGTA;GACCGGTAC;GACCGGTCA;GACCGGTCC;GACCGGTGC;GACCTACCC;GACCTAGGC;GACCTAGTC;GACCTCACA;GACCTCGGC;GACCTGTCC;GACGACCCC;GACGACCTC;GACGAGACA;GACGATCAC;GACGATCCC;GACGATCTA;GACGCACCC;GACGCACTA;GACGCAGAC;GACGCAGTC;GACGCCATC;GACGCCCCC;GACGCCCGA;GACGCCCGC;GACGCCGCC;GACGCCTAC;GACGCCTCC;GACGCGACA;GACGCGACC;GACGCGAGA;GACGCGCAC;GACGCGCCC;GACGCGCGA;GACGCGCGC;GACGCGGAC;GACGCGGCC;GACGCGGGA;GACGCGGGC;GACGCGGTA;GACGCGTAC;GACGCGTCC;GACGCGTGC;GACGCGTTA;GACGCTAAC;GACGCTACC;GACGCTAGA;GACGCTCCC;GACGCTCGA;GACGCTGCC;GACGGACGC;GACGGAGAC;GACGGATCC;GACGGCCCC;GACGGCCGA;GACGGCCGC;GACGGCGAC;GACGGCGCC;GACGGCTGC;GACGGGATA;GACGGGATC;GACGGGCCC;GACGGGCTA;GACGGGCTC;GACGGGGAC;GACGGGGCC;GACGGGGGA;GACGGGTAA;GACGGGTAC;GACGGGTCC;GACGGGTTA;GACGGTACC;GACGTACTA;GACGTAGAC;GACGTAGGA;GACGTAGGC;GACGTATCC;GACGTATGA;GACGTCGAC;GACGTCGCA;GACGTCGCC;GACGTCGGC;GACGTCTAC;GACGTCTCC;GACGTGACA;GACGTTAGA;GACNNNNNN;GACTACCCC;GACTACGCA;GACTAGATC;GACTAGCGC;GACTAGGAC;GACTAGGCC;GACTAGGGA;GACTAGGGC;GACTAGTAC;GACTCCCAC;GACTCCCGA;GACTCCCGC;GACTCGAGC;GACTCGATC;GACTCGCAC;GACTCGCCC;GACTCGCGA;GACTCGCGC;GACTCGCTA;GACTCGGGA;GACTCGGGC;GACTCTCGA;GACTCTCGC;GACTGGCAC;GACTGTCGA;GACTGTGCC;GACTGTGTA;GACTNNNNN;GACTTCGAA;GACTTNNNN;GAGACACAC;GAGACACCC;GAGACACTA;GAGACATAC;GAGACATGC;GAGACCCCA;GAGACCCCC;GAGACCCGA;GAGACCCTC;GAGACCGAC;GAGACCGCA;GAGACCGCC;GAGACCGGA;GAGACCGGC;GAGACCGTA;GAGACCTAA;GAGACCTCC;GAGACGATC;GAGACGCAC;GAGACGCCC;GAGACGCGA;GAGACGCGC;GAGACGCTC;GAGACGGCC;GAGACGGGA;GAGACGTGC;GAGACGTTA;GAGACTAAC;GAGACTCGC;GAGACTCTC;GAGAGAGGC;GAGAGATCA;GAGAGATCC;GAGAGCCCC;GAGAGCGGC;GAGAGCGTA;GAGAGGCCA;GAGAGGCGC;GAGAGGCTC;GAGAGGGGC;GAGAGGTAC;GAGAGGTCC;GAGAGTCCC;GAGAGTTCC;GAGATACCC;GAGATACGC;GAGATCACA;GAGATCACC;GAGATCCCA;GAGATCCCC;GAGATCCGA;GAGATCCGC;GAGATCCTA;GAGATCCTC;GAGATCGAC;GAGATCGCA;GAGATCGCC;GAGATCGGA;GAGATCGGC;GAGATCTAA;GAGATCTAC;GAGATCTCA;GAGATCTCC;GAGATGGGC;GAGCACAGC;GAGCACCTC;GAGCAGGGC;GAGCAGTAC;GAGCANNNN;GAGCATNNN;GAGCCAGGC;GAGCCCACC;GAGCCCCCC;GAGCCCCGA;GAGCCCCGC;GAGCCCCTA;GAGCCCGCC;GAGCCCGGA;GAGCCCGGC;GAGCCCTAC;GAGCCCTCA;GAGCCGACC;GAGCCGAGC;GAGCCGATC;GAGCCGCGC;GAGCCGGCC;GAGCCGTAC;GAGCCGTCC;GAGCCGTGC;GAGCCTAAC;GAGCCTAGA;GAGCCTCGA;GAGCCTGCC;GAGCCTGGC;GAGCGAGGC;GAGCGATCC;GAGCGCGCC;GAGCGCGGA;GAGCGCGGC;GAGCGGATC;GAGCGGCGC;GAGCGGGCA;GAGCGGTGC;GAGCGTAAC;GAGCGTACA;GAGCGTACC;GAGCGTCCC;GAGCTAACC;GAGCTACCC;GAGCTACGC;GAGCTCCCC;GAGCTCCGC;GAGCTCGCC;GAGCTCGGC;GAGCTCTGC;GAGCTTNNN;GAGGACACA;GAGGACAGC;GAGGACCCC;GAGGACCGC;GAGGACCTC;GAGGACGCA;GAGGAGGCC;GAGGAGGGC;GAGGAGTAC;GAGGATCCC;GAGGATCGC;GAGGCACAC;GAGGCACGC;GAGGCATCC;GAGGCCAGC;GAGGCCCCC;GAGGCCCGC;GAGGCCCTA;GAGGCCCTC;GAGGCCGCC;GAGGCCTAA;GAGGCCTCA;GAGGCCTCC;GAGGCCTGA;GAGGCGATC;GAGGCGCCC;GAGGCGCGC;GAGGCGGAC;GAGGCGGCC;GAGGCGGGC;GAGGCGTAC;GAGGCGTGA;GAGGCGTGC;GAGGCGTTA;GAGGCTCCC;GAGGCTCGC;GAGGGAGCC;GAGGGAGGC;GAGGGATCC;GAGGGATGC;GAGGGCACA;GAGGGCCAC;GAGGGCCCA;GAGGGCGCC;GAGGGGACC;GAGGGGAGA;GAGGGGATC;GAGGGGCAC;GAGGGGCCC;GAGGGGCGC;GAGGGGCTA;GAGGGGGCC;GAGGGGGGC;GAGGGGTGC;GAGGGTACA;GAGGGTACC;GAGGGTAGA;GAGGGTAGC;GAGGGTATC;GAGGGTCGA;GAGGGTCGC;GAGGTACAC;GAGGTACCC;GAGGTACGA;GAGGTACGC;GAGGTATGC;GAGGTCCGA;GAGGTCCGC;GAGGTCGAC;GAGGTCGCC;GAGGTCGGC;GAGGTCTAC;GAGGTGCAC;GAGGTGCCC;GAGGTGCGA;GAGGTGCTA;GAGGTGGGA;GAGGTGTGC;GAGGTTAGC;GAGNNNNNN;GAGTACCCC;GAGTACCGA;GAGTAGTAC;GAGTATACA;GAGTCACAC;GAGTCACCC;GAGTCACGC;GAGTCCCCA;GAGTCCCCC;GAGTCCCGC;GAGTCCCTA;GAGTCCGCC;GAGTCGAGC;GAGTCGGAC;GAGTCGGCA;GAGTCGGCC;GAGTCGGGC;GAGTCGGTA;GAGTCGTCC;GAGTCTAGA;GAGTCTCAC;GAGTCTCCC;GAGTCTCGA;GAGTCTCGC;GAGTGCACA;GAGTGCCTA;GAGTGCGGA;GAGTGTCCC;GAGTTACGC;GAGTTATAC;GANNNNNNN;GATAAATNN;GATAAGCNN;GATACACGC;GATACATGC;GATACGCAC;GATACGCCC;GATACGCGA;GATACGCGC;GATAGATCC;GATAGCGCC;GATAGGATC;GATAGGCAC;GATAGGCCC;GATAGGCGC;GATCAACGC;GATCACACC;GATCACCCC;GATCACCGA;GATCACCGC;GATCACGAC;GATCACGGA;GATCACGGC;GATCACTCC;GATCACTGA;GATCAGACA;GATCAGAGC;GATCAGATC;GATCAGCGC;GATCAGGCC;GATCAGGGC;GATCAGTCC;GATCAGTGC;GATCATCGA;GATCATGAC;GATCATGCC;GATCCAAGA;GATCCAGGC;GATCCATGC;GATCCCAAC;GATCCCACC;GATCCCAGA;GATCCCAGC;GATCCCATA;GATCCCCAC;GATCCCCCA;GATCCCCCC;GATCCCCGC;GATCCCCTA;GATCCCGAC;GATCCCGCC;GATCCCGGA;GATCCCGGC;GATCCCGTA;GATCCCTAC;GATCCCTGC;GATCCGAGA;GATCCGAGC;GATCCGATC;GATCCGCAC;GATCCGCCA;GATCCGCGC;GATCCGCTA;GATCCGGAC;GATCCGGCC;GATCCGGGA;GATCCGGGC;GATCCGGTA;GATCCGTAA;GATCCGTAC;GATCCGTCC;GATCCGTGA;GATCCGTGC;GATCCTACC;GATCCTAGA;GATCCTAGC;GATCCTATA;GATCCTCAC;GATCCTCCC;GATCCTCGA;GATCCTCGC;GATCCTTCC;GATCGACAA;GATCGACAC;GATCGACCC;GATCGACGA;GATCGACGC;GATCGAGAC;GATCGAGCA;GATCGAGCC;GATCGAGGC;GATCGATAC;GATCGATCA;GATCGATCC;GATCGATGA;GATCGCACA;GATCGCACC;GATCGCAGA;GATCGCAGC;GATCGCATA;GATCGCATC;GATCGCCCA;GATCGCCCC;GATCGCCGA;GATCGCCGC;GATCGCCTA;GATCGCGAC;GATCGCGCA;GATCGCGCC;GATCGCGTA;GATCGCTAA;GATCGCTCC;GATCGCTGC;GATCGGAAA;GATCGGAAC;GATCGGACC;GATCGGATA;GATCGGCCA;GATCGGCCC;GATCGGCGA;GATCGGCGC;GATCGGGAC;GATCGGGCC;GATCGGGGC;GATCGGGTA;GATCGGTAC;GATCGGTCC;GATCGGTGA;GATCGTACA;GATCGTATA;GATCGTCAC;GATCGTCCC;GATCGTCGA;GATCGTCGC;GATCGTGCC;GATCGTGTA;GATCTAACA;GATCTAACC;GATCTAAGA;GATCTAAGC;GATCTAATC;GATCTACAC;GATCTACCC;GATCTAGAC;GATCTAGCC;GATCTAGGA;GATCTAGGC;GATCTATCC;GATCTATGA;GATCTATGC;GATCTCAAC;GATCTCACA;GATCTCACC;GATCTCAGC;GATCTCCCC;GATCTCCGA;GATCTCCGC;GATCTCCTA;GATCTCGAA;GATCTCGAC;GATCTCGCA;GATCTCGCC;GATCTCGGA;GATCTCGTA;GATCTCTAA;GATCTCTAC;GATCTCTCA;GATCTCTCC;GATCTCTGC;GATCTGACC;GATCTGAGA;GATCTGAGC;GATCTGCCC;GATCTGCGA;GATCTGCGC;GATCTGGAC;GATCTGGCA;GATCTGGCC;GATCTGTGA;GATCTTACA;GATCTTACC;GATCTTCGC;GATCTTGCC;GATCTTTGC;GATGAGCCC;GATGCATGC;GATGCGCCC;GATGCGCGC;GATGGATCC;GATGGGCCC;GATGGGTAC;GATGGTCCC;GATGNNNNN;GATGTGCGA;GATGTGCGC;GATGTGGCC;GATGTGTAC;GATNNNNNN;GATTAGGCC;GATTCGCCC;GATTNNNNN;GCAAACACC;GCAAAGTNN,NACTTTGCA;GCAAAGTTN;GCAACGTAC;GCAAGGGCC;GCAAGGTCC;GCAANNNNN;GCAATAGGC;GCACACAAC;GCACACACC;GCACACAGA;GCACACCAC;GCACACCGA;GCACACCGC;GCACACTAA;GCACACTCC;GCACAGCGC;GCACAGGGA;GCACAGTAC;GCACAGTGC;GCACATAGA;GCACATGCC;GCACCCACC;GCACCCCCC;GCACCCCGA;GCACCCCGC;GCACCCCTA;GCACCCGAC;GCACCCGCC;GCACCCGGA;GCACCCGGC;GCACCCTAA;GCACCCTCC;GCACCCTGA;GCACCCTGC;GCACCGCGA;GCACCGCTA;GCACCGGAC;GCACCGGCC;GCACCGTAC;GCACCTCAC;GCACCTCCC;GCACCTCGC;GCACCTTAA;GCACGACAC;GCACGACCC;GCACGAGGC;GCACGATGC;GCACGCAAC;GCACGCACA;GCACGCACC;GCACGCAGA;GCACGCCAC;GCACGCCGA;GCACGCGAC;GCACGCGGC;GCACGCTAC;GCACGCTGC;GCACGGACC;GCACGGCAC;GCACGGCCC;GCACGGCTA;GCACGGGAA;GCACGGGAC;GCACGGGGA;GCACGGGGC;GCACGTACA;GCACGTACC;GCACGTAGA;GCACGTAGC;GCACGTCTA;GCACGTTAA;GCACTACAC;GCACTACCC;GCACTACGA;GCACTACGC;GCACTAGGC;GCACTATAC;GCACTCAGC;GCACTCCAC;GCACTCCCC;GCACTCGAC;GCACTCTGA;GCACTGAGA;GCACTGAGC;GCACTGCAC;GCACTGCCC;GCACTGCGA;GCACTGCGC;GCACTGCTA;GCACTGGAC;GCACTGGGC;GCACTGTAC;GCACTGTGA;GCACTTAAC;GCAGACGAC;GCAGACGGC;GCAGACTCC;GCAGAGGAC;GCAGAGGGC;GCAGAGTAC;GCAGATCAC;GCAGATCCC;GCAGATCGA;GCAGATCGC;GCAGCCAGC;GCAGCCCCC;GCAGCCGGC;GCAGCGACC;GCAGCGAGA;GCAGCGCAC;GCAGCGCCC;GCAGCGCGC;GCAGCGTAC;GCAGGACCC;GCAGGAGGC;GCAGGATCC;GCAGGATGC;GCAGGCAAC;GCAGGCCAC;GCAGGCCCC;GCAGGCGAC;GCAGGCGCC;GCAGGCGGC;GCAGGGACC;GCAGGGAGC;GCAGGGCAC;GCAGGGCCC;GCAGGGCGC;GCAGGGCTA;GCAGGGGAC;GCAGGGGGC;GCAGGGTAA;GCAGGGTAC;GCAGGGTCC;GCAGGTACC;GCAGTACAC;GCAGTACCC;GCAGTACTA;GCAGTCCCC;GCAGTCGAC;GCAGTGAGC;GCAGTGCAC;GCAGTGCCC;GCAGTGCGA;GCAGTGCGC;GCAGTGGCC;GCAGTGGGC;GCAGTGTAC;GCANNNNNN;GCATACACC;GCATACATA;GCATACCCC;GCATACCGA;GCATACCGC;GCATACGAC;GCATACGCC;GCATACTAC;GCATACTCC;GCATAGCAC;GCATAGCGC;GCATAGGAC;GCATAGGGC;GCATAGTAC;GCATATACC;GCATATGGC;GCATCCGGA;GCATCCGGC;GCATCCGTA;GCATCCTAC;GCATCCTCC;GCATCGAAC;GCATCGGAC;GCATCGGGC;GCATGAGAC;GCATGATCC;GCATGCACA;GCATGCACC;GCATGCCCC;GCATGCGAA;GCATGCGCA;GCATGCGCC;GCATGGCGC;GCATGGGTA;GCATGTATA;GCATGTCGA;GCATTCGAA;GCCACCCCC;GCCACCCGA;GCCACCCTA;GCCACCGGA;GCCACCTTA;GCCACGCGA;GCCACGGGA;GCCACGGGC;GCCACGTAC;GCCACTACC;GCCAGACAC;GCCAGATCC;GCCAGCGCA;GCCAGGAAC;GCCAGGCAC;GCCAGGCCC;GCCAGGCGA;GCCAGGCGC;GCCAGGCTA;GCCAGGGAC;GCCAGGGCA;GCCAGGGGA;GCCAGGTAC;GCCAGGTTA;GCCATACAC;GCCATACGC;GCCATCCTA;GCCATGGGC;GCCCAACAC;GCCCAACGC;GCCCACCCC;GCCCACCGA;GCCCACGCA;GCCCACGCC;GCCCACGGA;GCCCACGGC;GCCCACGTA;GCCCACTCA;GCCCAGACA;GCCCAGCGC;GCCCAGGAC;GCCCAGGCA;GCCCAGGCC;GCCCATCGA;GCCCATCTA;GCCCCACAC;GCCCCACGC;GCCCCAGGC;GCCCCCACA;GCCCCCCAC;GCCCCCCCA;GCCCCCCCC;GCCCCCCGA;GCCCCCCGC;GCCCCCCTA;GCCCCCGAC;GCCCCCGCC;GCCCCCGGA;GCCCCCTAC;GCCCCGAAC;GCCCCGACA;GCCCCGAGA;GCCCCGAGC;GCCCCGCAC;GCCCCGCCA;GCCCCGCCC;GCCCCGGAC;GCCCCGGCA;GCCCCGGGA;GCCCCGGGC;GCCCCGTAC;GCCCCGTCC;GCCCCGTTA;GCCCCTAGC;GCCCCTCCC;GCCCCTCGA;GCCCCTGAC;GCCCCTTAC;GCCCGAAGC;GCCCGACAC;GCCCGACGC;GCCCGAGAA;GCCCGAGAC;GCCCGAGCA;GCCCGAGCC;GCCCGATAC;GCCCGATCC;GCCCGCACC;GCCCGCAGA;GCCCGCCCA;GCCCGCCGA;GCCCGCCGC;GCCCGCCTA;GCCCGCGCA;GCCCGCGGA;GCCCGCGGC;GCCCGCGTA;GCCCGCTAA;GCCCGCTAC;GCCCGGACA;GCCCGGACC;GCCCGGAGA;GCCCGGCAC;GCCCGGCCC;GCCCGGCGC;GCCCGGCTA;GCCCGGGAC;GCCCGGGCA;GCCCGGGCC;GCCCGGGGA;GCCCGGTAC;GCCCGGTCC;GCCCGGTTA;GCCCGTACC;GCCCGTAGC;GCCCGTATA;GCCCGTCCA;GCCCGTCGA;GCCCGTCGC;GCCCGTCTA;GCCCGTGGA;GCCCTACGA;GCCCTACGC;GCCCTAGGC;GCCCTATCC;GCCCTATGA;GCCCTCCAC;GCCCTCCCC;GCCCTCCGA;GCCCTCCTA;GCCCTCGGC;GCCCTCGTA;GCCCTCTGA;GCCCTGAGC;GCCCTGCAC;GCCCTGCGA;GCCCTGCGC;GCCCTGGAC;GCCCTGGCC;GCCCTGGGA;GCCCTGTAC;GCCCTGTCC;GCCGAACAC;GCCGAACCC;GCCGAACGC;GCCGACAGC;GCCGACCAC;GCCGACCCA;GCCGACCTA;GCCGACGCA;GCCGACGCC;GCCGACGGA;GCCGACGGC;GCCGACGTA;GCCGACTCC;GCCGAGAAC;GCCGAGACA;GCCGAGACC;GCCGAGAGC;GCCGAGCCC;GCCGAGCTA;GCCGAGGAC;GCCGAGGCA;GCCGAGGTA;GCCGAGTAC;GCCGAGTCC;GCCGATAAC;GCCGATCAC;GCCGATCCC;GCCGATCGA;GCCGATCGC;GCCGATCTA;GCCGCAGAC;GCCGCATAC;GCCGCCCAC;GCCGCCCCA;GCCGCCCCC;GCCGCCCTA;GCCGCCGAA;GCCGCCGCC;GCCGCCGGC;GCCGCCGTA;GCCGCCTAC;GCCGCCTCA;GCCGCCTGA;GCCGCGAAC;GCCGCGAGC;GCCGCGATA;GCCGCGCAC;GCCGCGCCA;GCCGCGCCC;GCCGCGCGC;GCCGCGCTA;GCCGCGGAA;GCCGCGGAC;GCCGCGGGA;GCCGCGTCC;GCCGCGTGA;GCCGCGTTA;GCCGCTCCC;GCCGGACCC;GCCGGACGC;GCCGGAGAC;GCCGGAGGC;GCCGGATAC;GCCGGATCC;GCCGGCAAC;GCCGGCACC;GCCGGCCAC;GCCGGCCCA;GCCGGCCCC;GCCGGCCGA;GCCGGCCGC;GCCGGCCTA;GCCGGCGAA;GCCGGCGCA;GCCGGCGCC;GCCGGCTAA;GCCGGCTAC;GCCGGCTCC;GCCGGCTTA;GCCGGGAAC;GCCGGGACA;GCCGGGACC;GCCGGGCCA;GCCGGGCGA;GCCGGGCGC;GCCGGGGAC;GCCGGGGCA;GCCGGGGGA;GCCGGGGTA;GCCGGGTAA;GCCGGGTAC;GCCGGGTGA;GCCGGGTTA;GCCGGTAAC;GCCGGTACA;GCCGGTAGA;GCCGGTAGC;GCCGGTATA;GCCGGTCAC;GCCGGTTAC;GCCGGTTCC;GCCGTACCC;GCCGTACGC;GCCGTACTA;GCCGTAGTA;GCCGTATAC;GCCGTATGA;GCCGTCCCC;GCCGTCCGA;GCCGTCGAC;GCCGTCGGA;GCCGTCTCC;GCCGTGAGC;GCCGTGCAC;GCCGTGCCA;GCCGTGCCC;GCCGTGCGC;GCCGTGGCC;GCCGTGGGA;GCCGTGGTA;GCCGTGTCA;GCCGTGTCC;GCCGTTAGA;GCCGTTCGA;GCCNNNNNN;GCCTAACGA;GCCTAACGC;GCCTAAGCA;GCCTACAGA;GCCTACAGC;GCCTACCAC;GCCTACCCC;GCCTACCGC;GCCTACGAC;GCCTACGCC;GCCTACGTA;GCCTACTCA;GCCTAGACA;GCCTAGACC;GCCTAGCAC;GCCTAGCCC;GCCTAGCGC;GCCTAGGCA;GCCTAGGCC;GCCTAGGGA;GCCTAGTAC;GCCTAGTGA;GCCTAGTTA;GCCTATACC;GCCTATAGA;GCCTATAGC;GCCTCACAC;GCCTCACGC;GCCTCCCAC;GCCTCCCCC;GCCTCCCGA;GCCTCCCGC;GCCTCCCTA;GCCTCCGAA;GCCTCCGGA;GCCTCCTCC;GCCTCGAAC;GCCTCGAGA;GCCTCGAGC;GCCTCGCAC;GCCTCGCCC;GCCTCGGGA;GCCTCGTAA;GCCTCGTAC;GCCTCGTCC;GCCTCTCGC;GCCTGACAC;GCCTGACCC;GCCTGCAGA;GCCTGCCCC;GCCTGCCTA;GCCTGCGCA;GCCTGCGGA;GCCTGGACA;GCCTGGCCA;GCCTGGCCC;GCCTGGCGA;GCCTGGCGC;GCCTGGCTA;GCCTGGGAC;GCCTGGGCA;GCCTGGGCC;GCCTGGGTA;GCCTGGTCC;GCCTTCCGC;GCCTTCCTA;GCCTTCGAA;GCCTTCGAC;GCGAACACA;GCGAACCAC;GCGAACCCA;GCGAACTAC;GCGAAGGGA;GCGACCCAC;GCGACCCCC;GCGACCCGC;GCGACCTAA;GCGACCTAC;GCGACCTCC;GCGACGACC;GCGACGAGA;GCGACGCCC;GCGACGCGC;GCGACGCTA;GCGACGGAC;GCGACGTAC;GCGACTCCC;GCGAGAACC;GCGAGACAC;GCGAGACCC;GCGAGAGCC;GCGAGAGTA;GCGAGATCA;GCGAGATCC;GCGAGCACA;GCGAGCCGA;GCGAGCCTA;GCGAGCGAC;GCGAGCGTA;GCGAGCTAC;GCGAGGCAA;GCGAGGCAC;GCGAGGCCA;GCGAGGCCC;GCGAGGCGA;GCGAGGCTA;GCGAGGGCC;GCGAGGGTA;GCGAGGTCC;GCGAGTCCA;GCGAGTCCC;GCGAGTCGA;GCGATCACA;GCGATCACC;GCGATCAGA;GCGATCAGC;GCGATCATA;GCGATCCAA;GCGATCCAC;GCGATCCCC;GCGATCCGA;GCGATCCGC;GCGATCCTA;GCGATCGAC;GCGATCGCA;GCGATCGCC;GCGATCGGA;GCGATCGTA;GCGATCTAA;GCGATCTAC;GCGATCTCA;GCGATCTGA;GCGATCTTA;GCGATGCGC;GCGATGTAC;GCGCAACGC;GCGCACACA;GCGCACCCC;GCGCACCGA;GCGCACCGC;GCGCACGCC;GCGCACGGA;GCGCACGTA;GCGCACTAC;GCGCAGAGA;GCGCAGAGC;GCGCAGCCA;GCGCAGCCC;GCGCAGCGC;GCGCAGGCA;GCGCAGTCC;GCGCATCGA;GCGCATGCA;GCGCATGCC;GCGCCACCC;GCGCCACGC;GCGCCAGGA;GCGCCATCC;GCGCCCACA;GCGCCCAGA;GCGCCCAGC;GCGCCCCCC;GCGCCCCGA;GCGCCCCGC;GCGCCCCTA;GCGCCCGCA;GCGCCCGCC;GCGCCCGGA;GCGCCCTAC;GCGCCGAAC;GCGCCGACC;GCGCCGAGA;GCGCCGAGC;GCGCCGCAC;GCGCCGCCA;GCGCCGCCC;GCGCCGCTA;GCGCCGGAA;GCGCCGGAC;GCGCCGGCC;GCGCCGGTA;GCGCCGTAC;GCGCCTAAC;GCGCCTAGA;GCGCCTCTA;GCGCCTGCC;GCGCCTGGA;GCGCCTTCC;GCGCGACAC;GCGCGACCC;GCGCGACGC;GCGCGATCA;GCGCGATCC;GCGCGCACA;GCGCGCACC;GCGCGCAGA;GCGCGCCAA;GCGCGCCAC;GCGCGCCCA;GCGCGCCGA;GCGCGCCGC;GCGCGCGAA;GCGCGCGCA;GCGCGCGGA;GCGCGCTAA;GCGCGCTAC;GCGCGCTCA;GCGCGCTCC;GCGCGCTGA;GCGCGCTTA;GCGCGGAAC;GCGCGGACA;GCGCGGCCA;GCGCGGCCC;GCGCGGCGA;GCGCGGGAC;GCGCGGGCA;GCGCGGGCC;GCGCGGGGA;GCGCGGTAC;GCGCGTACA;GCGCGTAGA;GCGCGTAGC;GCGCGTATA;GCGCGTCAC;GCGCGTCCA;GCGCGTCCC;GCGCGTCTA;GCGCGTTGA;GCGCTACAC;GCGCTACCA;GCGCTACCC;GCGCTACGC;GCGCTAGAC;GCGCTAGGA;GCGCTCCAC;GCGCTCCCC;GCGCTCCGA;GCGCTCCGC;GCGCTCGAC;GCGCTGCCA;GCGCTGCCC;GCGCTGGCC;GCGCTGGTA;GCGCTGTAC;GCGCTGTCC;GCGCTTACC;GCGGAAGCC;GCGGACACC;GCGGACCCA;GCGGACCCC;GCGGACGAC;GCGGACGCA;GCGGACGCC;GCGGACTCA;GCGGAGAAC;GCGGAGACA;GCGGAGAGA;GCGGAGCCC;GCGGAGGAC;GCGGAGGCC;GCGGAGGTA;GCGGAGTAC;GCGGAGTCC;GCGGATCAC;GCGGATCCC;GCGGATCGA;GCGGATCTA;GCGGCACAC;GCGGCCAGA;GCGGCCATA;GCGGCCCAC;GCGGCCCCC;GCGGCCCGA;GCGGCCCGC;GCGGCCGAC;GCGGCCGGA;GCGGCCTAA;GCGGCCTAC;GCGGCCTGA;GCGGCGAAC;GCGGCGAGA;GCGGCGCAA;GCGGCGCAC;GCGGCGCCA;GCGGCGCCC;GCGGCGCGA;GCGGCGCTA;GCGGCGGGA;GCGGCGTAC;GCGGCGTCC;GCGGCGTTA;GCGGCTACC;GCGGGAACC;GCGGGAAGC;GCGGGACAC;GCGGGACGA;GCGGGACGC;GCGGGAGAC;GCGGGATAA;GCGGGCACC;GCGGGCATA;GCGGGCCAA;GCGGGCCAC;GCGGGCCCA;GCGGGCCGA;GCGGGCGAC;GCGGGCGCA;GCGGGCGCC;GCGGGGAAC;GCGGGGACC;GCGGGGAGA;GCGGGGAGC;GCGGGGCAA;GCGGGGCAC;GCGGGGGAA;GCGGGGGCA;GCGGGGGCC;GCGGGGGGA;GCGGGGGTA;GCGGGGTAA;GCGGGGTAC;GCGGGGTGA;GCGGGGTTA;GCGGGTACC;GCGGGTAGC;GCGGGTATA;GCGGGTCCC;GCGGGTCGA;GCGGGTCTA;GCGGGTGAC;GCGGGTTCC;GCGGTACAC;GCGGTACCC;GCGGTACGC;GCGGTATCC;GCGGTCCCA;GCGGTCCCC;GCGGTCCGA;GCGGTCTAC;GCGGTCTCC;GCGGTGCCC;GCGGTGCGA;GCGGTGGCC;GCGGTGGTA;GCGGTGTCA;GCGGTGTCC;GCGGTGTTA;GCGGTTCCC;GCGTAACAC;GCGTAACCC;GCGTAACGA;GCGTAACGC;GCGTACACC;GCGTACATA;GCGTACCAC;GCGTACCCA;GCGTACCCC;GCGTACCGA;GCGTACCTA;GCGTACGAC;GCGTACGCC;GCGTACGGA;GCGTACTAC;GCGTACTCC;GCGTAGACC;GCGTAGAGC;GCGTAGCAC;GCGTAGCCC;GCGTAGGAC;GCGTAGGCC;GCGTAGTAC;GCGTAGTCC;GCGTATAAC;GCGTATACC;GCGTATAGC;GCGTATCCA;GCGTATCCC;GCGTATGAC;GCGTATGTA;GCGTCACGC;GCGTCACTA;GCGTCCAAC;GCGTCCCAC;GCGTCCCCA;GCGTCCCGA;GCGTCCGCA;GCGTCCTAC;GCGTCCTCC;GCGTCGAAC;GCGTCGACA;GCGTCGACC;GCGTCGAGA;GCGTCGAGC;GCGTCGCAC;GCGTCGCCC;GCGTCGCGA;GCGTCGGCA;GCGTCGGCC;GCGTCGGGA;GCGTCGTAC;GCGTCTACC;GCGTCTAGA;GCGTCTCAC;GCGTCTCCC;GCGTCTCGA;GCGTGAGAC;GCGTGCCCC;GCGTGCGAA;GCGTGCGAC;GCGTGCGCA;GCGTGCGTA;GCGTGGACC;GCGTGGCCC;GCGTGGCGA;GCGTGGGAC;GCGTGGGCA;GCGTGGGCC;GCGTGGTAC;GCGTGTAGC;GCGTGTCCC;GCGTGTCGA;GCGTGTGCC;GCGTGTGTA;GCGTTACCC;GCGTTCCCC;GCGTTGCCC;GCGTTGGCC;GCGTTGTAC;GCNNNNNNN;GCTAAACAC;GCTACCAGC;GCTACCCAC;GCTACCCCC;GCTACCCGA;GCTACCCTA;GCTACCGAC;GCTACCGGA;GCTACCTAC;GCTACGAGA;GCTACGCAC;GCTACGGAC;GCTACGGCC;GCTACGTCC;GCTACGTTA;GCTAGACAC;GCTAGAGAC;GCTAGATCC;GCTAGCCCC;GCTAGCGTA;GCTAGGACC;GCTAGGCAC;GCTAGGCCA;GCTAGGCCC;GCTAGGGAC;GCTAGGGGA;GCTAGGGTA;GCTAGGTAC;GCTAGGTCC;GCTAGTCCC;GCTAGTTCC;GCTAGTTNN,NAACTAGCA;GCTANNNNN;GCTATACGA;GCTATGTAC;GCTCACCCC;GCTCACTAC;GCTCAGCCC;GCTCAGGCC;GCTCCACAC;GCTCCCCCC;GCTCCCGAC;GCTCCCGGA;GCTCCCTCC;GCTCCGAAC;GCTCCGAGC;GCTCCGGAA;GCTCCGGCC;GCTCCGTAC;GCTCCTCAC;GCTCCTCGA;GCTCCTTCC;GCTCGACAC;GCTCGAGAC;GCTCGAGCC;GCTCGATCC;GCTCGCCCC;GCTCGCGGA;GCTCGGAAC;GCTCGGACC;GCTCGGCAC;GCTCGGCCA;GCTCGGCCC;GCTCGGGCA;GCTCGGGCC;GCTCGGTCC;GCTCGTCCC;GCTCTACGA;GCTCTAGAC;GCTCTCGAC;GCTCTGTCC;GCTGATCAC;GCTGATCTA;GCTGCCAGA;GCTGCCTCC;GCTGCGAAC;GCTGCGAGA;GCTGCGCAC;GCTGCGGAC;GCTGCGTAC;GCTGGACCC;GCTGGAGAC;GCTGGATCC;GCTGGCGCC;GCTGGGCAC;GCTGGGGCC;GCTGTACAC;GCTGTCTAC;GCTGTCTCC;GCTNNNNNN;GCTTACCCC;GCTTACCGA;GCTTAGCCA;GCTTAGCGA;GCTTAGGCA;GCTTCCCCC;GCTTCCCTA;GCTTCCTAC;GCTTCGAAC;GCTTCGGGA;GCTTGGCCC;GCTTNNNNN;GGAAACCCC;GGAACCCCC;GGAACCGAC;GGAACCTCC;GGAAGGACC;GGAAGGCCC;GGACACCAC;GGACACCCC;GGACACCGA;GGACCACCC;GGACCATCC;GGACCCCAC;GGACCCCCA;GGACCCCCC;GGACCCCGA;GGACCCGCA;GGACCCGCC;GGACCCGTA;GGACCCTAC;GGACCGAGA;GGACCGCAC;GGACCGCCC;GGACCGCGA;GGACCGGAC;GGACCGGCC;GGACCGTAC;GGACCGTCC;GGACCTAGA;GGACCTCCC;GGACCTCTA;GGACGCACC;GGACGCATA;GGACGCCGA;GGACGCGCC;GGACGCGTA;GGACGCTCC;GGACGGCCC;GGACGGGCC;GGACGGGTA;GGACTACAC;GGACTACCC;GGACTCCCC;GGACTCCGA;GGACTCGGA;GGACTTCCC;GGAGACCCC;GGAGACGAC;GGAGACGTA;GGAGACTCC;GGAGAGGAC;GGAGATCCC;GGAGATCTA;GGAGCACCC;GGAGCCCAC;GGAGCCCGA;GGAGCCTCC;GGAGCGACC;GGAGCGGCC;GGAGCGTAC;GGAGCTCAC;GGAGCTCGA;GGAGGACCC;GGAGGATCC;GGAGGCACC;GGAGGCCCC;GGAGGCGCA;GGAGGCGCC;GGAGGCGTA;GGAGGGCAC;GGAGGGCCC;GGAGGGGAC;GGAGGGGCC;GGAGGGTAC;GGAGGTACC;GGAGGTCCC;GGAGTACAC;GGAGTAGAC;GGAGTATAC;GGAGTCCCC;GGAGTCCGA;GGAGTCTAA;GGAGTCTAC;GGAGTGCCC;GGAGTGTAC;GGANNNNNN;GGATACCCC;GGATAGGCC;GGATAGTAC;GGATCACAA;GGATCACAC;GGATCACGA;GGATCCACC;GGATCCATA;GGATCCCAC;GGATCCCCA;GGATCCCCC;GGATCCCTA;GGATCCGAA;GGATCCGAC;GGATCCGCC;GGATCCGGA;GGATCCGTA;GGATCCTAC;GGATCGACA;GGATCGACC;GGATCGATA;GGATCGCAA;GGATCGCAC;GGATCGCCC;GGATCGCTA;GGATCGGAA;GGATCGGAC;GGATCGGGA;GGATCGTAC;GGATCTAAC;GGATCTCAA;GGATCTCAC;GGATCTCCC;GGATCTCGA;GGATCTCTA;GGATCTGAC;GGATCTTAC;GGATGCCCC;GGATGCGAA;GGATGGCCC;GGATGGGCC;GGATGGGTA;GGATGTACC;GGATGTGTA;GGCACACAC;GGCACAGGA;GGCACCTAC;GGCACGCAC;GGCACGCCC;GGCACGCTA;GGCACGGCA;GGCACGGCC;GGCACGGGA;GGCACGGTA;GGCACGTTA;GGCACTTAC;GGCAGATCA;GGCAGCCCC;GGCAGCGCA;GGCAGCGCC;GGCAGCGTA;GGCAGGCAC;GGCAGGCCC;GGCAGGCTA;GGCAGGGCC;GGCAGGGGA;GGCAGGTAC;GGCAGTCCC;GGCAGTGAC;GGCATACAC;GGCATACCC;GGCATACGA;GGCATACTA;GGCATGCCA;GGCATGCCC;GGCATGCTA;GGCCACAGA;GGCCACCAC;GGCCACCCC;GGCCACCTA;GGCCACGCC;GGCCAGCAC;GGCCAGGAA;GGCCAGGAC;GGCCAGGCA;GGCCAGGCC;GGCCAGGTA;GGCCAGTAC;GGCCATACA;GGCCATTAC;GGCCCACCC;GGCCCACGA;GGCCCAGAC;GGCCCATAC;GGCCCCATA;GGCCCCCAC;GGCCCCCCC;GGCCCCCGA;GGCCCCCTA;GGCCCCGAA;GGCCCCGAC;GGCCCCGCC;GGCCCCGTA;GGCCCCTAC;GGCCCCTTA;GGCCCGACA;GGCCCGCAA;GGCCCGCCA;GGCCCGCCC;GGCCCGCGA;GGCCCGCTA;GGCCCGGAA;GGCCCGGAC;GGCCCGGCA;GGCCCGTAC;GGCCCGTGA;GGCCCGTTA;GGCCCTAAC;GGCCCTACA;GGCCCTACC;GGCCCTATA;GGCCCTCAC;GGCCCTCCC;GGCCCTGAC;GGCCCTGCA;GGCCCTGGA;GGCCGAATA;GGCCGACCC;GGCCGACTA;GGCCGAGCC;GGCCGAGTA;GGCCGATCA;GGCCGCATA;GGCCGCCAC;GGCCGCCGA;GGCCGCCTA;GGCCGCGAA;GGCCGCGCA;GGCCGCGCC;GGCCGCGTA;GGCCGCTAC;GGCCGGAAA;GGCCGGACA;GGCCGGAGA;GGCCGGCAA;GGCCGGCAC;GGCCGGCCA;GGCCGGCCC;GGCCGGCTA;GGCCGGGAA;GGCCGGGAC;GGCCGGGCA;GGCCGGGGA;GGCCGGTAC;GGCCGGTTA;GGCCGTACC;GGCCGTAGA;GGCCGTATA;GGCCGTCGA;GGCCGTCTA;GGCCGTTCA;GGCCTAACA;GGCCTAACC;GGCCTACAC;GGCCTACCA;GGCCTACCC;GGCCTAGAC;GGCCTAGCA;GGCCTAGGA;GGCCTATAC;GGCCTCACA;GGCCTCACC;GGCCTCCAA;GGCCTCCAC;GGCCTCCCA;GGCCTCCCC;GGCCTCCGA;GGCCTCGAC;GGCCTCGCA;GGCCTCGTA;GGCCTGACC;GGCCTGATA;GGCCTGCAC;GGCCTGCCC;GGCCTGGAA;GGCCTGGGA;GGCCTTCAC;GGCCTTCGA;GGCCTTCTA;GGCGAACCC;GGCGACGCC;GGCGACGGA;GGCGAGACC;GGCGAGCAC;GGCGAGGCA;GGCGATAGA;GGCGATCAC;GGCGATCCC;GGCGATCGA;GGCGATCTA;GGCGCACCC;GGCGCACGA;GGCGCCACC;GGCGCCCAC;GGCGCCCCC;GGCGCCCGA;GGCGCCCTA;GGCGCCGCA;GGCGCCGCC;GGCGCCGGA;GGCGCGACC;GGCGCGCAC;GGCGCGCCA;GGCGCGCTA;GGCGCGGAA;GGCGCGGAC;GGCGCGGCA;GGCGCGGGA;GGCGCGGTA;GGCGCGTAC;GGCGCGTCA;GGCGCGTTA;GGCGCTACC;GGCGCTTAC;GGCGGACAC;GGCGGACCC;GGCGGAGAC;GGCGGCACC;GGCGGCATA;GGCGGCCAC;GGCGGCCCA;GGCGGCCCC;GGCGGCCGA;GGCGGCCTA;GGCGGCGCA;GGCGGGACC;GGCGGGATA;GGCGGGCAC;GGCGGGCCA;GGCGGGCCC;GGCGGGCTA;GGCGGGGAC;GGCGGGGCA;GGCGGGGTA;GGCGGGTAA;GGCGGGTAC;GGCGGGTGA;GGCGGTACC;GGCGGTCCC;GGCGGTGAC;GGCGGTGCA;GGCGTACCC;GGCGTAGAC;GGCGTAGTA;GGCGTATAC;GGCGTCAGA;GGCGTCCGA;GGCGTCCTA;GGCGTCGGA;GGCGTCGTA;GGCGTCTCA;GGCGTCTGA;GGCGTGCGA;GGCGTGGCA;GGCGTGGTA;GGCGTGTAC;GGCGTTAGA;GGCNNNNNN;GGCTACGTA;GGCTAGCCC;GGCTAGGAC;GGCTAGGCA;GGCTAGGGA;GGCTATCCC;GGCTCCCCC;GGCTCCGAA;GGCTCCGTA;GGCTCGCGA;GGCTCTCGA;GGCTGCCCC;GGCTGCGCA;GGCTGGCAC;GGCTGGCCC;GGCTNNNNN;GGCTTCCCC;GGGAACCCC;GGGAACGCA;GGGAACTAC;GGGAAGCGA;GGGACACAC;GGGACCACA;GGGACCACC;GGGACCCCA;GGGACCCCC;GGGACCCGA;GGGACCCTA;GGGACCGCA;GGGACCGGA;GGGACCTAC;GGGACCTCA;GGGACGACC;GGGACGCAC;GGGACGCCC;GGGACGGCA;GGGACTACC;GGGACTATA;GGGACTCCC;GGGACTCGA;GGGACTCTA;GGGAGACAC;GGGAGAGGA;GGGAGCCCC;GGGAGCGCA;GGGAGCGGA;GGGAGGCAA;GGGAGGCAC;GGGAGGGAC;GGGAGGGGA;GGGAGGTAC;GGGAGGTGA;GGGAGTACA;GGGAGTGTA;GGGATACAC;GGGATCACA;GGGATCACC;GGGATCAGA;GGGATCCAC;GGGATCCCA;GGGATCCCC;GGGATCCGA;GGGATCCTA;GGGATCGAC;GGGATCGCA;GGGATCGGA;GGGATCTAA;GGGATCTAC;GGGATCTTA;GGGCACATA;GGGCACCAC;GGGCACCCC;GGGCACTAA;GGGCACTAC;GGGCAGGAC;GGGCATACC;GGGCATCGA;GGGCCACAC;GGGCCACCA;GGGCCACCC;GGGCCACGA;GGGCCAGAC;GGGCCCAAC;GGGCCCACC;GGGCCCAGA;GGGCCCATA;GGGCCCCAC;GGGCCCCCA;GGGCCCCCC;GGGCCCCTA;GGGCCCGAA;GGGCCCGAC;GGGCCCGGA;GGGCCCGTA;GGGCCCTAA;GGGCCCTCA;GGGCCCTGA;GGGCCGAAC;GGGCCGACA;GGGCCGACC;GGGCCGAGA;GGGCCGATA;GGGCCGCAC;GGGCCGCCA;GGGCCGCCC;GGGCCGCGA;GGGCCGGAC;GGGCCGGCA;GGGCCGGGA;GGGCCGTAC;GGGCCGTCA;GGGCCGTGA;GGGCCTAAC;GGGCCTACC;GGGCCTCAC;GGGCCTCGA;GGGCCTCTA;GGGCCTGGA;GGGCGACCC;GGGCGACGA;GGGCGAGAC;GGGCGATCA;GGGCGCACC;GGGCGCAGA;GGGCGCCAC;GGGCGCCCA;GGGCGCCCC;GGGCGCCTA;GGGCGCGAA;GGGCGCGAC;GGGCGCGCA;GGGCGCGGA;GGGCGCTAA;GGGCGGAAC;GGGCGGACC;GGGCGGCAC;GGGCGGGCA;GGGCGGGGA;GGGCGGGTA;GGGCGGTAC;GGGCGGTGA;GGGCGTACC;GGGCGTAGA;GGGCGTCGA;GGGCGTCTA;GGGCGTGTA;GGGCGTTGA;GGGCTACCC;GGGCTCTCA;GGGCTGCGA;GGGCTGGCA;GGGGACCCC;GGGGACGAC;GGGGACGCA;GGGGACGTA;GGGGACTAC;GGGGAGACC;GGGGAGCAC;GGGGAGGCA;GGGGAGGTA;GGGGATCAC;GGGGATCCA;GGGGATCTA;GGGGCACCC;GGGGCACTA;GGGGCCAAC;GGGGCCACC;GGGGCCATA;GGGGCCCAA;GGGGCCCAC;GGGGCCCCA;GGGGCCCGA;GGGGCCCTA;GGGGCCGAC;GGGGCCGCA;GGGGCCGTA;GGGGCCTAA;GGGGCCTAC;GGGGCCTCA;GGGGCCTGA;GGGGCGCAC;GGGGCGCCA;GGGGCGCGA;GGGGCGGAC;GGGGCGGCA;GGGGCGGTA;GGGGCGTAC;GGGGCTAAC;GGGGCTACA;GGGGCTACC;GGGGGACAC;GGGGGACCA;GGGGGACCC;GGGGGACGA;GGGGGATCA;GGGGGCACC;GGGGGCATA;GGGGGCCAC;GGGGGCCCA;GGGGGCCGA;GGGGGCCTA;GGGGGCGAC;GGGGGCGCA;GGGGGCGTA;GGGGGGAAC;GGGGGGACC;GGGGGGCAA;GGGGGGCGA;GGGGGGCTA;GGGGGGGAA;GGGGGGGAC;GGGGGGGCA;GGGGGGGGA;GGGGGGGTA;GGGGGGTAC;GGGGGGTCA;GGGGGGTGA;GGGGGTAAC;GGGGGTACC;GGGGGTAGA;GGGGGTCCA;GGGGGTCGA;GGGGGTCTA;GGGGNNNNN;GGGGTAAGA;GGGGTACAC;GGGGTACCC;GGGGTACGA;GGGGTACTA;GGGGTATAC;GGGGTCCAC;GGGGTCCGA;GGGGTCCTA;GGGGTCGAC;GGGGTCGCA;GGGGTCTAC;GGGGTCTCA;GGGGTGAGA;GGGGTGCAC;GGGGTGCGA;GGGGTGCTA;GGGGTGGAC;GGGNNNNNN;GGGTACACA;GGGTACCAC;GGGTACCCA;GGGTACCGA;GGGTACCTA;GGGTACGAC;GGGTACGCA;GGGTACGGA;GGGTACTAC;GGGTAGACA;GGGTAGGCA;GGGTAGGGA;GGGTAGTAC;GGGTAGTCA;GGGTAGTTA;GGGTATACC;GGGTATAGA;GGGTATCAC;GGGTATGCA;GGGTATGTA;GGGTCACAC;GGGTCCACA;GGGTCCCCA;GGGTCCCGA;GGGTCCCTA;GGGTCCGAC;GGGTCCGCA;GGGTCCGGA;GGGTCCGTA;GGGTCCTAA;GGGTCCTAC;GGGTCGACA;GGGTCGCAC;GGGTCGCGA;GGGTCGCTA;GGGTCGGAC;GGGTCGGGA;GGGTCGTAC;GGGTCTAAC;GGGTCTAGA;GGGTCTCAC;GGGTCTCGA;GGGTCTCTA;GGGTCTTAC;GGGTGAGAC;GGGTGATCA;GGGTGCACC;GGGTGCCTA;GGGTGCGAA;GGGTGCGGA;GGGTGCGTA;GGGTGCTAC;GGGTGGCAC;GGGTGGCGA;GGGTGGCTA;GGGTGGGAC;GGGTGGGTA;GGGTGTACC;GGGTGTATA;GGGTGTCAC;GGGTGTGGA;GGGTGTGTA;GGGTTACAC;GGGTTAGAC;GGGTTCCAC;GGGTTCCGA;GGGTTCGGA;GGGTTTAGA;GGNNNNNNN;GGTAACCTA;GGTACACAC;GGTACACGA;GGTACCCGA;GGTACCCTA;GGTACCGAA;GGTACCGAC;GGTACCTAA;GGTACCTCA;GGTACCTGA;GGTACGCAC;GGTACGCGA;GGTACGCTA;GGTACGTAC;GGTACTACC;GGTACTAGA;GGTAGACAC;GGTAGCCAC;GGTAGCCTA;GGTAGCGCA;GGTAGGACC;GGTAGGCCA;GGTAGGCTA;GGTAGGGAC;GGTAGTCTA;GGTATACCA;GGTATACGA;GGTATAGAC;GGTATAGCA;GGTATAGGA;GGTATGCAC;GGTATGCGA;GGTATGTAC;GGTCCCACC;GGTCCCAGA;GGTCCCCAC;GGTCCCCCA;GGTCCCCTA;GGTCCCGGA;GGTCCCTAA;GGTCCCTAC;GGTCCCTGA;GGTCCGAAC;GGTCCGCAC;GGTCCGCGA;GGTCCGCTA;GGTCCGGAA;GGTCCGGAC;GGTCCGGTA;GGTCCGTAC;GGTCCGTTA;GGTCCTAAC;GGTCCTTAA;GGTCGACAC;GGTCGACCA;GGTCGACGA;GGTCGACTA;GGTCGAGAC;GGTCGCATA;GGTCGCCGA;GGTCGGCGA;GGTCGGGAC;GGTCGGGTA;GGTCGGTAC;GGTCGGTGA;GGTCTACGA;GGTCTAGAC;GGTCTATAC;GGTCTCACC;GGTCTCGAC;GGTCTCGTA;GGTCTGCGA;GGTGACACC;GGTGATCTA;GGTGCATAC;GGTGCCCAC;GGTGCCCGA;GGTGCCCTA;GGTGCCTAA;GGTGCGAAC;GGTGCGCAC;GGTGCGCTA;GGTGCGGAC;GGTGGCCGA;GGTGGGCGA;GGTGGGCTA;GGTGTACAC;GGTGTAGAC;GGTGTATAC;GGTGTCCAC;GGTGTCCTA;GGTGTCGAC;GGTGTGCGA;GGTNNNNNN;GGTTAACTA;GGTTAGGTA;GGTTAGTAC;GGTTCCCTA;GGTTCCGGA;GGTTCGAAC;GGTTCGCAC;GGTTCGTAC;GGTTCTAGA;GGTTCTCGA;GGTTNNNNN;GNNCCGAAA;GNNCGAAAA;GNNNNNNNN;GTAAATTNN;GTAACCCGA;GTAACGCAC;GTAACGCGA;GTAAGATCA;GTAANNNNN;GTACAATAC;GTACACAGA;GTACACCGA;GTACAGACA;GTACAGGAC;GTACATAGA;GTACATGTA;GTACCACAC;GTACCCCGA;GTACCCGAC;GTACCCGGA;GTACCCTAA;GTACCCTAC;GTACCCTCA;GTACCGAGA;GTACCGCAC;GTACCGCGA;GTACCGGCA;GTACCGGGA;GTACCGGTA;GTACCGTAC;GTACCTCGA;GTACGAAGA;GTACGCCTA;GTACGCGCA;GTACGCTAA;GTACGCTAC;GTACGCTGA;GTACGGAAA;GTACGGGAC;GTACGGGCA;GTACGGGGA;GTACGTAAC;GTACGTCAC;GTACGTTAA;GTACTACGA;GTACTAGAC;GTACTAGGA;GTACTAGTA;GTACTCGCA;GTAGACACA;GTAGACCGA;GTAGACCTA;GTAGACGAC;GTAGACGTA;GTAGACTAC;GTAGAGGAC;GTAGATCAA;GTAGATCAC;GTAGATCGA;GTAGCACAC;GTAGCACGA;GTAGCCCAC;GTAGCCGAC;GTAGCGCAC;GTAGCGCTA;GTAGCGTGA;GTAGCTCGA;GTAGGAGAC;GTAGGATAC;GTAGGCCCA;GTAGGCCGA;GTAGGCCTA;GTAGGCTTA;GTAGGGCAC;GTAGGGTGA;GTAGNNNNN;GTAGTATAC;GTAGTGGAC;GTAGTGGGA;GTAGTTAGA;GTANNNNNN;GTATACCAC;GTATACCGA;GTATACCTA;GTATACGCA;GTATACGTA;GTATAGGAC;GTATCCCGA;GTATCCGAC;GTATCCGGA;GTATGCACA;GTATGCATA;GTATGCCGA;GTATGCCTA;GTATGCGAC;GTATGCGCA;GTCAAGTTN;GTCACCCTA;GTCACCGGA;GTCAGNNNN,NNNNNCTGA;GTCCACACA;GTCCCAGGA;GTCCCCCCA;GTCCCCGAC;GTCCCCGGA;GTCCCCGTA;GTCCCGAGA;GTCCCGCAC;GTCCCGGAA;GTCCCGGAC;GTCCCGGCA;GTCCCGGGA;GTCCCGGTA;GTCCCTCAC;GTCCGAGGA;GTCCGCACA;GTCCGCCGA;GTCCGCCTA;GTCCGCGCA;GTCCGCGGA;GTCCGCGTA;GTCCGGACA;GTCCGGAGA;GTCCGGCAC;GTCCGGGGA;GTCCGGTGA;GTCCNNNNN;GTCCTAGTA;GTCCTCGAC;GTCCTCGGA;GTCCTCTGA;GTCCTGGGA;GTCGACAGA;GTCGACCAC;GTCGACCTA;GTCGACGAC;GTCGACGCA;GTCGACGGA;GTCGACTCA;GTCGACTTA;GTCGAGACA;GTCGAGAGA;GTCGAGCGA;GTCGAGGGA;GTCGAGGTA;GTCGATATA;GTCGATCGA;GTCGATCTA;GTCGCCGAC;GTCGCGCGA;GTCGCGGGA;GTCGGACAC;GTCGGCACA;GTCGGCCAC;GTCGGCCCA;GTCGGCCGA;GTCGGCCTA;GTCGGCGCA;GTCGGGAAC;GTCGGGACA;GTCGGGCAC;GTCGGGCTA;GTCGGTAAC;GTCGGTACA;GTCGGTCGA;GTCGTACGA;GTCGTGCAC;GTCNNNNNN;GTCTACACA;GTCTACCAC;GTCTACGCA;GTCTACGGA;GTCTAGACA;GTCTAGGCA;GTCTCCGGA;GTCTCGAGA;GTCTCGATA;GTCTCGCAC;GTCTCGGCA;GTCTCGGGA;GTCTCGGTA;GTCTCGTGA;GTCTCTAAC;GTCTCTCGA;GTCTCTGCA;GTCTGACTN,NNAGTCAGA;GTCTGCACA;GTCTTACAC;GTGACACAC;GTGACGAGA;GTGACGCGA;GTGAGACCA;GTGAGACGA;GTGAGATCA;GTGAGCATN;GTGAGTCTA;GTGAGTGTA;GTGANNNNN;GTGATCACA;GTGATCCGA;GTGATCCTA;GTGATCGCA;GTGATCGGA;GTGCACACA;GTGCACAGA;GTGCACGTA;GTGCATACA;GTGCATCGA;GTGCATGCA;GTGCATGTA;GTGCCCCTA;GTGCCCGCA;GTGCCGCGA;GTGCCGGGA;GTGCCTCCA;GTGCCTCGA;GTGCCTGGA;GTGCGAGGA;GTGCGATCA;GTGCGCACA;GTGCGCAGA;GTGCGCCGA;GTGCGCGTA;GTGCGCTAA;GTGCGGGCA;GTGCGGTGA;GTGCGTCGA;GTGCGTGTA;GTGCTAGGA;GTGCTCCGA;GTGCTCGGA;GTGGATCGA;GTGGCACGA;GTGGCCCCA;GTGGCCCGA;GTGGCCGCA;GTGGCCTGA;GTGGCGCGA;GTGGGCCGA;GTGGGCGCA;GTGGGCGTA;GTGGGTATA;GTGGTCCCA;GTGGTCCGA;GTGNNNNNN;GTGTACAAC;GTGTACCGA;GTGTACGTA;GTGTAGACA;GTGTATACA;GTGTCCTCA;GTGTCGACA;GTGTCGGGA;GTGTCTAAC;GTGTCTACA;GTGTCTAGA;GTGTCTCGA;GTGTGACGA;GTGTGCACA;GTGTGCATA;GTGTGCGCA;GTGTGCGGA;GTGTGCTCA;GTGTGGGCA;GTGTGGGGA;GTGTGTAAC;GTGTGTGAA;GTGTGTGCA;GTGTGTGTA;GTGTNNNNN;GTNNNNNNN;GTTAACCTA;GTTACGGGA;GTTAGCCTA;GTTAGGCGA;GTTAGGGGA;GTTCGCAGA;GTTCGCCGA;GTTCGTCGA;GTTCNNNNN;GTTGNNNNN;GTTNNNNNN;GTTTNNNNN;GTTTTTCGN;GTTTTTNNN;NAAAAATAA;NACTAGCAA,NNACTAGCA;NAGATAAAA,NNAGATAAA;NATCAGTAA,NNATCAGTA;NATCTTTTA;NCCGAAAAA,NNCCGAAAA;NCTAATTTA;NGCTTTAAA;NGTTTTGAA;NNAAAAAAA;NNAAAAATA;NNAAATTTA;NNAACTTGA;NNATGAAAA;NNATGCTCA;NNCCTTTTA;NNCGAAAAA;NNGAGAAAA;NNGATTTAA;NNGCTTTAA;NNGTCAGTA;NNGTTTTGA;NNNAAAATA;NNNAATAAA;NNNAGATAA,NNNNAGATA;NNNCCGAAA;NNNCGAAAA;NNNCTGACA;NNNNAAAAA;NNNNAAAGA;NNNNAAATA;NNNNAACTA;NNNNAAGAA;NNNNAATAA;NNNNACCAA;NNNNACCTA;NNNNAGAGA;NNNNAGTCA;NNNNATAAA;NNNNATTAA;NNNNATTTA;NNNNCCGAA;NNNNCGAAA;NNNNGATAA;NNNNGCTTA;NNNNGGGAA;NNNNGGTGA;NNNNNAAAA;NNNNNAACA;NNNNNAAGA;NNNNNAATA;NNNNNACCA;NNNNNACTA;NNNNNAGAA;NNNNNAGCA;NNNNNAGTA;NNNNNATAA;NNNNNATCA;NNNNNATGA;NNNNNATTA;NNNNNCAAA;NNNNNCAGA;NNNNNCATA;NNNNNCCAA;NNNNNCCGA;NNNNNCGAA;NNNNNCTAA;NNNNNCTCA;NNNNNCTTA;NNNNNGAAA;NNNNNGAGA;NNNNNGATA;NNNNNGCAA;NNNNNGCTA;NNNNNGGAA;NNNNNGGGA;NNNNNGGTA;NNNNNGTAA;NNNNNGTCA;NNNNNGTTA;NNNNNNAAA;NNNNNNACA;NNNNNNAGA;NNNNNNATA;NNNNNNCAA;NNNNNNCCA;NNNNNNCGA;NNNNNNCTA;NNNNNNGAA;NNNNNNGCA;NNNNNNGGA;NNNNNNGTA;NNNNNNNAA;NNNNNNNCA;NNNNNNNGA;NNNNNNNNA;NNNNNNNNN;NNNNNNNTA;NNNNNNTAA;NNNNNNTCA;NNNNNNTGA;NNNNNNTTA;NNNNNTAAA;NNNNNTACA;NNNNNTAGA;NNNNNTATA;NNNNNTCAA;NNNNNTCTA;NNNNNTGAA;NNNNNTGGA;NNNNNTTAA;NNNNNTTCA;NNNNNTTGA;NNNNNTTTA;NNNNTAAAA;NNNNTGAAA;NNNNTTAAA;NNNNTTCAA;NNNNTTGAA;NNNNTTTCA;NNNNTTTGA;NNNNTTTTA;NNNTTAAAA;NNNTTAATA;NNTAGATAA;NNTATTTGA;NNTTTTTTA;NTAGATAAA;NTATTTGAA;NTGAAAATA;NTTATTTGA;NTTTTCATA;NTTTTTGTA;NTTTTTTTA;TAACCCCGA;TAACCGGGA;TAACGCCCA;TAACGCCTA;TAACGCGTA;TAACTCGGA;TACAACGCA;TACACGACA;TACACGCAA;TACACGGCA;TACCCCCCA;TACCCCCGA;TACCCCCTA;TACCCCGAA;TACCCCGCA;TACCCCGGA;TACCCGCCA;TACCCGGCA;TACCCGGGA;TACCCGGTA;TACCCGTCA;TACCCTAGA;TACCCTCCA;TACCCTCTA;TACCCTGGA;TACCGATCA;TACCGCGAA;TACCGCGCA;TACCGGGCA;TACCGGGGA;TACCTAGGA;TACCTCCGA;TACGCACTA;TACGCCGCA;TACGCCGGA;TACGCCGTA;TACGCCTCA;TACGCGTCA;TACGCTCGA;TACGGCCTA;TACGTAGCA;TACGTCATA;TACGTCGGA;TACGTGGCA;TACTACACA;TACTCGAGA;TACTCTCGA;TAGACGCGA;TAGAGACCA;TAGATCACA;TAGATCGAA;TAGATCGCA;TAGATCGGA;TAGCACGGA;TAGCCCCGA;TAGCCCGGA;TAGCCGGGA;TAGCGCACA;TAGCGCGCA;TAGCGGGGA;TAGCGTACA;TAGCGTGGA;TAGGATCCA;TAGGATCGA;TAGGCCCCA;TAGGCCCTA;TAGGCCGAA;TAGGCCGGA;TAGGCGCGA;TAGGGACCA;TAGGGAGCA;TAGGGCCCA;TAGGGCCGA;TAGGGCGGA;TAGGGGGCA;TAGGGTACA;TAGGGTCGA;TAGGTACCA;TAGGTCACA;TAGGTCGCA;TAGGTCGGA;TAGTCTAGA;TAGTGCACA;TAGTGCGCA;TAGTGCGGA;TAGTGTGCA;TAGTTCGAA;TATACGAGA;TATACGCGA;TATCGATCA;TATTTTNNA;TCACACGCA;TCACCGAGA;TCACCGGGA;TCCCCCCCA;TCCCCCCGA;TCCCCGCCA;TCCCCGCGA;TCCCCGGGA;TCCCCTCGA;TCCCCTGCA;TCCCGACGA;TCCCGATCA;TCCCGCCGA;TCCCGCGCA;TCCCGGACA;TCCCGGCCA;TCCCGGCGA;TCCCGGGAA;TCCCGGGCA;TCCCGGTAA;TCCCGGTCA;TCCCGTCCA;TCCCGTCGA;TCCCGTGCA;TCCCTCCGA;TCCCTCGCA;TCCCTCGGA;TCCGAGACA;TCCGAGCGA;TCCGATCCA;TCCGATCGA;TCCGCGAGA;TCCGCGGCA;TCCGGACGA;TCCGGCCAA;TCCGGCCCA;TCCGGCGAA;TCCGGGAAA;TCCGGGACA;TCCGGGCCA;TCCGGTACA;TCCGGTCGA;TCCGTGCGA;TCCGTGGCA;TCCTACGCA;TCCTAGGCA;TCCTCGACA;TCCTGGCCA;TCGAACCGA;TCGAACGCA;TCGAAGGCA;TCGACCCGA;TCGACCGCA;TCGACGCGA;TCGAGATCA;TCGAGCCGA;TCGATCCCA;TCGATCCGA;TCGATCTCA;TCGCAGACA;TCGCCGGCA;TCGCGCAGA;TCGCGCCGA;TCGCGCGAA;TCGCGGCCA;TCGCGTAGA;TCGGACCCA;TCGGACCGA;TCGGAGGCA;TCGGATCCA;TCGGCCCGA;TCGGCCTAA;TCGGCGAGA;TCGGCGGCA;TCGGGACGA;TCGGGCCCA;TCGGGGCCA;TCGGGTGCA;TCGGTACCA;TCGGTCTCA;TCGTACCCA;TCGTATACA;TCGTCGACA;TCGTCTACA;TGATCGCCA;TGATCTGCA;TGCAACGCA;TGCCCCGAA;TGCCCGACA;TGCCGCGAA;TGCCGCGCA;TGCCTCCCA;TGCGATCCA;TGCGCCCCA;TGCGCCGCA;TGCGGGCCA;TGCGGGGAA;TGCGTAGCA;TGGATCACA;TGGCCGACA;TGGCGCCCA;TGGCGTACA;TGGGCCCCA;TGTAGGACA;TGTGCGCAA;TNNAAAAAA;TNNATGAAA;TTNNAAAAA;TTTNNAAAA
strain101;Lactococcus lactis subsp. lactis;0;0;0;0;0;0;0;0;0;0;0;0;0;0;0;0;0;0;0;0;0;0;0;0;2;0;0;0;0;2;5;0;3;1;2;7;0;2;4;0;3;0;0;0;0;4;5;1;0;0;0;0;0;0;0;2;0;0;0;0;0;0;0;0;0;0;0;0;0;0;0;0;2;0;2;2;3;4;5;2;7;0;0;1;2;1;3;2;0;0;0;0;4;3;1;1;1;0;4;0;1;3;5;7;0;1;1;1;0;0;2;0;1;1;2;0;0;0;1;0;4;2;3;0;2;3;0;0;0;2;0;2;2;0;7;2;2;0;0;1;1;0;0;0;3;0;0;2;1;1;1;2;1;5;1;2;2;1;0;0;1;2;1;1;3;2;1;1;0;1;1;1;1;1;2;0;1;0;1;0;1;2;1;0;1;2;0;3;0;2;1;0;1;2;0;2;1;2;1;3;1;1;2;3;1;6;0;0;0;0;0;0;1;1;2;1;4;0;0;1;1;0;3;0;2;1;2;3;6;4;0;0;0;0;0;2;2;1;3;0;0;1;2;3;1;3;4;2;0;0;4;0;0;1;0;3;1;4;0;2;1;1;2;1;2;1;1;1;0;1;1;0;1;2;0;1;0;4;1;3;2;0;1;0;0;2;3;2;3;2;3;5;0;1;2;2;1;5;1;0;0;0;0;0;0;0;0;0;0;0;1;1;0;0;0;0;2;0;2;0;0;2;0;2;1;0;0;0;0;0;0;1;3;4;0;1;4;1;0;3;4;0;0;1;1;1;2;0;0;0;0;0;0;0;0;0;6;0;0;0;5;4;0;2;2;0;0;0;0;1;4;1;0;1;1;0;2;2;1;1;0;1;1;3;3;0;2;3;0;0;4;2;1;1;4;1;2;0;1;1;0;0;0;0;0;1;0;1;2;1;2;2;0;0;1;1;0;1;1;0;2;3;1;3;0;2;1;0;2;0;1;5;1;1;1;0;1;1;2;1;2;2;0;0;0;0;1;2;0;0;6;1;1;0;1;5;0;0;2;5;2;2;2;0;0;0;0;0;3;2;3;1;1;3;0;3;3;2;2;4;0;1;4;4;4;0;0;0;0;0;0;1;1;1;2;1;3;3;0;2;1;0;1;1;0;4;1;1;0;0;0;0;3;1;0;1;4;5;2;0;0;2;3;0;3;1;3;1;0;5;1;1;2;1;2;1;5;3;2;0;0;4;2;4;1;0;1;2;0;0;1;0;1;0;3;1;0;2;2;2;0;2;1;4;1;0;1;2;2;2;1;4;0;1;1;0;0;2;0;5;1;0;0;0;0;1;2;0;0;0;4;5;1;0;4;4;1;3;2;0;4;1;3;1;2;1;0;1;3;1;2;0;2;2;5;2;0;3;0;0;0;2;0;3;6;1;3;1;0;2;1;0;0;2;3;2;1;1;4;1;1;0;3;0;2;5;2;1;1;1;2;2;0;3;0;0;1;4;4;3;1;0;1;1;0;2;0;1;0;0;0;0;2;0;0;0;2;0;0;1;0;2;1;1;1;0;1;1;1;0;6;2;1;0;1;1;0;0;1;1;2;0;0;0;0;0;0;4;0;0;2;2;2;0;1;0;0;1;2;2;3;3;3;0;0;7;1;0;0;0;0;0;1;1;2;1;1;0;1;0;2;0;0;0;3;2;0;1;0;4;0;1;0;0;1;0;0;1;0;0;0;0;0;1;0;2;0;0;0;0;0;0;1;1;0;2;2;0;2;2;0;1;0;1;1;0;0;0;0;1;0;1;2;0;0;1;0;2;0;0;2;0;0;0;3;0;1;2;3;2;1;0;0;3;5;2;0;1;2;2;0;1;0;2;0;1;5;1;1;1;0;0;0;4;0;2;0;0;0;1;0;0;0;0;1;0;1;1;0;1;1;0;4;1;0;0;0;0;2;1;0;2;1;0;0;2;1;1;2;3;5;0;0;2;0;1;1;1;0;3;2;2;2;1;0;0;0;7;0;0;1;1;1;1;0;4;1;1;2;1;0;0;1;0;0;1;0;2;1;3;1;5;1;1;1;4;1;0;1;1;1;2;0;2;2;1;6;1;0;1;5;0;2;3;1;0;1;0;1;1;3;2;1;1;1;3;0;3;1;1;0;0;1;3;2;0;0;1;1;3;1;1;3;0;0;1;1;2;0;3;2;0;0;1;0;1;0;0;0;1;1;0;3;1;0;0;1;0;3;0;1;0;0;2;0;1;0;1;0;0;2;1;0;1;0;0;0;1;1;0;0;2;1;0;2;2;0;0;1;0;2;0;0;1;0;0;1;0;0;1;0;1;1;2;2;2;6;0;4;2;1;1;3;2;1;0;0;0;2;2;0;1;0;0;0;0;1;1;1;0;1;2;0;0;4;1;0;1;2;0;1;1;1;5;11;1;0;1;2;7;0;3;1;2;0;0;0;0;0;3;0;0;1;1;1;1;2;0;3;1;2;0;2;1;0;2;3;1;2;2;2;1;0;0;4;3;0;3;0;2;1;0;1;1;1;2;1;2;1;1;1;0;3;2;1;0;0;1;1;1;0;1;3;2;3;3;0;1;2;0;1;1;0;1;0;0;0;4;7;3;2;0;0;1;0;1;0;0;2;1;0;3;0;2;0;0;4;3;4;0;1;0;1;0;1;1;1;0;0;1;4;3;2;1;1;1;2;2;1;2;0;4;0;1;2;3;0;3;1;0;2;2;2;2;1;0;1;2;2;3;5;1;2;0;2;2;1;1;1;2;2;1;1;3;1;0;2;2;3;1;1;0;4;0;4;1;1;0;2;0;1;0;0;0;1;2;1;0;2;2;1;0;1;0;1;0;1;2;2;1;1;2;4;0;1;0;0;0;3;4;3;2;1;3;0;0;2;2;1;2;2;2;4;1;1;2;2;2;0;1;1;0;1;1;0;1;1;1;1;1;2;1;2;0;1;1;1;0;0;0;0;0;1;0;0;1;1;1;0;0;1;0;1;1;0;2;4;1;1;1;0;3;0;1;0;0;1;0;1;0;2;0;0;1;1;0;0;2;0;0;1;0;0;2;2;5;1;1;1;1;1;0;3;3;3;0;0;0;0;1;1;2;6;2;1;2;3;0;1;3;3;0;0;0;1;0;0;1;0;1;1;0;3;8;1;0;2;0;0;1;3;0;3;2;0;1;3;1;0;0;1;4;1;0;0;0;0;0;0;5;1;0;0;0;1;0;1;0;0;0;1;1;3;2;1;0;1;2;5;1;5;1;1;1;2;0;0;2;1;0;1;0;1;0;0;0;2;1;0;1;0;0;0;0;3;2;1;1;4;1;0;0;0;1;0;2;1;0;0;1;2;0;1;1;0;0;1;2;2;3;0;1;4;1;0;1;0;0;0;0;1;1;1;2;1;2;2;1;0;1;0;0;0;3;1;1;0;3;2;3;0;1;0;1;0;1;1;2;1;2;1;0;1;4;1;0;1;1;1;0;0;7;2;1;0;0;0;2;1;1;1;1;2;1;1;3;3;3;4;1;0;1;0;1;0;1;2;0;2;0;0;2;1;0;2;1;2;0;1;1;1;0;0;0;2;0;1;5;2;1;2;1;1;0;2;1;1;0;2;0;1;2;1;0;1;4;0;0;3;2;2;3;4;0;3;1;4;0;1;6;1;1;1;1;2;2;1;2;4;3;1;2;2;1;1;1;0;1;3;2;4;2;0;1;0;2;2;0;2;1;2;2;0;11;2;1;0;1;3;1;1;1;0;0;0;0;0;2;1;1;2;3;0;2;1;3;2;0;2;0;3;1;2;2;2;3;2;0;3;6;0;0;1;0;0;7;3;6;3;1;1;2;2;0;0;0;0;0;1;1;2;2;2;1;0;0;0;1;4;2;1;0;1;0;0;1;0;0;4;2;2;0;1;1;5;1;1;1;0;2;4;1;2;1;0;1;1;0;1;1;0;0;2;2;0;1;1;2;0;0;0;1;4;5;2;1;1;2;2;0;2;3;1;2;3;1;0;1;0;1;1;1;3;0;1;1;1;3;2;1;1;0;3;1;1;0;1;4;0;2;1;0;2;1;3;0;2;1;1;1;0;4;0;1;0;2;2;3;1;1;1;0;3;0;1;1;1;7;1;3;1;0;1;1;1;1;2;1;0;5;0;0;1;4;2;3;0;0;0;0;5;2;0;2;0;0;1;4;0;2;1;2;3;7;0;1;1;1;0;0;1;2;2;0;0;0;1;0;1;0;2;3;1;1;0;1;0;0;0;1;0;1;3;3;2;4;0;1;0;4;1;0;1;1;0;6;0;2;1;1;0;0;1;0;1;0;0;0;1;0;0;1;4;0;2;0;2;1;2;3;1;2;4;0;0;0;5;0;0;0;1;3;1;6;3;0;1;1;2;0;1;1;8;4;3;1;2;1;0;1;4;0;0;5;3;0;0;0;2;3;1;3;1;0;2;1;2;6;0;6;1;6;0;5;0;1;1;2;0;1;2;2;2;3;1;0;0;0;0;6;4;2;4;0;1;2;1;2;0;0;0;2;0;1;0;1;1;2;0;0;2;1;5;2;1;0;0;2;0;1;2;0;6;0;2;0;0;1;0;1;0;2;2;1;0;0;0;0;1;2;0;1;2;0;2;2;0;1;3;1;1;0;1;1;0;0;0;1;1;3;3;2;2;1;2;1;2;1;0;0;1;1;2;3;1;1;2;0;2;0;1;1;3;5;0;0;0;2;3;2;0;2;2;0;5;7;0;0;3;2;0;3;0;2;4;3;0;0;4;2;3;1;0;0;5;5;1;0;2;1;3;1;0;2;0;1;1;2;1;1;2;0;0;0;0;4;2;1;2;2;0;0;1;1;3;0;0;0;0;1;1;1;1;1;1;4;1;1;2;1;0;4;2;1;1;1;0;2;0;0;0;0;2;0;2;1;1;1;0;0;0;3;1;0;0;1;0;0;0;0;0;1;4;7;0;4;1;1;4;0;1;0;2;0;0;1;3;1;1;3;0;1;0;3;1;2;2;2;4;0;0;0;3;7;4;1;0;0;2;4;1;6;0;2;3;1;0;0;0;1;0;3;0;0;3;4;2;0;1;1;2;1;1;1;0;1;1;1;0;1;1;1;2;0;0;4;0;1;1;3;0;1;0;0;3;4;0;0;1;1;1;0;2;0;2;5;2;3;6;1;2;2;1;0;1;2;0;1;0;3;0;4;0;1;1;1;1;0;0;2;0;9;0;3;0;1;0;1;2;2;0;3;0;2;0;3;1;0;1;2;0;0;2;0;3;5;0;2;1;5;1;2;1;1;0;2;0;2;0;0;2;2;2;1;2;3;0;0;2;1;1;0;0;1;1;3;0;4;4;3;2;1;0;1;0;3;2;2;1;0;1;0;1;3;1;1;5;4;2;2;1;4;0;1;1;2;1;3;0;1;0;0;1;0;0;0;2;1;1;0;1;0;0;1;1;0;2;2;3;1;0;1;6;3;6;1;1;1;1;2;0;0;2;4;2;1;0;1;0;1;1;1;1;8;4;5;1;1;0;0;0;1;2;1;1;1;0;1;1;2;2;1;0;2;2;2;1;0;2;0;1;0;2;0;1;0;1;0;0;0;3;0;1;1;2;1;0;4;1;0;1;0;2;1;7;0;2;0;1;1;1;0;0;1;0;1;0;0;2;2;0;4;2;1;0;1;0;0;0;2;0;5;2;0;0;1;0;1;2;2;1;0;1;2;2;5;0;0;0;0;1;2;1;4;3;2;2;3;3;1;0;2;2;1;1;0;3;0;1;2;3;0;4;1;1;0;4;2;2;1;1;0;0;3;0;2;2;0;1;2;0;2;0;0;1;2;1;1;1;0;0;1;0;0;3;1;1;2;0;1;0;2;0;4;0;1;0;3;0;2;0;0;1;0;0;0;3;0;1;1;0;0;2;2;5;1;0;0;0;2;3;0;5;0;0;3;0;0;0;0;3;1;1;0;1;0;1;0;2;0;2;0;1;1;2;3;1;0;1;0;1;1;2;0;0;0;0;2;2;1;2;0;2;2;1;2;1;1;1;2;1;1;0;1;1;0;0;3;0;2;1;0;0;1;0;2;1;1;2;3;1;0;2;0;1;1;1;0;0;2;0;1;1;3;0;5;2;0;1;3;1;1;0;1;0;0;0;1;0;0;0;0;1;3;0;1;3;0;3;3;2;1;1;3;4;2;0;0;2;2;0;1;0;1;3;1;0;1;1;1;1;1;5;0;1;2;1;2;0;1;0;0;2;3;2;1;4;4;1;4;1;4;1;3;1;0;1;4;1;0;2;1;0;1;1;5;1;0;0;0;0;0;1;2;0;1;0;0;0;1;1;1;0;1;0;2;0;3;3;0;1;4;3;0;3;3;1;3;1;0;5;1;1;9;0;0;0;3;1;2;7;0;2;1;5;1;1;1;0;4;1;0;1;3;4;1;0;1;4;6;1;2;0;4;1;1;4;3;2;1;0;2;3;1;0;5;2;2;3;1;0;2;2;0;1;4;2;0;2;0;0;0;0;0;3;1;3;2;1;2;2;0;1;1;2;1;0;0;1;1;5;2;0;0;5;0;6;3;1;0;1;1;3;3;0;3;2;1;1;1;1;0;3;1;2;1;1;2;1;3;0;0;1;3;1;2;1;3;2;0;1;4;2;0;1;3;1;2;0;1;1;1;4;1;1;1;0;1;2;2;1;0;1;0;0;0;3;1;1;2;2;1;1;0;0;0;3;1;0;0;7;1;1;0;2;0;1;0;0;1;1;1;1;2;3;0;0;0;0;0;1;1;0;0;2;0;2;0;0;0;0;0;0;0;0;0;0;3;2;1;2;2;2;2;3;1;1;3;1;0;1;0;6;1;0;1;0;2;0;2;2;1;1;2;3;4;5;0;0;1;1;0;0;5;1;2;0;0;1;0;5;4;5;1;1;0;2;5;0;1;1;0;2;0;0;1;2;1;0;3;1;0;0;1;1;4;2;2;1;3;6;1;0;0;2;1;0;0;2;0;2;2;3;0;0;0;1;1;2;0;3;0;0;1;5;2;0;2;0;4;1;2;1;2;1;0;1;3;0;3;0;0;10;0;0;1;0;0;0;0;0;0;0;2;3;0;1;0;2;2;2;2;1;1;2;2;1;1;1;1;1;1;0;0;1;1;2;3;2;3;1;0;0;1;1;1;4;0;0;0;1;0;1;0;2;3;2;2;0;2;0;0;0;1;0;0;1;0;1;1;3;6;2;0;3;0;1;0;0;0;3;0;0;1;7;1;2;2;1;1;1;1;1;0;0;3;1;5;0;2;3;1;2;6;2;1;1;2;1;0;1;2;1;2;3;0;4;1;0;1;0;1;2;2;0;2;2;2;0;1;1;1;1;2;0;0;2;2;1;0;0;1;0;4;1;0;3;0;0;1;8;0;3;1;2;1;2;9;2;0;3;1;0;2;1;1;0;0;2;0;5;3;5;0;3;0;3;0;2;2;1;0;3;1;8;2;1;6;4;2;1;0;0;0;0;2;3;2;0;3;3;1;1;0;0;1;1;2;1;2;1;1;3;2;0;5;0;0;0;5;1;0;3;2;3;1;0;1;1;3;1;3;1;3;2;1;0;4;3;2;0;0;2;0;1;3;2;0;2;0;1;2;0;2;3;4;2;0;2;1;1;1;2;1;1;0;0;1;0;4;0;0;0;2;4;4;1;0;1;0;1;0;2;0;2;0;0;1;0;1;0;5;1;3;2;1;1;0;2;6;2;1;2;0;2;4;0;3;0;0;0;0;0;0;5;0;4;1;4;0;1;2;0;3;2;1;0;0;0;0;6;1;1;0;0;1;0;0;2;4;0;0;0;0;0;0;0;2;0;1;0;2;0;0;0;0;2;1;1;0;0;0;0;0;1;3;4;1;0;0;2;2;0;0;0;0;3;4;4;2;0;0;2;1;2;3;1;1;1;0;1;1;0;2;1;0;7;1;4;1;0;0;4;1;0;7;1;1;8;2;0;3;3;0;1;0;4;1;1;0;0;1;2;0;0;3;1;2;0;2;0;0;0;1;2;0;2;0;0;3;0;0;0;0;2;1;1;0;2;1;4;1;3;1;2;0;0;2;0;7;2;2;1;2;0;1;0;0;1;1;1;0;1;0;1;4;4;1;2;0;3;1;3;2;1;4;1;2;6;1;3;3;0;0;0;0;2;5;0;1;1;1;3;1;7;2;0;1;1;1;3;7;0;0;0;5;1;2;0;0;0;1;1;3;0;0;0;0;0;1;1;1;0;0;0;0;2;2;1;0;2;0;1;1;0;1;1;0;1;0;1;0;3;2;0;1;0;1;0;0;2;0;2;0;1;1;2;0;1;1;0;1;0;4;0;0;3;5;1;4;2;5;1;2;1;1;0;3;0;1;4;0;0;0;1;2;0;0;1;0;1;0;0;1;0;2;1;1;2;1;1;0;2;2;1;1;3;0;2;0;0;1;1;1;0;1;4;3;1;3;3;1;1;1;2;1;1;2;2;6;1;3;0;1;1;0;1;1;2;3;2;1;1;0;2;2;1;1;0;2;1;1;4;1;0;1;4;1;0;0;1;1;0;1;1;0;1;0;1;0;1;2;1;1;1;0;3;1;0;0;1;2;2;2;0;1;3;2;0;0;0;0;4;4;1;0;2;2;0;1;0;0;1;2;1;1;0;1;0;1;1;0;2;3;0;1;2;0;1;1;0;0;1;0;2;0;2;1;0;0;0;3;0;1;6;4;1;0;0;1;1;1;2;0;1;2;1;2;3;0;3;0;3;3;0;2;2;0;3;0;1;1;2;2;1;2;4;0;0;2;1;0;1;1;0;1;1;2;3;2;0;0;1;1;3;0;1;2;1;2;0;0;1;0;0;5;1;0;7;1;3;0;0;3;1;0;1;0;0;0;0;1;2;2;0;0;1;0;2;1;5;1;2;2;2;2;0;4;0;0;3;5;1;1;1;0;0;1;0;1;0;3;0;1;1;0;1;1;1;0;2;1;0;3;1;4;2;1;2;3;0;3;0;2;1;4;1;1;2;1;3;2;3;0;1;1;2;4;0;3;1;0;0;0;0;0;0;1;0;2;0;3;2;2;0;4;3;1;4;1;1;3;0;1;3;0;0;2;0;2;0;2;1;0;0;2;3;4;4;0;1;1;2;0;0;0;4;1;3;1;1;1;1;5;4;2;0;1;2;0;0;1;3;0;0;0;3;1;1;1;0;1;1;2;1;1;1;1;5;2;1;2;1;3;0;0;1;3;0;0;0;0;2;5;1;0;1;2;0;1;1;0;4;0;3;4;1;4;1;5;0;0;5;0;2;1;0;2;1;3;0;1;2;0;0;1;0;1;0;2;1;0;0;0;1;1;0;1;0;0;1;4;0;0;1;0;0;0;1;4;0;3;3;4;0;0;1;2;1;2;1;1;0;0;2;0;0;0;1;2;0;1;1;1;0;2;1;1;0;3;0;0;1;1;1;0;4;0;2;2;2;1;1;2;0;1;0;1;1;0;1;2;1;4;0;0;2;0;0;4;1;0;1;3;1;0;0;2;0;0;1;0;0;3;2;0;3;2;0;2;0;3;3;2;4;1;1;1;0;0;0;1;2;2;2;0;5;3;0;0;0;0;2;0;2;1;0;0;0;1;0;3;0;5;0;1;1;1;2;0;2;1;2;1;1;2;0;0;0;2;3;0;2;1;1;4;0;5;0;1;2;1;0;0;1;1;2;3;4;2;1;0;1;2;1;3;0;1;3;0;5;1;1;2;2;3;1;3;1;1;0;2;2;1;4;0;0;3;3;2;0;4;5;2;0;7;3;2;1;3;1;0;0;0;1;2;1;2;0;0;1;0;1;0;0;0;0;0;4;2;2;1;2;0;0;0;1;4;1;1;2;1;1;1;1;2;0;7;0;1;2;2;4;2;1;2;0;5;4;1;1;0;0;0;0;2;1;0;0;1;4;0;0;1;2;1;0;0;0;1;0;0;0;1;3;4;0;1;0;5;0;1;0;2;1;2;0;0;0;6;4;0;0;0;4;1;0;0;1;0;0;1;6;2;2;0;1;3;2;1;2;0;3;0;1;0;2;1;0;3;4;1;4;0;2;1;0;0;0;1;0;0;0;4;2;1;2;1;1;0;1;0;0;3;1;1;2;0;0;0;1;1;3;0;1;1;0;1;0;1;1;0;1;1;2;1;0;1;2;1;3;2;1;2;0;0;1;0;3;1;2;1;0;0;0;1;7;1;0;2;1;1;0;0;2;1;1;1;1;0;2;0;0;2;1;0;0;2;1;2;4;0;2;1;3;0;1;0;1;1;5;0;1;0;1;0;0;2;1;3;5;1;0;2;1;3;0;0;1;3;2;2;0;2;3;7;2;1;2;1;1;1;1;0;1;0;1;0;0;1;2;0;0;3;0;0;0;0;0;0;1;1;0;1;1;0;0;3;2;1;0;0;1;1;1;1;1;0;3;0;0;3;1;0;0;0;1;2;0;0;0;1;0;1;1;1;0;0;4;2;2;0;1;2;0;1;0;1;3;3;0;0;0;0;2;2;0;1;4;1;3;4;2;2;2;2;3;0;0;3;5;4;3;6;1;0;1;1;1;1;3;3;1;5;1;2;0;5;1;2;3;0;4;2;3;0;4;2;0;0;0;1;1;2;3;1;0;0;1;2;2;2;0;4;0;1;0;1;0;0;1;3;2;1;2;6;2;2;2;6;3;3;0;0;2;1;0;2;3;0;1;2;0;2;1;2;0;0;1;0;2;0;1;0;3;1;0;1;1;1;2;0;6;0;0;4;1;0;6;2;0;4;0;0;3;0;3;0;1;1;1;1;1;1;1;5;0;4;0;5;1;2;0;1;1;0;2;3;0;4;3;0;0;1;1;0;0;0;0;0;0;0;2;2;2;1;0;3;0;0;0;0;0;0;1;1;1;7;0;0;1;1;1;0;0;0;2;3;2;2;0;0;0;1;1;2;1;0;0;0;2;1;2;1;0;1;0;3;0;1;0;1;0;2;0;4;3;1;3;3;0;2;1;2;0;1;0;2;0;3;2;0;0;1;1;0;0;1;1;1;1;1;1;0;0;0;0;2;2;1;1;1;1;1;2;1;1;0;0;1;2;0;1;1;1;2;0;1;0;4;0;1;0;0;0;2;3;1;0;0;0;0;0;0;0;0;1;0;1;0;1;0;1;1;0;1;2;0;2;2;1;2;1;0;2;1;0;1;0;1;0;0;1;2;1;0;2;1;0;0;2;0;1;2;0;1;0;2;2;0;1;2;1;0;2;0;1;4;1;1;0;2;1;0;0;0;0;3;2;2;2;5;1;0;0;1;1;3;1;0;1;3;2;0;2;3;1;3;5;4;5;1;6;0;1;0;1;0;0;1;0;1;1;1;0;0;0;1;0;0;0;1;0;1;1;1;0;1;0;1;0;1;1;0;1;1;0;0;0;0;0;1;2;1;0;1;2;1;1;1;1;0;1;2;0;2;1;1;4;0;0;1;2;2;1;3;1;3;0;1;2;3;2;3;0;0;0;0;0;0;0;0;2;0;1;1;0;1;0;0;0;1;1;0;5;0;0;2;0;1;0;0;1;0;0;1;1;1;1;0;1;0;2;0;1;0;0;1;0;0;1;0;1;4;0;1;0;1;1;0;0;0;1;0;0;0;1;2;0;3;0;1;1;0;1;1;1;1;0;1;2;0;0;1;1;1;1;0;0;2;1;0;0;0;1;0;1;2;0;0;0;3;3;3;1;0;1;0;0;0;0;0;0;1;0;0;1;2;0;1;0;0;0;0;2;1;0;0;0;0;1;0;0;0;0;1;0;1;0;1;0;1;0;0;0;0;0;0;0;1;0;0;0;0;0;0;1;1;0;0;1;1;1;0;0;2;0;0;1;3;0;0;1;2;0;1;2;1;1;1;2;0;1;0;1;3;5;1;0;1;1;1;0;3;1;1;2;1;0;2;0;1;0;1;0;1;0;1;1;2;0;1;3;2;0;1;0;0;0;0;1;0;0;0;1;1;0;1;1;1;0;0;0;2;2;2;13;1;1;1;2;3;0;2;3;1;1;0;0;0;0;2;0;3;5;1;0;0;3;0;1;0;1;3;2;0;0;0;0;2;0;2;1;0;0;1;2;1;0;0;1;2;2;1;2;2;1;3;9;2;0;2;0;1;1;0;0;1;0;2;0;0;0;1;3;1;1;1;0;2;0;1;0;1;0;1;1;1;0;4;4;4;3;0;2;1;1;0;0;2;1;0;0;1;1;0;1;1;2;1;3;1;1;0;1;0;0;3;0;0;0;1;3;0;2;2;3;1;0;4;1;0;0;6;0;0;2;0;3;2;1;1;0;1;1;1;6;1;0;1;1;1;0;1;3;1;3;2;0;0;3;0;0;0;0;1;0;1;0;0;1;0;0;1;0;0;1;0;0;3;2;0;0;1;2;1;0;1;0;0;1;1;2;0;0;1;0;0;0;0;0;2;0;0;1;1;3;1;3;4;2;1;0;2;0;1;0;1;1;2;1;0;4;0;0;3;0;2;0;1;1;1;0;0;3;0;0;0;2;1;0;2;1;1;1;1;0;1;1;0;0;1;0;1;4;0;0;0;0;3;0;0;0;0;1;1;0;0;1;3;0;0;3;3;6;0;1;1;1;1;1;3;0;0;1;1;1;1;1;2;2;1;1;1;0;1;0;1;1;0;2;0;0;0;1;0;0;2;0;1;0;1;0;1;0;1;2;2;1;0;2;1;10;1;1;1;7;1;1;0;1;1;2;1;0;1;0;1;0;1;1;1;0;1;0;3;4;3;1;1;0;2;1;1;2;0;0;0;0;0;1;1;2;0;0;2;1;3;3;0;0;1;1;2;0;3;0;1;3;1;1;1;1;0;0;1;1;1;0;4;0;0;0;1;2;0;0;1;1;1;1;1;0;3;1;1;2;2;2;1;2;3;1;2;0;1;2;1;0;2;1;0;0;0;1;0;1;0;0;0;0;0;1;0;1;0;3;0;2;1;0;1;0;0;0;0;2;0;2;0;1;1;0;1;1;3;1;1;0;0;2;0;2;0;1;1;0;0;0;1;0;1;2;0;1;0;0;2;1;0;1;0;3;1;1;0;3;2;0;0;0;1;0;0;0;2;0;1;0;0;0;1;0;1;3;1;0;0;2;2;1;1;1;2;2;2;0;1;1;0;1;0;1;0;2;1;1;0;0;2;1;0;0;1;1;0;0;0;1;1;1;3;3;3;2;0;4;0;0;1;2;0;1;1;3;3;1;0;0;0;0;1;1;6;2;1;0;1;4;1;0;0;0;0;1;0;1;2;2;0;3;4;1;0;0;0;0;0;0;1;0;0;1;0;1;1;0;0;2;0;0;1;1;0;0;0;2;0;0;1;0;0;1;0;1;1;1;1;0;1;0;0;1;1;0;0;0;0;0;1;1;4;1;0;2;2;1;1;0;0;0;0;0;0;0;0;1;2;3;4;1;2;1;2;1;0;0;1;0;1;0;2;0;1;0;0;1;2;0;0;0;4;0;1;0;0;1;0;0;1;0;1;1;0;1;0;0;1;1;0;1;0;1;0;0;0;0;0;1;0;0;0;1;0;0;1;0;0;0;0;1;2;1;0;0;0;1;0;0;0;0;0;0;0;0;0;1;0;0;1;0;1;1;0;0;0;0;0;1;0;0;3;1;0;1;1;0;0;1;1;3;0;2;0;1;0;2;0;0;0;0;0;1;1;1;0;0;0;1;0;1;0;1;0;0;0;1;1;0;0;0;1;1;0;0;1;1;0;1;0;0;1;2;1;1;1;1;0;0;1;0;0;1;3;0;0;3;0;0;1;1;0;5;2;1;0;0;0;0;1;1;0;0;1;0;1;0;1;0;1;0;0;0;1;1;1;1;1;1;2;2;0;1;4;2;2;2;1;3;5;1;2;3;1;1;1;1;0;0;0;1;1;1;0;0;2;1;1;1;0;1;1;3;0;2;6;1;0;0;1;1;3;1;2;0;3;1;2;1;0;1;3;1;0;0;0;2;0;4;4;2;1;0;1;2;1;2;1;4;0;3;0;0;1;2;2;1;1;2;2;0;0;1;0;0;0;2;1;0;4;3;0;0;0;10;3;3;3;0;0;0;2;4;3;1;1;1;5;0;0;0;1;1;2;1;1;2;2;0;0;3;3;2;0;1;2;1;3;0;1;0;1;0;1;0;1;2;1;0;1;1;1;0;1;3;0;1;1;0;2;2;0;3;2;5;1;2;1;1;2;1;3;3;0;0;0;0;0;0;1;0;1;1;0;1;0;1;0;1;4;3;2;0;1;1;0;0;0;0;0;0;1;1;2;1;1;0;1;0;1;2;0;0;1;0;0;0;1;1;1;1;0;1;1;1;1;0;1;2;0;0;0;2;4;0;2;2;1;1;2;2;2;5;2;1;0;1;4;0;1;2;1;1;0;0;7;1;0;1;3;1;1;1;3;1;2;0;2;2;1;0;0;0;1;1;0;0;1;0;0;1;2;1;0;0;0;1;5;0;1;0;2;2;0;2;0;2;1;1;1;0;0;1;0;0;0;0;0;0;0;0;0;0;2;2;1;1;3;2;1;1;0;0;3;1;1;0;2;0;0;0;0;1;2;0;1;0;0;1;0;2;2;1;1;0;0;0;1;1;1;0;4;1;0;0;2;0;0;4;1;2;0;0;1;0;4;3;5;0;3;1;2;0;1;2;3;1;3;2;1;0;0;1;2;1;0;2;2;2;1;0;2;1;1;1;1;0;0;2;0;1;1;1;1;1;1;0;3;2;2;0;0;1;2;0;0;0;1;0;4;0;2;1;0;0;0;1;1;1;0;3;1;0;2;1;0;2;1;5;0;0;0;0;1;0;1;1;1;1;0;0;2;0;1;0;0;2;0;1;6;1;4;1;1;2;3;0;0;1;1;1;1;1;0;0;2;2;1;0;1;0;0;2;2;3;0;0;0;2;3;2;0;1;0;0;1;3;1;1;1;1;2;0;1;2;9;3;0;3;1;1;1;1;1;0;1;0;0;1;1;0;0;2;2;3;0;3;0;3;1;3;3;1;1;1;3;0;0;3;1;3;2;0;2;2;0;2;1;1;3;0;0;3;2;2;1;0;2;1;2;0;1;0;2;3;1;1;0;0;0;2;2;0;0;1;0;0;1;0;0;0;2;3;2;1;1;1;0;1;0;1;0;0;3;1;0;0;1;3;0;0;2;1;1;2;0;0;0;0;1;1;4;0;1;1;2;0;2;0;1;1;2;1;0;4;0;2;1;1;0;0;1;0;0;2;2;2;1;1;1;1;1;0;0;2;1;0;0;0;1;2;1;0;0;3;0;0;3;2;2;1;2;1;2;0;2;1;0;0;1;1;1;1;0;0;0;6;0;0;0;1;1;1;2;5;5;0;0;0;1;0;2;2;1;0;0;3;0;1;1;0;0;1;3;1;2;2;0;0;2;4;1;1;2;1;1;0;2;1;0;2;0;0;0;0;0;1;3;3;1;0;0;0;1;1;3;1;1;0;1;0;0;4;1;2;1;2;0;0;2;1;3;1;2;0;2;2;5;1;0;1;1;1;0;1;1;1;1;0;0;1;1;2;1;1;0;0;2;1;2;0;1;1;0;0;2;1;2;0;0;1;0;5;1;0;2;3;0;0;0;0;1;2;0;0;2;2;1;0;0;2;1;1;1;0;1;1;0;0;5;1;0;1;3;0;3;4;0;1;1;3;0;2;1;0;0;1;1;5;1;0;4;0;0;0;0;0;1;2;2;0;3;1;2;0;0;1;0;1;1;1;1;0;1;2;0;0;1;0;0;0;0;0;1;2;0;1;0;1;0;1;2;2;1;0;0;0;0;0;1;0;0;1;0;0;0;0;0;1;0;0;4;1;0;2;2;0;0;1;1;1;2;0;0;1;1;0;0;0;1;0;0;0;0;3;0;3;0;2;0;0;1;1;1;0;0;3;1;3;0;5;0;1;3;0;2;4;2;1;0;1;1;0;0;0;3;1;1;1;0;0;0;0;2;1;0;0;0;5;0;0;1;1;0;2;1;1;2;1;0;1;2;0;2;3;2;0;2;2;2;1;0;0;1;0;2;2;2;1;1;2;1;0;2;2;1;1;0;3;2;1;1;0;0;0;0;1;3;0;5;1;3;1;1;2;2;0;2;3;1;0;2;3;0;3;1;0;1;2;0;1;0;2;1;0;1;1;1;3;0;3;1;2;2;0;1;0;2;1;0;2;4;0;5;6;1;1;0;3;1;0;2;3;1;1;2;3;2;2;0;0;1;0;2;3;5;0;0;1;3;1;4;0;2;1;1;0;0;0;0;1;0;1;1;2;2;0;2;2;1;0;1;0;1;1;2;0;0;0;0;1;0;0;0;0;2;0;0;2;1;0;0;1;1;5;3;0;4;0;1;1;0;0;2;0;2;2;1;1;0;1;4;1;0;0;1;1;0;3;2;0;1;1;0;0;0;1;1;2;0;2;0;1;0;1;0;0;4;0;3;0;0;0;2;0;1;0;1;1;1;1;0;1;0;0;1;1;0;3;3;1;0;0;0;1;0;4;1;0;0;1;0;1;1;4;1;2;1;3;2;0;3;0;1;0;0;1;0;1;0;0;2;2;2;0;0;3;1;2;1;2;4;2;1;1;4;1;2;1;1;2;2;1;2;0;3;2;4;0;1;1;0;1;2;1;0;0;0;3;0;0;2;1;0;2;0;0;1;1;0;0;1;1;0;0;0;0;0;1;0;0;0;2;0;2;0;1;1;0;0;0;1;0;2;0;0;1;0;6;0;0;1;1;1;1;1;2;0;2;2;1;0;0;1;0;0;0;1;0;0;0;0;2;2;1;1;1;0;0;1;2;0;1;0;1;0;1;1;0;0;1;1;2;0;1;1;0;1;0;0;2;0;0;0;1;1;3;0;0;2;1;5;1;0;1;1;0;1;0;1;0;0;1;5;0;1;1;0;1;0;0;3;0;1;1;2;0;1;0;2;0;0;1;0;1;2;0;0;0;0;0;0;1;0;3;0;2;0;0;1;2;1;2;0;1;1;2;1;0;0;1;1;3;1;1;0;0;4;1;1;1;1;0;0;1;3;1;1;0;0;0;1;1;1;2;1;2;1;2;0;0;0;3;1;2;1;0;1;0;2;0;2;5;0;2;0;2;1;4;1;0;1;0;0;1;4;4;1;1;1;1;0;0;0;1;2;1;0;0;0;1;1;0;2;0;1;1;2;0;4;2;1;2;0;5;1;0;0;2;1;1;1;1;1;2;1;1;1;0;1;0;0;2;1;2;7;2;0;0;1;2;2;2;2;2;2;1;5;5;1;2;0;0;5;2;2;1;2;2;3;2;1;1;1;3;1;3;0;1;4;1;2;0;2;0;1;0;0;1;1;1;1;0;0;0;0;5;0;4;2;3;0;1;1;2;1;0;1;1;1;1;4;2;1;3;1;1;0;0;4;1;2;2;3;2;0;1;1;0;1;2;2;3;0;5;4;1;0;0;0;2;3;4;0;1;0;0;0;2;0;0;3;0;1;1;1;0;2;0;2;1;0;1;3;0;0;0;1;2;0;1;1;3;0;0;1;0;0;1;1;1;0;0;0;1;1;0;0;0;2;0;1;2;1;5;4;1;6;6;6;0;1;1;0;2;0;0;0;2;4;1;2;1;4;0;0;0;1;0;3;2;0;1;1;3;0;1;3;0;2;1;1;2;2;0;2;1;0;1;1;0;0;0;0;1;2;0;0;1;1;0;1;0;0;1;0;2;1;0;3;0;0;0;0;0;2;1;0;0;1;1;2;0;0;0;1;0;3;0;0;1;0;6;1;1;3;0;0;3;0;0;0;0;0;1;0;0;1;1;1;0;0;0;2;0;0;2;0;0;0;0;1;3;0;0;2;0;3;1;4;2;0;0;1;0;0;0;0;0;1;1;5;1;2;0;0;1;1;0;3;3;0;1;0;2;1;2;2;1;0;1;5;4;0;0;1;3;4;1;2;0;1;0;2;2;0;1;2;1;0;0;1;1;2;0;0;1;4;2;1;2;0;1;0;1;0;0;1;5;6;1;1;3;2;1;1;3;0;2;0;4;1;0;2;4;0;2;0;1;0;5;0;1;0;0;0;1;3;1;0;0;0;0;0;1;1;1;1;0;0;3;2;1;1;0;1;2;1;0;0;0;1;0;1;0;3;0;0;2;1;1;2;0;2;1;0;1;0;2;0;4;1;0;0;1;3;1;0;2;2;0;0;2;2;0;3;1;1;2;0;1;0;0;2;0;0;2;0;1;0;1;0;0;0;0;1;1;2;0;1;2;0;0;2;1;1;0;1;1;1;1;0;0;0;0;2;0;1;0;0;0;2;0;0;2;0;0;0;0;0;0;1;1;2;1;1;0;2;0;0;1;2;1;1;0;2;1;0;1;1;0;4;0;1;2;1;0;1;0;1;0;0;1;0;1;1;1;2;1;0;0;0;0;0;0;0;0;1;0;0;1;0;0;0;0;3;0;0;0;2;3;2;0;1;0;2;1;1;1;0;3;1;1;0;0;0;0;1;1;0;0;1;0;0;0;1;7;1;0;0;1;1;3;1;0;2;2;0;2;5;4;1;4;2;1;2;1;2;1;0;0;0;0;0;1;0;0;0;0;1;1;0;0;1;0;1;1;1;1;1;1;1;1;0;0;2;2;7;0;0;2;1;1;0;2;0;3;3;1;1;0;2;0;1;0;0;0;2;3;0;2;1;1;2;0;3;0;0;1;2;0;1;4;1;1;3;2;0;0;1;1;5;1;1;2;1;3;3;2;1;1;2;1;0;2;2;3;1;2;2;0;0;0;0;0;1;0;2;1;1;2;3;0;5;1;2;3;0;1;1;0;0;0;1;0;0;0;1;1;2;0;1;0;1;2;0;0;2;1;3;1;4;3;0;3;2;1;1;4;0;2;0;2;3;1;2;1;0;1;6;1;1;0;0;1;1;1;1;0;0;0;2;3;1;0;0;0;2;1;1;2;0;0;3;1;2;3;4;2;1;0;3;1;2;7;1;3;2;1;2;1;5;0;0;1;1;3;1;4;1;1;3;0;4;3;1;3;2;3;0;1;1;1;1;1;3;1;2;2;0;1;2;1;0;0;0;0;0;1;2;2;1;0;1;1;2;3;1;3;5;2;1;0;0;0;1;1;1;2;1;0;0;3;2;1;6;0;0;1;1;0;1;0;1;0;0;0;1;0;0;0;1;1;2;0;0;3;1;2;1;2;1;1;1;0;1;0;0;1;0;1;2;2;0;10;1;0;2;0;1;2;0;1;3;1;2;0;1;1;1;3;1;2;0;2;3;2;1;1;2;0;1;1;1;2;0;3;2;1;2;0;2;4;1;3;0;3;1;0;0;2;0;1;3;0;0;1;0;4;0;0;1;4;4;2;1;0;1;1;3;1;1;3;1;1;1;1;4;0;1;1;2;0;0;1;0;0;1;0;1;3;1;2;0;1;1;4;0;1;2;1;5;1;0;1;1;2;3;1;3;2;3;1;2;1;0;2;1;0;0;13;1;2;1;1;1;3;0;1;1;2;0;0;2;1;2;1;3;1;0;1;1;5;3;1;8;0;0;1;0;0;1;0;0;2;2;1;0;3;0;1;0;1;4;2;0;0;1;1;0;1;2;2;2;4;0;1;1;0;2;2;6;2;3;1;6;2;2;0;7;1;1;2;3;1;5;4;2;3;1;0;0;3;0;4;2;1;2;1;2;0;2;1;2;0;1;0;1;1;0;1;2;2;1;2;0;1;1;1;1;0;2;7;1;1;1;1;0;2;3;1;1;2;3;4;0;1;0;0;0;0;1;2;0;2;0;0;0;1;1;2;1;0;2;3;3;1;1;1;1;0;0;0;0;1;1;1;4;3;2;0;2;4;2;0;6;2;0;0;1;0;1;3;2;2;1;1;1;2;1;2;2;2;2;1;2;0;3;1;1;0;4;0;1;2;1;1;0;2;0;0;2;2;0;0;4;3;2;0;2;1;1;0;2;0;0;2;2;8;2;2;1;4;0;2;4;0;2;0;3;3;0;1;1;2;1;0;0;0;2;0;0;2;1;0;3;4;0;0;2;2;3;3;0;1;2;2;1;2;0;0;1;1;1;2;1;0;0;1;1;2;0;0;1;1;0;1;1;0;5;0;2;1;1;3;2;0;0;0;3;0;3;1;0;0;1;0;0;4;4;2;2;1;2;2;2;2;2;3;0;1;3;0;4;0;5;2;0;2;1;1;6;3;3;2;0;0;4;1;1;2;1;3;0;1;1;1;1;3;1;1;0;3;1;4;1;0;1;3;2;3;0;0;1;0;0;0;0;4;1;0;1;0;6;0;0;4;2;2;0;2;0;1;0;0;1;0;0;1;3;0;3;0;0;1;0;1;2;2;2;1;1;2;0;2;2;0;1;1;1;2;1;0;1;0;1;2;2;3;2;1;0;1;3;1;2;1;1;1;4;0;0;5;1;1;5;0;0;1;0;2;1;1;0;0;1;0;1;0;0;0;1;1;1;2;0;2;1;0;2;0;3;0;0;1;3;0;0;0;1;2;1;1;1;1;1;2;1;0;2;0;0;2;0;3;3;3;2;1;1;0;1;0;0;1;4;0;4;1;2;0;2;1;1;3;4;1;1;0;1;0;0;2;4;3;0;1;0;0;1;2;1;0;1;1;0;2;0;0;0;1;4;5;0;1;0;1;0;4;2;1;2;1;1;0;2;1;2;2;3;3;0;2;3;4;2;3;1;0;3;1;1;1;1;1;1;0;0;4;0;0;2;2;4;0;0;5;2;2;3;0;1;1;0;0;2;2;1;0;2;2;0;3;4;0;0;1;0;3;2;6;2;0;0;1;1;1;0;3;3;3;0;1;0;2;1;3;1;0;0;1;1;2;2;3;1;0;2;5;0;1;1;0;5;2;1;2;0;0;2;1;2;2;1;2;0;1;0;0;1;1;2;3;2;2;2;1;1;1;2;2;0;0;1;2;0;0;0;0;1;2;2;0;0;0;3;1;0;0;0;2;2;0;1;2;2;0;1;1;2;3;0;7;0;1;1;0;0;2;1;0;2;6;0;2;3;1;3;0;0;1;1;1;1;2;0;1;1;0;0;1;1;3;0;1;2;2;0;2;0;1;1;1;2;1;1;0;1;3;1;0;4;4;2;2;0;3;0;5;2;5;1;10;4;4;0;1;0;1;1;3;0;3;2;1;0;2;0;0;0;0;0;2;1;3;3;1;1;1;1;0;3;7;6;0;4;0;0;2;0;1;3;0;2;0;0;0;1;0;0;0;3;2;0;1;2;10;2;0;3;2;3;5;0;0;0;1;1;1;1;0;1;4;0;4;0;1;0;1;0;1;0;0;0;0;7;2;1;1;0;1;0;2;1;2;1;1;1;3;0;1;4;3;0;0;0;1;0;2;1;7;0;1;3;1;2;0;1;0;0;0;0;0;0;0;4;0;0;1;1;1;1;0;1;1;3;1;5;1;3;2;0;2;5;1;0;1;2;1;0;1;5;2;2;1;0;1;0;1;5;2;1;2;1;1;0;0;0;2;2;0;1;0;0;1;1;0;1;0;2;1;1;2;0;0;2;1;3;0;6;0;0;1;1;5;2;1;1;1;1;1;1;1;1;1;1;0;0;0;0;0;3;1;0;3;2;2;0;1;0;1;1;1;1;1;2;2;0;0;1;0;0;3;1;2;0;0;1;0;2;1;1;0;0;0;0;1;1;1;1;2;1;0;0;2;0;1;3;2;1;0;0;0;1;0;0;5;1;1;1;6;2;0;1;1;2;0;0;3;0;3;3;0;2;1;0;0;1;5;3;0;0;0;2;2;1;1;2;1;1;0;2;3;0;0;1;0;0;1;11;1;0;1;2;1;1;3;4;0;2;0;1;0;7;1;1;3;0;0;0;0;4;0;1;2;2;2;0;0;5;0;0;2;1;0;0;1;2;1;1;1;1;0;1;0;0;3;6;0;0;3;1;3;2;2;2;0;5;0;2;1;3;2;3;0;0;3;0;1;2;3;1;1;2;2;1;5;3;6;0;0;1;1;2;0;0;0;1;1;0;2;1;2;1;0;0;1;4;2;0;0;1;1;3;1;0;0;1;2;1;0;2;3;0;3;5;1;1;4;0;3;0;0;1;2;1;0;4;3;1;0;2;1;1;1;2;0;0;3;1;1;1;0;0;2;2;1;4;0;0;0;1;0;0;0;0;4;0;3;0;3;0;1;1;1;1;3;0;0;1;0;0;2;0;0;1;0;1;0;0;1;1;0;1;1;1;2;3;1;0;4;0;1;0;1;1;0;0;0;0;2;0;2;1;1;4;0;1;0;0;1;1;1;3;2;1;2;6;0;3;1;0;0;2;2;3;1;3;2;0;0;1;2;0;2;3;3;0;0;0;3;5;0;3;3;0;2;2;1;2;2;1;0;1;0;2;2;0;1;1;1;0;2;1;0;2;2;0;1;0;4;3;0;4;3;0;3;0;1;0;0;3;2;0;0;1;0;1;0;0;2;0;0;0;0;0;0;1;0;1;0;1;0;0;2;2;2;1;0;1;0;2;2;0;0;0;0;0;3;3;0;1;3;0;0;3;0;1;3;3;0;3;2;0;0;1;1;1;1;0;0;0;2;0;0;0;0;4;1;1;0;0;1;0;1;1;2;1;0;1;0;1;0;0;3;3;1;0;1;1;0;1;3;3;2;1;1;2;1;1;0;2;1;2;3;2;2;1;0;0;2;1;1;0;1;3;1;1;1;2;0;1;3;1;0;0;1;3;1;1;1;0;2;3;2;1;2;3;2;2;3;0;0;1;0;2;0;1;2;0;3;0;0;3;0;3;1;0;3;0;0;1;0;2;0;1;1;2;0;2;3;1;2;1;2;3;0;1;1;3;3;0;2;0;0;0;1;4;0;3;0;3;1;2;5;0;2;2;1;0;3;2;4;0;0;2;1;1;1;2;4;1;2;0;3;1;1;1;0;1;2;0;1;0;2;3;1;0;0;0;1;3;1;0;1;1;1;3;0;0;2;0;2;1;1;2;0;3;1;2;2;1;3;2;0;1;1;3;2;2;0;0;0;3;0;2;7;2;2;1;2;0;3;1;0;6;0;0;1;2;1;1;1;1;0;0;1;1;1;1;2;0;1;0;1;1;1;1;1;3;0;0;2;0;4;3;2;0;3;1;4;1;0;1;5;0;5;0;0;0;0;1;0;1;1;1;3;0;2;4;5;2;0;0;2;0;1;4;0;0;0;2;1;2;3;0;1;0;1;3;1;2;0;0;1;1;2;2;2;2;1;0;1;0;0;1;4;2;1;0;1;2;0;1;3;1;0;1;0;2;2;0;1;1;1;4;2;1;1;0;0;0;1;0;0;1;0;2;0;1;0;1;5;1;0;0;1;0;0;2;0;1;0;0;1;1;0;0;1;2;1;0;1;2;0;0;3;1;1;2;1;0;2;1;1;0;0;1;0;1;0;0;0;0;0;0;0;0;0;2;1;0;0;1;1;1;1;0;2;4;2;0;0;2;1;1;2;0;0;3;0;4;0;1;1;1;1;0;0;1;1;0;1;0;2;0;1;2;2;2;3;1;0;3;0;0;2;2;0;1;1;3;3;0;0;5;1;1;0;2;0;3;1;3;0;0;2;1;2;0;1;0;1;2;0;0;1;2;1;0;3;1;2;0;0;1;0;0;0;0;0;1;1;1;5;1;0;1;1;0;0;1;4;1;0;2;1;1;1;0;1;1;2;1;1;5;1;2;2;0;1;0;0;0;0;0;0;0;1;2;0;2;1;3;2;1;1;0;1;0;1;4;2;3;5;1;0;1;0;1;2;2;1;2;1;3;1;3;0;1;0;0;2;1;1;1;4;2;0;2;1;1;1;6;1;0;3;0;0;0;0;0;2;5;1;1;3;1;0;2;2;1;2;1;1;1;2;3;0;1;1;0;2;1;1;3;1;0;5;3;1;3;1;2;4;1;3;1;2;1;2;0;3;2;0;1;2;1;3;1;0;1;1;1;2;3;0;3;5;1;0;3;3;0;1;0;0;0;1;1;2;0;0;1;1;0;0;1;2;1;0;1;0;1;1;1;0;0;0;0;2;5;2;2;1;0;0;1;1;3;1;1;0;1;0;0;0;1;0;0;2;1;3;0;1;1;3;1;1;2;1;1;0;1;1;2;4;2;6;2;2;3;1;1;0;2;3;0;0;4;2;6;0;0;0;0;1;1;1;1;1;1;0;1;1;0;0;1;2;1;2;1;0;0;1;2;2;3;1;1;1;1;0;1;0;0;0;0;2;0;1;0;0;0;0;2;0;0;6;0;3;4;2;0;0;0;1;0;0;1;0;1;1;1;0;1;3;2;0;0;1;0;1;0;0;1;2;2;4;2;0;2;0;0;2;2;1;1;5;2;1;1;0;1;1;0;1;2;1;1;0;0;2;1;0;0;2;1;0;0;1;0;4;1;0;0;0;1;0;1;0;0;1;0;0;1;1;0;0;0;1;0;1;2;0;4;0;0;0;1;0;5;1;0;2;1;0;0;0;1;0;1;1;0;0;4;3;3;1;1;3;3;1;0;0;0;1;1;0;0;0;0;0;1;1;2;1;1;1;1;0;2;3;0;1;2;2;2;1;5;0;1;1;3;1;2;2;3;0;0;0;0;3;0;1;1;0;1;1;4;0;0;1;2;0;2;0;3;5;5;1;5;1;4;5;0;1;2;1;2;1;0;2;2;1;1;1;0;0;0;1;1;0;0;0;0;3;0;0;1;1;3;5;3;1;0;2;2;2;1;1;2;1;2;1;0;0;1;3;1;4;0;1;6;2;3;1;0;0;3;4;1;1;1;2;1;2;3;4;1;0;0;0;0;1;1;2;4;2;2;2;1;4;0;0;3;3;0;2;1;5;3;0;0;2;1;1;3;2;2;1;5;4;0;0;0;4;0;0;2;0;0;0;3;1;1;0;0;0;1;1;0;0;1;2;3;1;0;2;0;0;0;2;6;0;1;1;1;0;1;0;0;1;3;3;1;1;2;3;0;1;1;2;0;6;1;2;5;6;2;8;2;0;1;4;0;3;0;0;4;1;0;0;3;0;1;0;0;0;1;1;3;0;3;0;5;4;2;0;3;2;0;1;2;0;4;2;1;1;0;0;2;1;1;1;1;0;1;1;0;1;2;0;0;1;1;0;1;0;1;0;2;1;0;1;0;1;1;0;3;2;0;0;1;0;2;1;2;0;0;3;3;0;0;2;1;2;1;1;0;0;1;0;0;2;2;1;0;2;2;0;0;2;0;1;0;0;1;1;1;1;1;3;0;2;2;3;3;5;0;1;3;0;2;7;3;0;1;0;2;1;0;1;1;2;3;1;0;1;2;0;0;2;2;4;4;0;1;1;2;2;4;0;0;1;3;0;2;3;1;1;2;2;2;0;0;4;1;7;0;1;0;0;1;0;0;1;1;1;1;1;0;1;1;1;0;3;0;0;0;1;1;0;2;3;0;1;1;2;0;1;0;2;3;0;1;0;1;1;0;2;1;1;1;1;2;0;0;0;0;2;0;1;1;2;1;0;1;0;0;1;2;1;0;2;1;0;0;0;2;3;0;1;2;1;1;0;0;5;2;3;2;5;1;0;1;0;0;0;3;3;1;2;3;0;1;1;6;0;1;1;2;0;1;5;0;1;0;0;0;2;1;0;1;3;2;2;0;0;1;0;1;0;0;0;1;2;2;1;3;0;1;5;2;0;4;1;1;0;0;0;0;0;0;1;3;0;2;0;3;0;3;3;0;0;2;1;1;1;4;0;1;2;2;4;1;2;2;1;2;2;1;2;1;1;0;0;0;0;0;0;1;1;3;0;1;2;0;1;2;1;0;0;4;0;3;0;5;1;0;3;0;0;1;1;2;0;2;2;0;1;0;0;1;8;2;0;1;1;1;0;1;1;1;0;1;1;1;2;0;2;1;1;1;1;1;0;0;0;0;0;1;1;0;0;1;5;2;0;2;2;1;0;0;1;4;1;1;0;1;0;1;0;0;0;0;1;1;0;1;0;0;1;0;3;1;0;0;4;0;0;1;2;1;0;0;0;4;2;1;2;1;1;2;0;2;0;0;2;0;2;0;3;1;1;0;0;1;0;1;2;0;1;0;0;1;0;1;2;3;1;0;4;0;0;2;1;4;0;0;0;4;2;3;0;0;4;0;0;1;4;2;1;1;0;0;1;4;0;2;1;0;1;0;1;0;1;0;0;1;1;0;2;2;3;1;1;6;1;1;0;2;1;1;0;0;1;0;1;0;0;0;0;1;0;1;1;2;1;0;6;4;3;0;1;1;1;1;1;0;0;2;3;1;1;0;1;1;1;3;2;0;2;5;2;2;1;0;4;0;1;0;6;1;0;0;1;0;1;2;2;2;3;0;4;1;5;5;2;1;0;1;0;0;1;0;1;0;0;2;0;1;0;0;2;0;1;0;1;0;1;1;3;1;3;0;0;1;1;3;1;0;0;0;1;0;4;1;1;1;4;1;3;1;5;2;1;1;0;1;0;4;0;1;0;1;1;1;0;1;2;0;1;2;2;1;1;2;1;1;1;0;2;5;0;2;5;3;4;2;1;2;0;1;1;1;0;0;0;0;2;0;1;0;2;0;0;0;0;6;5;1;1;4;1;1;0;5;0;1;1;1;2;5;1;0;4;0;0;2;0;3;0;1;2;2;1;4;1;1;0;6;1;1;0;1;1;1;0;2;1;3;0;7;1;1;0;5;1;1;4;3;1;0;0;0;0;0;0;2;1;7;0;4;4;1;3;1;0;2;0;1;0;1;1;0;3;0;1;0;2;0;2;0;2;3;1;0;1;1;3;7;0;0;2;2;2;1;2;5;1;4;0;3;0;0;3;1;0;0;5;0;1;1;1;3;0;1;3;0;2;1;4;2;1;3;3;1;1;0;5;1;2;3;0;3;0;0;1;3;2;3;0;2;1;5;2;3;2;0;0;0;1;0;2;0;3;1;0;1;0;0;1;1;3;1;0;5;3;0;0;1;2;3;1;3;1;2;0;0;0;1;3;2;4;2;0;0;2;0;1;4;2;1;1;6;0;8;4;3;0;1;0;0;0;0;1;1;2;0;3;1;0;0;2;0;5;2;1;1;2;0;3;4;0;1;4;1;1;0;1;2;1;1;0;1;1;0;0;0;1;2;3;3;0;0;0;0;0;0;2;0;3;4;1;4;3;1;1;2;1;1;1;0;4;0;1;2;1;0;0;0;1;1;0;0;0;3;2;0;0;0;3;1;1;0;0;1;0;0;4;0;0;1;4;0;2;3;0;1;2;0;2;0;3;2;1;1;0;1;0;1;1;1;0;0;0;1;2;1;4;0;4;0;0;6;1;0;5;3;4;1;3;0;0;0;0;0;0;2;0;0;0;0;0;0;0;0;0;2;0;0;0;0;0;0;0;0;0;0;0;1;0;0;0;0;0;0;0;0;0;0;0;0;0;0;0;0;0;0;0;0;0;0;0;0;1;0;0;0;0;0;0;0;0;0;0;0;0;0;0;0;0;0;0;0;0;0;0;0;0;0;0;0;0;0;0;0;0;2;0;0;0;0;0;0;0;0;0;0;0;2;0;0;2;60;0;0;0;0;0;0;0;0;0;0;0;0;0;0;1;0;0;0;0;0;0;0;0;0;0;0;0;0;0;0;0;0;2;0;2;0;0;3;1;5;3;1;2;3;2;2;2;0;0;1;2;0;1;3;0;0;0;0;1;0;4;2;2;1;0;2;1;1;2;1;2;1;1;1;0;2;2;1;5;0;2;2;1;2;0;7;0;2;1;1;2;1;0;1;2;0;1;3;2;0;1;1;1;7;1;0;0;2;1;0;3;3;1;2;2;0;1;1;5;1;0;1;2;0;2;4;6;0;5;5;4;2;1;1;2;1;1;0;0;1;3;0;2;0;1;2;0;1;2;1;0;1;0;1;1;4;1;0;2;1;0;1;2;0;3;5;0;2;0;0;2;3;2;1;2;1;0;0;5;0;1;0;2;3;2;1;2;1;1;0;0;0;1;2;1;0;1;1;1;8;1;1;0;1;2;0;1;1;1;1;2;1;0;1;3;5;4;2;0;0;0;5;1;2;1;8;0;1;1;2;2;11;1;0;0;2;2
strain102;Lactococcus lactis subsp. lactis;0;0;0;0;0;0;0;0;0;0;0;0;0;0;0;0;0;0;0;0;0;2;0;0;0;0;0;0;0;2;7;1;2;1;1;8;0;3;7;0;4;0;0;0;0;3;5;1;0;0;0;0;0;0;0;0;0;0;0;0;0;0;2;0;0;0;0;0;0;0;0;2;3;1;3;1;2;4;6;2;8;0;0;1;2;1;4;2;0;0;0;0;0;3;1;2;6;0;4;0;0;2;6;7;0;1;0;2;2;1;2;0;2;0;0;1;0;0;1;0;6;4;4;2;2;3;0;2;1;3;2;1;2;0;7;0;2;0;0;4;1;0;0;0;4;0;0;1;1;1;1;2;1;5;2;1;3;1;1;2;2;2;2;3;3;3;2;1;0;1;1;1;1;4;3;0;0;1;0;1;1;0;2;0;1;2;0;4;0;3;1;0;3;3;0;2;1;4;2;1;1;0;2;2;1;6;0;0;0;0;0;0;6;2;3;2;4;0;0;1;1;0;3;0;5;1;3;5;6;6;0;0;0;0;0;2;1;0;3;1;0;0;2;3;4;2;4;3;0;0;3;0;0;2;0;3;0;8;1;2;0;1;4;1;2;1;1;1;0;1;2;0;0;4;0;2;0;4;1;0;4;0;1;0;1;2;3;1;3;1;2;6;0;2;2;3;0;6;2;0;0;0;0;1;0;0;0;0;1;0;1;0;0;0;0;0;0;0;0;0;0;0;0;3;0;0;0;0;0;0;0;2;5;1;0;1;6;2;2;4;2;0;0;2;1;0;3;0;0;0;0;0;0;0;0;0;7;0;0;2;6;4;1;4;4;0;0;2;0;3;3;1;0;1;1;0;2;2;1;3;0;3;1;2;3;1;2;3;0;0;5;2;1;1;5;0;1;0;0;2;0;1;2;2;0;2;0;1;1;0;1;4;0;1;2;0;1;1;0;0;2;4;2;5;0;0;0;1;4;1;2;5;3;1;2;0;2;0;2;1;2;1;0;0;0;1;1;2;2;0;6;1;0;0;1;5;1;0;2;4;2;2;1;0;0;0;0;0;2;1;2;0;1;3;0;4;5;3;3;1;0;2;4;2;7;0;2;2;1;1;0;1;1;3;2;1;2;4;0;1;1;0;1;1;3;4;1;1;0;0;0;2;2;1;2;4;3;5;1;0;0;2;1;0;3;1;4;2;1;3;0;1;1;1;3;1;5;4;6;0;2;5;1;7;1;0;1;2;1;3;1;0;0;1;1;2;4;4;2;3;2;2;1;5;1;0;1;0;5;2;2;5;0;2;1;0;0;2;1;2;1;1;0;0;0;4;2;2;0;1;4;5;1;0;3;6;1;1;3;0;6;1;2;1;1;1;0;1;1;0;2;1;2;1;3;2;0;2;1;0;0;4;1;4;6;2;2;2;0;3;4;0;0;3;3;2;1;1;4;0;1;0;3;0;0;5;2;0;1;1;2;2;0;3;0;1;0;2;5;5;0;0;1;4;2;2;0;1;0;0;1;0;1;0;0;0;2;1;0;0;0;2;1;1;0;1;1;1;2;0;5;2;0;0;2;2;0;1;0;1;2;0;1;1;0;0;0;4;2;0;1;2;2;0;1;1;1;1;1;2;1;5;4;0;0;5;3;2;0;1;0;0;0;2;2;2;1;0;1;0;2;0;2;0;4;2;0;2;0;5;2;1;1;0;1;2;0;2;0;0;0;2;0;0;0;1;0;0;1;0;0;1;1;2;1;3;2;0;3;1;0;1;2;1;0;0;0;1;1;1;0;0;0;0;0;1;0;3;0;0;2;0;0;0;3;0;1;4;3;2;3;0;0;3;5;5;1;1;3;2;0;1;0;2;0;2;6;3;3;1;2;1;2;3;1;2;1;0;0;2;0;0;2;4;1;0;2;1;1;3;1;0;6;1;0;1;1;3;3;1;0;6;1;0;1;2;0;1;4;4;3;0;0;2;1;2;2;3;0;5;3;5;2;0;1;0;1;10;1;0;2;1;1;1;0;5;1;0;1;1;0;0;2;1;1;1;0;2;1;3;2;3;1;0;0;2;1;1;0;1;1;2;0;2;2;2;6;2;0;1;5;0;1;2;0;0;1;0;2;1;4;1;0;0;2;2;0;2;1;1;0;0;1;2;2;0;0;1;1;3;2;1;3;0;0;1;1;1;0;3;3;1;0;1;0;1;2;0;0;1;1;1;5;1;0;1;0;1;4;0;0;0;0;2;0;1;1;1;1;0;2;1;0;1;0;0;1;1;0;0;0;3;2;0;2;3;0;0;0;0;2;0;2;1;0;0;1;0;0;1;1;1;2;0;2;2;6;1;2;2;1;1;1;2;0;0;0;0;2;1;3;3;0;0;0;0;1;1;1;0;0;2;0;0;2;2;0;1;5;0;2;2;1;5;8;2;1;2;2;7;0;3;1;2;0;0;1;0;0;4;2;1;1;1;2;0;3;0;1;2;3;2;3;1;1;2;7;2;1;2;4;2;0;0;4;3;0;4;0;5;1;0;0;2;1;2;2;2;2;2;1;0;5;2;1;0;0;1;1;2;0;1;3;2;4;3;2;4;3;0;1;2;2;2;1;0;0;2;6;1;1;1;0;1;0;3;3;1;2;1;1;2;1;0;1;0;1;3;3;0;1;0;1;0;1;1;1;1;0;1;3;4;3;0;0;1;4;2;3;1;0;5;1;1;3;1;0;0;0;1;2;2;1;1;0;1;2;2;1;4;5;2;2;0;3;3;1;1;2;5;2;2;0;2;1;1;1;3;0;2;2;0;2;1;4;1;0;0;2;0;2;0;3;0;1;2;1;0;1;2;0;0;1;1;0;0;1;1;0;1;2;5;6;1;1;0;0;1;5;2;3;2;1;3;2;0;2;1;1;3;2;1;5;1;1;2;2;1;0;1;0;1;1;1;0;0;1;1;1;2;2;1;2;0;1;1;1;0;0;0;1;0;1;1;0;1;1;1;0;0;1;0;2;1;1;1;5;1;1;1;0;2;0;1;0;0;1;0;1;0;4;2;1;1;1;1;1;1;2;0;1;0;0;6;3;7;1;3;3;2;2;1;6;3;1;2;1;0;0;1;2;2;6;2;2;2;3;0;1;2;1;0;0;0;1;0;0;3;0;1;2;0;4;8;1;0;2;0;0;1;2;0;3;0;0;1;3;1;2;0;1;2;0;0;0;0;1;1;0;5;1;0;0;0;1;1;2;0;1;0;2;1;2;3;0;0;1;0;6;2;5;0;2;0;1;0;2;1;1;0;1;0;1;0;2;1;2;0;1;1;0;0;0;1;4;2;1;0;4;1;0;0;0;0;0;3;1;0;0;0;2;0;1;3;1;0;1;2;3;3;0;1;3;2;0;1;0;0;1;0;0;1;1;2;1;2;2;1;1;1;0;0;0;2;1;1;2;2;2;3;0;2;1;3;0;1;1;5;1;2;1;0;0;6;1;0;2;2;1;0;0;6;1;3;0;1;0;2;1;4;1;2;3;1;2;1;5;4;3;3;0;1;0;2;0;0;2;2;4;0;0;4;1;0;3;1;2;2;1;1;1;0;0;0;3;1;1;5;0;1;3;1;2;0;5;1;1;1;4;1;3;3;2;1;4;3;0;0;3;3;2;3;5;0;3;2;4;0;0;7;1;1;0;1;1;2;0;4;6;3;1;1;2;1;0;1;1;2;2;3;2;1;0;1;1;2;1;1;1;1;2;6;1;11;4;1;1;3;4;3;3;1;0;0;1;0;1;3;2;2;2;3;0;3;1;4;3;0;4;1;1;1;2;3;2;4;4;1;2;6;1;0;1;1;1;8;4;7;4;3;1;3;2;0;0;0;0;0;4;1;2;2;3;1;1;0;0;0;4;3;2;0;3;1;0;4;1;0;2;0;3;1;1;1;5;1;1;1;0;3;5;2;2;2;0;1;1;1;2;1;1;0;1;1;0;2;2;2;1;0;2;2;6;8;4;1;1;5;3;1;4;3;1;2;3;1;0;1;0;3;0;0;2;0;1;1;2;2;2;0;1;1;4;1;2;2;2;4;0;4;1;0;1;1;3;1;2;2;1;3;0;5;0;1;1;2;2;5;1;2;2;0;2;1;1;2;1;6;0;3;0;0;1;1;3;1;4;2;0;4;0;0;1;5;2;3;3;2;0;0;5;1;0;2;0;0;2;3;0;4;2;2;3;2;0;2;2;2;0;1;1;2;2;0;0;0;2;1;1;0;1;2;1;1;1;1;0;0;0;2;2;4;3;1;2;7;0;0;1;2;1;0;2;1;1;6;0;3;1;1;0;0;1;0;1;0;0;0;1;0;0;1;4;0;3;1;2;0;0;2;0;2;2;0;1;0;3;1;1;1;0;4;4;6;1;0;1;2;3;2;2;2;8;4;4;1;2;2;0;3;4;1;0;4;2;0;2;0;2;2;1;4;1;3;1;1;0;4;1;7;2;2;0;5;0;0;0;5;1;1;3;1;1;2;0;0;0;0;0;5;2;1;4;0;1;2;1;2;0;2;1;5;1;1;0;2;0;2;0;0;1;1;3;2;0;0;0;3;0;0;3;0;7;1;2;2;0;2;0;1;2;2;3;1;1;1;0;0;1;2;1;0;3;0;4;2;0;1;4;1;0;0;1;1;2;0;0;2;1;5;4;2;2;1;4;1;4;1;0;0;1;1;4;2;1;1;1;1;3;1;1;1;1;5;0;0;0;2;0;4;0;2;4;2;2;7;0;0;1;2;3;2;4;2;4;4;0;0;5;2;2;2;0;3;5;5;1;0;4;1;4;3;0;2;0;0;1;2;2;1;2;1;1;0;0;3;2;3;2;3;0;0;1;2;2;0;0;0;0;0;1;2;0;1;0;6;3;1;3;2;1;2;2;0;1;0;0;1;0;0;0;2;2;0;2;2;1;1;0;1;0;4;2;0;0;1;0;0;0;0;0;0;4;9;2;1;1;1;3;0;2;0;2;0;1;1;3;1;0;2;0;4;2;2;1;1;2;2;6;1;2;1;3;9;1;1;3;0;1;3;0;5;1;7;4;1;0;0;2;2;0;3;0;0;3;4;1;1;0;1;1;3;0;1;0;1;0;1;1;1;0;1;1;2;0;6;0;1;1;2;0;1;0;0;3;4;0;0;3;3;1;1;1;0;2;8;3;3;6;1;1;2;1;1;1;5;1;1;0;3;0;4;1;1;2;2;1;0;0;2;0;4;1;1;0;2;2;4;4;1;0;3;0;1;0;3;1;1;0;1;1;0;2;0;4;5;0;2;0;5;2;3;1;2;1;2;1;2;2;1;1;2;1;1;2;4;1;1;1;2;2;0;0;1;1;1;1;2;4;2;1;1;0;2;1;1;2;2;1;0;1;0;0;4;2;1;5;6;2;1;2;3;0;1;1;4;6;4;1;2;0;1;1;1;0;1;2;2;3;0;1;0;0;0;0;0;3;1;4;3;0;2;6;3;5;2;3;1;2;1;1;0;3;4;2;1;2;1;1;0;1;1;1;5;3;5;1;0;0;0;0;1;0;1;1;2;0;0;1;2;2;1;0;2;1;2;0;0;2;0;0;0;2;0;1;0;1;0;0;0;3;2;0;2;3;3;1;4;2;0;1;1;2;1;8;0;3;1;1;2;1;0;0;2;0;1;0;0;2;2;0;3;5;1;0;1;0;0;0;2;0;5;2;0;1;2;0;3;2;2;2;0;1;1;2;5;2;3;0;0;1;2;1;4;2;3;4;7;3;2;1;3;3;2;1;0;2;0;2;4;6;0;4;2;3;2;4;3;4;5;1;1;0;2;0;1;1;3;3;3;2;4;1;0;1;2;1;1;2;1;0;0;2;0;2;0;1;1;0;0;0;2;0;2;0;1;0;4;1;3;1;0;1;1;1;1;2;1;2;1;0;0;2;2;4;1;0;1;1;3;2;0;5;1;0;4;1;0;1;1;4;1;1;0;1;1;1;0;1;0;2;0;1;2;1;2;0;0;1;0;2;1;4;0;1;0;0;6;2;0;4;1;2;1;3;2;0;1;0;2;1;2;1;2;0;0;0;3;0;3;1;0;0;1;1;2;0;1;3;0;1;0;1;0;1;2;1;1;1;2;0;2;1;3;0;5;4;3;1;4;1;1;0;2;2;0;0;1;0;0;1;2;1;5;1;0;2;0;2;2;2;1;0;3;2;5;1;2;2;2;0;1;0;2;2;1;0;1;1;1;0;3;5;0;2;3;1;2;0;2;1;0;3;4;2;2;4;4;3;3;1;3;0;4;1;1;2;4;1;0;2;0;1;3;0;3;3;0;0;0;1;0;1;6;1;2;0;0;2;1;1;2;1;3;0;4;1;7;4;0;3;4;4;0;3;1;1;2;1;0;4;2;1;8;1;0;2;3;0;2;6;1;3;0;4;1;2;1;0;5;3;0;1;4;3;1;0;2;3;3;3;1;1;1;1;2;5;2;2;2;0;3;2;1;0;3;2;1;2;1;1;3;2;0;1;5;3;0;2;0;1;0;1;0;2;0;3;1;2;2;2;1;1;0;2;1;0;3;1;0;4;1;0;0;6;0;4;3;1;0;0;3;3;4;1;4;2;1;1;1;1;1;3;1;2;0;0;2;0;3;1;0;1;2;1;2;1;2;2;1;1;4;3;0;0;4;4;2;0;1;1;2;5;1;1;1;2;1;1;4;1;0;2;2;2;0;3;1;2;1;3;1;1;2;2;1;4;0;1;0;3;0;2;0;1;0;2;0;0;2;2;0;2;2;1;0;0;1;0;0;1;2;2;0;2;0;0;0;0;0;0;0;0;3;0;0;0;2;2;1;2;4;3;3;4;2;1;2;2;0;2;3;7;1;0;2;1;1;1;2;2;1;2;2;4;4;9;0;0;2;1;0;0;4;1;3;0;0;1;2;7;5;3;1;2;1;1;3;2;0;2;0;1;1;3;0;2;3;0;2;2;0;0;1;1;3;3;2;1;5;5;1;0;0;1;2;0;1;6;1;3;2;3;2;0;0;0;0;3;0;4;2;1;2;4;2;0;3;1;5;0;2;2;3;2;2;0;2;0;5;0;0;9;0;0;0;0;0;0;0;0;0;0;2;4;0;2;1;2;2;1;1;2;1;2;2;1;2;1;1;3;2;3;0;1;1;1;2;3;4;2;0;0;1;2;1;4;0;0;0;1;0;0;1;1;3;1;3;0;1;1;0;0;2;1;0;2;0;1;0;1;4;1;0;4;0;2;0;1;0;4;2;0;2;5;1;2;1;1;2;2;1;1;2;0;3;2;6;2;1;5;1;3;4;2;1;0;2;1;0;0;2;0;3;3;0;1;2;1;0;1;1;3;2;0;1;1;2;0;1;0;1;0;2;2;1;1;2;4;0;0;4;0;6;0;0;3;0;2;1;7;0;2;0;2;1;0;8;1;0;4;0;1;2;1;1;0;0;0;1;6;3;7;0;2;0;2;0;1;1;1;3;4;1;8;4;1;4;4;2;0;0;0;2;0;2;3;2;0;3;2;1;4;0;2;0;2;4;1;2;1;1;4;2;1;5;0;0;0;3;1;4;2;2;3;2;0;1;1;4;2;2;0;0;2;3;0;5;2;2;1;1;3;1;1;5;1;0;1;0;1;2;0;2;3;2;2;0;2;1;2;1;1;2;1;0;0;4;1;4;0;1;3;1;7;2;0;0;2;0;3;0;3;1;2;0;1;1;0;2;2;5;1;1;2;1;2;0;2;5;3;0;5;0;3;3;2;2;0;0;0;0;0;0;4;0;4;0;4;0;2;3;1;2;2;0;0;0;0;0;5;0;1;0;0;0;0;0;3;6;0;0;0;0;0;0;0;2;0;0;0;2;0;0;0;0;3;2;0;0;0;0;0;0;0;2;4;1;0;0;2;3;0;1;0;0;4;5;4;3;0;0;2;5;3;1;1;3;1;2;0;2;1;4;1;4;2;2;4;2;0;0;5;1;1;7;4;1;13;3;0;3;4;0;2;1;4;2;1;1;0;1;1;0;0;3;4;2;1;3;0;0;2;1;1;1;3;0;1;8;0;0;0;1;4;1;0;0;3;1;7;1;4;1;2;0;0;4;1;3;3;2;0;3;2;4;1;2;1;0;2;1;2;1;2;3;2;1;2;1;4;1;3;3;1;5;1;2;5;2;2;2;1;0;1;0;3;7;1;2;0;1;2;1;7;2;0;1;0;2;3;7;0;1;0;4;1;1;1;1;0;1;1;4;0;0;0;0;0;2;1;3;0;0;1;2;2;2;1;0;3;0;3;0;0;0;1;1;0;0;1;0;3;4;0;3;1;1;0;1;4;1;2;4;2;1;3;1;1;1;1;1;1;6;0;0;1;4;1;4;1;5;1;3;2;1;0;3;0;0;4;0;0;0;2;3;0;0;1;1;1;0;1;1;0;2;1;2;1;0;1;0;2;3;1;1;4;0;1;0;0;1;0;2;0;2;5;5;2;2;4;2;1;1;3;1;0;5;1;5;1;3;0;0;2;0;0;2;1;5;2;1;1;0;4;2;1;5;1;2;0;1;4;1;0;1;4;0;0;1;2;1;0;1;1;0;1;0;0;0;1;1;2;1;1;1;5;0;0;0;2;2;2;3;0;1;3;2;0;1;0;1;6;2;1;0;1;2;2;3;0;2;2;3;0;1;0;2;0;0;0;0;2;5;0;2;2;0;2;1;1;2;1;0;3;0;1;2;0;1;0;2;0;1;8;2;2;0;1;0;1;1;2;2;0;6;1;1;2;0;3;0;3;2;0;0;1;0;6;1;1;1;2;0;1;2;4;2;0;3;3;3;2;1;1;2;0;3;5;2;1;1;6;2;4;0;1;1;1;4;0;2;1;0;0;5;1;0;8;1;3;1;2;3;1;0;1;0;0;1;0;1;2;2;1;0;1;0;1;1;5;3;2;3;2;3;0;3;0;0;1;4;2;1;1;0;0;2;1;0;0;4;1;1;0;0;0;1;5;0;2;3;0;3;0;6;3;1;3;2;0;1;2;2;2;3;2;1;1;1;2;2;5;0;4;1;3;4;0;3;1;3;0;0;0;0;0;2;1;2;0;3;3;3;0;5;6;2;4;1;2;3;0;1;4;1;0;2;1;2;0;2;1;0;0;1;2;5;6;0;2;1;3;1;0;0;3;1;3;3;1;1;1;3;4;5;0;1;1;1;0;1;2;0;0;0;2;1;0;1;1;1;0;1;1;0;1;5;4;1;2;2;4;2;0;0;1;3;2;1;1;1;2;6;0;0;0;5;0;2;1;0;5;1;3;3;6;5;1;6;0;0;5;0;2;1;0;2;1;3;0;1;1;0;0;0;0;1;0;1;0;0;0;0;1;1;0;3;1;0;1;5;1;0;0;0;2;1;1;1;1;2;2;3;2;1;1;2;1;2;1;1;1;0;1;0;0;0;2;1;0;1;1;1;0;1;2;1;0;5;0;0;2;2;1;0;5;2;1;2;2;2;0;4;0;2;1;0;2;1;1;3;1;4;1;2;5;0;0;3;3;0;2;1;2;0;0;2;0;0;1;0;0;2;2;0;4;1;0;4;0;3;4;2;5;1;1;1;0;0;2;2;2;2;2;0;6;1;2;2;1;1;2;3;5;3;0;2;1;2;2;2;0;7;0;1;0;2;2;0;1;2;1;1;1;3;0;0;1;1;3;1;2;1;2;4;0;3;0;1;3;1;0;0;1;1;3;3;4;3;3;1;1;1;1;4;0;0;3;2;5;1;1;3;0;6;1;3;0;2;1;3;2;2;6;0;1;0;5;4;0;3;4;4;2;7;3;1;1;2;2;0;2;0;2;2;2;2;1;0;1;0;1;0;0;0;0;3;5;1;2;1;2;2;0;0;0;4;2;1;1;1;1;1;2;2;0;8;0;1;2;2;4;2;2;4;2;7;5;1;3;0;1;0;0;2;0;0;0;0;3;0;0;3;4;0;1;0;1;4;1;0;0;1;2;6;0;1;2;5;0;0;1;2;1;2;0;1;2;8;4;0;1;0;4;1;1;0;0;2;0;1;6;2;2;0;1;3;3;5;1;1;4;1;0;0;3;1;0;3;3;2;3;0;2;1;0;0;0;1;0;0;0;5;3;1;3;1;2;0;1;0;1;3;1;1;2;0;0;0;1;1;4;1;1;2;1;1;0;1;1;0;0;0;2;0;0;1;4;1;3;1;1;1;0;0;2;0;2;1;1;1;0;0;0;1;7;1;2;3;3;0;0;3;3;1;1;3;2;2;2;0;1;2;2;1;0;3;2;2;4;0;2;2;3;1;2;0;0;0;7;1;2;1;1;0;1;1;3;4;8;0;0;2;1;5;0;0;1;3;2;2;2;1;3;0;1;0;3;0;1;2;1;1;2;1;1;0;0;1;2;0;1;3;0;1;0;0;0;0;1;3;0;1;2;2;1;4;2;0;0;0;1;1;1;2;1;0;3;0;0;3;2;0;0;1;2;4;0;0;0;2;2;2;1;1;0;0;3;1;2;1;0;1;0;0;1;2;2;3;1;1;0;0;3;3;0;1;3;4;4;5;3;4;3;4;4;0;0;1;3;4;1;5;1;1;1;2;1;1;4;4;1;4;2;1;2;5;0;3;3;0;5;2;3;0;4;2;0;1;0;1;1;3;3;2;0;0;1;1;2;1;0;5;0;2;1;1;0;0;3;3;2;1;2;7;1;5;2;6;4;2;0;0;2;1;0;2;3;0;1;1;1;2;1;3;0;1;1;0;3;0;1;1;4;3;2;1;0;3;2;0;12;1;1;1;1;2;6;2;1;3;1;0;4;0;1;0;1;3;1;1;1;1;1;5;0;4;0;4;2;3;0;0;1;0;2;2;0;5;3;0;0;1;0;0;0;0;0;1;1;0;3;2;2;1;0;2;1;0;0;0;0;0;0;0;1;7;0;0;1;0;1;0;0;0;1;2;2;3;0;0;0;1;1;2;0;0;0;1;2;3;3;1;0;1;0;2;0;1;0;2;0;3;0;4;1;1;2;3;1;3;1;1;0;1;0;0;0;5;2;2;0;1;1;0;0;2;1;1;0;1;1;0;0;0;1;1;1;1;2;2;1;1;4;1;1;0;0;1;2;0;1;1;2;2;0;3;0;3;1;3;0;0;0;2;2;1;0;0;2;1;0;0;0;0;1;0;1;0;0;0;1;1;0;0;2;1;2;2;1;4;0;0;2;1;0;1;0;2;0;0;0;3;1;0;2;1;0;0;2;1;1;3;1;1;0;2;0;0;1;2;0;0;1;2;0;5;2;1;1;3;1;0;0;0;0;5;3;2;2;4;1;2;0;1;1;4;1;1;2;2;3;1;2;2;1;2;5;4;4;1;6;0;0;0;2;1;1;2;0;0;1;1;0;0;0;2;0;0;0;1;1;0;1;1;0;2;0;2;0;1;2;1;0;2;0;0;0;0;0;1;1;2;0;0;2;1;1;1;1;0;0;2;0;1;1;1;3;2;0;1;2;1;2;2;0;4;0;1;3;3;1;3;0;2;0;1;0;0;0;1;1;0;1;0;0;1;1;0;0;1;2;0;5;0;0;2;0;2;0;0;0;0;0;1;1;0;1;0;1;0;2;1;1;0;0;1;0;0;1;0;1;5;0;0;0;0;1;1;2;0;2;0;0;0;1;1;0;3;1;0;1;0;1;1;1;0;0;0;1;0;0;2;1;1;1;0;0;0;1;0;0;1;1;1;1;2;0;0;0;3;2;2;1;0;1;0;0;0;1;0;3;0;1;0;1;2;0;1;0;1;0;1;1;0;0;0;0;0;1;0;0;1;0;1;0;1;1;1;0;1;0;0;0;0;0;0;0;1;0;0;0;0;0;0;1;1;0;1;1;1;1;0;0;2;0;0;1;2;1;0;1;2;0;2;2;1;1;3;2;1;1;0;1;3;4;1;0;1;1;1;1;3;2;1;2;1;0;2;1;0;1;1;0;1;0;1;1;2;0;1;3;1;1;1;0;0;0;1;1;1;0;0;0;1;0;2;1;1;0;0;0;2;2;7;10;2;3;1;2;4;0;1;4;1;3;1;0;1;1;1;1;4;5;0;1;0;3;0;1;1;1;4;1;0;0;0;0;2;1;1;1;0;1;2;0;1;0;0;0;1;3;2;1;2;4;2;9;3;1;7;0;1;1;0;0;2;1;2;0;1;0;1;5;1;1;1;0;1;0;3;1;1;1;1;5;1;1;6;6;4;3;0;1;2;2;1;0;3;1;0;1;1;2;0;3;0;3;1;6;0;1;1;2;0;0;3;1;2;0;0;4;1;2;1;3;1;0;3;2;2;0;6;1;0;2;0;3;3;0;2;1;1;1;1;5;1;4;1;1;1;1;1;1;3;4;3;0;0;4;1;0;0;0;2;0;0;0;0;1;0;0;1;0;0;0;0;0;3;3;1;2;1;2;1;1;1;1;1;1;1;5;0;0;1;0;0;0;0;0;2;1;0;1;1;3;2;1;5;2;1;0;2;0;2;0;1;3;2;0;0;5;0;1;1;0;2;0;1;1;0;0;0;4;0;0;0;3;3;0;3;3;1;1;1;0;3;2;1;0;2;1;1;2;0;0;0;0;4;0;0;0;0;1;1;1;0;1;4;1;1;2;3;7;0;0;1;1;1;2;5;0;0;1;0;0;1;1;3;2;1;1;1;0;0;0;1;1;0;1;0;1;0;1;1;1;2;0;1;0;1;0;1;0;2;3;1;2;1;3;4;11;1;1;2;9;1;1;0;1;1;3;1;0;1;0;1;0;1;1;0;1;2;1;3;5;3;2;3;1;4;1;1;2;0;1;0;0;1;1;0;1;0;0;0;1;3;2;0;0;1;2;1;1;4;0;1;0;1;1;1;1;0;0;0;2;1;1;2;0;0;0;1;1;0;0;1;4;1;1;0;0;5;3;1;6;2;0;3;3;1;1;0;1;1;2;4;0;2;0;0;0;2;1;0;2;0;2;0;0;0;2;0;0;0;2;0;1;1;0;1;1;0;2;1;3;0;2;0;1;1;0;2;1;1;2;1;0;0;2;1;2;0;1;0;0;0;0;0;0;0;2;0;1;0;0;2;0;0;1;0;3;1;0;0;0;3;0;0;0;1;1;1;3;5;1;0;1;0;1;1;0;1;2;1;0;1;2;1;1;0;1;3;0;1;1;1;1;1;1;0;1;0;2;1;1;0;0;2;1;0;0;0;1;0;0;0;1;1;0;1;4;3;1;0;4;0;2;1;2;0;1;1;3;3;1;0;0;1;0;1;2;7;1;0;0;1;4;1;0;0;0;0;0;1;1;2;3;0;3;2;1;0;0;0;0;0;0;1;1;0;1;0;2;1;0;0;2;0;0;1;0;0;0;0;2;1;0;1;0;1;0;0;1;1;1;1;0;0;0;2;1;1;0;0;1;0;0;3;1;3;1;0;1;2;2;1;0;1;0;0;0;1;0;0;1;2;3;4;3;2;1;1;1;0;0;2;0;1;0;1;0;1;0;0;1;1;0;0;0;4;0;1;0;0;1;0;1;1;1;1;0;0;1;0;0;0;1;0;1;0;1;1;0;0;0;0;0;0;0;0;3;1;0;0;0;0;0;0;1;2;0;0;0;0;0;1;2;0;0;0;0;0;0;0;0;0;0;1;1;1;1;0;1;0;0;1;0;0;1;3;1;1;1;1;0;0;1;1;5;0;2;0;1;0;3;0;0;1;3;1;1;1;1;1;1;1;1;0;1;0;1;0;0;0;3;1;0;0;1;1;1;0;0;1;1;0;1;0;0;0;1;1;1;2;1;0;0;1;0;0;1;4;1;2;3;0;0;2;1;1;5;2;1;1;1;2;0;1;3;1;1;1;1;1;2;1;1;1;0;0;0;2;2;1;1;1;1;3;2;1;0;3;0;4;2;2;2;3;5;5;2;1;0;0;1;0;0;0;1;0;1;0;1;1;1;1;1;0;1;1;3;0;3;6;2;0;0;2;1;3;5;3;1;3;0;3;2;0;1;3;1;0;0;0;5;0;5;4;2;1;0;1;2;1;4;1;4;0;1;2;0;3;3;3;1;1;2;1;0;1;2;0;0;0;3;3;3;5;2;0;0;2;9;4;3;1;0;2;2;2;2;3;0;1;1;9;1;1;1;4;3;2;1;2;4;3;1;1;4;3;3;1;1;1;0;3;1;0;3;1;1;2;0;1;2;1;0;1;1;0;0;1;0;1;1;1;0;1;3;1;2;2;5;1;2;0;1;3;2;3;0;0;0;1;0;1;0;1;0;1;3;1;2;0;2;0;0;2;1;2;0;0;1;1;1;0;0;0;0;1;2;2;1;1;1;0;1;1;3;1;1;2;1;0;0;1;2;1;1;2;0;1;2;1;1;0;2;0;3;0;1;3;0;2;2;0;0;1;2;2;5;3;2;0;3;5;0;1;2;1;2;1;0;7;1;1;1;1;2;1;0;5;4;3;0;2;1;1;2;0;1;3;1;0;0;1;1;0;1;2;1;0;0;0;1;5;0;1;0;2;2;1;4;1;3;0;3;1;1;2;1;0;0;0;0;0;0;0;2;0;1;2;2;1;1;4;2;1;1;2;0;2;1;0;0;1;0;0;0;1;1;1;0;0;3;0;1;1;3;2;1;0;1;2;0;3;2;2;0;2;3;0;3;3;1;0;4;3;0;1;1;2;0;4;3;8;0;3;1;3;1;3;1;3;1;3;1;2;1;0;2;3;1;0;2;2;2;1;0;2;1;0;0;1;1;0;2;0;1;2;1;1;0;1;0;3;0;2;0;0;0;2;1;0;0;1;0;5;1;2;1;0;0;0;1;1;1;0;2;1;0;2;1;0;2;1;6;0;0;0;0;2;0;1;1;1;3;0;0;4;0;1;0;0;1;0;4;4;2;4;1;1;3;3;1;0;2;3;3;0;1;0;2;0;2;0;0;2;1;2;1;2;1;1;0;0;2;3;2;1;1;0;0;1;6;1;1;1;2;3;0;1;2;9;5;0;3;2;1;1;2;2;0;2;1;0;1;1;1;0;1;0;2;0;4;0;3;2;4;3;2;1;1;1;0;0;2;2;4;3;0;2;3;0;3;0;2;2;0;0;3;1;2;1;1;3;1;2;0;4;0;2;6;1;0;0;0;0;2;2;1;0;1;1;0;1;1;1;0;2;3;2;1;0;1;0;2;0;2;0;0;3;1;1;0;1;3;0;0;3;0;1;4;1;0;1;0;1;0;5;0;1;1;2;0;2;0;1;1;3;1;0;1;1;2;1;1;0;0;1;0;0;2;3;2;2;0;2;1;1;0;0;3;2;0;0;0;1;3;0;0;0;2;1;0;2;7;1;1;3;1;4;0;3;2;1;0;2;0;1;2;1;0;2;7;1;0;0;1;1;1;2;4;4;0;0;0;1;0;2;2;2;0;0;3;2;1;2;0;0;2;3;1;2;3;0;0;2;4;2;1;2;2;1;0;2;0;0;1;0;0;1;0;0;1;1;2;2;1;0;2;1;2;3;2;2;0;1;0;0;5;2;3;3;3;1;0;2;1;3;4;1;0;1;3;3;3;3;1;1;2;0;2;3;2;0;0;0;2;0;0;1;1;0;0;2;1;4;2;1;0;2;1;1;1;3;2;0;0;0;4;2;1;3;1;0;0;0;0;1;3;0;1;2;1;1;1;1;2;1;0;2;1;1;2;0;0;6;1;2;1;3;1;2;3;2;1;2;2;0;2;1;0;3;1;2;5;0;0;4;1;0;1;0;1;1;1;0;1;1;1;2;0;0;3;0;2;1;2;1;1;1;1;0;1;1;0;0;0;1;0;1;3;0;1;0;1;1;0;1;0;0;1;0;0;1;0;0;0;0;2;0;0;0;0;0;1;0;0;4;2;0;5;0;0;0;1;0;0;2;0;0;1;1;2;0;1;3;0;0;0;0;4;1;5;1;1;0;0;2;1;2;0;0;1;3;3;0;3;0;1;1;0;2;3;0;1;1;1;0;0;0;1;3;1;0;1;0;0;0;1;3;1;0;0;0;5;0;1;1;1;0;3;1;1;1;1;0;1;1;0;1;4;5;1;2;2;2;1;1;1;0;0;0;1;3;1;2;0;1;0;3;3;1;1;0;2;1;1;1;1;0;0;0;1;4;0;5;0;3;1;1;2;2;0;2;3;1;1;3;3;0;2;1;0;1;2;0;1;1;2;3;1;0;0;1;4;5;3;2;3;2;0;2;0;3;1;0;4;3;0;5;4;2;4;1;5;1;1;0;3;1;1;4;5;2;1;0;0;0;0;5;3;9;0;0;2;3;2;5;2;2;0;1;0;0;0;0;1;0;1;0;5;1;0;3;3;1;1;0;0;1;1;2;0;0;0;0;3;3;0;0;0;2;0;0;2;2;0;1;1;2;6;3;0;6;0;0;1;0;0;0;1;1;2;1;1;0;1;3;1;0;0;1;0;1;3;2;0;2;1;0;0;1;1;1;3;0;2;1;1;2;1;0;0;3;0;3;0;0;0;2;0;0;0;0;1;1;1;0;0;0;1;1;1;0;3;3;2;0;0;0;1;0;4;1;0;0;2;1;1;1;6;1;4;1;0;0;0;3;0;1;1;0;1;0;1;0;0;3;1;1;0;1;2;0;5;2;5;4;2;3;3;2;2;2;1;1;2;1;0;0;2;3;3;4;0;1;1;0;1;2;2;0;0;0;3;0;0;2;3;0;2;0;0;1;1;1;0;1;0;0;0;0;0;0;1;0;0;0;2;1;2;1;1;1;0;0;1;1;0;1;0;0;0;0;1;0;0;1;0;1;1;1;2;0;1;1;1;1;0;1;0;0;0;1;0;0;0;0;0;2;1;1;1;0;1;1;2;0;1;0;1;1;1;0;0;0;1;1;2;0;2;1;0;2;0;0;3;0;0;0;2;1;3;0;0;2;1;6;1;0;1;1;0;0;0;1;1;1;1;2;0;0;3;0;1;0;0;3;0;3;1;1;0;1;0;1;0;0;1;0;2;2;0;0;0;0;0;0;1;1;4;0;1;0;1;1;2;1;2;0;1;1;1;1;0;0;2;1;2;0;1;1;1;3;1;0;1;1;0;0;1;4;1;1;0;0;0;1;0;1;2;2;2;1;2;0;0;0;3;3;2;0;0;1;1;3;0;2;6;0;2;0;3;4;4;1;0;0;1;0;2;6;3;3;1;1;1;0;0;2;1;5;1;1;1;0;1;1;0;2;1;1;1;2;1;6;2;1;2;0;3;0;0;0;1;2;1;1;1;1;6;1;1;2;0;2;0;1;2;2;2;0;2;0;2;1;2;2;0;4;1;3;2;6;3;2;0;0;1;4;1;0;1;2;2;5;1;1;0;2;5;0;3;2;3;2;1;2;0;2;0;1;0;0;1;1;1;1;1;1;1;1;4;0;4;2;3;0;2;2;2;0;0;1;0;2;1;0;2;0;4;1;1;0;0;4;0;4;2;3;0;1;2;0;1;2;2;2;3;3;6;4;2;0;0;0;2;3;3;1;0;0;2;2;2;0;0;2;0;1;1;2;1;1;2;2;1;1;1;1;2;0;3;1;2;0;3;2;4;0;0;1;0;0;1;1;1;0;0;0;1;2;1;0;0;2;0;1;1;3;9;4;2;6;5;4;2;2;1;0;2;1;1;0;3;5;2;1;1;3;1;1;0;0;0;1;2;0;2;0;3;0;1;3;0;2;0;1;1;2;0;1;1;0;1;0;0;1;0;0;1;1;1;0;1;2;0;2;0;0;1;0;0;2;2;1;0;0;0;0;0;2;1;0;0;1;0;3;0;0;1;1;0;3;0;0;1;1;5;2;1;3;0;0;3;1;0;0;0;1;2;1;1;0;0;0;0;0;2;0;0;0;2;0;0;0;0;2;3;0;0;3;1;3;1;4;2;1;0;1;0;0;0;0;1;1;1;4;1;1;1;0;1;0;0;4;3;0;0;1;6;0;0;1;1;0;0;4;4;0;0;1;2;2;1;2;0;0;0;2;2;0;1;1;1;0;0;1;1;2;0;0;0;3;2;1;1;1;1;0;2;1;1;1;6;7;1;1;1;2;1;1;2;0;1;0;3;3;0;2;3;1;3;0;0;0;5;1;0;0;1;0;1;3;1;1;1;1;1;0;1;3;1;0;1;0;3;1;1;1;0;2;2;1;0;0;1;1;0;1;1;2;0;0;3;1;1;3;0;2;0;0;0;0;2;1;4;3;0;0;1;3;1;0;2;3;0;0;0;1;0;2;1;1;2;0;1;0;0;2;1;0;1;1;0;0;1;0;1;0;0;0;1;6;0;1;3;0;0;1;1;1;0;1;1;1;1;0;0;0;0;2;0;1;1;0;1;2;0;0;1;0;1;0;1;0;2;3;1;2;0;2;0;1;0;0;2;2;0;1;0;4;0;0;3;1;1;4;1;1;2;1;0;1;0;1;0;0;1;0;1;1;1;3;1;0;0;0;1;0;0;0;0;2;0;1;2;2;0;0;0;2;1;0;0;1;3;2;0;2;0;1;1;1;1;0;3;2;2;1;0;0;0;1;3;2;1;1;1;0;1;2;7;3;0;0;2;1;2;2;0;4;4;0;2;4;3;2;5;3;1;4;2;2;1;0;0;0;0;0;1;1;0;0;0;1;1;1;0;0;0;1;1;1;1;2;1;0;1;1;0;1;3;7;0;0;4;0;4;0;2;0;2;4;1;3;2;2;0;1;0;0;0;4;4;0;2;1;1;2;0;5;0;0;1;1;0;4;4;1;0;3;1;0;0;1;1;3;1;2;2;1;1;3;2;1;2;2;3;2;1;1;2;1;0;1;2;0;0;1;0;0;0;2;2;2;2;3;1;5;0;1;5;0;1;3;0;1;1;1;0;0;1;1;0;4;0;2;3;1;3;1;0;3;1;4;4;3;3;0;3;2;1;1;4;0;1;0;4;3;1;2;1;0;0;4;0;1;0;0;1;1;2;1;0;0;1;2;3;1;1;2;2;2;2;1;2;0;0;1;2;0;3;4;2;0;0;3;1;3;5;1;2;3;2;2;2;6;0;0;3;2;3;1;6;1;1;3;0;4;3;2;3;4;4;0;1;2;0;1;1;3;1;1;2;0;1;1;1;0;0;1;1;0;1;2;2;0;0;1;2;2;3;2;2;4;2;1;0;0;0;1;1;0;1;1;0;0;4;2;2;7;1;0;2;1;2;2;1;1;1;0;0;2;0;0;0;1;1;2;0;1;3;1;1;4;2;3;2;1;0;1;1;0;1;0;2;2;2;0;9;1;0;2;1;1;2;0;2;4;1;3;1;0;2;1;5;1;1;0;1;3;4;1;0;0;1;2;2;1;2;0;3;1;1;2;0;1;4;1;3;0;2;3;0;0;2;2;1;2;2;0;0;1;4;0;1;1;4;4;3;1;1;1;2;3;1;1;4;1;1;1;1;7;0;1;1;2;0;0;1;0;0;1;0;1;2;1;3;2;0;1;2;0;1;1;1;5;1;1;0;1;3;2;1;3;0;3;0;1;2;0;1;1;0;1;10;3;1;1;1;3;3;0;0;1;1;0;2;2;1;1;0;4;2;0;4;2;7;2;3;7;1;1;1;0;0;0;0;0;2;2;4;0;3;0;1;0;0;3;2;0;0;1;0;0;1;3;4;3;4;1;2;1;0;2;2;9;0;2;2;5;3;4;0;11;2;2;3;3;2;6;4;2;4;2;0;0;3;0;3;4;0;1;0;2;0;1;1;2;1;1;0;3;2;0;1;5;1;2;2;0;1;1;1;2;1;2;8;2;0;3;4;0;1;5;3;1;2;2;4;0;0;0;2;0;0;1;2;0;3;1;0;0;2;1;2;1;0;2;3;3;1;1;2;1;0;0;0;0;1;1;1;4;3;2;2;2;5;3;2;2;1;1;1;1;1;2;2;2;3;0;1;2;2;3;4;1;3;3;3;2;0;2;0;7;0;5;0;5;2;1;1;0;3;0;0;1;1;0;0;4;3;2;0;6;1;1;0;2;0;0;3;4;7;2;2;0;4;0;1;3;1;2;1;1;3;1;3;0;3;1;0;0;0;2;0;1;1;2;0;3;2;0;0;2;2;4;2;0;1;0;2;0;3;0;0;3;1;2;2;3;0;0;0;1;4;0;0;1;2;0;3;3;0;5;0;4;1;1;4;1;0;0;1;2;0;3;1;0;1;3;0;0;6;5;2;2;1;2;0;2;1;1;4;0;1;3;0;2;1;5;2;1;2;1;1;7;3;3;2;2;1;6;2;2;1;1;4;0;2;1;1;3;2;2;0;1;2;1;6;2;1;1;6;4;2;2;0;2;0;1;2;0;4;0;0;2;1;6;1;0;6;3;2;0;3;0;1;0;1;1;0;0;2;2;0;4;0;2;3;1;1;4;2;2;3;1;2;0;1;2;0;1;1;1;2;1;0;1;0;1;2;2;3;4;1;2;2;4;1;3;1;2;1;7;0;1;9;2;2;4;0;0;1;0;4;1;1;0;0;1;0;1;0;0;0;1;2;1;3;1;2;0;1;2;1;2;0;2;2;4;0;1;0;1;3;1;1;1;1;1;2;1;1;1;1;0;2;0;4;3;3;2;1;1;0;1;0;0;1;7;0;3;0;3;0;2;1;1;3;4;0;1;0;1;1;1;1;5;3;0;1;1;1;1;2;1;0;0;1;0;2;0;0;1;1;5;4;0;0;0;1;0;4;2;3;2;1;0;0;1;1;1;1;2;3;0;1;3;3;2;3;3;0;5;1;3;4;1;0;1;0;0;4;0;2;3;2;4;0;0;4;2;1;3;1;0;3;0;1;5;2;1;0;1;2;3;3;4;0;0;3;0;3;1;7;6;0;1;1;1;1;0;4;3;3;0;3;0;5;2;8;2;0;0;0;0;1;1;3;1;0;0;9;1;0;1;2;4;3;1;5;0;1;3;0;1;2;0;2;0;1;0;0;1;1;2;4;2;2;3;1;1;1;1;2;1;0;1;2;1;1;1;0;1;2;2;1;1;0;3;1;0;1;1;1;2;1;2;3;3;0;1;3;1;5;0;4;0;1;0;1;0;0;0;0;3;8;1;2;3;1;3;0;0;1;2;0;0;2;0;2;2;2;2;0;2;2;0;3;2;2;1;2;0;2;1;1;0;1;2;1;1;3;0;0;4;6;1;2;0;2;1;4;2;5;1;16;5;3;0;1;2;0;2;1;0;4;1;1;0;1;0;0;1;2;1;3;3;3;6;0;2;1;2;0;1;4;6;0;4;1;0;2;1;2;1;0;3;0;0;0;1;1;0;0;1;2;0;1;3;10;3;0;5;6;3;7;0;0;1;1;1;2;4;0;2;1;0;2;0;2;0;2;0;0;0;1;1;0;7;3;1;5;0;1;0;1;2;2;1;1;2;4;0;1;5;2;0;0;4;1;0;2;5;8;0;2;1;2;4;0;1;2;0;0;1;0;2;1;4;0;0;0;3;3;2;0;1;1;4;2;2;1;3;3;2;4;5;4;1;1;2;2;0;5;1;2;3;1;0;1;0;1;5;2;0;2;1;2;0;0;0;3;2;0;1;0;1;1;1;2;1;0;2;1;1;2;0;1;2;0;2;0;8;0;0;1;1;5;1;1;3;1;0;1;1;1;0;1;1;0;0;0;0;0;5;1;1;3;1;2;0;1;3;1;1;1;1;1;4;2;1;1;2;0;1;3;1;2;1;1;1;0;2;1;1;1;0;0;0;1;1;2;0;3;0;0;0;2;2;1;3;2;1;1;1;1;2;0;1;5;0;0;1;6;4;3;2;1;1;1;2;3;1;4;3;0;2;2;0;1;2;4;3;0;0;2;3;1;1;1;3;2;0;1;3;3;0;0;2;1;0;1;11;1;0;0;2;2;2;3;6;0;2;0;1;0;6;1;1;2;0;1;0;0;4;0;1;2;3;2;0;0;5;1;0;2;1;0;0;1;2;2;0;1;2;2;2;1;0;3;7;1;1;6;0;3;2;2;2;4;4;0;1;1;1;1;3;0;1;3;1;1;2;7;1;1;1;3;5;4;4;6;0;0;2;1;2;1;0;0;1;1;0;2;0;1;0;1;0;1;5;2;0;1;2;1;4;1;2;1;1;2;3;1;2;2;0;1;8;1;3;1;0;4;0;2;1;2;1;0;3;2;1;0;0;1;1;1;3;1;0;3;1;3;1;0;0;0;2;1;4;0;2;0;3;0;0;0;0;3;1;3;1;6;2;2;1;1;1;4;0;0;1;1;1;2;1;1;1;0;3;0;1;2;2;0;1;2;0;4;2;3;2;4;1;3;0;0;2;0;0;1;0;1;0;2;1;2;1;0;2;1;2;2;2;0;2;3;1;2;5;2;5;1;0;0;0;2;2;1;3;3;0;1;1;0;1;0;2;1;1;0;0;4;4;2;3;3;0;3;4;1;4;2;0;0;1;0;2;1;0;1;1;2;0;3;2;1;2;2;0;2;0;6;3;2;2;4;0;4;1;4;1;0;3;2;0;0;1;1;1;0;0;2;0;0;0;1;0;0;3;0;1;0;1;0;0;2;3;1;1;0;0;0;4;2;3;1;0;1;0;3;4;0;1;3;0;0;2;1;1;1;2;1;2;1;1;2;1;2;1;1;1;0;0;2;1;0;0;0;3;3;1;1;0;2;1;1;0;3;0;0;1;0;1;0;0;1;2;3;2;1;1;0;2;3;2;4;2;2;2;2;2;1;4;1;0;3;3;2;2;0;0;2;1;2;0;1;3;1;2;2;2;0;1;2;2;1;0;1;2;2;1;2;1;1;3;3;2;4;2;3;1;4;1;0;1;0;0;0;1;3;0;2;0;0;5;0;4;3;0;3;0;0;0;2;1;0;1;4;1;2;4;4;1;2;2;1;1;0;1;1;3;3;2;2;0;1;0;3;4;0;3;2;3;3;1;7;1;1;3;2;0;2;2;3;1;0;2;3;1;1;4;3;1;2;0;1;1;1;1;0;0;3;0;1;2;2;2;1;0;0;1;1;3;1;0;2;4;1;4;2;0;2;2;5;1;1;2;0;4;3;3;3;0;3;2;2;3;0;3;3;4;2;1;3;6;0;3;7;2;2;0;2;0;3;1;0;6;0;1;1;1;1;0;2;1;0;1;1;1;1;1;2;0;2;0;0;1;2;1;2;3;1;1;1;1;4;2;2;0;2;3;2;1;1;2;4;1;6;1;0;0;0;3;1;2;2;1;3;0;0;1;4;2;0;1;2;0;0;6;2;1;1;3;1;2;2;0;0;1;2;2;1;2;1;1;2;1;3;4;1;3;1;1;2;1;1;1;4;3;3;0;2;2;3;1;3;2;1;1;1;2;2;0;0;3;1;5;2;1;0;1;0;0;1;1;0;1;0;2;0;0;0;0;4;1;1;2;1;0;0;2;0;2;0;0;1;1;0;0;1;2;2;0;3;0;0;0;3;1;2;1;1;0;1;0;2;1;0;1;0;1;0;0;1;0;0;0;0;0;0;1;1;0;0;0;1;2;1;0;2;3;1;0;0;1;1;1;2;0;0;3;0;4;1;1;1;1;2;2;1;1;1;0;1;0;2;0;1;4;2;2;2;1;0;4;0;0;2;2;0;0;0;3;2;1;0;3;2;1;0;3;0;1;1;3;0;0;2;0;1;0;1;1;1;1;1;0;1;3;2;0;4;1;2;0;0;1;0;0;0;0;1;1;1;1;5;1;0;0;1;0;0;1;3;1;0;1;1;1;1;0;0;1;3;1;1;6;1;2;2;0;1;0;0;0;0;3;1;0;0;1;0;2;0;3;2;1;0;1;1;1;1;5;2;3;4;0;1;2;0;1;2;2;2;4;2;5;1;3;0;1;0;0;4;1;1;3;6;2;0;2;1;2;1;6;2;2;1;0;1;0;0;0;2;7;1;1;1;0;0;1;1;3;3;1;2;1;2;2;0;0;1;0;1;0;3;2;2;1;6;3;4;4;2;1;5;1;2;1;2;1;0;0;3;1;0;1;1;2;4;1;1;4;1;1;2;3;0;3;6;2;0;1;3;0;1;0;0;0;1;1;2;0;0;2;3;0;2;1;2;1;1;1;0;2;1;1;0;0;1;0;2;4;1;3;1;0;3;1;3;3;1;1;2;1;0;0;0;0;0;0;2;1;4;0;3;1;3;2;0;3;1;1;0;1;1;2;3;2;6;3;2;0;0;1;2;3;3;0;0;5;3;9;1;0;0;0;3;0;3;1;1;1;0;1;1;0;2;1;2;2;2;0;0;1;2;4;2;5;1;2;3;1;0;1;0;0;0;0;2;0;1;0;0;0;0;2;0;0;6;0;3;3;2;0;0;0;1;0;0;1;1;2;0;1;0;2;3;3;0;0;0;0;0;1;0;2;2;1;4;2;0;2;0;0;4;6;1;2;5;3;4;2;0;3;0;0;1;2;0;1;0;0;2;1;3;0;3;1;0;1;1;2;2;1;0;1;1;1;0;1;0;0;2;0;1;2;1;0;0;0;0;0;1;3;1;5;1;0;0;1;1;4;2;0;2;1;1;0;0;1;3;1;1;1;0;4;2;3;2;0;2;4;1;0;0;4;1;1;1;0;0;0;0;1;1;2;0;1;1;1;0;1;4;0;1;2;1;2;1;4;0;1;1;4;2;3;5;2;1;0;1;1;3;0;1;2;2;1;2;3;2;0;1;2;1;4;1;4;6;3;1;3;3;5;8;0;4;1;0;3;0;0;2;2;0;1;0;1;0;0;1;1;1;0;0;0;2;0;0;1;1;3;4;2;0;0;3;3;2;1;1;2;1;3;1;1;2;4;1;1;5;0;3;6;3;3;3;2;0;3;2;1;2;1;3;1;3;1;3;2;0;0;1;0;0;1;1;4;5;3;1;0;6;0;1;2;3;0;5;1;5;3;0;0;1;2;2;3;2;3;1;5;5;4;1;0;4;1;1;2;0;0;0;4;0;1;1;0;1;1;2;0;0;3;2;4;1;0;3;1;2;0;0;6;0;1;1;1;1;2;0;0;2;4;1;4;3;3;4;1;3;2;1;0;7;1;3;4;4;1;6;4;1;0;6;0;2;0;0;4;1;0;0;2;0;1;0;1;0;1;1;4;0;2;0;6;5;2;0;1;1;0;1;2;0;4;2;1;5;0;0;2;1;2;0;3;0;1;0;0;2;1;1;0;1;1;2;1;0;1;0;2;1;1;2;0;1;1;0;5;1;4;0;1;1;2;1;1;1;3;3;2;1;1;4;1;3;1;1;0;0;1;0;0;2;1;1;0;2;1;0;1;3;0;1;0;0;1;1;1;1;1;3;0;4;2;4;2;5;1;3;4;4;2;6;3;0;1;0;2;2;0;1;2;3;4;2;0;4;5;0;1;0;1;5;2;0;3;1;2;2;6;0;0;1;3;3;0;2;1;2;1;2;1;0;0;3;1;7;1;1;0;0;1;0;0;1;1;0;1;1;0;1;1;2;3;3;0;0;0;1;0;0;2;4;0;1;3;1;0;1;0;2;1;0;1;0;1;2;1;1;0;1;0;4;2;0;0;0;0;1;0;2;1;2;1;0;1;0;0;1;2;1;0;2;0;0;0;0;0;4;0;1;2;1;1;0;0;5;2;4;2;5;1;0;1;0;0;0;3;4;1;3;3;0;1;1;8;0;1;1;2;2;1;1;0;1;0;1;1;2;1;0;1;3;3;2;0;0;1;0;1;0;1;0;1;2;2;0;3;0;1;6;2;0;3;1;2;2;1;0;0;0;2;1;3;0;1;0;2;0;4;2;1;0;2;2;1;0;6;0;1;3;2;4;1;2;2;1;3;0;1;6;1;1;2;0;1;0;2;0;2;3;2;0;1;2;1;2;3;1;0;0;6;1;5;1;5;2;0;2;0;0;1;1;2;1;2;2;0;0;1;1;2;10;2;2;1;1;1;0;1;2;1;0;0;3;2;3;1;2;3;2;1;2;1;0;0;0;0;0;2;2;0;1;1;6;2;2;4;2;3;2;1;1;6;1;1;0;1;1;2;0;0;0;0;1;1;1;1;0;0;1;0;2;1;1;0;3;0;0;1;2;1;0;0;0;4;2;1;1;2;1;2;0;2;1;1;2;2;2;0;3;1;1;1;0;1;0;1;4;0;1;0;3;2;0;1;3;3;1;0;3;0;0;3;1;5;0;0;2;4;0;3;0;2;3;0;1;2;3;3;2;1;0;1;1;4;0;2;1;1;0;0;1;0;1;0;0;0;1;0;2;2;4;1;1;4;1;1;1;2;1;4;0;0;1;0;1;0;0;0;0;0;0;1;1;1;1;0;4;3;4;0;3;3;1;1;1;0;0;2;3;0;3;1;1;0;1;2;2;0;3;3;3;1;1;0;6;0;4;1;0;3;0;3;2;2;1;0;2;2;4;0;2;1;3;5;2;1;1;1;0;0;2;1;2;0;0;4;1;1;1;0;4;0;1;0;2;0;1;1;1;4;3;1;0;1;2;3;1;2;0;1;0;1;4;3;1;0;5;0;2;3;5;1;1;2;0;0;2;6;0;0;0;1;1;2;1;3;2;0;3;5;2;1;2;3;1;3;1;2;1;5;3;1;3;3;0;2;2;1;0;1;2;1;1;0;1;0;1;0;1;1;3;0;0;1;0;6;5;2;1;4;1;1;1;5;1;2;1;1;2;6;1;0;6;0;0;1;2;3;0;1;2;1;0;5;1;2;0;7;1;5;10;1;1;2;0;4;1;4;1;12;2;2;0;4;0;0;2;3;0;0;0;0;2;0;0;2;1;5;0;5;6;1;1;3;1;2;0;1;0;0;1;0;2;1;1;0;1;1;2;0;3;4;2;0;3;2;3;9;0;0;3;2;2;1;1;4;1;7;1;3;1;1;3;0;1;0;5;0;1;2;1;3;1;1;5;3;4;2;5;1;2;6;2;1;1;0;0;2;4;0;0;2;1;0;0;2;1;3;0;2;4;6;4;3;1;1;1;0;1;0;1;1;5;1;0;1;0;0;1;0;3;1;0;4;2;0;0;1;2;4;1;2;0;1;2;0;0;2;6;3;3;3;3;0;2;1;1;4;2;1;1;5;0;6;5;6;0;1;0;0;0;0;0;2;2;0;2;3;1;2;2;1;6;3;1;2;3;0;3;4;0;1;0;1;0;0;1;2;1;1;1;1;3;0;1;0;1;1;3;2;0;2;0;0;0;1;6;0;0;5;1;4;3;2;1;4;4;2;2;1;6;0;1;1;1;0;1;0;0;0;3;1;2;1;1;0;0;0;2;1;2;0;1;1;0;1;4;0;0;1;4;0;1;4;2;2;5;0;2;1;3;4;0;2;1;2;0;2;1;0;0;0;0;1;2;3;5;0;4;0;1;5;0;2;7;0;1;1;4;0;0;1;0;0;0;2;0;0;0;0;0;0;0;0;0;2;0;1;0;0;0;0;0;0;0;0;0;0;0;0;0;0;0;0;0;0;0;0;0;0;0;0;0;0;0;0;0;0;0;0;0;0;0;0;0;0;0;0;0;0;0;0;0;0;0;0;0;0;0;0;0;0;0;0;0;0;0;0;0;0;0;0;0;0;0;0;0;0;0;0;0;0;0;0;0;0;0;1;2;0;2;240;1;0;0;0;0;0;0;0;0;0;0;0;0;0;0;0;0;0;0;0;0;0;0;0;0;0;0;0;0;0;0;0;2;0;0;0;0;6;2;5;2;2;3;2;3;3;2;2;0;2;2;0;0;2;1;0;0;2;2;1;4;4;1;2;0;1;1;3;2;1;3;1;1;0;2;1;1;1;4;0;1;4;3;1;0;8;0;1;0;3;4;1;0;1;0;0;1;7;1;0;1;2;1;8;0;0;0;2;1;0;2;3;2;2;3;2;2;0;6;2;0;1;3;1;3;3;2;0;4;6;4;2;1;2;2;1;1;1;0;2;1;0;2;0;1;2;1;0;1;1;1;1;0;2;1;4;2;0;2;2;0;1;1;0;2;6;0;2;1;0;4;4;3;1;4;1;0;1;7;0;0;0;2;2;2;1;1;5;1;0;0;0;1;4;0;1;1;0;0;9;1;1;0;2;1;0;1;2;5;2;2;1;1;3;5;5;5;1;0;0;0;7;1;2;1;8;1;3;3;1;3;13;0;0;0;2;2
strain103;Lactococcus lactis subsp. lactis;0;0;0;0;0;0;0;0;0;0;0;0;0;0;0;0;0;0;0;0;0;0;0;0;0;0;0;0;0;0;5;0;3;0;2;8;0;2;5;0;3;0;0;0;0;2;5;1;0;0;0;0;0;0;0;0;0;0;0;0;0;0;0;1;0;0;0;1;1;0;0;0;3;0;1;2;3;4;5;1;7;0;0;1;0;2;3;1;0;0;1;0;3;4;1;2;5;0;3;0;1;3;6;8;0;1;0;1;1;0;1;0;1;0;2;0;0;0;1;0;5;0;4;0;3;3;0;0;1;2;0;0;2;0;8;2;2;0;0;1;0;0;0;0;3;0;0;2;1;1;1;2;2;6;0;2;3;1;0;2;1;2;1;1;3;3;1;2;0;0;1;1;0;3;3;1;0;0;0;2;1;2;0;1;0;2;0;4;0;2;1;0;1;2;0;3;1;2;1;5;1;0;2;3;0;6;0;0;0;0;0;0;1;3;3;2;4;0;0;2;1;0;3;0;2;1;2;3;6;6;0;0;0;0;0;2;2;1;3;1;0;0;2;3;1;2;5;3;0;0;3;0;0;2;0;3;0;3;0;1;1;2;2;1;2;1;1;1;0;1;1;0;1;3;0;1;0;3;1;2;2;0;1;0;0;1;4;0;1;0;3;5;0;1;2;2;3;7;1;0;0;0;0;0;0;0;0;0;0;0;0;0;0;0;0;0;0;0;0;0;0;0;0;2;0;0;0;0;0;0;1;1;3;3;0;1;6;3;1;2;5;1;0;1;2;0;1;0;0;0;0;0;0;0;0;0;4;0;0;0;5;4;0;4;1;0;0;1;0;0;4;0;0;2;1;1;2;1;2;3;1;2;1;3;3;0;2;3;1;1;4;2;2;0;3;1;2;0;0;1;0;0;0;4;0;3;0;1;1;2;1;2;0;1;4;0;0;1;0;0;1;3;1;3;0;1;1;0;2;0;1;6;1;1;1;0;1;1;2;1;2;1;0;0;0;0;1;2;0;1;6;1;1;0;2;4;0;0;2;5;2;2;2;0;0;2;1;0;2;1;4;1;2;4;0;3;3;1;1;3;1;1;4;2;2;0;2;0;0;0;0;1;3;1;2;2;2;4;0;1;1;0;1;1;0;5;2;0;0;1;1;0;4;0;1;1;6;7;4;0;0;1;3;1;2;1;2;1;0;5;0;1;1;1;2;1;5;5;1;0;1;4;4;5;0;0;1;4;0;0;1;2;1;0;1;1;1;1;3;2;0;2;2;3;0;0;1;2;4;3;3;3;0;1;1;0;1;2;0;6;1;1;0;0;0;3;2;0;0;2;3;6;1;0;5;5;1;3;4;0;5;3;1;0;2;1;0;1;2;1;2;1;0;2;3;2;0;3;0;1;0;3;0;3;5;1;3;1;0;2;3;0;0;3;2;2;1;1;3;0;1;0;3;0;3;5;2;1;1;0;2;2;1;3;0;0;1;3;3;3;2;0;1;0;1;1;1;0;0;0;0;0;3;0;0;0;2;1;0;1;0;2;1;1;0;0;1;2;2;0;7;1;1;0;1;1;0;0;3;1;2;0;0;0;0;0;0;3;1;0;1;2;2;0;1;0;0;1;0;2;2;3;5;0;0;5;1;0;0;0;0;0;0;1;1;0;1;0;1;0;2;0;0;0;3;2;1;0;0;4;1;2;0;0;1;3;1;1;0;0;0;0;0;0;0;1;0;0;0;0;0;1;1;0;0;3;2;0;1;1;0;1;1;1;1;0;0;0;0;1;0;1;2;0;1;1;0;2;0;0;2;0;0;0;3;0;1;2;3;2;1;0;0;4;5;4;0;1;2;2;0;1;0;2;0;3;4;0;0;1;1;0;1;4;2;3;1;0;0;2;1;2;0;4;2;0;2;1;2;1;1;0;3;1;0;1;0;1;4;1;0;4;1;1;1;2;0;1;4;4;4;0;0;2;0;1;1;1;0;5;2;1;2;1;1;0;0;6;1;0;0;1;1;2;0;3;1;0;2;1;0;0;1;0;0;1;1;2;0;2;1;4;1;1;0;3;1;2;0;1;1;2;0;0;2;1;6;3;0;1;5;0;0;3;1;0;1;0;1;1;4;1;1;1;1;2;0;3;2;1;0;0;1;3;2;0;1;1;1;2;0;2;3;0;0;1;1;3;0;3;3;0;0;1;1;1;0;0;0;1;1;0;2;0;0;0;1;0;3;0;1;0;0;2;0;1;0;1;0;0;2;1;0;1;0;0;0;1;0;0;0;3;1;0;2;2;0;0;1;2;2;0;1;1;0;0;1;0;0;3;0;1;2;1;2;2;3;0;3;1;0;1;3;2;1;0;0;0;2;0;1;2;0;0;1;0;0;1;0;0;1;2;0;1;2;2;0;0;2;0;1;1;1;3;13;1;0;1;2;7;2;3;1;2;0;0;0;2;1;3;0;0;1;1;1;0;3;0;4;1;3;2;2;1;0;2;5;1;1;2;2;1;0;0;5;3;0;3;0;4;1;0;2;1;0;2;2;0;1;1;1;0;3;2;1;0;0;1;1;0;0;1;3;2;3;3;0;1;4;0;1;1;0;2;0;0;0;3;7;2;2;0;0;2;1;2;0;0;2;1;3;4;0;0;2;1;2;3;4;0;1;0;1;0;1;1;1;2;0;0;4;2;2;1;1;1;3;2;2;2;0;3;0;0;2;3;0;1;2;0;2;3;2;3;0;0;2;2;1;2;5;2;2;0;2;1;1;1;1;4;1;1;1;2;1;0;2;1;1;1;1;0;4;0;4;1;0;0;2;0;1;0;1;0;1;2;1;0;1;2;1;0;1;0;0;1;1;2;0;2;4;3;3;0;2;0;0;0;3;2;3;2;2;3;0;0;3;2;0;3;2;2;4;1;1;2;2;2;0;1;1;0;1;1;0;1;1;0;1;1;1;1;2;0;1;1;1;0;1;0;0;0;1;1;1;1;1;2;1;0;0;0;1;1;0;1;4;2;1;1;0;3;0;1;0;0;1;1;1;0;0;2;0;1;1;0;1;2;1;0;1;0;0;4;1;4;2;3;1;1;2;0;5;3;2;0;0;0;0;0;2;2;5;2;1;3;3;1;1;3;3;0;0;0;1;0;1;1;0;1;1;0;3;9;0;0;2;0;0;1;3;0;3;1;1;1;3;1;0;0;1;4;0;0;0;0;1;0;0;5;0;0;0;0;1;0;2;0;0;0;1;1;3;3;0;0;1;2;5;1;5;0;1;2;1;0;0;2;1;0;1;1;2;0;0;0;2;1;0;1;0;0;0;0;3;2;0;2;4;1;0;0;0;1;0;2;1;1;0;0;3;0;2;1;1;0;1;3;2;3;0;1;5;1;0;1;0;0;0;0;1;2;1;1;1;2;2;1;1;1;0;0;0;4;0;1;1;3;3;3;0;1;0;2;0;1;1;2;1;2;0;0;2;6;1;1;0;1;1;0;0;6;2;1;0;0;0;3;1;2;1;1;3;1;3;2;3;4;3;0;0;2;0;2;0;0;2;2;3;0;0;2;1;0;2;1;2;0;1;0;1;0;0;0;2;0;1;5;0;1;1;1;1;1;2;1;1;0;2;0;2;3;1;1;1;2;0;0;3;2;3;3;3;0;3;1;4;0;0;6;2;2;0;1;2;2;1;3;5;3;0;1;2;2;1;1;0;1;2;2;3;2;0;1;1;2;1;0;2;0;2;0;0;12;4;1;0;1;2;1;2;1;1;0;1;0;0;4;1;1;1;4;0;4;2;2;4;0;2;1;4;4;2;2;2;3;2;0;3;6;0;0;1;1;1;6;3;6;4;1;1;2;2;0;0;0;0;0;1;0;2;2;2;1;1;0;0;2;3;2;0;2;2;1;1;0;0;1;4;2;1;0;1;1;5;1;1;1;1;0;4;2;1;1;0;1;1;0;2;1;0;1;1;2;0;1;1;3;0;0;1;4;5;5;4;0;2;4;2;0;4;4;0;1;3;1;1;1;1;1;1;1;4;0;2;1;2;3;2;1;1;0;3;1;1;1;1;2;0;3;1;0;3;1;2;1;3;1;1;0;0;4;0;2;1;3;1;2;0;0;1;0;3;2;1;3;1;6;0;4;1;0;3;1;3;1;0;1;0;4;0;0;2;5;3;3;0;0;0;0;4;2;0;3;0;0;1;3;1;1;1;1;4;5;0;1;0;2;0;0;1;2;3;0;0;0;1;1;2;1;2;3;1;1;1;1;0;0;1;1;0;1;3;3;3;4;0;1;1;3;1;0;1;2;0;7;0;2;1;1;0;0;1;0;1;0;0;0;1;0;0;0;4;0;1;0;3;1;3;2;0;2;3;0;1;0;8;0;1;0;1;3;1;5;0;0;1;2;1;2;0;1;7;2;4;1;2;1;0;1;4;0;0;6;1;0;0;0;2;3;1;4;1;1;3;0;2;5;1;4;3;7;0;6;0;0;1;4;0;0;4;1;2;2;1;0;0;1;0;7;1;1;4;0;1;3;1;2;0;1;0;2;0;1;0;1;0;2;1;0;3;2;5;1;1;0;0;2;0;2;1;0;5;0;1;1;0;1;1;1;0;3;2;3;0;0;0;0;1;2;1;3;2;0;2;2;0;0;3;1;1;0;1;1;0;0;0;2;1;2;2;2;2;1;3;1;2;1;0;1;1;1;2;2;1;1;2;0;2;0;1;1;1;3;0;0;0;2;2;3;0;2;3;0;4;7;0;0;4;1;0;2;0;2;5;3;0;0;4;2;2;2;1;3;5;5;1;0;3;1;4;1;0;2;0;0;1;2;1;1;1;0;0;0;0;4;2;1;2;2;0;0;1;2;3;0;1;0;0;1;1;1;1;0;1;4;1;1;3;3;1;5;1;0;2;0;1;1;0;0;0;0;2;0;2;2;1;1;0;0;0;3;1;0;0;1;0;1;0;0;0;1;4;8;0;3;1;1;4;0;3;0;2;0;1;1;3;1;0;3;0;1;0;3;1;2;4;2;4;0;2;1;3;6;4;1;0;1;2;3;1;5;0;4;3;1;0;0;2;2;0;3;1;0;3;4;3;1;0;1;1;2;2;1;0;1;1;1;1;1;2;1;2;0;0;5;1;1;1;3;0;1;0;1;3;1;0;0;1;1;1;0;1;0;2;5;2;3;7;1;0;2;1;0;1;1;0;1;0;3;0;4;0;1;1;2;1;1;0;1;0;3;1;1;0;1;1;3;3;1;0;3;0;2;0;2;1;0;1;1;1;0;0;0;3;5;0;2;1;5;1;4;1;1;1;2;0;2;0;1;2;3;1;0;2;2;0;0;3;1;1;1;0;1;1;3;0;3;3;2;1;0;0;1;0;3;3;2;1;0;1;2;1;2;1;1;5;4;2;2;1;3;1;0;2;4;2;3;0;1;0;2;1;1;0;0;2;3;1;0;1;0;1;0;1;0;4;2;4;3;1;1;6;2;9;3;1;2;2;2;1;1;2;4;2;4;1;1;1;1;0;1;1;5;4;4;2;1;1;0;0;1;0;1;1;1;0;1;1;1;3;1;0;1;1;3;1;0;2;0;1;0;2;0;1;0;1;0;1;0;2;3;1;1;2;1;0;4;1;0;1;0;2;1;7;1;3;0;1;1;1;0;0;1;0;1;0;0;2;2;0;4;2;1;0;1;0;0;0;2;0;5;2;0;0;1;0;2;2;2;1;0;1;2;1;4;0;2;1;0;1;2;1;4;3;4;2;5;3;0;1;2;2;1;1;0;4;0;1;3;4;1;4;1;2;0;4;2;2;3;0;0;0;2;0;2;2;0;1;4;2;2;1;0;0;1;1;1;1;0;0;1;0;0;3;1;1;2;0;1;0;2;0;2;0;1;0;3;0;2;0;0;1;0;0;1;3;1;2;1;0;0;2;2;6;1;0;0;0;2;3;0;5;0;0;3;0;0;0;0;3;1;1;0;1;0;0;0;2;0;2;0;2;2;2;2;0;1;1;0;2;1;4;0;1;0;0;2;2;1;2;0;2;3;1;2;0;1;1;1;2;2;0;3;1;0;0;2;0;4;1;0;0;1;0;2;1;1;2;1;1;0;2;0;2;1;1;0;0;3;0;1;1;4;0;4;2;1;1;5;3;0;0;1;2;0;0;1;1;0;1;0;1;4;0;1;3;1;3;2;1;1;0;3;3;6;1;0;4;2;0;0;0;0;1;0;0;1;1;2;1;2;5;1;1;3;1;2;0;1;0;0;1;3;1;1;3;5;1;4;0;3;1;4;1;0;1;3;1;0;2;0;0;2;1;5;1;0;0;1;0;0;1;2;0;4;0;0;2;1;2;3;0;1;1;6;0;6;2;0;2;1;2;0;3;3;0;3;1;1;4;1;1;8;0;0;3;4;1;2;6;0;2;1;5;1;1;1;0;6;0;0;1;3;3;1;0;2;4;9;2;2;0;4;0;1;5;2;2;1;1;2;3;1;0;4;2;1;3;0;0;3;2;0;2;4;5;0;1;0;0;0;0;0;1;1;2;1;0;2;3;0;0;0;5;1;1;0;1;1;6;1;0;0;7;0;4;3;1;0;0;1;3;3;0;4;2;1;2;2;1;0;4;1;2;1;3;4;2;3;0;0;1;2;1;2;2;2;2;0;2;4;3;0;2;2;1;2;1;2;2;1;5;1;1;0;0;2;2;2;1;0;1;0;0;0;2;1;1;2;1;2;1;0;0;1;3;2;1;0;7;1;2;1;1;1;2;0;0;0;1;0;2;3;1;0;0;0;0;0;0;2;0;0;0;0;0;0;0;0;0;0;0;0;0;0;0;3;2;1;2;2;1;3;6;2;0;2;1;0;2;4;5;1;0;1;1;2;0;4;4;1;2;2;5;4;8;0;1;1;1;0;0;5;1;2;1;0;1;1;6;2;5;3;2;0;2;5;1;1;1;0;2;0;0;1;2;1;0;2;1;0;0;1;2;4;2;2;1;3;5;1;0;0;2;3;0;0;4;0;2;1;2;1;1;0;1;1;1;0;3;1;0;2;4;2;1;3;0;4;1;2;1;1;1;0;1;3;0;2;0;0;8;0;0;1;0;0;0;0;1;1;0;2;4;0;1;0;2;2;2;1;1;1;3;2;1;0;1;1;1;1;2;0;2;1;3;2;2;4;2;0;0;2;1;1;6;0;0;0;2;0;1;0;1;2;3;3;0;1;0;0;0;1;0;0;1;1;1;1;4;5;3;0;2;0;2;1;0;0;3;0;0;2;6;1;2;2;1;1;1;1;2;2;0;2;3;5;1;0;1;1;2;4;1;1;2;2;0;0;0;2;1;3;3;0;2;1;0;1;0;2;2;3;0;2;2;2;0;2;2;1;1;2;0;0;2;2;1;0;0;1;4;4;1;0;3;0;2;1;8;0;1;1;1;1;3;8;4;1;6;1;0;1;0;1;0;0;0;1;5;4;6;0;2;1;3;0;3;2;0;1;2;4;8;2;1;4;4;3;0;0;0;2;0;2;3;2;0;2;2;1;1;0;0;0;1;2;1;1;2;2;4;2;0;6;0;0;0;5;0;1;1;1;2;1;0;2;1;3;2;4;2;1;3;1;2;4;3;2;0;0;3;1;2;3;1;0;1;0;1;2;0;2;3;3;2;0;2;1;2;1;1;1;1;0;0;1;0;5;0;2;1;2;6;4;0;0;1;0;2;1;2;0;3;0;0;1;0;2;0;5;0;2;3;1;0;0;3;6;2;0;3;0;1;5;0;2;0;1;1;0;0;0;4;1;4;1;3;0;1;2;0;2;2;2;0;0;0;0;6;2;1;0;0;1;0;0;2;7;0;0;0;0;0;0;1;0;0;0;0;0;0;0;0;0;3;2;1;0;0;0;0;0;1;2;4;2;0;0;1;3;0;0;0;0;4;5;5;2;0;0;2;2;1;1;2;2;1;0;1;1;2;1;3;0;5;3;4;3;0;0;3;2;0;7;0;1;10;1;0;5;3;0;2;1;5;2;1;0;0;2;2;0;0;2;1;2;0;2;0;0;1;1;1;0;2;0;1;3;0;0;0;1;2;4;1;0;1;1;4;1;4;2;2;0;0;3;0;6;3;0;3;2;0;0;1;0;2;1;1;0;1;2;1;5;2;1;3;1;3;0;3;2;1;4;1;2;5;1;3;5;1;0;1;0;2;5;0;1;1;1;2;1;7;2;0;1;2;7;4;7;0;0;0;4;1;1;0;0;0;1;1;2;0;0;0;0;0;1;1;1;0;0;0;0;2;2;1;0;3;0;4;1;0;0;1;0;1;1;1;0;3;2;0;1;1;1;0;2;1;0;2;1;1;0;2;1;1;1;0;1;0;4;0;0;3;4;1;2;1;3;1;1;1;1;0;3;0;1;4;0;0;0;2;2;0;0;1;0;1;0;1;1;0;1;1;4;2;2;0;0;2;3;1;1;4;1;3;0;0;1;1;1;0;1;4;3;1;1;3;2;1;1;2;1;1;1;3;5;1;3;0;1;1;0;0;0;2;4;1;1;0;0;2;1;1;3;2;3;1;1;4;1;0;1;4;1;0;0;1;0;0;1;1;0;2;0;0;0;1;2;1;1;2;0;1;1;1;0;0;2;2;1;0;2;2;1;0;0;0;1;6;4;1;0;2;2;0;1;0;0;2;2;1;1;0;1;0;0;0;0;2;3;0;1;2;0;1;1;0;0;1;0;1;0;2;0;0;0;1;2;0;1;7;4;1;0;0;1;1;1;2;0;1;3;0;2;4;0;3;0;3;3;0;2;2;0;5;1;0;0;1;1;1;2;3;3;0;2;2;0;2;1;0;2;2;1;3;2;0;1;1;1;3;0;2;2;1;4;0;0;1;0;0;5;1;0;8;2;4;0;1;3;1;0;2;0;0;0;1;1;2;2;0;0;1;0;2;1;7;1;2;2;3;3;0;4;0;1;3;4;1;1;1;1;0;1;1;1;0;3;0;1;0;0;1;1;1;1;2;1;0;2;1;4;2;0;2;4;0;2;1;3;1;6;2;1;2;2;3;2;3;1;3;2;3;5;0;3;1;1;0;2;0;0;0;1;2;2;0;4;2;1;0;5;4;0;5;1;2;3;0;1;2;0;0;3;0;3;0;2;1;0;0;2;2;4;4;0;1;1;2;0;1;0;4;1;3;1;1;1;0;3;4;3;0;0;0;0;0;1;3;0;0;0;2;1;1;2;0;1;1;1;1;2;0;1;5;3;0;1;2;3;0;0;3;4;0;2;0;0;2;4;1;1;0;5;0;1;1;0;6;1;2;4;2;5;0;4;0;0;5;0;2;1;0;2;1;2;0;1;1;0;0;1;0;1;0;2;1;0;0;0;1;1;0;0;2;0;1;4;0;0;0;0;0;1;3;2;1;3;3;4;0;0;1;2;1;2;1;2;0;0;1;0;0;0;1;1;0;1;1;1;0;3;2;1;0;3;0;0;0;1;0;0;4;0;2;2;2;3;0;3;0;1;0;1;1;1;1;2;1;4;0;0;3;0;0;3;1;0;3;4;1;0;0;2;0;0;1;0;0;3;2;0;4;2;0;2;0;3;1;3;4;1;1;1;0;1;0;1;4;2;3;0;6;2;2;0;0;0;2;2;3;1;0;1;0;2;0;3;1;8;0;0;1;1;1;0;2;2;1;2;1;1;0;0;0;1;3;0;2;3;1;4;1;5;0;0;2;1;0;0;2;1;2;3;3;3;2;0;1;4;1;3;0;1;2;2;5;1;1;2;4;4;0;1;1;1;0;4;2;1;3;0;1;0;3;2;0;4;2;3;0;9;3;1;1;2;2;0;0;0;2;2;2;1;0;0;1;0;1;0;2;0;0;0;4;2;2;1;2;1;1;0;0;4;1;0;2;0;1;1;1;2;0;7;0;2;2;1;4;1;2;3;0;5;4;1;4;0;0;0;0;2;1;1;0;1;4;0;0;0;3;1;0;0;0;2;0;0;0;1;3;6;0;2;1;4;1;0;1;2;1;1;1;1;1;5;4;0;0;0;2;1;1;0;0;1;0;2;7;2;2;0;0;1;2;1;2;0;3;1;0;0;2;1;0;4;4;1;4;0;2;1;0;0;0;1;1;0;0;4;2;1;2;1;2;0;1;1;1;4;1;2;2;0;0;0;0;0;3;0;1;1;0;1;0;0;1;0;1;0;2;2;1;1;2;0;4;1;1;1;0;0;2;0;5;1;2;1;0;1;0;1;7;1;1;2;1;1;0;1;3;1;1;3;1;0;4;0;0;1;1;2;0;2;1;2;5;0;3;3;4;0;2;0;0;1;7;1;1;1;1;0;2;1;0;3;6;0;0;1;1;4;0;0;1;3;2;2;0;0;3;1;3;0;2;1;1;1;0;2;1;1;0;0;0;1;2;0;0;3;0;1;0;0;0;0;1;2;0;1;1;3;0;2;2;0;0;1;1;1;1;2;1;0;3;0;0;3;1;0;0;0;1;2;0;1;0;1;1;1;0;1;0;0;5;3;2;0;1;1;1;1;0;2;2;3;1;0;0;0;2;3;0;2;4;2;2;3;1;1;2;2;3;0;0;2;5;3;4;6;1;1;1;1;1;0;2;4;1;3;1;1;0;5;0;2;3;0;3;2;3;1;4;2;0;0;0;1;1;2;3;1;0;0;1;2;2;0;0;5;0;2;1;1;0;0;1;2;2;2;3;5;1;3;2;6;3;2;0;0;2;1;0;2;3;0;2;0;0;2;1;3;1;1;1;0;2;0;1;1;4;2;1;2;1;1;1;0;7;0;0;4;1;0;6;1;0;4;0;0;3;0;3;0;1;1;1;2;1;1;1;6;0;4;0;4;1;2;0;0;1;0;2;2;0;4;3;0;0;1;1;0;1;0;0;0;0;0;3;3;2;1;0;2;0;0;0;0;0;1;0;2;1;9;0;0;2;0;1;0;0;0;2;2;3;3;0;0;0;1;1;2;1;0;0;0;2;1;2;1;0;1;0;4;0;1;0;4;0;1;0;3;3;1;2;3;0;4;1;1;0;1;0;2;0;3;1;0;0;1;1;0;0;1;1;1;1;1;1;0;1;0;0;2;2;1;4;1;1;0;2;1;1;0;0;1;2;0;2;1;1;2;0;1;0;4;0;3;0;0;0;2;3;1;0;0;1;0;0;1;0;0;1;0;1;1;0;0;1;1;0;1;2;0;2;2;1;3;1;0;2;1;0;1;0;1;0;0;1;1;1;0;2;2;0;0;4;0;1;2;0;1;0;2;2;0;1;2;2;0;2;0;0;5;2;1;0;1;1;0;0;0;1;2;2;2;2;4;1;0;0;1;2;3;1;0;0;2;2;0;2;2;1;3;4;2;5;1;6;0;0;0;1;0;0;1;0;1;1;1;0;0;0;1;0;0;0;0;0;0;0;0;0;1;0;2;0;1;1;0;0;1;0;0;0;0;0;1;2;1;0;1;2;1;1;1;1;0;1;1;0;2;1;1;3;2;0;1;2;2;1;4;1;1;0;1;2;3;3;2;1;0;0;0;0;0;0;0;2;0;2;1;0;1;0;0;0;1;1;0;3;0;1;2;0;1;0;0;0;1;0;1;1;1;1;0;1;0;2;0;1;0;0;1;0;0;2;0;0;5;0;1;0;1;1;0;0;0;1;1;0;0;1;2;0;4;0;1;1;0;1;1;1;1;0;0;2;0;0;1;1;1;1;1;0;1;1;1;0;1;1;0;0;2;1;0;0;2;2;3;1;0;1;0;0;0;0;0;1;1;0;0;2;3;0;2;0;0;0;1;2;1;0;0;0;0;2;1;0;0;1;2;0;1;0;1;0;1;0;0;0;1;0;0;0;2;0;0;0;0;0;0;1;1;0;1;1;1;1;0;0;2;0;0;1;2;0;1;2;0;0;1;2;0;2;1;2;0;1;0;1;3;5;2;0;1;1;1;0;3;1;1;2;1;0;2;0;1;0;1;0;1;0;2;1;2;0;1;3;0;0;2;0;0;0;0;1;0;1;0;0;1;0;1;1;0;0;0;1;3;2;4;15;1;2;1;3;4;1;1;3;1;1;0;0;0;0;2;0;4;4;0;1;0;2;0;2;0;1;3;1;1;0;2;0;2;2;1;0;0;1;2;1;0;0;1;1;0;2;1;2;2;3;4;10;2;1;4;1;1;1;0;0;1;0;2;0;1;1;2;6;1;1;1;0;2;0;1;0;2;1;1;3;1;0;2;4;4;2;1;1;1;2;0;0;1;1;0;3;1;1;0;1;1;2;1;5;1;1;0;1;0;0;2;0;2;0;1;3;0;2;3;3;1;1;5;1;0;0;6;0;0;4;1;2;1;2;0;0;1;1;1;6;1;1;1;0;1;0;1;2;2;1;3;0;0;3;0;0;0;0;1;0;1;0;0;1;0;0;1;0;0;1;0;0;3;3;1;0;2;2;2;0;1;0;0;1;1;3;1;0;1;0;0;0;0;0;2;0;0;0;1;3;2;2;4;2;1;0;1;0;2;0;2;1;2;1;0;4;0;0;3;0;2;0;1;1;0;0;0;3;0;0;0;2;1;0;2;1;0;1;1;0;2;1;0;0;2;0;0;3;0;0;0;0;3;0;1;0;0;1;1;1;1;1;3;0;0;2;3;5;0;0;1;1;1;1;2;0;0;1;1;0;1;1;2;2;1;1;1;1;1;0;2;1;0;2;2;0;0;1;1;0;2;0;1;0;1;2;1;0;1;5;2;2;0;2;2;10;1;1;2;6;1;1;0;1;1;1;0;1;1;0;0;0;1;2;1;0;3;0;3;4;3;1;1;0;3;0;1;2;0;0;1;0;1;2;1;2;0;0;1;1;4;2;1;0;1;1;2;0;3;0;1;1;1;1;1;1;0;0;1;2;1;1;4;0;0;0;1;1;0;0;2;1;1;1;0;0;3;2;1;2;1;2;2;2;2;1;1;1;1;3;2;0;2;1;0;0;1;0;0;1;0;0;0;0;0;1;0;1;0;3;0;2;1;0;1;0;0;1;1;3;0;2;0;1;1;0;2;1;3;1;1;0;0;2;0;2;0;1;1;0;0;0;0;0;1;3;0;1;0;0;3;0;0;1;0;2;1;0;0;3;1;0;0;0;1;0;0;0;2;0;1;0;0;0;2;1;1;3;1;1;1;2;2;2;2;2;2;1;2;0;1;1;1;1;0;0;0;3;1;2;0;0;2;1;0;0;1;1;0;0;1;2;1;0;2;3;3;1;1;5;0;1;2;2;0;2;1;3;3;1;0;0;0;0;1;1;6;2;1;0;1;2;1;1;0;1;0;1;0;2;2;2;0;3;4;1;0;0;0;0;0;1;1;0;0;0;0;2;1;0;0;2;0;0;1;1;0;0;0;2;1;0;1;0;0;0;1;1;1;1;1;0;1;0;1;1;1;0;0;0;0;0;1;1;3;0;0;2;2;3;1;0;1;0;0;0;1;0;0;1;2;3;4;2;2;1;2;1;0;0;1;1;1;0;2;0;1;0;0;1;2;0;0;0;4;1;2;1;0;1;0;1;1;0;1;1;0;2;0;0;1;1;0;1;0;1;0;0;0;0;0;1;0;0;0;2;0;1;1;0;0;0;0;1;2;1;0;0;0;1;0;1;0;0;0;0;0;0;0;1;0;0;1;1;2;1;0;1;0;0;0;0;0;0;3;1;0;0;1;0;0;1;1;4;0;2;0;2;1;3;0;0;1;4;1;1;0;1;0;1;0;1;1;1;1;0;0;0;0;1;1;0;0;0;1;1;1;0;1;1;0;1;0;0;1;1;1;1;1;1;0;0;1;1;0;1;2;0;0;3;0;1;1;1;0;5;2;1;0;0;0;0;2;1;0;1;1;0;1;0;1;0;1;0;0;0;1;1;1;1;1;1;3;2;0;1;4;1;0;2;2;3;5;3;4;3;1;1;1;1;0;0;0;1;1;1;0;1;2;1;1;1;0;1;2;3;0;4;6;0;0;0;2;0;3;2;2;0;3;2;4;1;1;0;5;1;0;1;0;2;0;5;4;3;2;0;1;2;1;2;1;4;0;1;1;0;2;2;3;1;1;2;2;0;0;1;0;2;0;2;1;2;4;4;0;0;1;9;3;3;3;0;0;2;3;3;2;1;1;1;5;1;1;1;2;1;1;1;3;3;4;0;0;3;2;2;0;1;1;1;3;0;1;0;2;1;1;0;1;1;3;0;1;1;0;0;2;1;0;1;1;0;2;2;1;3;2;6;1;2;0;1;3;1;4;4;0;0;1;0;0;0;1;0;1;3;0;1;0;1;0;0;3;2;3;0;0;1;0;2;0;1;0;0;1;2;2;1;1;0;0;0;2;2;1;0;1;0;0;0;2;2;0;0;0;1;3;2;1;0;2;2;0;2;0;2;4;0;1;4;1;1;1;1;2;6;3;1;1;0;4;0;3;2;0;0;2;0;6;1;1;0;3;1;0;0;4;2;2;2;3;1;2;0;0;0;1;1;0;0;2;0;0;1;2;2;0;0;0;1;5;0;1;0;2;1;0;2;0;2;1;2;1;0;0;1;0;0;1;0;0;0;1;2;0;1;1;2;1;1;3;2;1;1;0;0;3;1;0;0;1;0;0;0;0;1;2;1;0;0;0;1;0;1;1;2;1;0;0;0;0;1;0;0;4;1;0;2;3;0;0;3;1;2;0;0;1;0;4;3;5;0;2;1;2;1;0;2;4;1;2;1;2;0;0;0;2;1;0;2;2;2;0;0;2;1;2;0;1;0;0;3;2;0;1;1;3;1;1;0;4;3;2;1;0;1;2;0;0;0;1;0;4;0;2;1;0;0;0;1;2;1;0;1;1;0;2;0;0;3;1;5;0;0;0;0;1;0;1;1;1;3;0;0;2;1;0;0;0;2;0;1;6;4;4;1;1;1;3;0;0;0;1;1;0;1;0;0;2;3;1;0;1;2;1;2;2;3;2;0;0;2;3;3;0;1;0;0;0;1;1;1;1;1;2;0;1;2;9;2;0;2;3;1;1;2;1;0;1;0;0;2;2;0;0;3;2;2;0;5;0;4;3;2;2;1;1;1;3;0;0;2;2;1;3;0;2;3;1;2;1;0;2;0;0;3;2;2;2;0;2;1;3;0;2;0;2;3;1;1;0;0;0;1;2;0;0;1;0;0;1;0;0;0;2;3;2;0;0;1;0;2;0;1;0;0;3;1;0;0;1;4;0;2;2;0;0;2;0;0;0;0;1;1;4;1;1;1;1;1;3;0;1;1;2;1;0;3;0;2;1;1;0;0;1;0;0;2;2;2;1;1;1;1;2;0;0;2;1;0;0;0;1;2;1;0;0;2;0;0;2;2;1;0;2;1;3;0;2;1;0;0;1;1;1;2;0;0;1;6;2;0;0;0;3;1;2;4;5;0;0;0;1;0;1;2;1;0;0;3;0;1;1;0;0;1;4;1;2;2;0;0;2;4;1;1;1;0;0;1;2;1;0;4;0;0;0;0;0;1;2;2;2;0;0;0;1;1;3;1;3;0;1;0;0;5;2;1;1;1;0;1;2;1;4;1;1;0;2;2;4;2;1;1;1;1;2;1;0;0;1;0;0;1;1;1;1;1;0;0;2;1;1;1;1;0;0;0;2;1;2;1;0;0;1;4;2;0;1;3;0;0;0;0;1;2;0;1;1;3;0;0;0;2;1;0;1;0;1;1;0;0;5;1;0;1;4;0;4;3;0;2;1;4;0;3;1;0;4;1;2;5;2;0;2;0;1;0;1;1;1;1;3;1;1;1;1;0;1;2;0;2;1;1;1;0;1;1;0;0;1;1;0;1;1;0;1;2;1;3;0;1;0;1;1;2;1;0;1;0;2;0;0;0;1;3;0;0;0;0;0;2;0;0;3;0;0;2;1;0;0;1;0;1;3;0;0;1;1;3;1;0;2;0;0;0;0;4;0;4;0;1;0;0;1;1;2;0;0;3;1;4;1;4;2;1;3;0;2;3;1;1;0;1;0;1;0;0;2;0;1;2;0;0;0;0;2;1;0;0;0;4;0;2;0;1;0;3;0;2;1;1;0;1;2;0;0;3;3;1;2;2;3;1;0;1;2;1;2;2;2;0;2;1;1;0;2;3;1;1;0;3;2;2;1;0;0;0;0;1;3;0;5;2;2;1;1;2;2;1;2;3;1;0;2;2;0;3;1;0;1;2;0;0;0;2;2;0;0;1;0;4;2;3;1;3;2;0;1;0;2;1;0;2;4;0;5;5;0;0;0;4;0;0;2;3;1;1;2;3;3;2;0;0;1;0;3;2;5;1;0;2;3;1;3;0;3;0;1;0;0;0;0;1;0;2;0;4;2;0;2;2;1;0;1;0;1;1;3;0;0;1;1;1;3;0;0;0;2;0;0;2;1;0;0;1;1;4;3;0;5;0;1;1;0;0;1;0;1;2;1;1;0;1;4;1;0;0;1;0;0;3;1;0;1;1;0;0;1;1;1;2;0;1;1;1;2;1;0;0;4;0;3;0;0;0;2;0;0;0;0;1;1;1;1;1;0;0;1;1;0;3;3;1;1;0;0;1;0;4;1;0;0;2;0;1;1;6;1;3;1;2;1;2;4;1;2;1;1;1;0;1;0;0;4;1;2;0;0;2;1;3;1;4;4;1;5;1;2;1;3;1;0;1;1;0;1;0;3;3;4;0;1;2;0;1;2;1;0;0;0;3;0;0;2;0;0;2;0;0;1;1;1;0;2;1;0;0;2;0;0;1;0;0;1;3;1;1;0;1;2;0;0;0;1;0;1;0;0;1;1;3;0;0;1;0;1;1;1;2;0;1;1;1;0;0;1;0;0;0;1;0;0;0;0;2;2;0;1;1;0;0;1;2;0;1;0;1;0;1;0;0;0;1;0;2;0;1;1;0;2;0;0;2;0;0;0;1;1;4;0;0;2;1;6;1;0;1;1;0;1;1;1;1;1;1;5;1;1;2;0;1;0;0;3;0;1;1;2;0;1;0;1;0;0;1;0;1;2;0;0;0;1;0;0;1;0;3;0;3;0;1;1;1;1;2;0;1;1;1;1;0;0;1;1;2;1;0;0;0;4;1;1;1;2;0;0;1;4;1;1;0;0;0;1;0;1;2;1;1;2;2;0;0;0;3;1;2;1;0;1;0;2;0;2;6;0;2;0;3;3;4;1;0;1;0;0;1;4;4;1;1;2;0;0;0;2;0;2;2;0;1;0;1;1;1;1;0;1;1;1;0;3;2;1;2;0;3;1;0;0;1;1;1;1;1;1;2;1;2;1;0;0;0;1;2;2;2;0;3;0;1;1;3;2;3;3;1;2;2;7;2;1;2;0;1;5;2;1;1;2;2;2;2;1;1;6;5;1;2;0;1;4;1;2;0;1;0;1;1;0;1;1;1;0;0;0;2;0;3;0;4;2;3;1;1;1;2;0;0;2;1;1;1;3;1;0;4;2;0;0;0;5;2;2;2;1;2;1;1;0;0;1;3;2;3;1;5;4;2;0;0;1;3;3;5;0;1;0;0;1;3;0;0;4;1;1;0;1;1;1;1;2;1;0;2;2;0;0;3;3;2;0;2;1;3;0;0;1;0;1;1;1;1;0;0;0;1;1;0;1;1;2;1;1;1;1;4;4;1;6;8;4;2;2;0;0;2;0;0;0;2;3;1;1;1;5;0;2;2;0;0;2;1;0;2;1;3;0;1;3;0;2;0;1;2;2;0;2;0;0;0;1;0;0;1;0;1;2;0;0;1;1;0;1;0;0;1;0;2;1;0;2;0;0;0;0;0;2;1;0;0;1;0;2;0;1;0;1;0;3;0;0;1;0;6;0;1;3;0;0;2;0;0;0;0;1;2;0;0;0;1;1;0;1;1;2;0;0;2;0;0;0;0;1;3;0;0;2;0;2;1;4;2;0;0;1;0;0;0;0;1;1;1;2;1;1;0;0;1;1;0;4;2;0;1;0;4;0;2;2;1;0;0;5;4;0;0;2;3;4;0;2;0;0;1;2;2;0;1;1;1;0;0;2;1;2;0;0;0;4;2;2;1;0;1;0;2;0;0;1;5;5;1;1;1;2;1;1;3;0;1;0;5;0;1;4;4;0;2;0;1;1;4;0;1;0;0;0;1;3;1;0;0;0;0;0;1;1;1;1;0;0;3;2;1;1;0;1;2;1;0;0;0;0;0;1;0;3;0;0;2;1;1;2;0;2;0;0;1;0;2;0;4;1;0;0;1;3;1;0;2;3;0;0;1;2;0;2;1;1;2;0;1;1;0;2;0;0;1;0;1;0;0;0;0;0;0;1;1;2;1;1;2;0;0;2;1;1;0;1;1;1;1;0;0;0;0;3;0;1;0;0;0;2;0;1;2;0;0;0;0;0;0;2;1;2;1;1;2;1;0;0;2;2;1;1;0;2;0;0;2;1;0;5;0;1;1;1;0;0;0;1;1;0;3;0;1;1;1;2;1;0;0;0;0;0;0;0;0;1;0;0;1;1;0;0;0;4;0;0;0;1;3;2;0;0;0;2;2;2;1;0;3;1;1;0;0;2;0;0;1;1;1;1;0;0;0;1;6;2;0;0;1;1;3;1;0;1;2;0;3;4;4;1;3;2;0;2;1;2;1;1;0;0;0;0;1;0;0;0;0;0;1;0;0;1;0;1;1;1;1;1;1;2;1;1;0;1;3;8;0;0;2;1;3;0;2;0;3;4;1;1;1;1;0;1;0;0;0;3;3;0;2;0;1;3;0;2;0;0;1;2;0;1;4;1;0;3;2;0;0;1;2;4;1;1;1;1;3;3;2;1;1;2;1;4;2;0;3;1;2;1;0;0;0;0;0;1;0;2;1;2;1;1;1;5;0;2;4;0;1;2;0;0;0;1;0;0;0;1;0;2;0;1;0;1;3;0;1;3;1;3;3;3;1;0;3;2;2;1;2;0;2;0;3;3;1;3;1;0;2;5;0;1;0;0;1;0;0;0;0;0;0;2;3;1;0;1;0;1;2;0;2;0;0;3;1;3;2;4;2;1;1;4;2;2;5;1;3;2;2;2;2;4;2;0;1;1;3;1;6;1;1;3;1;4;2;0;4;3;3;0;0;1;1;1;1;3;2;1;2;0;1;2;1;0;0;0;1;0;1;2;2;1;0;2;1;3;3;2;2;4;2;1;0;0;0;1;1;1;3;0;0;0;3;2;1;6;0;0;1;1;0;2;1;1;1;1;0;1;0;0;0;1;1;1;0;1;3;1;2;2;2;4;2;1;0;1;1;0;1;0;2;2;2;1;10;1;0;2;0;1;2;0;2;3;4;2;1;0;1;2;3;1;2;1;2;2;4;1;3;2;1;1;1;1;2;0;4;1;0;2;0;1;4;2;3;0;2;0;0;0;2;0;3;3;0;1;1;0;4;0;0;2;4;4;1;0;1;1;1;4;1;0;3;1;3;1;1;4;0;1;1;2;0;0;1;0;0;2;0;1;2;1;3;1;0;1;4;0;1;2;1;4;1;0;0;0;6;5;0;2;3;3;0;1;1;1;4;1;0;0;8;2;1;2;2;1;2;1;1;1;2;1;1;2;1;2;2;3;1;0;1;2;6;3;2;7;0;0;1;0;0;0;0;1;2;4;2;0;3;2;3;0;2;4;2;0;0;1;2;0;1;4;1;2;4;1;3;1;0;1;2;7;2;2;0;3;1;3;0;9;1;2;2;1;1;5;4;2;1;2;0;0;1;0;3;3;0;2;0;1;0;1;1;3;1;1;1;1;1;0;1;4;2;0;2;0;1;1;0;1;0;0;5;1;0;2;2;0;2;2;1;1;1;2;4;0;0;2;0;0;0;1;1;0;2;0;0;0;1;1;2;1;0;2;4;3;2;0;0;2;0;0;0;0;2;1;2;3;2;2;0;2;5;1;1;5;2;0;2;1;0;2;1;1;2;0;1;2;2;2;0;2;4;4;0;2;0;3;0;3;0;6;0;3;2;1;1;2;1;0;0;0;1;0;0;4;3;2;0;2;1;1;0;2;0;0;3;3;8;3;1;1;5;0;0;4;1;2;0;2;4;1;2;1;2;1;0;0;0;2;0;0;1;1;1;2;4;0;0;1;1;3;4;1;1;1;2;1;1;0;0;2;1;1;1;1;0;0;0;1;3;0;0;1;1;0;0;1;0;5;1;3;1;1;4;1;0;0;1;1;1;3;1;0;0;5;0;0;5;4;2;2;0;3;0;1;2;1;3;1;1;2;0;2;0;5;2;1;0;1;1;6;2;3;2;0;0;4;1;1;1;1;0;0;1;1;2;1;4;1;0;0;1;1;4;1;1;1;3;3;3;0;0;1;1;1;2;0;4;1;0;1;0;6;1;0;3;2;3;0;3;0;1;0;0;1;0;0;1;3;1;4;0;0;1;0;2;2;2;3;3;1;2;0;2;2;0;1;1;1;2;1;0;1;0;0;2;3;3;1;1;0;1;5;2;0;2;2;1;5;0;1;5;1;1;4;0;1;1;0;1;2;2;0;0;1;0;0;1;0;0;1;1;1;4;0;2;2;0;2;0;2;1;0;2;2;0;0;0;1;3;1;1;1;1;1;0;1;0;2;0;0;2;0;3;3;3;3;0;1;1;1;0;0;1;3;0;4;0;1;0;1;1;1;2;4;0;1;0;1;0;0;2;5;3;0;1;0;0;1;2;1;0;1;1;0;2;0;0;0;1;5;5;1;1;2;1;0;4;2;0;3;2;0;0;1;1;2;2;2;3;0;2;4;4;3;3;0;0;3;1;2;1;3;0;0;0;0;4;0;1;1;3;2;0;0;4;2;1;2;0;1;0;0;0;1;1;0;0;1;1;1;2;4;0;0;2;0;1;0;6;3;0;0;2;1;1;1;4;1;2;0;4;0;1;1;6;1;1;0;0;1;1;2;3;2;0;3;5;0;1;2;0;5;2;2;3;0;0;1;1;1;3;1;2;1;1;0;0;1;1;2;3;1;2;4;0;1;1;3;2;3;0;1;2;1;1;0;1;1;2;2;0;0;0;3;1;0;0;1;2;4;0;1;3;1;0;1;2;2;5;0;3;0;1;2;0;0;2;0;0;2;5;0;1;3;1;2;0;0;1;2;1;1;2;0;1;1;4;0;1;1;2;0;1;3;2;0;2;0;2;2;1;5;2;2;0;2;2;2;0;2;5;1;2;0;2;1;4;1;5;1;12;4;3;0;1;0;0;1;2;0;1;2;1;0;2;0;0;0;0;0;2;2;4;4;2;3;1;1;0;1;5;4;0;4;1;0;1;2;0;1;0;3;0;0;1;2;0;0;0;5;2;0;1;2;10;2;0;5;4;3;6;0;0;0;2;0;1;1;0;2;3;0;2;0;1;0;3;0;0;0;2;1;0;6;4;1;0;1;0;1;2;1;3;1;0;1;3;0;1;4;3;0;0;0;2;0;2;3;8;0;1;2;1;5;1;1;0;1;0;0;0;0;1;4;0;0;0;0;1;0;0;3;1;4;0;2;1;3;2;0;2;5;4;0;0;1;2;0;2;2;2;2;0;0;2;0;2;5;4;1;1;2;1;0;0;0;1;2;0;1;0;0;1;0;1;1;1;2;1;1;2;0;0;2;0;4;0;5;0;0;1;1;5;2;2;2;0;0;1;1;1;1;1;1;0;1;0;0;0;3;1;0;4;1;2;0;1;0;1;1;2;1;0;2;2;0;0;1;0;0;3;1;2;0;0;1;0;1;1;1;1;0;0;0;1;1;1;1;2;0;1;0;3;1;1;3;2;2;0;1;1;1;0;0;4;1;1;1;6;2;1;1;2;3;1;1;3;0;3;4;1;2;1;0;0;0;6;3;0;0;1;2;1;2;1;2;0;0;0;2;3;0;1;1;0;0;1;11;1;0;1;3;1;2;2;5;0;2;0;1;0;5;0;0;3;0;1;0;1;3;0;1;2;2;1;0;0;5;0;0;1;0;0;0;1;3;1;1;1;1;1;1;0;0;5;5;0;2;3;1;3;1;1;5;1;3;0;3;1;2;2;4;0;1;5;0;1;1;5;2;1;2;1;1;5;3;6;0;1;1;1;2;0;0;0;1;1;0;1;2;3;1;0;0;1;5;2;0;1;1;1;4;2;0;0;1;1;1;0;2;2;0;0;7;1;1;4;0;3;0;0;1;2;1;0;4;2;0;0;1;2;0;1;2;0;0;3;1;2;1;1;0;0;2;2;4;0;0;0;2;0;0;0;0;2;0;2;0;3;2;1;1;1;1;3;0;0;1;0;0;2;0;0;1;0;1;1;2;0;3;0;0;1;1;2;2;1;0;3;0;0;0;0;1;0;0;0;0;2;0;3;1;1;3;0;1;0;0;2;1;0;3;3;1;2;5;2;6;2;1;0;1;3;1;2;3;2;0;0;1;3;1;1;2;3;1;0;0;4;4;2;6;3;0;2;3;1;2;2;1;1;1;1;3;1;0;1;2;4;1;1;1;0;3;3;0;1;0;3;3;0;3;3;0;4;1;4;2;1;3;3;0;0;1;0;1;0;1;2;1;0;0;1;0;0;3;0;1;0;1;1;0;2;2;3;1;1;1;0;2;3;0;0;1;0;1;3;4;1;1;4;0;0;1;1;1;2;3;0;4;2;1;2;1;0;1;1;0;0;0;2;2;0;0;0;3;3;1;1;0;2;1;2;1;0;1;0;1;0;0;0;0;2;4;1;1;1;1;0;1;4;5;0;2;0;2;2;2;1;2;1;3;3;0;2;3;0;0;2;1;1;0;1;2;2;1;1;2;0;3;2;4;1;0;1;3;1;1;1;0;2;3;2;2;1;2;3;1;3;0;0;0;0;1;0;2;2;0;1;0;1;4;0;2;3;0;2;0;0;0;1;2;0;1;2;2;1;4;4;1;3;1;2;2;1;1;2;3;3;0;1;0;0;0;1;4;0;3;0;3;3;1;5;0;2;4;3;0;3;0;3;2;1;2;2;1;1;2;5;1;2;1;1;0;1;1;0;0;1;0;1;0;2;2;2;1;0;0;2;3;1;0;1;2;1;3;1;0;2;0;2;0;2;2;0;5;2;4;3;1;3;3;1;3;0;2;2;1;3;0;2;6;0;2;7;2;2;1;2;0;3;1;0;6;0;0;1;1;1;1;1;1;0;0;2;1;0;1;2;0;1;1;0;1;3;1;1;2;0;0;1;1;5;1;2;0;3;1;3;1;1;1;4;1;5;1;0;0;0;2;5;0;1;1;4;0;1;2;4;1;0;0;2;0;0;4;1;0;0;4;2;3;3;0;1;0;1;3;1;2;2;0;0;1;2;2;1;2;1;0;1;0;1;1;4;3;2;0;2;2;0;2;3;1;1;1;0;2;1;0;0;1;1;4;1;1;1;2;0;0;1;0;1;1;0;2;0;1;0;1;5;1;0;0;1;0;0;1;0;1;0;0;1;1;0;0;1;3;1;0;1;1;0;1;3;0;1;2;1;0;1;1;2;1;1;1;0;1;0;0;0;0;1;0;0;0;0;2;1;0;1;2;1;1;0;0;3;4;2;1;0;2;2;1;2;0;1;2;0;3;1;2;1;1;2;1;0;1;1;0;1;0;2;0;1;3;2;3;1;2;0;3;0;0;2;2;0;1;0;4;3;0;0;5;1;0;1;2;0;3;1;3;0;1;2;0;2;0;1;0;1;1;1;0;1;3;1;1;3;0;2;1;0;1;0;0;0;0;0;1;1;1;4;1;0;2;1;0;0;1;3;1;0;1;1;1;1;0;0;1;2;1;1;5;1;2;1;0;1;0;0;1;0;1;0;0;1;1;1;3;0;3;2;1;0;0;1;0;0;5;1;2;4;1;0;1;0;1;2;3;1;3;1;4;2;3;1;1;0;0;2;1;3;2;4;2;0;3;1;2;2;6;2;0;4;0;1;1;0;0;2;5;0;1;4;3;0;2;2;1;2;1;0;1;2;3;0;1;1;0;2;0;2;3;1;0;5;2;1;3;1;1;4;2;4;1;3;2;2;0;3;2;0;1;2;2;6;2;1;2;1;1;1;2;0;3;4;1;0;1;4;0;0;0;0;0;1;1;4;0;0;1;1;0;0;1;3;0;0;1;0;1;2;2;0;0;1;1;2;5;2;1;1;0;2;0;0;3;0;1;0;1;0;1;0;0;1;0;2;1;4;0;1;0;3;0;1;2;1;1;0;1;1;1;5;2;6;2;3;1;0;1;0;2;3;0;0;3;3;7;0;0;0;0;2;1;0;1;1;1;0;2;1;0;1;1;2;1;2;0;0;0;1;1;2;3;1;2;1;1;0;1;1;0;0;0;2;0;1;0;0;0;0;1;1;0;6;0;1;4;1;0;1;0;1;0;0;1;0;1;1;1;0;1;4;2;0;0;1;0;2;1;0;1;2;2;5;2;0;2;0;0;2;3;0;3;7;2;1;0;0;1;0;0;2;1;0;3;0;1;2;2;1;0;3;1;0;0;1;0;4;1;0;0;0;1;0;1;0;0;2;0;1;2;1;0;0;0;1;0;1;2;0;4;1;0;0;1;0;4;1;0;2;1;0;0;0;0;1;1;1;1;0;4;3;3;1;1;2;6;1;0;0;4;0;1;0;0;0;0;0;1;1;1;0;2;0;1;0;2;5;0;1;3;1;1;0;6;0;1;2;4;1;2;2;2;0;1;0;0;3;0;1;0;0;1;3;3;0;0;1;1;0;2;0;5;7;3;1;3;1;5;6;0;2;2;0;2;2;2;2;2;1;1;0;0;0;0;1;1;0;0;0;0;2;0;0;1;1;2;4;2;0;1;2;2;2;0;2;2;1;1;0;0;0;2;2;2;5;0;2;7;2;3;1;0;0;3;2;1;1;0;1;1;2;3;4;1;0;0;0;2;1;0;0;4;3;2;1;0;5;0;0;2;4;0;4;1;5;3;0;0;3;1;2;2;2;2;1;5;4;1;0;0;4;0;0;2;1;0;0;3;1;1;0;0;0;0;1;0;0;2;3;3;1;1;2;0;0;0;2;5;0;1;0;1;1;0;0;0;1;3;2;1;1;2;5;0;1;2;2;0;6;1;2;5;7;2;8;1;0;1;4;0;2;0;0;4;2;0;0;3;0;1;0;1;0;1;1;4;0;2;0;6;3;2;0;3;2;0;1;2;0;4;2;0;0;0;0;1;1;0;2;2;0;1;1;0;3;1;0;0;1;2;1;1;0;2;0;3;1;0;1;0;1;1;0;3;2;1;1;1;0;2;1;1;0;1;3;1;0;0;2;1;2;1;2;0;0;0;0;0;3;2;1;0;2;2;1;0;1;0;0;0;0;1;1;2;1;1;3;0;0;2;4;3;4;1;1;5;0;4;7;3;0;0;0;2;1;0;1;1;2;3;1;1;0;3;0;0;1;2;2;4;0;3;1;2;3;4;0;0;2;3;0;2;4;2;1;1;2;3;0;0;3;1;8;0;1;0;0;0;0;0;1;1;1;1;0;0;1;1;1;0;4;0;0;0;1;1;0;3;3;0;1;1;1;0;1;0;2;3;1;0;0;1;1;0;3;0;1;1;1;2;1;0;0;0;3;0;2;1;2;1;0;1;0;0;1;2;1;0;2;1;0;0;0;1;3;0;1;2;1;1;0;0;5;2;4;1;5;1;0;1;0;0;0;3;2;2;1;4;0;1;3;7;0;1;1;1;0;1;1;0;1;0;0;0;2;1;1;1;3;3;2;0;0;1;0;1;0;0;0;1;2;2;1;4;0;1;5;2;0;3;1;2;0;0;0;0;0;0;1;3;1;2;0;2;0;2;3;0;0;2;1;1;0;6;0;1;1;2;4;0;2;2;1;2;1;1;1;1;1;2;0;0;0;0;1;1;0;2;1;2;2;1;0;2;1;0;0;3;0;2;1;8;0;0;2;0;0;1;1;1;1;3;1;0;1;0;0;1;7;2;0;0;1;1;0;1;1;0;0;1;1;2;6;0;0;1;1;1;1;0;1;1;0;0;0;1;1;1;0;0;4;2;0;2;2;1;0;0;0;4;1;1;0;2;0;1;0;0;1;0;1;1;0;1;0;0;1;0;3;1;0;0;3;0;0;1;2;1;0;0;0;4;2;1;2;1;2;2;0;2;1;0;2;0;2;0;2;1;1;0;0;1;0;3;2;0;1;1;1;1;0;1;1;3;1;0;3;1;0;4;2;4;0;0;0;4;2;4;0;0;5;0;0;0;2;2;1;1;1;0;1;4;0;2;1;1;1;0;0;0;1;0;0;1;1;0;2;0;2;3;1;7;0;1;0;2;0;2;0;0;1;0;1;0;0;1;1;1;0;1;1;4;1;1;5;4;3;0;3;2;1;1;1;0;0;1;3;1;1;0;2;0;1;2;1;0;3;5;1;4;1;0;4;0;1;0;4;1;0;0;2;0;1;2;2;3;3;0;2;3;4;6;1;1;0;1;0;0;1;0;1;0;0;2;0;0;0;0;2;0;1;0;1;0;1;1;2;1;3;2;0;2;1;3;1;1;0;2;0;0;4;0;0;0;5;0;2;1;5;3;1;1;0;1;1;4;0;2;0;2;2;1;0;2;2;0;1;1;1;1;1;3;1;1;1;1;2;5;3;1;3;1;2;0;1;2;0;1;1;0;0;0;2;0;2;0;1;0;3;0;0;0;0;7;5;2;0;2;1;0;0;5;0;2;1;1;2;4;2;1;3;0;0;1;1;3;1;0;1;2;0;5;1;1;0;6;1;2;0;1;2;1;0;2;2;4;0;8;6;1;1;5;1;0;4;4;0;0;0;0;0;1;0;2;1;4;0;8;4;1;2;2;4;2;0;1;0;0;3;0;2;0;1;0;2;1;3;1;2;5;1;0;1;1;3;7;0;1;2;3;3;1;2;3;1;4;0;3;1;0;2;1;1;0;6;1;0;0;1;2;2;1;4;0;2;1;5;1;2;2;1;1;2;0;2;0;2;3;0;2;1;0;2;2;1;2;0;1;1;3;4;2;3;0;0;0;1;0;1;1;3;1;0;1;1;0;2;1;2;1;0;5;2;0;0;2;2;4;1;4;0;2;0;0;0;3;3;2;4;2;0;0;1;0;1;4;0;2;1;5;0;7;4;3;1;0;0;0;0;0;0;1;2;0;3;1;0;0;3;0;5;3;1;2;2;0;2;5;0;1;4;1;0;1;2;2;1;1;1;0;1;0;0;0;1;2;3;2;0;0;1;0;1;0;5;0;4;5;0;3;3;2;1;2;1;0;2;2;3;0;1;3;1;0;0;0;2;1;1;0;2;1;1;0;1;0;3;4;1;1;2;1;0;0;4;0;0;1;3;1;2;3;0;2;3;0;2;0;2;2;0;0;1;0;0;1;3;1;0;0;0;2;2;1;4;0;5;0;0;7;1;1;7;0;2;1;3;0;0;0;0;0;0;0;0;0;0;0;2;1;0;0;0;0;0;0;0;1;0;0;0;0;0;0;0;0;0;0;2;0;0;0;0;1;0;0;0;0;0;0;0;0;0;0;2;0;0;0;0;0;0;0;0;0;0;0;0;0;0;0;0;0;0;0;0;0;0;2;0;0;0;0;0;0;0;0;0;0;0;0;0;0;0;1;0;0;0;0;0;0;0;0;0;0;0;1;0;0;2;53;1;0;1;0;0;0;0;1;0;0;0;0;0;0;0;0;0;0;0;0;0;0;0;0;0;0;0;1;0;0;1;0;0;0;0;0;0;4;1;4;3;1;3;0;2;2;2;1;0;1;3;0;1;2;1;0;0;2;3;1;3;5;2;1;0;2;2;1;3;2;2;1;0;0;1;1;2;1;7;2;2;3;1;2;0;8;1;1;1;1;3;2;0;2;0;0;1;4;3;0;1;1;1;7;1;0;1;3;0;0;3;3;1;3;2;0;2;1;4;1;0;2;2;1;3;3;6;0;4;6;4;4;1;2;2;1;0;0;0;1;3;0;2;0;1;2;1;1;1;0;0;0;2;1;1;4;1;0;3;1;1;1;2;0;4;5;2;2;1;0;2;2;3;1;2;2;0;1;7;0;1;0;1;3;2;1;2;2;1;0;0;0;1;2;1;0;2;0;1;7;0;1;0;1;2;0;1;0;1;2;2;2;0;1;6;5;5;2;0;0;0;6;3;1;1;7;1;1;1;2;2;10;0;0;0;0;0
strain104;Lactococcus lactis subsp. lactis;0;0;0;0;0;0;0;0;0;0;0;0;0;0;0;0;0;0;0;0;0;0;0;0;0;0;0;0;0;2;5;0;3;1;3;7;0;2;4;0;3;0;0;0;0;4;5;1;0;0;0;0;0;0;0;2;0;0;0;0;0;0;2;0;0;0;0;0;0;0;0;2;2;0;2;2;3;4;5;2;7;0;0;1;2;1;3;2;0;0;0;0;4;3;1;1;1;0;4;0;1;3;5;7;0;1;1;1;0;0;2;0;1;1;2;1;0;0;1;0;4;2;3;0;2;3;0;0;0;2;0;2;2;0;7;2;2;0;0;1;1;0;0;0;3;0;0;2;1;1;1;2;1;5;1;2;2;1;0;0;1;2;1;1;3;2;1;1;0;1;1;1;1;1;2;0;1;0;1;0;1;2;1;0;1;2;0;3;0;2;1;0;1;2;0;2;1;2;1;3;1;0;2;3;1;6;0;0;0;0;0;0;1;0;2;1;4;0;0;1;1;0;3;0;2;1;2;3;6;3;0;0;0;0;0;2;2;0;3;0;0;1;2;3;1;3;4;2;0;0;4;0;0;1;0;3;1;4;0;2;1;1;2;1;2;1;1;1;0;1;1;0;1;2;0;1;0;4;1;3;2;0;1;0;0;2;3;2;3;2;3;5;0;1;2;2;1;5;1;0;0;0;0;0;0;0;0;0;0;0;1;0;0;0;0;0;2;0;0;0;0;2;0;2;1;0;0;0;0;1;0;1;2;4;0;1;4;1;0;3;4;0;0;1;1;0;2;0;0;0;0;0;0;0;0;0;6;0;0;2;5;4;0;2;2;0;0;0;0;1;4;1;0;1;1;0;2;2;1;1;0;1;1;3;3;0;2;3;0;0;4;2;1;1;4;1;2;0;1;1;0;0;0;0;0;1;0;1;2;1;2;2;0;0;1;1;0;1;1;0;2;3;1;3;0;2;1;0;2;0;1;5;1;1;1;0;1;1;2;1;2;2;0;0;0;0;1;2;0;0;6;1;1;0;1;5;0;0;2;5;2;2;2;0;0;0;0;0;3;2;3;1;1;3;0;3;3;2;2;4;0;1;4;4;4;0;0;0;0;0;0;1;1;1;2;1;3;3;0;2;1;0;1;1;0;4;1;1;0;0;0;0;3;1;0;1;4;5;2;0;0;2;3;0;3;1;3;1;0;5;1;1;2;1;2;1;5;3;2;0;0;4;2;4;1;0;1;2;0;0;1;0;1;0;3;1;0;2;2;2;0;2;1;4;1;0;1;2;2;2;1;4;0;1;1;0;0;2;0;5;1;0;0;0;0;1;2;0;0;0;4;5;1;0;4;4;1;3;2;0;4;1;3;1;2;1;0;1;3;1;2;0;2;2;5;2;0;3;0;0;0;2;0;3;6;1;3;1;0;2;1;0;0;2;3;2;1;1;4;1;1;0;3;0;1;5;2;1;1;1;2;2;0;3;0;0;1;4;3;3;1;0;1;1;0;2;0;1;0;0;0;0;2;0;0;0;2;0;0;1;0;2;1;1;1;0;1;1;1;0;6;2;1;0;1;1;0;0;1;1;2;0;0;0;0;0;0;4;0;0;2;2;2;0;1;0;0;1;2;2;3;3;3;0;0;6;1;0;0;0;0;0;1;1;2;1;1;0;1;0;2;0;0;0;3;2;0;1;0;4;0;1;0;0;1;0;0;1;0;0;0;0;0;1;0;2;0;0;0;0;0;0;1;1;0;2;2;0;2;2;0;1;0;1;1;0;0;0;0;1;0;1;2;0;0;1;0;3;0;0;2;0;0;0;3;0;1;2;3;2;1;0;0;3;5;2;0;1;2;2;0;1;0;2;0;1;5;1;1;1;0;0;0;4;0;2;0;0;0;1;0;0;0;0;1;0;1;1;0;1;1;0;4;1;0;0;0;0;2;1;0;2;1;0;0;2;1;1;2;3;4;0;0;2;0;1;1;1;0;3;2;2;2;1;0;0;0;7;0;0;1;1;1;1;0;4;1;1;2;1;0;0;1;0;0;1;0;2;1;2;1;5;1;1;1;4;1;0;1;1;1;2;0;2;2;1;6;1;0;1;5;0;2;3;1;0;1;0;1;1;3;2;1;1;1;3;0;3;1;1;0;0;1;3;2;0;0;1;1;3;1;1;3;0;0;1;1;2;0;3;2;0;0;1;0;1;0;0;0;1;1;0;3;1;0;0;1;0;3;0;1;0;0;2;0;1;0;1;0;0;2;1;0;1;0;0;0;1;1;0;0;2;1;0;2;2;0;0;1;0;2;0;0;1;0;0;1;0;0;1;0;1;1;2;2;2;5;0;4;2;1;1;3;2;1;0;0;0;2;2;0;1;0;0;0;0;1;1;1;0;1;2;0;0;4;1;0;1;2;0;1;1;1;5;11;1;0;1;2;7;0;3;1;2;0;0;0;0;0;3;0;0;1;1;1;1;2;0;3;1;2;0;2;1;0;2;3;1;2;2;2;1;0;0;4;3;0;3;1;2;1;0;1;1;1;2;1;2;1;1;1;0;3;2;1;0;0;1;1;1;0;1;3;2;3;3;0;1;2;0;1;1;0;1;0;0;0;4;7;3;2;0;0;1;0;1;0;0;2;1;0;3;0;2;0;0;4;3;4;0;1;0;1;0;1;1;1;0;0;1;4;3;3;1;1;1;2;2;1;2;0;4;0;1;2;3;0;3;1;0;2;2;2;2;1;0;1;2;2;3;5;1;2;0;2;2;1;1;1;2;2;1;1;3;1;0;2;2;3;1;1;0;4;0;4;1;1;0;2;0;1;0;0;0;1;2;1;0;2;2;1;0;1;0;1;0;1;2;2;1;1;2;4;0;1;0;0;0;3;4;3;2;1;3;0;0;2;2;1;2;2;2;4;1;1;2;2;2;0;1;1;0;1;1;0;1;1;1;1;1;2;1;2;0;1;1;1;0;0;0;0;0;1;0;0;1;1;1;0;0;1;0;1;1;0;2;4;1;1;1;0;3;0;1;0;0;1;0;1;0;2;0;0;1;1;0;0;2;0;0;1;0;0;2;2;5;1;1;1;1;1;0;3;3;3;0;0;0;0;1;1;2;6;2;1;2;3;0;1;3;3;0;0;0;1;0;0;1;0;1;1;0;3;8;1;0;2;0;0;1;3;0;3;2;0;1;3;1;0;0;1;4;1;0;0;0;0;0;0;5;1;0;0;0;1;0;1;0;0;0;1;1;3;2;1;0;1;2;5;1;5;0;1;1;2;0;0;2;1;0;1;0;1;0;0;0;2;1;0;1;0;0;0;0;3;2;1;1;4;1;0;0;0;1;0;2;1;0;0;1;2;0;1;1;0;0;1;2;2;3;0;1;4;1;0;1;0;0;0;0;1;1;1;2;1;2;2;1;0;1;0;0;0;3;1;1;0;3;2;3;0;1;0;1;0;1;1;2;1;2;1;0;1;4;1;0;1;1;1;0;0;7;2;1;0;0;0;2;1;1;1;1;2;1;1;3;3;3;4;1;0;1;0;1;0;1;2;0;2;0;0;2;1;0;2;1;2;0;1;1;1;0;0;0;2;0;1;5;2;1;2;1;1;0;2;1;1;0;2;0;1;2;1;0;1;4;0;0;3;2;2;3;4;0;3;1;4;0;0;7;1;1;1;1;2;2;1;2;3;3;1;2;2;1;1;1;0;1;3;2;4;2;0;1;0;2;2;0;2;1;2;2;0;11;2;1;0;1;3;1;1;1;0;0;0;0;0;2;1;1;2;3;0;2;1;3;2;0;2;0;3;1;2;2;2;3;2;0;3;5;0;0;1;0;0;7;3;6;3;1;1;2;2;0;0;0;0;0;1;1;2;2;0;1;0;0;0;1;4;2;1;0;1;0;0;1;0;0;4;2;2;0;1;1;5;1;1;1;0;2;4;1;2;1;0;1;1;0;1;1;0;0;2;2;0;1;1;2;0;0;0;1;4;5;2;1;1;2;2;0;2;3;1;2;3;1;0;1;0;1;1;1;3;0;1;1;1;3;2;1;1;0;3;1;1;0;1;4;0;2;1;0;2;1;3;0;2;1;1;1;0;4;0;1;0;2;2;2;1;1;1;0;3;0;1;1;1;7;1;3;1;0;1;1;1;1;2;1;0;5;0;0;1;4;2;3;0;0;0;0;5;2;0;2;0;0;1;4;0;2;1;2;3;7;0;1;1;1;0;0;1;2;2;0;0;0;0;0;1;0;2;3;1;1;0;1;0;0;0;1;0;1;3;3;2;4;0;1;0;4;1;0;1;1;0;6;0;2;1;1;0;0;1;0;1;0;0;0;1;0;0;1;4;0;2;0;2;1;2;3;1;2;4;0;0;0;5;0;0;0;1;3;1;6;3;0;1;1;2;0;1;1;8;4;3;1;2;1;0;1;4;0;0;5;3;0;0;0;2;3;1;3;1;0;2;1;2;6;0;6;1;6;0;5;0;1;1;2;0;1;2;2;2;3;1;0;0;0;0;6;4;2;4;0;1;2;1;2;0;0;0;2;0;1;0;1;1;2;0;0;2;1;2;2;1;0;0;2;0;1;1;0;6;0;2;0;0;1;0;1;0;2;2;1;0;0;0;0;1;2;0;1;2;0;2;2;0;1;3;1;1;0;1;1;0;0;0;1;1;3;3;2;2;1;2;1;2;1;0;0;1;1;2;3;1;1;2;0;2;0;1;1;3;5;0;0;0;2;3;2;0;2;2;0;5;7;0;0;3;2;0;3;0;2;4;3;0;0;4;2;3;1;0;0;5;5;1;0;2;1;3;1;0;2;0;1;1;2;1;1;2;0;0;0;0;4;2;1;2;2;0;0;1;1;3;0;0;0;0;1;1;1;0;1;1;4;1;1;2;1;0;4;2;1;1;1;0;2;0;0;0;0;2;0;2;1;1;1;0;0;0;3;1;0;0;1;0;0;0;0;0;1;4;7;0;4;1;1;4;0;1;0;2;0;0;1;3;1;1;3;0;1;0;3;1;2;2;2;4;0;0;0;3;7;4;1;0;0;2;4;1;6;0;2;3;1;0;0;0;1;0;3;0;0;3;4;2;0;1;1;2;1;1;1;0;1;1;1;0;1;1;1;2;0;0;4;0;1;1;3;0;1;0;0;3;4;0;0;1;1;1;0;2;0;2;5;2;3;6;1;2;2;1;0;1;2;0;1;0;3;0;4;0;1;1;1;1;0;0;2;0;7;0;3;0;1;0;1;2;2;0;3;0;2;0;3;1;0;1;2;0;0;2;0;3;5;0;2;1;5;1;2;1;1;0;2;0;2;0;0;2;2;2;1;2;3;0;0;2;1;1;0;0;1;1;3;0;4;4;3;2;1;0;1;0;3;2;2;1;0;1;0;1;3;1;1;5;4;2;2;1;4;0;1;1;2;1;3;0;1;0;0;1;0;0;0;2;1;1;0;1;0;0;1;1;0;2;2;3;1;0;1;6;3;6;1;1;1;1;2;0;0;2;4;2;1;0;1;0;1;1;1;1;8;4;5;1;1;0;0;0;1;2;1;1;1;0;1;1;2;2;1;0;2;2;2;1;0;2;0;1;0;2;0;1;0;1;0;0;0;3;0;1;1;2;1;0;4;1;0;1;0;2;1;7;0;2;0;1;1;1;0;0;1;0;1;0;0;2;2;0;4;2;1;0;1;0;0;0;2;0;5;2;0;0;1;0;1;2;2;1;0;1;2;2;5;0;0;0;0;1;2;1;4;3;2;2;3;3;1;0;2;2;1;1;0;3;0;1;2;3;0;4;1;1;0;4;2;2;1;1;0;0;3;0;2;2;0;1;2;0;2;0;0;1;2;1;1;1;0;0;1;0;0;3;1;1;2;0;1;0;2;0;4;0;1;0;3;0;2;0;0;1;0;0;0;3;0;1;1;0;0;2;2;5;1;0;0;0;2;3;0;5;0;0;3;0;0;0;0;3;1;1;0;1;0;0;0;2;0;2;0;1;1;2;3;1;0;1;0;1;1;2;0;0;0;0;2;2;1;2;0;2;2;1;2;0;1;1;2;1;1;0;1;1;0;0;3;0;2;1;0;0;1;0;2;1;1;2;3;1;0;2;0;1;1;1;0;0;2;0;1;1;3;0;4;2;0;1;3;1;1;0;1;0;0;0;1;0;0;0;0;1;3;0;1;3;0;3;2;2;1;1;3;4;2;0;0;2;2;0;1;0;1;3;1;0;1;1;1;1;0;5;0;1;2;1;2;0;1;0;0;1;3;2;1;4;4;1;4;1;4;1;3;1;0;1;4;1;0;2;1;0;1;1;5;1;0;0;0;0;0;1;2;0;1;0;0;0;1;1;1;0;1;0;2;0;3;2;0;1;4;3;0;3;3;1;3;1;0;5;1;1;9;0;0;0;3;1;2;7;0;2;1;5;1;1;1;0;4;1;0;1;3;4;1;0;1;4;6;1;2;0;1;1;1;4;3;2;1;0;2;3;1;0;5;2;2;3;1;0;2;2;0;1;4;2;0;2;0;0;0;0;0;3;1;3;2;1;2;2;0;1;1;2;1;0;0;1;1;5;2;0;0;5;0;6;3;1;0;1;1;3;3;0;4;2;1;1;1;1;0;3;1;2;1;1;2;1;3;0;0;1;2;1;2;1;3;2;0;1;4;2;0;1;3;1;2;0;1;1;1;4;1;1;1;0;1;2;2;1;0;1;0;0;0;3;1;1;2;2;1;1;0;0;0;3;1;0;0;7;1;1;0;2;0;1;0;0;1;1;1;1;2;3;0;0;0;0;0;1;1;2;0;2;0;0;0;0;0;0;0;0;0;0;0;0;3;2;1;2;2;2;2;3;1;1;3;1;0;1;0;6;1;0;1;0;2;0;2;2;1;1;2;4;4;5;0;0;1;1;0;0;5;1;2;0;0;1;0;5;4;5;1;1;0;2;5;0;1;1;0;2;0;0;1;2;1;0;3;1;0;0;1;1;4;2;2;1;3;6;1;0;0;2;1;0;0;2;0;2;2;3;0;0;0;1;1;2;0;3;0;0;1;5;2;0;2;0;4;1;2;1;2;1;0;1;2;0;3;0;0;10;0;0;1;0;0;0;0;0;0;0;2;3;1;1;0;2;2;2;2;1;1;2;2;1;1;1;1;1;1;0;0;1;1;2;3;2;3;1;0;0;1;1;1;4;0;0;0;1;0;1;0;2;3;2;2;0;2;0;0;0;1;0;0;1;0;1;1;3;4;2;0;3;0;1;0;0;0;3;0;0;1;4;1;2;2;1;1;1;1;1;0;0;3;1;5;0;2;3;1;2;6;2;1;1;2;0;0;1;2;1;2;3;0;4;1;0;1;0;1;2;2;0;2;2;2;0;1;1;1;1;2;0;0;2;2;1;0;0;1;0;4;1;0;3;0;0;1;7;1;2;1;2;1;2;9;2;0;3;1;0;2;1;1;0;0;0;0;5;3;5;0;3;0;3;0;2;2;1;0;3;1;8;2;1;6;4;2;1;0;0;0;0;2;3;2;0;3;3;1;1;0;0;1;1;2;1;2;1;1;3;2;0;5;0;0;0;5;1;0;3;2;3;1;0;1;1;3;1;3;1;3;2;1;0;4;3;2;0;0;2;0;1;3;2;0;2;0;1;2;0;2;3;4;2;0;2;1;1;1;2;1;1;0;0;1;0;4;0;0;0;2;4;4;1;0;1;0;1;0;2;0;2;0;0;1;0;1;0;5;1;3;2;1;1;0;2;6;2;1;2;0;2;4;0;3;0;0;0;0;0;0;5;0;4;1;3;0;1;2;0;3;2;1;0;0;0;0;6;1;1;0;0;1;0;0;2;4;0;0;1;0;0;0;0;2;0;0;0;2;0;0;0;0;2;2;1;0;0;0;0;0;1;2;4;1;0;0;2;2;0;0;0;0;3;4;4;2;0;0;2;1;2;3;1;1;1;0;1;1;0;2;1;0;4;1;4;1;0;0;4;1;0;7;1;1;8;2;0;3;3;0;1;0;4;1;1;0;0;1;2;0;0;3;1;2;0;2;0;0;0;1;2;0;2;0;0;3;0;0;0;0;2;1;1;0;2;1;4;1;3;1;2;0;0;2;0;7;2;2;1;2;0;1;0;0;1;1;1;0;1;0;1;4;4;1;2;0;3;1;3;2;1;4;1;2;6;1;3;3;0;0;0;0;2;5;0;1;1;1;3;1;7;2;0;1;1;1;3;7;0;0;0;5;1;0;0;0;0;1;1;3;0;0;0;0;0;1;1;1;0;0;0;0;2;2;1;0;2;0;1;1;0;1;1;0;1;0;1;0;3;2;0;1;0;1;0;0;2;0;2;0;1;1;2;0;1;1;0;1;0;4;0;0;3;5;1;4;2;4;1;2;1;1;0;3;0;1;4;0;0;0;1;2;0;0;1;0;1;0;0;1;0;2;1;1;2;1;1;0;2;2;1;1;3;0;2;0;0;1;1;1;0;1;4;3;1;1;3;1;1;1;2;1;1;2;2;6;1;3;0;1;1;0;1;1;2;3;2;1;1;0;2;2;1;1;0;2;1;1;4;1;0;1;4;1;0;0;1;1;0;1;1;0;1;0;1;0;1;2;1;1;1;0;2;1;0;0;1;2;2;2;0;1;3;2;0;0;0;0;4;4;1;0;2;2;0;1;0;0;1;2;1;1;0;1;0;1;1;0;2;3;0;1;2;0;1;1;0;0;1;0;2;0;2;1;0;0;0;3;0;1;6;3;1;0;0;1;1;1;2;0;1;2;1;2;3;0;3;0;3;3;0;2;2;0;3;0;1;1;2;2;1;2;3;0;0;2;1;0;1;1;0;1;1;2;3;2;0;0;1;1;3;0;1;2;1;2;0;0;1;0;0;5;1;0;7;1;3;0;0;3;1;0;1;0;0;0;0;1;2;2;0;0;1;0;2;1;4;1;2;2;2;2;0;4;0;0;3;5;1;1;1;0;0;1;0;1;0;3;0;1;1;0;1;1;1;0;2;1;0;3;1;4;2;1;2;3;0;3;0;2;1;4;1;1;2;1;3;2;3;0;1;1;2;3;0;3;1;0;0;0;0;0;0;1;0;2;0;3;2;2;0;4;3;1;4;1;1;3;0;1;3;0;0;2;0;2;0;2;1;0;0;2;3;4;4;0;1;1;2;0;0;0;4;1;3;1;1;1;1;5;4;2;0;1;2;0;0;1;3;0;0;0;3;1;1;1;0;1;1;2;1;1;1;1;5;2;1;2;1;3;0;0;1;3;0;0;0;0;2;5;1;0;1;2;0;1;1;0;4;0;3;4;1;4;1;5;0;0;5;0;2;1;0;2;1;3;0;1;2;0;0;1;0;1;0;2;1;0;0;0;1;1;0;1;0;0;1;4;0;0;1;0;0;0;1;4;0;3;3;4;0;0;1;2;1;2;1;1;0;0;2;0;0;0;1;2;0;1;1;1;0;2;1;1;0;3;0;0;1;1;1;0;4;0;2;2;2;1;1;2;0;1;0;1;1;0;1;2;1;4;0;0;2;0;0;4;1;0;1;3;1;0;0;2;0;0;1;0;0;3;2;0;3;2;0;2;0;2;2;2;4;1;1;1;0;0;0;1;2;2;2;0;5;3;0;0;0;0;2;0;2;1;0;0;0;1;0;3;0;5;0;1;1;1;2;0;2;1;2;1;1;2;0;0;0;2;3;0;2;1;1;4;0;5;0;1;2;1;1;0;1;1;2;3;4;2;1;0;1;2;1;3;0;1;2;0;5;1;1;2;2;3;1;3;1;1;0;2;2;0;4;0;0;3;3;2;0;4;5;2;0;7;3;2;1;3;1;0;0;0;1;2;1;2;0;0;1;0;1;0;0;0;0;0;4;2;2;1;2;0;0;0;1;4;1;1;2;1;1;1;1;2;1;7;0;1;2;2;4;2;1;2;0;5;4;1;1;0;0;0;0;2;1;0;0;1;4;0;0;1;2;1;0;0;0;1;0;0;0;1;3;4;0;1;0;5;0;1;0;2;1;2;0;0;0;6;4;0;0;0;4;1;0;0;1;0;0;1;6;2;2;0;1;3;2;1;2;0;3;0;1;0;2;1;0;3;4;1;4;0;2;1;0;0;0;1;0;0;0;4;2;1;2;1;1;0;1;0;0;3;1;1;2;0;0;0;1;1;3;0;1;1;0;1;0;1;1;0;1;1;2;1;0;1;2;1;3;2;1;2;0;0;1;0;3;1;2;1;0;0;0;1;7;1;0;2;1;1;0;0;2;1;1;1;1;0;2;0;0;2;1;0;0;2;1;2;4;0;2;1;3;0;1;0;1;1;5;0;1;0;1;0;0;2;1;3;5;1;0;2;1;3;0;0;1;3;2;2;0;2;3;5;2;1;2;1;1;1;1;0;1;0;1;0;0;1;2;0;0;3;0;0;0;0;0;0;1;1;0;1;1;0;0;3;2;1;0;0;1;1;1;1;1;0;3;0;0;3;1;0;0;0;1;2;0;0;0;1;0;1;1;1;0;0;4;2;2;0;1;2;0;1;0;1;3;3;0;0;0;0;2;2;0;1;4;1;3;4;2;2;2;2;3;0;0;3;5;4;3;5;1;0;1;1;1;1;3;3;1;5;1;2;0;5;1;2;3;0;4;2;3;0;4;2;0;0;0;1;1;2;3;1;0;0;1;2;2;1;0;4;0;1;0;1;0;0;1;3;2;1;2;6;2;2;2;6;3;3;0;0;2;1;0;2;3;0;1;2;0;2;1;2;0;0;1;0;2;0;1;0;3;1;0;1;1;1;2;0;6;0;0;4;1;0;6;2;0;4;0;0;3;0;3;0;1;1;1;1;1;1;1;4;0;4;0;5;2;2;0;1;1;0;2;3;0;4;3;0;0;1;1;0;0;0;0;0;0;0;2;2;2;1;0;3;0;0;0;0;0;0;1;1;1;7;0;0;1;1;1;0;0;0;2;3;2;2;0;0;0;1;1;2;1;0;0;0;2;1;2;1;0;1;0;3;0;1;0;1;0;2;0;4;3;1;3;3;0;2;1;2;0;1;0;2;0;3;2;0;0;1;1;0;0;1;1;1;1;1;1;0;0;0;0;2;2;1;1;1;1;1;2;1;1;0;0;1;2;0;1;1;1;2;0;1;0;4;0;1;0;0;0;2;3;1;0;0;0;0;0;0;0;0;1;0;1;0;1;0;1;1;0;1;2;0;2;2;1;2;1;0;2;1;0;1;0;1;0;0;1;2;1;0;2;1;0;0;2;0;1;2;0;1;0;2;2;0;1;2;1;0;2;0;1;4;1;1;0;2;1;0;0;0;0;3;2;2;2;5;1;0;0;1;1;3;1;0;1;3;2;0;2;3;1;3;5;4;5;1;6;0;1;0;1;0;0;1;0;1;1;1;0;0;0;1;0;0;0;1;0;1;1;1;0;1;0;1;0;1;1;0;1;1;0;0;0;0;0;1;2;1;0;1;2;1;1;1;1;0;1;2;0;2;1;1;4;0;0;1;2;2;1;3;1;3;0;1;2;3;2;3;0;0;0;0;0;0;0;0;2;0;1;1;0;1;0;0;0;1;1;0;5;0;0;2;0;1;0;0;1;0;0;1;1;1;1;0;1;0;2;0;1;0;0;1;0;0;1;0;1;4;0;1;0;1;1;0;0;0;1;0;0;0;1;2;0;3;0;1;1;0;1;1;1;1;0;1;2;0;0;1;1;1;1;0;0;2;1;0;0;0;1;0;1;2;0;0;0;3;3;3;1;0;1;0;0;0;0;0;0;1;0;0;1;2;0;1;0;0;0;0;2;1;0;0;0;0;1;0;0;0;0;1;0;1;0;1;0;1;0;0;0;0;0;0;0;1;0;0;0;0;0;0;1;1;0;0;1;1;1;0;0;2;0;0;1;3;0;0;1;2;0;1;2;1;1;1;2;0;1;0;1;3;5;1;0;1;1;1;0;3;1;1;2;1;0;2;0;1;0;1;0;1;0;1;1;2;0;1;3;2;0;1;0;0;0;0;1;0;0;0;1;1;0;1;1;1;0;0;0;2;2;2;13;1;1;1;2;3;0;2;3;1;1;0;0;0;0;2;0;3;5;1;0;0;3;0;1;0;1;3;2;0;0;0;0;2;0;2;1;0;0;1;2;1;0;0;1;2;2;1;2;2;1;3;9;2;0;2;0;1;1;0;0;1;0;2;0;0;0;1;3;1;1;1;0;2;0;1;0;1;0;1;1;1;0;4;4;4;3;0;2;1;1;0;0;1;1;0;0;1;1;0;1;1;2;1;3;1;1;0;1;0;0;3;0;0;0;1;3;0;2;2;3;1;0;4;1;0;0;6;0;0;2;0;3;2;1;1;0;1;1;1;6;1;0;1;1;1;0;1;3;1;3;2;0;0;3;0;0;0;0;1;0;1;0;0;1;0;0;1;0;0;1;0;0;3;2;0;0;1;2;1;0;1;0;0;1;1;2;0;0;1;0;0;0;0;0;2;0;0;1;1;3;1;3;4;2;1;0;2;0;1;0;1;1;2;1;0;4;0;0;3;0;2;0;1;1;1;0;0;3;0;0;0;2;1;0;2;1;1;1;1;0;1;1;0;0;1;0;1;4;0;0;0;0;3;0;0;0;0;1;1;0;0;1;3;0;0;3;3;6;0;1;1;1;1;1;3;0;0;1;1;1;1;1;2;2;1;1;1;0;1;0;1;1;0;2;0;0;0;1;0;0;2;0;1;0;1;0;1;0;1;2;2;1;0;2;1;10;1;1;1;7;1;1;0;1;1;2;1;0;1;0;1;0;1;1;1;0;1;0;3;4;3;1;1;0;2;1;1;2;0;0;0;0;0;1;1;2;0;0;2;1;3;3;0;0;1;1;2;0;3;0;1;3;1;1;1;1;0;0;1;1;1;0;4;0;0;0;1;2;0;0;1;1;1;1;1;0;3;1;1;2;2;2;1;2;3;1;3;0;1;2;1;0;2;1;0;0;0;1;0;1;0;0;0;0;0;1;0;1;0;3;0;2;1;0;1;0;0;0;0;2;0;2;0;1;1;0;1;1;3;1;1;0;0;2;0;2;0;1;1;0;0;0;1;0;1;2;0;1;0;0;2;1;0;1;0;3;1;1;0;3;2;0;0;0;1;0;0;0;2;0;1;0;0;0;1;0;1;3;1;0;0;2;2;1;1;1;2;2;2;0;1;1;0;1;0;1;0;2;1;1;0;0;2;1;0;0;1;1;0;0;0;1;1;1;3;3;3;2;0;4;0;0;1;2;0;1;1;3;3;1;0;0;0;0;1;1;6;2;1;0;1;4;1;0;0;0;0;1;0;1;2;2;0;3;4;1;0;0;0;0;0;0;1;0;0;1;0;1;1;0;0;2;0;0;1;1;0;0;0;2;0;0;1;0;0;1;0;1;1;1;1;0;1;0;0;1;1;0;0;0;0;0;1;1;4;1;0;1;2;1;1;0;0;0;0;0;0;0;0;1;2;3;4;1;2;1;2;1;0;0;1;0;1;0;2;0;1;0;0;1;2;0;0;0;4;0;1;0;0;1;0;0;1;0;1;1;0;1;0;0;1;1;0;1;0;1;0;0;0;0;0;1;0;0;0;1;0;0;1;0;0;0;0;1;2;1;0;0;0;1;0;0;0;0;0;0;0;0;0;1;0;0;1;0;1;1;0;0;0;0;0;1;0;0;3;1;0;1;1;0;0;1;1;3;0;2;0;1;0;2;0;0;0;0;0;1;1;1;0;0;0;1;0;1;0;1;0;0;0;1;1;0;0;0;1;1;0;0;1;1;0;1;0;0;1;2;1;1;1;1;0;0;1;0;0;1;3;0;0;3;0;0;1;1;0;5;2;1;0;0;0;0;1;1;0;0;1;0;1;0;1;0;1;0;0;0;1;1;1;1;1;1;2;2;0;1;4;2;2;2;1;3;5;0;2;3;1;1;1;1;0;0;0;1;1;1;0;0;2;1;1;1;0;1;1;3;0;2;6;1;0;0;1;1;3;1;2;0;3;1;2;1;0;1;3;1;0;0;0;2;0;4;4;2;1;0;1;2;1;2;1;4;0;3;0;0;1;2;1;1;1;2;2;0;0;1;0;0;0;2;1;0;4;3;0;0;0;10;3;3;3;0;0;0;2;4;3;1;1;1;5;0;0;0;1;1;2;1;1;2;2;0;0;3;3;2;0;1;2;1;3;0;1;0;1;0;1;0;1;2;1;0;1;1;1;0;1;3;0;1;1;0;2;2;0;3;2;5;1;2;1;1;2;1;3;3;0;0;0;0;0;0;1;0;1;1;0;1;0;1;0;1;4;3;2;0;1;1;0;0;0;0;0;0;1;1;2;1;1;0;1;0;1;2;0;0;1;0;0;0;1;1;1;1;0;1;1;1;1;0;1;2;0;0;0;2;4;0;2;2;1;1;2;2;2;5;2;1;0;1;4;0;1;2;1;1;0;0;7;1;0;1;3;1;1;1;3;1;2;0;2;2;1;0;0;0;1;1;0;0;1;0;0;1;2;1;0;0;0;1;5;0;1;0;2;2;0;2;0;2;1;1;1;0;0;1;0;0;0;0;0;0;0;0;0;0;2;2;1;1;3;2;1;1;0;0;3;1;1;0;2;0;0;0;0;1;2;0;1;0;0;1;0;1;2;1;1;0;0;0;1;1;1;0;4;1;0;0;2;0;0;4;1;2;0;0;1;0;4;3;4;0;3;1;2;0;1;2;3;1;3;2;1;0;0;0;2;1;0;2;2;2;1;0;2;1;1;1;1;0;0;2;0;1;1;1;1;1;1;0;3;2;2;0;0;1;2;0;0;0;1;0;4;0;2;1;0;0;0;1;1;1;0;3;1;0;2;1;0;2;1;5;0;0;0;0;1;0;1;1;1;1;0;0;2;0;1;0;0;2;0;1;6;1;4;1;1;2;3;0;0;1;1;1;1;1;1;0;2;2;1;0;1;0;0;2;2;3;0;0;0;2;3;2;0;1;0;0;1;2;1;1;1;1;2;0;1;2;9;3;0;3;1;1;1;1;1;0;1;0;0;1;1;0;0;2;2;3;0;3;0;3;1;3;3;1;1;1;3;0;0;3;1;3;2;0;2;2;0;2;1;1;3;0;0;3;2;2;1;0;2;1;2;0;1;0;2;3;1;1;0;0;0;2;2;0;0;1;0;0;1;0;0;0;2;3;2;1;1;1;0;1;0;1;0;0;3;1;0;0;1;3;0;0;2;1;1;2;0;0;0;0;1;1;4;0;1;1;2;0;2;0;1;1;2;1;0;4;0;2;1;1;0;0;1;0;0;2;2;2;1;1;1;1;1;0;0;2;1;0;0;0;1;2;1;0;0;3;0;0;3;2;3;1;2;1;2;0;2;1;0;0;1;1;1;1;0;0;0;6;0;0;0;1;1;1;2;4;5;0;0;0;1;0;2;2;1;0;0;3;0;1;1;0;0;1;3;1;2;2;0;0;2;4;1;1;2;1;1;0;2;1;0;2;0;0;0;0;0;1;3;3;1;0;0;0;1;1;3;1;1;0;1;0;0;4;1;2;1;2;0;0;2;1;3;1;2;0;2;2;5;1;0;1;1;1;0;1;1;1;1;0;0;1;1;2;1;1;0;0;2;1;2;0;1;1;0;0;2;1;2;0;0;1;0;5;1;0;2;3;0;0;0;0;1;2;0;0;2;2;1;0;0;2;1;1;1;0;1;1;0;0;5;1;0;1;3;0;3;4;0;1;1;3;0;2;1;0;0;1;1;5;1;0;4;0;0;0;0;0;1;2;2;0;3;1;2;0;0;1;0;1;1;1;1;0;1;2;0;0;1;0;0;0;0;0;1;2;0;1;0;1;0;1;2;2;1;0;0;0;0;0;1;0;0;1;0;0;0;0;0;1;0;0;4;0;0;2;2;0;0;1;1;1;2;0;0;1;1;0;0;0;1;0;0;0;0;3;0;3;0;2;0;0;1;1;1;0;0;3;1;3;0;5;0;1;3;0;2;4;2;1;0;1;1;0;0;0;3;1;1;1;0;0;0;0;2;1;0;0;0;4;0;0;1;1;0;2;1;1;2;1;0;1;2;0;1;3;2;0;2;2;2;1;0;0;1;0;2;2;2;1;1;2;1;0;2;2;1;1;0;3;2;1;1;0;0;0;0;1;3;0;5;1;3;1;1;2;2;0;2;3;1;0;2;3;0;3;1;0;1;2;0;1;0;2;1;0;1;1;1;3;0;3;1;2;2;0;1;0;2;1;0;2;4;0;5;6;0;1;0;3;1;0;2;3;1;1;2;3;2;2;0;0;1;0;2;3;5;0;0;1;3;1;4;0;2;1;1;0;0;0;0;1;0;1;1;2;2;0;2;2;1;0;1;0;1;1;2;0;0;0;0;1;0;0;0;0;2;0;0;2;1;0;0;1;1;4;3;0;4;0;1;1;0;0;2;0;2;2;1;1;0;1;4;1;0;0;1;1;0;3;2;0;1;1;0;0;0;1;1;2;0;2;0;1;0;1;0;0;4;0;3;0;0;0;2;0;1;0;1;1;1;1;0;1;0;0;1;1;0;3;3;1;0;0;0;1;0;4;1;0;0;1;0;1;1;4;1;2;1;3;2;0;3;0;1;0;0;1;0;1;0;0;2;2;2;0;0;3;1;2;1;2;4;2;2;1;3;1;2;1;1;2;2;1;3;0;3;2;4;0;1;1;0;1;2;1;0;0;0;3;0;0;2;1;0;2;0;0;1;1;0;0;1;1;0;0;0;0;0;1;0;0;0;2;0;1;0;1;1;0;0;0;1;0;2;0;0;1;0;5;0;0;1;1;1;1;1;2;0;2;2;1;0;0;1;0;0;0;1;0;0;0;0;2;2;1;1;1;0;0;1;2;0;1;0;1;0;1;1;0;0;1;1;2;0;1;1;0;1;0;0;2;0;0;0;1;1;3;0;0;2;1;5;1;0;1;1;0;1;0;1;0;0;1;5;0;1;1;0;1;0;0;3;0;1;1;2;0;1;0;2;0;0;1;0;1;2;0;0;0;0;0;0;1;0;3;0;2;0;0;1;2;1;2;0;1;1;2;1;0;0;1;1;3;1;1;0;0;4;1;1;1;1;0;0;1;3;1;1;0;0;0;1;1;1;2;1;2;1;2;0;0;0;3;1;2;1;0;1;0;2;0;2;5;0;2;0;2;1;4;1;0;1;0;0;1;4;4;1;1;1;1;0;0;0;1;2;1;0;0;0;1;1;0;2;0;1;1;2;0;4;2;1;2;0;5;1;0;0;2;1;1;1;1;1;2;1;1;1;0;1;0;0;2;1;2;5;2;0;0;1;3;2;2;2;2;2;1;5;5;1;2;0;0;5;2;2;1;2;2;3;2;1;1;1;3;1;3;0;1;4;1;2;0;2;0;1;0;0;1;1;1;1;0;0;0;0;5;0;4;2;3;0;1;1;2;1;0;1;1;1;1;4;2;1;3;1;1;0;0;4;1;2;2;2;2;0;1;1;0;1;2;2;3;0;5;4;1;0;0;0;2;3;4;0;1;0;0;0;2;0;0;3;0;1;1;1;0;2;0;2;1;0;1;3;0;0;0;1;2;0;1;1;3;0;0;1;0;0;1;1;1;0;0;0;1;1;0;0;0;2;0;1;2;1;5;4;1;6;6;6;0;1;1;0;2;0;0;0;2;4;1;2;1;4;0;0;0;1;0;2;2;0;1;1;3;0;1;3;0;2;1;1;2;2;0;2;1;0;1;1;0;0;0;0;1;2;0;0;1;1;0;1;0;0;1;0;2;1;0;3;0;0;0;0;0;2;1;0;0;1;1;2;0;0;0;1;0;3;0;0;1;0;6;1;1;3;0;0;3;0;0;0;0;0;1;0;0;1;1;1;0;0;0;2;0;0;2;0;0;0;0;1;3;0;0;2;0;2;1;4;2;0;0;1;0;0;0;0;0;1;1;4;1;1;0;0;1;1;0;2;3;0;1;0;2;1;2;2;1;0;1;5;4;0;0;1;3;4;1;2;0;1;0;2;2;0;1;2;1;0;0;1;1;2;0;0;0;4;2;1;2;0;1;0;1;0;0;1;5;6;1;1;1;2;1;1;3;0;2;0;4;1;0;2;4;0;2;0;1;0;5;0;1;0;0;0;1;3;1;0;0;0;0;0;1;1;1;1;0;0;3;2;1;1;0;1;2;1;0;0;0;1;0;1;0;3;0;0;2;1;1;2;0;2;1;0;1;0;2;0;4;1;0;0;1;3;1;0;2;2;0;0;2;2;0;3;1;1;2;0;1;0;0;2;0;0;2;0;1;0;1;0;0;0;0;1;1;2;0;1;2;0;0;2;1;1;0;1;1;1;1;0;0;0;0;2;0;1;0;0;0;2;0;0;2;0;0;0;0;0;0;1;1;2;1;1;0;2;0;0;1;2;1;1;0;2;1;0;1;1;0;4;0;1;2;1;0;1;0;1;0;0;1;0;1;1;1;2;1;0;0;0;0;0;0;0;0;1;0;0;1;0;0;0;0;3;0;0;0;2;3;2;0;1;0;2;1;1;1;0;3;1;1;0;0;0;0;1;1;0;0;1;0;0;0;1;7;1;0;0;1;1;3;1;0;2;1;0;2;5;4;1;4;2;1;2;1;2;1;0;0;0;0;0;1;0;0;0;0;1;1;0;0;1;0;1;1;1;1;1;1;1;1;0;0;2;2;7;0;0;2;1;1;0;2;0;3;3;1;1;0;2;0;1;0;0;0;2;3;0;2;1;1;2;0;3;0;0;1;2;0;1;4;1;1;3;2;0;0;1;1;5;1;1;2;1;3;3;2;1;1;2;1;1;2;2;3;1;2;2;0;0;0;0;0;1;0;2;1;1;2;3;0;5;1;2;3;0;1;1;0;0;0;1;0;0;0;1;1;2;0;1;0;1;2;0;0;2;1;3;1;4;3;0;3;2;1;1;4;0;2;0;2;3;1;2;1;0;1;6;1;1;0;0;1;1;1;1;0;0;0;2;3;1;0;0;0;2;1;1;2;0;0;3;1;2;3;4;2;1;0;3;1;2;7;1;3;2;1;2;1;5;0;0;1;1;3;1;4;1;1;3;0;4;3;1;3;2;3;0;1;1;1;1;1;3;1;2;2;0;1;2;1;0;0;0;0;0;1;2;2;1;0;1;1;2;3;1;3;5;2;1;0;0;0;1;1;1;2;1;0;0;3;2;1;6;0;0;1;1;0;1;0;1;0;0;0;1;0;0;0;1;1;2;0;0;3;1;2;1;2;1;1;1;0;1;0;0;1;0;1;2;2;0;10;1;0;2;0;1;2;0;1;3;1;2;0;1;1;1;3;1;2;0;2;3;2;1;1;2;0;1;1;1;2;0;3;2;1;2;0;2;4;1;3;0;3;1;0;0;2;0;1;3;0;0;1;0;4;0;0;1;4;4;2;1;0;1;1;3;1;1;3;1;1;1;1;4;0;1;1;2;0;0;1;0;0;1;0;1;3;1;2;0;1;1;4;0;1;2;1;5;1;0;1;1;1;3;1;3;2;3;1;2;1;0;2;1;0;0;12;1;2;1;1;1;3;0;1;1;2;0;0;2;1;2;1;3;1;0;1;1;5;3;1;8;0;0;1;0;0;1;0;0;2;2;1;0;3;0;1;0;1;4;2;0;0;1;1;0;1;2;1;2;4;0;1;1;0;1;2;6;2;3;1;6;2;2;0;7;1;1;2;3;1;5;4;2;3;1;0;0;3;0;4;2;1;2;1;2;0;2;1;2;0;1;0;1;1;0;1;2;2;1;2;0;1;1;1;1;0;2;7;1;1;1;1;0;2;3;1;1;2;3;4;0;1;0;0;0;0;1;2;0;2;0;0;0;1;1;2;1;0;2;3;3;1;1;1;1;0;0;0;0;1;1;1;3;3;2;0;2;4;1;0;6;2;0;0;1;0;1;3;2;2;1;1;1;2;1;2;2;2;2;1;2;0;3;1;1;0;4;0;1;2;1;1;0;2;0;0;2;2;0;0;4;3;2;0;2;1;1;0;2;0;0;2;2;8;2;2;1;4;0;2;4;0;2;0;2;3;0;1;1;2;1;0;0;0;2;0;0;2;1;0;3;4;0;0;2;2;3;3;0;1;2;2;1;2;0;0;1;1;1;2;1;0;0;1;1;2;0;0;1;1;0;1;1;0;5;0;2;1;1;3;2;0;0;0;3;0;3;1;0;0;1;0;0;4;4;2;2;0;2;2;2;2;2;3;0;1;3;0;4;0;5;2;0;2;1;1;6;3;3;2;0;0;4;1;1;2;1;3;0;1;1;1;1;3;1;1;0;3;1;4;1;0;1;3;2;3;0;0;1;0;0;0;0;4;1;0;1;0;6;0;0;4;2;2;0;2;0;1;0;0;1;0;0;1;3;0;3;0;0;1;0;1;2;2;2;1;1;2;0;2;2;0;1;1;1;2;1;0;1;0;1;2;2;3;2;1;0;1;2;1;2;1;1;1;4;0;0;5;1;1;5;0;0;1;0;2;1;1;0;0;1;0;1;0;0;0;1;1;1;2;0;2;1;0;2;0;3;0;0;1;3;0;0;0;1;2;1;1;1;1;1;2;1;0;2;0;0;2;0;3;3;3;2;1;1;0;1;0;0;1;4;0;4;1;2;0;2;1;1;3;4;1;1;0;1;0;0;2;4;3;0;1;0;0;1;2;1;0;1;1;0;2;0;0;0;1;4;5;0;1;0;1;0;4;2;1;2;1;1;0;2;1;2;2;3;3;0;2;3;4;2;3;1;0;3;1;1;1;1;1;1;0;0;4;0;0;2;2;4;0;0;5;2;2;3;0;1;1;0;0;2;2;1;0;2;2;0;3;4;0;0;1;0;3;2;6;2;0;0;1;1;1;0;3;3;3;0;1;0;2;1;3;1;0;0;1;1;2;2;3;1;0;2;5;0;1;1;0;5;2;1;2;0;0;2;1;2;2;1;2;0;1;0;0;1;1;2;3;2;2;2;1;1;1;2;2;0;0;1;2;0;0;0;0;1;2;2;0;0;0;3;1;0;0;0;2;2;0;1;2;2;0;1;1;2;3;0;7;0;1;1;0;0;2;1;0;2;6;0;2;3;1;3;0;0;1;1;1;1;2;0;1;1;0;0;1;1;3;0;1;2;2;0;2;0;1;1;1;2;1;1;0;1;3;1;0;4;4;2;2;0;3;0;5;2;5;1;10;4;4;0;1;0;1;1;3;0;3;2;1;0;2;0;0;0;0;0;2;1;3;3;1;1;1;1;0;3;7;6;1;4;0;0;2;0;1;3;0;2;0;0;0;1;0;0;0;3;2;0;1;2;10;2;0;3;2;3;5;0;0;0;1;1;1;1;0;1;4;0;4;0;1;0;1;0;0;0;0;0;0;7;2;1;1;0;1;0;2;1;2;1;1;1;3;0;1;4;3;0;0;0;1;0;2;1;7;0;1;3;1;2;0;1;0;0;0;0;0;0;0;4;0;0;0;0;1;1;0;1;1;3;1;5;1;3;2;0;2;5;1;0;1;2;1;0;1;5;2;2;1;0;1;0;1;5;2;1;2;1;1;0;0;0;2;2;0;1;0;0;1;1;0;1;0;2;1;1;2;0;0;2;1;3;0;6;0;0;1;1;5;2;1;1;1;1;1;1;1;1;1;1;0;0;0;0;0;3;1;0;3;2;2;0;1;0;1;1;1;1;1;2;2;0;0;1;0;0;3;1;2;0;0;1;0;2;1;1;0;0;0;0;1;1;1;1;2;1;0;0;2;0;1;3;2;1;0;0;0;1;0;0;5;1;1;1;6;2;0;1;1;2;0;0;3;0;3;3;0;2;1;0;0;1;5;3;0;0;0;2;2;1;1;2;1;1;0;2;3;0;0;1;0;0;1;11;1;0;1;2;1;1;3;4;0;2;0;1;0;7;1;1;3;0;0;0;0;4;0;1;2;2;2;0;0;5;0;0;2;1;0;0;1;2;1;1;1;1;0;1;0;0;3;6;0;0;3;1;2;2;2;2;0;5;0;2;1;3;2;3;0;0;3;0;1;2;3;1;1;2;2;1;5;3;6;0;0;1;1;2;0;0;0;1;1;0;2;1;2;1;0;0;1;4;2;0;0;1;1;3;1;0;0;1;2;1;0;2;3;0;3;5;1;1;4;0;3;0;0;1;2;1;0;3;3;1;0;2;1;1;1;2;0;0;3;1;1;1;0;0;2;2;1;4;0;0;0;1;0;0;0;0;4;0;3;0;3;0;1;1;1;1;3;0;0;1;0;0;2;0;0;1;0;1;0;0;1;1;0;1;1;1;2;3;1;0;4;0;1;0;1;1;0;0;0;0;2;0;2;1;1;4;0;1;0;0;1;1;1;3;2;1;2;6;0;3;1;0;0;2;2;2;1;3;2;0;0;1;2;0;2;3;3;0;0;0;3;5;1;3;3;0;2;2;1;2;2;1;0;1;0;2;2;0;1;1;1;0;2;1;0;2;2;0;1;0;4;3;0;4;3;0;3;0;1;0;0;3;2;0;0;1;0;1;0;0;2;0;0;0;0;0;0;1;0;1;0;1;0;0;2;2;2;1;0;1;0;2;2;0;0;0;0;0;3;3;0;1;3;0;0;3;0;1;3;3;0;3;2;0;0;1;1;1;1;0;0;0;2;0;0;0;0;4;1;1;0;0;1;0;1;1;2;1;0;1;0;1;0;0;3;3;1;0;1;1;0;1;3;3;1;1;1;2;1;1;0;2;1;2;3;2;2;1;0;0;2;1;1;0;1;3;1;1;1;2;0;1;3;1;0;0;1;3;1;1;1;0;2;3;2;1;2;3;2;2;3;0;0;1;0;2;0;1;2;0;3;0;0;3;0;3;1;0;3;0;0;1;0;2;0;1;1;2;0;2;3;1;2;1;2;3;0;1;1;3;3;0;2;0;0;0;1;4;0;3;0;3;1;2;5;0;2;2;1;0;3;2;4;0;0;2;1;1;1;2;4;1;2;0;2;1;1;1;0;1;2;0;1;0;2;3;1;0;0;0;1;3;1;0;1;1;1;3;0;0;2;0;2;1;1;2;0;3;1;2;2;1;3;2;0;1;1;3;2;2;0;0;0;3;0;2;7;2;2;1;2;0;3;1;0;6;0;0;1;2;1;1;1;1;0;0;1;1;1;1;2;0;1;0;1;1;1;1;1;3;0;0;2;0;4;3;2;0;3;1;4;1;0;1;5;0;5;0;0;0;0;1;0;1;1;1;3;0;2;3;5;2;0;0;2;0;1;4;0;0;0;2;1;2;3;0;1;0;1;2;1;2;0;0;1;1;2;2;2;2;1;0;1;0;0;1;4;2;1;0;1;2;0;1;3;1;0;1;0;2;2;0;1;1;1;4;2;1;1;0;0;0;1;0;0;1;0;2;0;1;0;1;5;1;0;0;1;0;0;2;0;1;0;0;1;1;0;0;1;2;1;0;1;2;0;0;3;1;1;2;1;0;2;1;1;0;0;1;0;1;0;0;0;0;0;0;0;0;0;2;1;0;0;0;1;1;1;0;2;4;2;0;0;2;1;1;2;0;0;3;0;4;0;1;1;1;1;0;0;1;1;0;1;0;2;0;1;2;2;2;3;1;0;3;0;0;2;2;0;1;1;3;3;0;0;5;1;1;0;2;0;3;1;3;0;0;2;1;2;0;1;0;1;2;0;0;1;2;1;0;3;1;2;0;0;1;0;0;0;0;0;1;1;1;5;1;0;1;1;0;0;1;4;1;0;2;1;1;1;0;1;1;2;1;1;5;1;2;2;0;1;0;0;0;0;0;0;0;1;2;0;2;1;3;2;1;1;0;1;0;1;4;2;3;5;1;0;1;0;1;2;2;1;2;1;3;1;3;0;1;0;0;2;1;1;1;4;2;0;2;1;1;1;6;1;0;3;0;0;0;0;0;2;5;1;1;3;1;0;2;2;1;2;1;1;1;2;3;0;1;1;0;2;1;1;3;1;0;5;3;1;3;1;2;4;1;3;1;2;1;2;0;3;2;0;1;2;1;3;1;0;1;1;1;2;3;0;3;5;1;0;3;3;0;1;0;0;0;1;1;2;0;0;1;1;0;0;1;2;1;0;1;0;1;1;1;0;0;0;0;2;5;2;2;1;0;0;1;1;3;1;1;0;1;0;0;0;1;0;0;2;1;3;0;1;1;3;1;1;2;1;1;0;1;1;1;4;2;6;2;2;3;1;1;0;2;3;0;0;4;2;6;0;0;0;0;1;1;1;1;1;1;0;1;1;0;0;1;2;1;2;1;0;0;1;2;2;3;1;1;1;1;0;1;0;0;0;0;2;0;1;0;0;0;0;2;0;0;6;0;3;4;2;0;0;0;1;0;0;1;0;1;1;1;0;1;3;2;0;0;1;0;1;0;0;1;2;2;4;2;0;2;0;0;2;2;1;1;5;2;1;1;0;1;1;0;1;2;1;1;0;0;2;1;0;0;2;1;0;0;1;0;4;1;0;0;0;1;0;1;0;0;1;0;0;1;1;0;0;0;1;0;1;2;0;4;0;0;0;1;0;5;1;0;2;1;0;0;0;1;0;1;1;0;0;4;3;3;1;1;3;3;1;0;0;0;1;1;0;0;0;0;0;1;1;2;1;1;1;1;0;2;3;0;1;2;2;2;1;5;0;1;1;3;1;2;2;2;0;0;0;0;3;0;1;1;0;1;1;3;0;0;1;2;0;2;0;3;5;3;1;5;1;4;5;0;1;2;1;2;1;0;2;2;1;1;1;0;0;0;1;1;0;0;0;0;2;0;0;1;1;3;5;3;1;0;2;2;2;1;1;2;1;2;1;0;0;1;3;1;4;0;1;6;2;3;1;0;0;3;4;1;1;1;2;1;2;3;4;1;0;0;0;0;1;1;2;4;2;2;2;1;4;0;0;3;3;0;2;1;5;3;0;0;2;1;1;3;2;2;1;5;4;0;0;0;4;0;0;2;0;0;0;3;1;1;0;0;0;1;1;0;0;1;2;3;1;0;2;0;0;0;2;6;0;1;1;1;0;1;0;0;1;3;3;1;1;2;3;0;1;1;2;0;6;1;2;5;6;2;8;2;0;1;4;0;3;0;0;4;1;0;0;3;0;1;0;0;0;1;1;3;0;3;0;5;4;2;0;3;2;0;1;2;0;4;2;1;1;0;0;2;1;1;1;1;0;1;1;0;1;2;0;0;1;1;0;1;0;1;0;2;1;0;1;0;1;1;0;3;2;0;0;1;0;2;1;2;0;0;3;3;0;0;2;1;2;1;1;0;0;1;0;0;2;2;1;0;1;2;0;0;2;0;1;0;0;1;1;1;1;1;3;0;2;2;3;3;5;0;1;3;0;2;7;3;0;1;0;2;1;0;1;1;2;3;1;0;1;2;0;0;2;2;4;4;0;1;1;2;2;4;0;0;1;3;0;2;3;1;1;2;2;2;0;0;4;1;7;0;1;0;0;1;0;0;1;1;1;1;1;0;1;1;1;0;3;0;0;0;1;1;0;2;3;0;1;1;2;0;1;0;2;3;0;1;0;1;1;0;2;1;1;1;1;2;0;0;0;0;2;0;1;1;2;1;0;1;0;0;1;2;1;0;2;1;0;0;0;2;3;0;1;2;1;1;0;0;5;2;3;2;5;1;0;1;0;0;0;3;3;1;2;3;0;1;1;6;0;1;1;2;0;1;5;0;1;0;0;0;2;1;0;1;3;2;2;0;0;1;0;1;0;0;0;1;2;2;1;3;0;1;5;2;0;4;1;1;0;0;0;0;0;0;1;3;0;2;0;3;0;3;3;0;0;2;1;1;1;4;0;1;2;2;4;1;2;2;1;2;2;1;2;1;1;0;0;0;0;0;0;1;1;3;0;1;2;0;1;2;1;0;0;4;0;3;0;5;1;0;3;0;0;1;1;2;0;2;2;0;1;0;0;1;8;2;0;1;1;1;0;1;1;1;0;1;1;1;2;0;2;1;1;1;1;1;0;0;0;0;0;1;1;0;0;1;5;2;0;2;2;1;0;0;1;4;1;1;0;1;0;1;0;0;0;0;1;1;0;1;0;0;1;0;3;1;0;0;4;0;0;1;2;1;0;0;0;4;2;1;2;1;1;2;0;2;0;0;2;0;2;0;3;1;1;0;0;1;0;1;2;0;1;0;0;1;0;1;2;3;1;0;4;0;0;2;1;4;1;0;0;4;2;3;0;0;4;0;0;1;4;2;1;1;0;0;1;4;0;2;1;0;1;0;1;0;1;0;0;1;1;0;2;1;3;1;1;6;1;2;0;2;1;1;0;0;1;0;1;0;0;0;0;1;0;1;1;2;1;0;6;4;3;0;1;1;1;1;1;0;0;2;3;1;1;0;1;1;1;3;2;0;2;5;2;2;1;0;4;0;1;0;6;1;0;0;1;0;1;2;2;2;3;0;4;1;5;5;2;1;0;1;0;0;1;0;1;0;0;2;0;1;0;0;2;0;1;0;1;0;1;1;3;1;3;0;0;1;1;3;1;0;0;0;1;0;4;1;1;1;4;1;3;1;5;2;1;1;0;1;0;4;0;1;0;1;1;1;0;1;2;0;1;2;2;1;1;2;1;1;1;0;2;5;0;2;5;3;4;2;1;2;0;1;1;2;0;0;0;0;2;0;1;0;2;0;0;0;0;6;5;1;1;4;1;1;0;5;0;1;1;1;2;5;1;0;4;0;0;2;0;3;0;1;2;2;1;4;1;1;0;6;1;1;0;1;1;1;0;2;1;3;0;7;1;1;0;5;1;1;4;3;1;0;0;0;0;0;0;2;1;7;0;4;4;1;3;1;0;2;0;1;0;1;1;0;3;0;1;0;2;0;2;0;2;3;1;0;1;1;3;7;0;0;2;2;2;1;2;5;1;4;0;3;0;0;3;1;0;0;5;0;1;1;1;3;0;1;3;0;2;1;4;2;1;3;2;1;1;0;5;1;2;3;0;4;0;0;1;3;2;3;0;2;1;5;2;3;2;0;0;0;1;0;2;0;3;1;0;1;0;0;1;1;3;1;0;5;3;0;0;1;2;3;1;3;1;2;0;0;0;1;3;2;4;2;0;0;2;0;1;4;2;1;1;6;0;8;4;3;0;1;0;0;0;0;1;1;2;0;3;1;0;0;2;0;5;2;1;1;2;0;3;4;0;1;4;1;1;0;1;2;1;1;0;1;1;0;0;0;1;2;3;3;0;0;0;0;0;0;2;0;3;4;1;4;3;1;1;2;1;1;1;0;4;0;1;2;1;0;0;0;1;1;0;0;0;3;2;0;0;0;3;1;1;0;0;1;0;0;4;0;0;1;4;0;2;3;0;1;2;0;2;0;3;2;1;1;0;1;0;1;1;1;0;0;0;1;2;1;4;0;4;0;0;6;1;0;5;3;4;1;3;0;0;2;0;0;0;2;0;0;0;0;0;0;0;0;0;2;0;0;0;0;0;0;0;0;0;0;0;0;1;0;0;0;0;0;0;0;0;0;1;0;0;0;0;0;0;0;0;0;0;0;0;0;0;0;0;1;0;0;0;0;0;0;0;0;0;0;0;0;0;0;0;0;0;0;0;0;0;0;0;0;0;0;0;0;0;0;0;0;0;0;0;0;0;0;0;0;0;3;0;1;4;133;0;0;0;1;0;0;0;0;0;0;0;0;0;0;0;0;0;0;0;0;0;0;0;0;0;0;0;0;0;0;0;0;2;0;0;0;0;3;1;5;3;1;2;3;2;2;2;0;0;1;2;0;1;3;0;0;0;0;1;0;4;2;2;1;0;2;1;1;2;1;2;1;1;1;0;2;2;1;5;0;2;2;1;2;0;7;0;2;1;1;2;1;0;1;2;0;1;3;2;0;1;1;1;7;1;0;0;2;1;0;3;3;1;2;2;0;1;1;5;1;0;1;2;0;2;4;6;0;5;5;4;2;1;1;2;1;1;0;0;1;3;0;2;0;1;2;0;1;2;1;0;1;0;1;1;4;1;0;2;1;0;1;2;0;3;5;0;2;0;0;2;3;2;1;2;1;0;0;5;0;1;0;2;3;2;1;2;1;1;0;0;0;1;2;1;0;1;1;1;8;1;1;0;1;2;0;1;1;1;1;2;1;0;1;3;5;4;2;0;0;0;5;1;2;1;7;0;1;1;2;2;11;1;0;0;2;2
strain105;Lactococcus lactis subsp. lactis;0;0;0;0;0;0;0;0;0;0;0;0;0;0;0;0;0;0;0;0;0;0;0;0;2;0;1;0;0;2;5;0;3;1;3;7;0;2;4;0;3;0;0;0;0;4;5;1;0;0;0;0;0;0;0;2;0;0;0;0;0;0;2;0;0;0;1;0;0;0;0;2;2;0;2;2;3;4;5;2;7;0;0;1;2;1;3;2;0;0;0;0;4;3;1;1;1;0;4;0;1;3;5;7;0;1;1;1;0;0;2;0;1;1;2;1;0;0;1;0;4;2;3;0;2;3;0;0;0;2;0;2;2;0;7;2;2;0;0;1;1;0;0;0;3;0;0;2;1;1;1;2;1;5;1;2;2;1;0;0;1;2;1;1;3;2;1;1;0;1;1;1;1;1;2;0;1;0;1;0;1;2;1;0;1;2;0;3;0;2;1;0;1;2;0;2;1;2;1;3;1;0;2;3;1;6;0;0;0;0;0;0;1;0;2;1;4;0;0;1;1;0;3;0;2;1;2;3;6;3;0;0;0;0;0;2;2;0;3;0;0;1;2;3;1;2;4;2;0;0;4;0;0;1;0;3;1;4;0;2;1;1;2;1;2;1;1;1;0;1;1;0;1;2;0;1;0;4;1;3;2;0;1;0;0;2;3;4;3;2;3;5;0;1;2;2;1;5;1;0;0;0;0;0;0;0;0;0;0;0;1;1;0;0;0;0;2;0;2;0;0;2;0;2;1;0;0;0;0;0;0;1;2;4;0;1;4;1;0;3;4;0;0;1;1;1;2;0;1;0;0;0;0;0;0;0;6;0;0;2;5;4;0;2;2;0;0;0;1;1;4;1;0;1;1;0;2;2;1;1;0;1;1;3;3;0;2;3;0;0;4;2;1;1;4;1;2;0;1;1;0;0;0;0;0;1;0;1;2;1;2;2;0;0;1;1;0;1;1;0;2;3;1;3;0;2;1;0;2;0;1;5;1;1;1;0;1;1;2;1;2;2;0;0;0;0;1;2;0;0;6;1;1;0;1;5;0;0;2;5;2;2;2;0;0;0;0;0;3;2;3;1;1;3;0;3;3;2;2;4;0;1;4;4;4;0;0;0;0;0;0;1;1;1;2;1;3;3;0;2;1;0;1;1;0;4;1;1;0;0;0;0;3;1;0;1;4;5;2;0;0;2;3;0;3;1;3;1;0;5;1;1;2;1;2;1;5;3;2;0;0;4;2;4;1;0;1;2;0;0;1;0;1;0;3;1;0;2;2;2;0;2;1;4;1;0;1;2;2;2;1;4;0;1;1;0;0;2;0;5;1;0;0;0;0;1;2;0;0;0;4;5;1;0;4;4;1;3;2;0;4;1;3;1;2;1;0;1;3;1;2;0;2;2;5;2;0;3;0;0;0;2;0;3;6;1;3;1;0;2;1;0;0;2;3;2;1;1;4;1;1;0;3;0;1;5;2;1;1;1;2;2;0;3;0;0;1;4;4;3;1;0;1;1;0;2;0;1;0;0;0;0;2;0;0;0;2;0;0;1;0;2;1;1;1;0;1;1;1;0;6;2;1;0;1;1;0;0;1;1;2;0;0;0;0;0;0;4;0;0;2;2;2;0;1;0;0;1;2;2;3;3;3;0;0;7;1;0;0;0;0;0;1;1;2;1;1;0;1;0;2;0;0;0;3;2;0;1;0;4;0;1;0;0;1;0;0;1;0;0;0;0;0;1;0;2;0;0;0;0;0;0;1;1;0;2;2;0;2;2;0;1;0;1;1;0;0;0;0;1;0;1;2;0;0;1;0;3;0;0;2;0;0;0;3;0;1;2;3;2;1;0;0;3;5;2;0;1;2;2;0;1;0;2;0;1;5;1;1;1;0;0;0;4;0;2;0;0;0;1;0;0;0;0;1;0;1;1;0;1;1;0;4;1;0;0;0;0;2;1;0;2;1;0;0;2;1;1;2;3;5;0;0;2;0;1;1;1;0;3;2;2;2;1;0;0;0;7;0;0;1;1;1;1;0;4;1;1;2;1;0;0;1;0;0;1;0;2;1;3;1;5;1;1;1;4;1;0;1;1;1;2;0;2;2;1;6;1;0;1;5;0;2;3;1;0;1;0;1;1;3;2;1;1;1;3;0;3;1;1;0;0;1;3;2;0;0;1;1;3;1;1;3;0;0;1;1;2;0;3;2;0;0;1;0;1;0;0;0;1;1;0;3;1;0;0;1;0;3;0;1;0;0;2;0;1;0;1;0;0;2;1;0;1;0;0;0;1;1;0;0;2;1;0;2;2;0;0;1;0;2;0;0;1;0;0;1;0;0;1;0;1;1;2;2;2;5;0;4;2;1;1;3;2;1;0;0;0;2;2;0;1;0;0;0;0;1;1;1;0;1;2;0;0;3;1;0;1;2;0;1;1;1;5;11;1;0;1;2;7;0;3;1;2;0;0;0;0;0;3;0;0;1;1;1;1;2;0;2;1;2;0;2;1;0;2;3;1;2;2;2;1;0;0;4;3;0;3;1;2;1;0;1;1;1;2;1;2;1;1;1;0;3;2;1;0;0;1;1;1;0;1;3;2;3;3;0;1;2;0;1;1;0;1;0;0;0;4;7;3;2;0;0;1;0;1;0;0;2;1;0;3;0;2;0;0;4;3;4;0;1;0;1;0;1;1;1;0;0;1;4;3;4;1;1;1;2;2;1;2;0;4;0;1;2;3;0;3;1;0;2;2;2;2;1;0;1;2;2;3;5;1;2;0;2;2;1;1;1;2;2;1;1;3;1;0;2;2;3;1;1;0;4;0;4;1;1;0;2;0;1;0;0;0;1;2;1;0;2;2;1;0;1;0;1;0;1;2;2;1;1;2;4;0;1;0;0;0;3;4;3;2;1;3;0;0;2;2;1;2;2;2;4;1;1;2;2;2;0;1;1;0;1;1;0;1;1;1;1;1;2;1;2;0;1;1;1;0;0;0;0;0;1;0;0;1;1;1;0;0;1;0;1;1;0;2;4;1;1;1;0;3;0;1;0;0;1;0;1;0;2;0;0;1;1;0;0;2;0;0;1;0;0;2;2;5;1;1;1;1;1;0;3;3;3;0;0;0;0;1;1;2;6;2;1;2;3;0;1;3;3;0;0;0;1;0;0;1;0;1;1;0;3;8;1;0;2;0;0;1;3;0;3;2;0;1;3;1;0;0;1;4;1;0;0;0;0;0;0;5;1;0;0;0;1;0;1;0;0;0;1;1;3;2;1;0;1;2;5;1;5;0;1;1;2;0;0;2;1;0;1;0;1;0;0;0;2;1;0;1;0;0;0;0;3;2;1;1;4;1;0;0;0;1;0;2;1;0;0;1;2;0;1;1;0;0;1;2;2;3;0;1;4;1;0;1;0;0;0;0;1;1;1;2;1;2;2;1;0;1;0;0;0;3;1;1;0;3;2;3;0;1;0;1;0;1;1;2;1;2;1;0;1;4;1;0;1;1;1;0;0;7;2;1;0;0;0;2;1;1;1;1;2;1;1;3;3;3;4;1;0;1;0;1;0;1;2;0;2;0;0;2;1;0;2;1;2;0;1;1;1;0;0;0;2;0;1;5;2;1;2;1;1;0;2;1;1;0;2;0;1;2;1;0;1;4;0;0;3;2;2;3;4;0;3;1;4;0;0;6;1;1;1;1;2;2;1;2;3;3;1;2;2;1;1;1;0;1;3;2;4;2;0;1;0;2;2;0;2;1;2;1;0;11;2;1;0;1;3;1;1;1;0;0;0;0;0;2;1;1;1;3;0;2;1;3;2;0;2;0;3;1;2;2;2;3;2;0;3;5;0;0;1;0;0;7;3;6;3;1;1;2;2;0;0;0;0;0;1;1;2;2;0;1;0;0;0;1;4;2;1;0;1;0;0;1;0;0;4;2;2;0;1;1;5;1;1;1;0;2;4;1;2;1;0;1;1;0;1;1;0;0;2;2;0;1;1;2;0;0;0;1;4;5;2;1;1;2;2;0;2;3;1;2;3;1;0;1;0;1;1;1;3;0;1;1;1;3;2;1;1;0;3;1;1;0;1;4;0;2;1;0;2;1;3;0;2;1;1;1;0;4;0;1;0;2;2;2;1;1;1;0;3;0;1;1;1;6;1;3;1;0;1;1;1;1;2;1;0;5;0;0;1;4;2;3;0;0;0;0;5;2;0;2;0;0;1;4;0;2;1;2;3;7;0;1;1;1;0;0;1;2;2;0;0;0;0;0;1;0;2;3;1;1;0;1;0;0;0;1;0;1;3;3;2;4;0;1;0;4;1;0;1;1;0;6;0;2;1;1;0;0;1;0;1;0;0;0;1;0;0;1;4;0;2;0;2;1;2;3;1;2;2;0;0;0;5;0;0;0;1;3;1;6;3;0;1;1;2;0;1;1;8;4;3;1;2;1;0;1;4;0;0;5;3;0;0;0;2;3;1;3;1;0;2;1;2;6;0;6;1;6;0;5;0;1;1;2;0;1;2;2;2;3;1;0;0;0;0;6;4;2;4;0;1;2;1;2;0;0;0;2;0;1;0;1;1;2;0;0;2;1;2;2;1;0;0;2;0;1;1;0;6;0;2;0;0;1;0;1;0;2;2;1;0;0;0;0;1;2;0;1;2;0;2;2;0;1;3;1;1;0;1;1;0;0;0;1;1;3;3;2;2;1;2;1;2;1;0;0;1;1;2;3;1;1;2;0;2;0;1;1;3;5;0;0;0;2;3;2;0;2;2;0;5;7;0;0;3;2;0;3;0;2;4;3;0;0;4;2;3;1;0;0;5;5;1;0;2;1;2;1;0;2;0;1;1;2;1;1;2;0;0;0;0;4;2;1;2;2;0;0;1;1;3;0;0;0;0;1;1;1;0;1;1;4;1;0;2;1;0;4;2;1;1;1;0;2;0;0;0;0;2;0;2;1;1;1;0;0;0;3;1;0;0;1;0;0;0;0;0;1;4;7;0;4;1;1;4;0;1;0;2;0;0;1;3;1;1;3;0;1;0;3;1;2;2;2;4;0;0;0;3;7;4;1;0;0;2;4;1;6;0;2;3;1;0;0;0;1;0;3;0;0;3;4;2;0;1;1;2;1;1;1;0;1;1;1;0;1;1;1;2;0;0;4;0;1;1;3;0;1;0;0;3;4;0;0;1;1;1;0;2;0;2;5;2;3;6;1;2;2;1;0;1;2;0;1;0;3;0;4;0;1;1;1;1;0;0;2;0;7;0;3;0;1;0;1;2;2;0;3;0;2;0;3;1;0;1;2;0;0;2;0;3;5;0;1;1;5;1;2;1;1;0;2;0;2;0;0;2;2;2;1;2;3;0;0;2;1;1;0;0;1;1;3;0;2;4;3;2;1;0;1;0;3;2;2;1;0;1;0;1;3;1;1;5;4;2;2;1;4;0;1;1;2;1;3;0;1;0;0;1;0;0;0;2;1;1;0;1;0;0;1;1;0;2;2;3;1;0;1;6;3;5;1;1;1;1;2;0;0;2;4;2;1;0;1;0;1;1;1;1;8;4;5;1;1;0;0;0;1;2;1;1;1;0;1;1;2;2;1;0;2;2;2;1;0;2;0;1;0;2;0;1;0;1;0;0;0;3;0;1;1;2;1;0;4;1;0;1;0;2;1;7;0;2;0;1;1;1;0;0;1;0;1;0;0;2;2;0;4;2;1;0;1;0;0;0;2;0;5;2;0;0;1;0;1;2;2;1;0;1;2;2;5;0;0;0;0;1;2;1;4;3;2;2;3;3;1;0;2;2;1;1;0;3;0;1;2;3;0;4;1;1;0;4;2;2;1;1;0;0;3;0;2;2;0;1;2;0;2;0;0;1;1;1;1;1;0;0;1;0;0;3;1;1;2;0;1;0;2;0;4;0;1;0;3;0;2;0;0;1;0;0;0;3;0;1;1;0;0;2;2;5;1;0;0;0;2;3;0;5;0;0;3;0;0;0;0;3;1;1;0;1;0;1;0;2;0;2;0;1;1;2;3;1;0;1;0;1;1;2;0;0;0;0;2;2;1;2;0;2;2;1;2;0;1;1;2;1;1;0;1;1;0;0;3;0;2;1;0;0;1;0;2;1;1;2;3;1;0;2;0;1;1;1;0;0;2;0;1;1;3;0;5;2;0;1;3;1;1;0;1;0;0;0;1;0;0;0;0;1;3;0;1;3;0;3;3;2;1;1;3;4;2;0;0;2;2;0;1;0;1;2;1;0;1;1;1;1;0;5;0;1;2;1;2;0;1;0;0;1;3;2;1;4;4;1;4;1;4;1;3;1;0;1;4;1;0;2;1;0;1;1;5;1;0;0;0;0;0;1;2;0;1;0;0;0;1;1;1;0;1;0;2;0;3;2;0;1;4;3;0;3;3;1;3;1;0;5;1;1;9;0;0;0;3;1;2;7;0;2;1;5;1;1;1;0;4;1;0;1;3;4;1;0;1;4;6;1;2;0;1;1;1;4;3;2;1;0;2;3;1;0;5;2;2;3;1;0;2;2;0;1;4;2;0;2;0;0;0;0;0;3;1;3;2;1;2;2;0;1;1;2;1;0;0;1;1;5;2;0;0;5;0;6;3;1;0;1;1;3;3;0;4;2;1;1;1;1;0;3;1;2;1;1;2;1;3;0;0;1;3;1;2;1;3;2;0;1;4;2;0;1;3;1;2;0;1;1;1;4;1;1;1;0;1;2;2;1;0;1;0;0;0;3;1;1;0;2;1;1;0;0;0;3;1;0;0;7;1;1;0;2;0;1;0;0;1;1;1;1;2;3;0;0;0;0;0;1;1;2;0;2;0;2;0;0;0;0;0;0;0;0;0;0;3;2;1;2;2;2;2;3;1;1;3;1;0;1;0;6;1;0;1;0;2;0;2;2;1;1;2;5;4;5;0;0;1;1;0;0;5;1;2;0;0;1;0;5;4;5;1;1;0;2;5;0;1;1;0;2;0;0;1;2;1;0;3;1;0;0;1;1;4;2;2;1;3;6;1;0;0;2;1;0;0;2;0;2;2;3;0;0;0;1;1;2;0;3;0;0;1;5;2;0;2;0;4;1;2;1;2;1;0;1;2;0;3;0;0;10;0;0;1;0;0;0;0;0;0;0;2;3;0;1;0;2;2;2;2;1;1;2;2;1;1;1;1;1;1;0;0;1;1;2;3;2;3;1;0;0;1;1;1;4;0;0;0;1;0;1;0;2;3;2;2;0;2;0;0;0;1;0;0;1;0;1;1;3;4;2;0;3;0;1;0;0;0;3;0;0;1;3;1;2;2;1;1;1;1;1;0;0;3;1;5;0;2;3;1;2;6;2;1;1;2;1;0;1;2;1;2;3;0;4;1;0;1;0;1;2;2;0;2;2;2;0;1;1;1;1;2;0;0;2;2;1;0;0;1;0;4;1;0;3;0;0;1;7;0;2;1;2;1;2;9;2;0;3;1;0;2;1;1;0;0;2;0;5;3;5;0;3;0;3;0;2;2;1;0;3;1;8;2;1;5;4;2;1;0;0;0;0;2;3;2;0;3;3;1;1;0;0;1;1;2;1;2;1;1;3;2;0;5;0;0;0;5;1;0;3;1;3;1;0;1;1;3;1;2;1;3;2;1;0;4;3;2;0;0;2;0;1;3;2;0;2;0;1;2;0;2;3;4;2;0;2;1;1;1;2;1;1;0;0;1;0;4;0;0;0;2;4;4;1;0;1;0;1;0;2;0;2;0;0;1;0;1;0;5;1;3;2;1;1;0;2;6;2;1;2;0;2;4;0;3;0;0;1;0;0;0;5;0;4;1;3;0;1;2;0;3;2;1;0;0;0;0;6;1;1;0;0;1;0;0;2;4;0;0;1;0;0;0;0;2;0;0;0;2;0;0;0;0;2;2;1;0;0;0;0;0;1;3;4;1;0;0;2;2;0;0;0;0;3;4;4;2;0;0;2;1;2;3;1;1;1;0;1;1;0;2;1;0;4;1;4;1;0;0;4;1;0;7;1;1;8;2;0;3;3;0;1;0;4;1;1;0;1;1;2;0;0;3;1;2;0;2;0;0;0;1;2;0;2;0;0;3;0;0;0;0;2;1;1;0;2;1;5;1;3;1;2;0;0;2;0;7;2;2;1;2;0;1;0;0;1;1;1;0;1;0;1;4;4;1;2;0;3;1;3;2;1;4;1;2;6;1;3;3;0;0;0;0;2;5;0;1;1;1;3;1;7;2;0;1;1;1;3;7;0;0;0;5;1;0;0;0;0;1;1;3;0;0;0;0;0;1;1;1;0;0;0;0;2;2;1;0;2;0;1;1;0;1;1;0;1;0;1;0;3;2;0;1;0;1;0;0;2;0;2;0;1;1;2;0;1;1;0;1;0;4;0;0;3;5;1;4;2;5;1;2;1;1;0;3;0;1;4;0;0;0;1;2;0;0;1;0;1;0;0;1;0;2;1;1;2;1;1;0;2;2;1;1;4;0;2;0;0;1;1;1;0;1;4;3;1;1;3;1;1;1;2;1;1;2;2;6;1;3;0;1;1;0;1;1;2;3;2;1;1;0;2;2;1;1;0;2;1;1;4;1;0;1;4;1;0;0;1;1;0;1;1;0;1;0;1;0;1;2;1;1;1;0;3;1;0;0;1;2;2;2;0;1;3;2;0;0;0;0;4;4;1;0;2;2;0;1;0;0;1;2;1;1;0;1;0;1;1;0;2;3;0;1;2;0;1;1;0;0;1;0;2;0;2;1;0;0;0;3;0;1;6;2;1;0;0;1;1;1;2;0;1;2;1;2;3;0;3;0;3;3;0;2;2;0;3;0;1;1;2;2;1;2;4;0;0;2;1;0;1;1;0;1;1;2;3;2;0;0;1;1;3;0;1;2;1;2;0;0;1;0;0;5;1;0;7;1;3;0;0;3;1;0;1;0;0;0;0;1;2;2;0;0;1;0;2;1;5;1;2;2;2;2;0;4;0;0;3;5;1;1;1;0;0;1;0;1;0;3;0;1;1;0;1;1;1;0;2;1;0;3;1;4;2;1;2;3;0;3;0;2;1;4;1;1;2;1;3;2;3;0;1;1;2;3;0;3;1;0;0;0;0;0;0;1;0;2;0;3;2;2;0;4;3;1;4;1;1;3;0;1;3;0;0;2;0;2;0;2;1;0;0;2;3;4;4;0;1;1;2;0;0;0;4;1;3;1;1;1;1;5;4;2;0;1;2;0;0;1;3;0;0;0;3;1;1;1;0;1;1;2;1;1;1;1;5;2;1;2;1;3;0;0;1;3;0;0;0;0;2;5;1;0;1;2;0;1;1;0;4;0;3;4;1;4;1;5;0;0;5;0;2;1;0;2;1;3;0;1;2;0;0;1;0;1;0;2;1;0;0;0;1;1;0;1;0;0;1;4;0;0;1;0;0;0;1;4;0;3;3;4;0;0;1;2;1;2;1;1;0;0;2;0;0;0;1;2;0;1;1;1;0;2;1;1;0;3;0;0;1;1;1;0;4;0;2;2;2;1;1;2;0;1;0;1;1;0;1;2;1;4;0;0;2;0;0;4;1;0;1;3;1;0;0;2;0;0;1;0;0;3;2;0;3;2;0;2;0;2;2;2;4;1;1;1;0;0;0;1;2;2;2;0;5;3;0;0;0;0;2;0;2;1;0;0;0;1;0;3;0;5;0;1;1;1;2;0;2;1;2;1;1;2;0;0;0;2;3;0;2;1;1;4;0;5;0;1;2;1;0;0;1;1;2;3;4;2;1;0;1;2;1;3;0;1;2;0;5;1;1;2;2;3;1;3;1;1;0;2;2;0;4;0;0;3;3;2;0;4;5;2;0;7;3;2;1;3;1;0;0;0;1;2;1;2;0;0;1;0;1;0;0;0;0;0;4;2;2;1;2;0;0;0;1;4;1;1;2;1;1;1;1;2;0;7;0;1;2;2;4;2;1;2;0;5;4;1;1;0;0;0;0;2;1;0;0;1;4;0;0;1;2;1;0;0;0;1;0;0;0;1;3;4;0;1;0;5;0;1;0;2;1;2;0;0;0;6;4;0;0;0;4;1;0;0;1;0;0;1;6;2;2;0;1;3;2;1;2;0;3;0;1;0;2;1;0;3;4;1;4;0;2;1;0;0;0;1;0;0;0;4;2;1;2;1;1;0;1;0;0;3;1;1;2;0;0;0;1;1;3;0;1;1;0;1;0;1;1;0;1;1;2;1;0;1;2;1;3;2;1;2;0;0;1;0;3;1;2;1;0;0;0;1;7;1;0;2;1;1;0;0;2;1;1;1;1;0;2;0;0;2;1;0;0;2;1;2;4;0;2;1;3;0;1;0;1;1;5;0;1;0;1;0;0;2;1;3;5;1;0;2;1;3;0;0;1;3;2;2;0;2;3;5;2;1;2;1;1;1;1;0;1;0;1;0;0;1;2;0;0;3;0;0;0;0;0;0;1;1;0;1;1;0;0;3;2;1;0;0;1;1;1;1;1;0;3;0;0;3;1;0;0;0;1;2;0;0;0;1;0;1;1;1;0;0;4;2;2;0;1;2;0;1;0;1;3;3;0;0;0;0;2;2;0;1;4;1;3;4;2;2;2;2;3;0;0;3;5;4;3;5;1;0;1;1;1;1;3;3;1;5;1;2;0;5;1;2;3;0;4;2;3;0;4;2;0;0;0;1;1;2;3;1;0;0;1;2;2;1;0;4;0;1;0;1;0;0;1;3;2;1;2;6;2;2;2;6;3;3;0;0;2;1;0;2;3;0;1;2;0;2;1;2;0;0;1;0;2;0;1;0;3;1;0;1;1;1;2;0;6;0;0;4;1;0;6;2;0;4;0;0;3;0;3;0;1;1;1;1;1;1;1;4;0;4;0;5;1;2;0;1;1;0;2;3;0;4;3;0;0;1;1;0;0;0;0;0;0;0;2;2;2;1;0;3;0;0;0;0;0;0;1;1;1;7;0;0;1;1;1;0;0;0;2;3;2;2;0;0;0;1;1;2;1;0;0;0;2;1;2;1;0;1;0;3;0;1;0;1;0;2;0;4;3;1;3;3;0;2;1;2;0;1;0;2;0;3;2;0;0;1;1;0;0;1;1;1;1;1;1;0;0;0;0;2;2;1;1;1;1;1;2;1;1;0;0;1;2;0;1;1;1;2;0;1;0;4;0;1;0;0;0;2;3;1;0;0;0;0;0;0;0;0;1;0;1;0;1;0;1;1;0;1;2;0;2;2;1;2;1;0;2;1;0;1;0;1;0;0;1;2;1;0;2;1;0;0;2;0;1;2;0;1;0;2;2;0;1;2;1;0;2;0;1;4;1;1;0;2;1;0;0;0;0;3;2;2;2;5;1;0;0;1;1;3;1;0;1;3;2;0;2;3;1;3;5;4;5;1;6;0;1;0;1;0;0;1;0;1;1;1;0;0;0;1;0;0;0;1;0;1;1;1;0;1;0;1;0;1;1;0;1;1;0;0;0;0;0;1;2;1;0;1;2;1;1;1;1;0;1;2;0;2;1;1;4;0;0;1;2;2;1;3;1;3;0;1;2;3;2;3;0;0;0;0;0;0;0;0;2;0;1;1;0;1;0;0;0;1;1;0;5;0;0;2;0;1;0;0;1;0;0;1;1;1;1;0;1;0;2;0;1;0;0;1;0;0;1;0;1;4;0;1;0;1;1;0;0;0;1;0;0;0;1;2;0;3;0;1;1;0;1;1;1;1;0;1;2;0;0;1;1;1;1;0;0;2;1;0;0;0;1;0;1;2;0;0;0;3;3;3;1;0;1;0;0;0;0;0;0;1;0;0;1;2;0;1;0;0;0;0;2;1;0;0;0;0;1;0;0;0;0;1;0;1;0;1;0;1;0;0;0;0;0;0;0;1;0;0;0;0;0;0;1;1;0;0;1;1;1;0;0;2;0;0;1;3;0;0;1;2;0;1;2;1;1;1;2;0;1;0;1;3;5;1;0;1;1;1;0;3;1;1;2;1;0;2;0;1;0;1;0;1;0;1;1;2;0;1;3;2;0;1;0;0;0;0;1;0;0;0;1;1;0;1;1;1;0;0;0;2;2;2;13;1;1;1;2;3;0;2;3;1;1;0;0;0;0;2;0;3;5;1;0;0;3;0;1;0;1;3;2;0;0;0;0;2;0;2;0;0;0;1;2;1;0;0;1;2;2;1;2;2;1;3;9;2;0;2;0;1;1;0;0;1;0;2;0;0;0;1;3;1;1;1;0;2;0;1;0;1;0;1;1;1;0;4;4;4;3;0;2;1;1;0;0;1;1;0;0;1;1;0;1;1;2;1;3;1;1;0;1;0;0;3;0;0;0;1;3;0;2;2;3;1;0;4;1;0;0;6;0;0;2;0;3;2;1;1;0;1;1;1;6;1;0;1;1;1;0;1;3;1;3;2;0;0;3;0;0;0;0;1;0;1;0;0;1;0;0;1;0;0;1;0;0;3;2;0;0;1;2;1;0;1;0;0;1;1;2;0;0;1;0;0;0;0;0;2;0;0;1;1;3;1;3;4;2;1;0;2;0;1;0;1;1;2;1;0;4;0;0;3;0;2;0;1;1;1;0;0;3;0;0;0;2;1;0;2;1;1;1;1;0;1;1;0;0;1;0;1;4;0;0;0;0;3;0;0;0;0;1;1;0;0;1;3;0;0;3;3;6;0;1;1;1;1;1;3;0;0;1;1;1;1;1;2;2;1;1;1;0;1;0;1;1;0;2;0;0;0;1;0;0;2;0;1;0;1;0;1;0;1;2;2;1;0;2;1;10;1;1;1;7;1;1;0;1;1;2;1;0;1;0;1;0;1;1;1;0;1;0;3;4;3;1;1;0;2;1;1;2;0;0;0;0;0;1;1;2;0;0;2;1;3;3;0;0;1;1;2;0;3;0;1;2;1;1;1;1;0;0;1;1;1;0;4;0;0;0;1;2;0;0;1;1;1;1;1;0;3;1;1;2;2;2;1;2;3;1;2;0;1;2;1;0;2;1;0;0;0;1;0;1;0;0;0;0;0;1;0;1;0;3;0;2;1;0;1;0;0;0;0;2;0;2;0;1;1;0;1;1;3;1;1;0;0;2;0;2;0;1;1;0;0;0;1;0;1;2;0;1;0;0;2;1;0;1;0;3;1;1;0;3;2;0;0;0;1;0;0;0;2;0;1;0;0;0;1;0;1;3;1;0;0;2;2;1;1;1;2;2;2;0;1;1;0;1;0;1;0;2;1;1;0;0;2;1;0;0;1;1;0;0;0;1;1;1;3;3;3;2;0;4;0;0;1;2;0;1;1;3;3;1;0;0;0;0;1;1;6;2;1;0;1;4;1;0;0;0;0;1;0;1;2;2;0;3;4;1;0;0;0;0;0;0;1;0;0;1;0;1;1;0;0;2;0;0;1;1;0;0;0;2;0;0;1;0;0;1;0;1;1;1;1;0;1;0;0;1;1;0;0;0;0;0;1;1;4;1;0;1;2;1;1;0;0;0;0;0;0;0;0;1;2;3;4;1;2;1;2;1;0;0;1;0;1;0;2;0;1;0;0;1;2;0;0;0;4;0;1;0;0;1;0;0;1;0;1;1;0;1;0;0;1;1;0;1;0;1;0;0;0;0;0;1;0;0;0;1;0;0;1;0;0;0;0;1;2;1;0;0;0;1;0;0;0;0;0;0;0;0;0;1;0;0;1;0;1;1;0;0;0;0;0;1;0;0;3;1;0;1;1;0;0;1;1;3;0;2;0;1;0;2;0;0;0;0;0;1;1;1;0;0;0;1;0;1;0;1;0;0;0;1;1;0;0;0;1;1;0;0;1;1;0;1;0;0;1;2;1;1;1;1;0;0;1;0;0;1;3;0;0;3;0;0;1;1;0;5;2;1;0;0;0;0;1;1;0;0;1;0;1;0;1;0;1;0;0;0;1;1;1;1;1;1;2;2;0;1;4;2;2;2;1;3;5;0;2;3;1;1;1;1;0;0;0;1;1;1;0;0;2;1;1;1;0;1;1;3;0;2;6;1;0;0;1;1;3;1;2;0;3;1;2;1;0;1;3;1;0;0;0;2;0;4;4;2;1;0;1;2;1;2;1;4;0;3;0;0;1;2;1;1;1;2;2;0;0;1;0;0;0;2;1;0;4;3;0;0;0;10;3;3;3;0;0;0;2;4;3;1;1;1;5;0;0;0;1;1;2;1;1;2;2;0;0;3;3;2;0;1;2;1;3;0;1;0;1;0;0;0;1;1;1;0;1;1;1;0;1;3;0;1;1;0;2;2;0;3;2;5;1;2;1;1;2;1;3;3;0;0;0;0;0;0;1;0;1;1;0;1;0;1;0;1;3;3;2;0;1;1;0;0;0;0;0;0;1;1;2;1;1;0;1;0;1;2;0;0;1;0;0;0;1;1;1;1;0;1;1;1;1;0;1;2;0;0;0;2;4;0;2;2;1;1;2;2;2;5;2;1;0;1;4;0;1;2;1;1;0;0;7;1;0;1;3;1;1;1;3;1;2;0;2;2;1;0;0;0;1;1;0;0;1;0;0;1;2;1;0;0;0;1;5;0;1;0;2;2;0;2;0;2;1;1;1;0;0;1;0;0;0;0;0;0;0;0;0;0;2;2;1;1;3;2;1;1;0;0;3;1;1;0;2;0;0;0;0;1;2;0;1;0;0;1;0;1;2;1;1;0;0;0;1;1;1;0;4;1;0;0;2;0;0;4;1;2;0;0;1;0;4;3;4;0;3;1;2;0;1;2;3;1;3;2;1;0;0;0;2;1;0;2;2;2;1;0;2;1;1;1;1;0;0;2;0;1;1;1;1;1;1;0;3;2;2;0;0;1;2;0;0;0;1;0;4;0;2;1;0;0;0;1;1;1;0;3;1;0;2;1;0;2;1;5;0;0;0;0;1;0;1;1;1;1;0;0;2;0;1;0;0;2;0;1;6;2;4;1;1;2;3;0;0;1;1;1;1;1;1;0;2;2;1;0;1;0;0;2;2;3;0;0;0;2;3;2;0;1;0;0;1;2;1;1;1;1;2;0;1;2;9;3;0;3;1;1;1;1;1;0;1;0;0;1;1;0;0;2;2;3;0;3;0;3;1;3;3;1;1;1;3;0;0;3;1;3;2;0;2;2;0;2;1;1;3;0;0;3;2;2;1;0;2;1;2;0;1;0;2;3;1;1;0;0;0;2;2;0;0;1;0;0;1;0;0;0;2;3;2;1;1;1;0;1;0;1;0;0;3;1;0;0;1;3;0;0;2;1;1;2;0;0;0;0;1;1;4;0;1;1;2;0;2;0;1;1;2;1;0;4;0;2;1;1;0;0;1;0;0;2;2;2;1;1;1;1;1;0;0;2;1;0;0;0;1;2;1;0;0;3;0;0;3;2;2;1;2;1;2;0;2;1;0;0;1;1;1;1;0;0;0;6;0;0;0;1;1;1;2;4;5;0;0;0;1;0;2;2;1;0;0;3;0;1;1;0;0;1;3;1;2;2;0;0;2;4;1;1;2;1;1;0;2;1;0;2;0;0;0;0;0;1;3;3;1;0;0;0;1;1;3;1;1;0;1;0;0;4;1;2;1;2;0;0;2;1;3;1;2;0;2;2;5;1;0;1;1;1;0;1;1;1;1;0;0;1;1;2;1;1;0;0;2;1;2;0;1;1;0;0;2;1;2;0;0;1;0;5;1;0;2;3;0;0;0;0;1;2;0;0;2;2;1;0;0;2;1;1;1;0;1;1;0;0;5;1;0;1;3;0;3;4;0;1;1;3;0;2;1;0;0;1;1;5;1;0;4;0;0;0;0;0;1;2;2;0;3;1;2;0;0;1;0;1;1;1;1;0;1;2;0;0;1;0;0;0;0;0;1;2;0;1;0;1;0;1;2;2;1;0;0;0;0;0;1;0;0;1;0;0;0;0;0;1;0;0;4;0;0;2;2;0;0;1;1;1;2;0;0;1;1;0;0;0;1;0;0;0;0;3;0;3;0;2;0;0;1;1;1;0;0;3;1;3;0;5;0;1;3;0;2;4;2;1;0;1;1;0;0;0;3;1;1;1;0;0;0;0;2;1;0;0;0;5;0;0;1;1;0;2;1;1;2;1;0;1;2;0;2;3;2;0;2;2;2;1;0;0;1;0;2;2;2;1;1;2;1;0;2;2;1;1;0;3;2;1;1;0;0;0;0;1;3;0;5;1;3;1;1;2;2;0;2;3;1;0;2;3;0;3;1;0;1;2;0;1;0;2;1;0;1;0;1;3;0;3;1;2;2;0;1;0;2;1;0;2;4;0;5;6;0;1;0;3;1;0;2;3;1;1;2;3;2;2;0;0;1;0;2;3;5;0;0;1;3;1;4;0;2;1;1;0;0;0;0;1;0;1;1;2;2;0;2;2;1;0;1;0;1;1;2;0;0;0;0;1;0;0;0;0;2;0;0;2;1;0;0;1;1;4;3;0;4;0;1;1;0;0;2;0;2;2;1;1;0;1;4;1;0;0;1;1;0;3;2;0;1;1;0;0;0;1;1;2;0;2;0;1;0;1;0;0;4;0;3;0;0;0;2;0;1;0;1;1;1;1;0;1;0;0;1;1;0;3;3;1;0;0;0;1;0;4;1;0;0;1;0;1;1;4;1;2;1;3;2;0;3;0;1;0;0;1;0;1;0;0;2;2;2;0;0;3;1;2;1;2;4;2;2;1;3;1;2;1;1;2;2;1;2;0;3;2;4;0;1;1;0;1;2;1;0;0;0;3;0;0;2;1;0;2;0;0;1;1;0;0;1;1;0;0;0;0;0;1;0;0;0;2;0;2;0;1;1;0;0;0;1;0;2;0;0;1;0;5;0;0;1;1;1;1;1;2;0;2;2;1;0;0;1;0;0;0;1;0;0;0;0;2;2;1;1;1;0;0;1;2;0;1;0;1;0;1;1;0;0;1;1;2;0;1;1;0;1;0;0;2;0;0;0;1;1;3;0;0;2;1;5;1;0;1;1;0;1;0;1;0;0;1;5;0;1;1;0;1;0;0;3;0;1;1;2;0;1;0;2;0;0;1;0;1;2;0;0;0;0;0;0;1;0;3;0;2;0;0;1;2;1;2;0;1;1;2;1;0;0;1;1;3;1;1;0;0;4;1;1;1;1;0;0;1;3;1;1;0;0;0;1;1;1;2;1;2;1;2;0;0;0;3;1;2;1;0;1;0;2;0;2;5;0;2;0;2;1;4;1;0;1;0;0;1;4;4;1;1;1;1;0;0;0;1;2;1;0;0;0;1;1;0;2;0;1;1;2;0;4;2;1;2;0;5;1;0;0;2;1;1;1;1;1;2;1;1;1;0;1;0;0;2;1;2;5;2;0;0;1;3;2;2;2;2;2;1;5;5;1;2;0;0;5;2;2;1;2;2;3;2;1;1;1;3;1;3;0;1;4;1;2;0;2;0;1;0;0;1;1;1;1;0;0;0;0;4;0;4;2;3;0;1;1;2;1;0;1;1;1;1;4;2;1;3;1;1;0;0;4;1;2;2;2;2;0;1;1;0;1;2;2;3;0;5;4;1;0;0;0;2;3;4;0;1;0;0;0;2;0;0;3;0;1;1;1;0;2;0;2;1;0;0;3;0;0;0;1;2;0;1;1;3;0;0;1;0;0;1;1;1;0;0;0;1;1;0;0;0;2;0;1;2;1;5;4;1;6;6;6;0;1;1;0;2;0;0;0;2;4;1;2;1;4;0;0;0;1;0;3;2;0;1;1;3;0;1;3;0;2;1;1;2;2;0;2;1;0;1;1;0;0;0;0;1;2;0;0;1;1;0;1;0;0;1;0;2;1;0;3;0;0;0;0;0;2;1;0;0;1;1;2;0;0;0;1;0;3;0;0;1;0;6;1;1;3;0;0;3;0;0;0;0;0;1;0;0;1;1;1;0;0;0;2;0;0;2;0;0;0;0;1;3;0;0;2;0;2;1;4;2;0;0;1;0;0;0;0;0;1;1;5;1;1;0;0;1;1;0;2;3;0;1;0;2;1;2;2;1;0;1;5;4;0;0;1;3;4;1;2;0;1;0;2;2;0;1;2;1;0;0;1;1;2;0;0;0;4;2;1;2;0;1;0;1;0;0;1;5;6;1;1;1;2;1;1;3;0;2;0;4;1;0;2;4;0;2;0;1;0;5;0;1;0;0;0;1;3;1;0;0;0;0;0;1;1;1;1;0;0;3;2;1;1;0;1;2;1;0;0;0;1;0;1;0;3;0;0;2;1;1;2;0;2;1;0;1;0;2;0;4;1;0;0;1;3;1;0;2;2;0;0;2;2;0;3;1;1;2;0;1;0;0;2;0;0;2;0;1;0;1;0;0;0;0;1;1;2;0;1;2;0;0;2;1;1;0;1;1;1;1;0;0;0;0;2;0;1;0;0;0;2;0;0;2;0;0;0;0;0;0;1;1;2;1;1;0;2;0;0;1;2;1;1;0;2;1;0;1;1;0;4;0;1;2;1;0;1;0;1;0;0;1;0;1;1;1;2;1;0;0;0;0;0;0;0;0;1;0;0;1;0;0;0;0;3;0;0;0;2;3;2;0;1;0;2;1;1;1;0;3;1;1;0;0;0;0;1;1;0;0;1;0;0;0;1;7;1;0;0;1;1;3;1;0;2;2;0;2;5;4;1;4;2;1;2;1;2;1;0;0;0;0;0;1;0;0;0;0;1;1;0;0;1;0;1;1;1;1;1;1;1;1;0;0;2;2;7;0;0;2;1;1;0;2;0;3;3;1;1;0;2;0;1;0;0;0;2;3;0;2;1;1;2;0;3;0;0;1;2;0;1;4;1;1;3;2;0;0;1;1;5;1;1;2;1;3;3;2;1;1;2;1;1;2;2;3;1;2;2;0;0;0;0;0;1;0;2;1;1;2;3;0;5;1;2;3;0;1;1;0;0;0;1;0;0;0;1;1;2;0;1;0;1;2;0;0;2;1;3;1;4;3;0;3;2;1;1;4;0;2;0;2;3;1;2;1;0;1;6;1;1;0;0;1;1;1;1;0;0;0;2;3;1;0;0;0;2;1;1;2;0;0;3;1;2;3;4;2;1;0;3;1;2;7;1;3;2;1;2;1;5;0;0;1;1;3;1;4;1;1;3;0;4;3;1;3;2;3;0;1;1;1;1;1;3;1;2;2;0;1;2;1;0;0;0;0;0;1;2;2;1;0;1;1;2;3;1;3;5;2;1;0;0;0;1;1;1;2;1;0;0;3;2;1;6;0;0;1;1;0;1;0;1;0;0;0;1;0;0;0;1;1;2;0;0;3;1;2;1;2;1;1;1;0;1;0;0;1;0;1;2;2;0;10;1;0;2;0;1;2;0;1;3;1;2;0;1;1;1;3;1;2;0;2;3;2;1;1;2;0;1;1;1;2;0;3;2;1;2;0;2;4;1;3;0;3;1;0;0;2;0;1;3;0;0;1;0;4;0;0;1;4;4;2;1;0;1;1;3;1;1;3;1;1;1;1;4;0;1;1;2;0;0;1;0;0;1;0;1;3;1;2;0;1;1;4;0;1;2;1;5;1;0;1;1;1;3;1;3;2;3;1;2;1;0;2;1;0;0;12;1;2;1;1;1;3;0;1;1;2;0;0;2;1;2;1;3;1;0;1;1;5;3;1;8;0;0;1;0;0;0;0;0;2;2;1;0;3;0;1;0;1;4;2;0;0;1;1;0;1;2;1;2;4;0;1;1;0;2;2;6;2;3;1;6;2;2;0;7;1;1;2;3;1;5;4;2;3;1;0;0;3;0;4;2;1;2;1;2;0;2;1;2;0;1;0;1;1;0;1;2;2;1;2;0;1;1;1;1;0;2;7;1;1;1;1;0;2;3;1;1;2;3;4;0;1;0;0;0;0;1;2;0;2;0;0;0;1;1;2;1;0;2;3;3;1;1;1;1;0;0;0;0;1;1;1;3;3;2;0;2;4;2;0;6;2;0;0;1;0;1;3;2;2;1;1;1;2;1;2;2;2;2;1;2;0;3;1;1;0;4;0;1;2;1;1;0;2;0;0;2;2;0;0;4;3;2;0;2;1;1;0;2;0;0;2;2;8;2;2;1;4;0;2;4;0;2;0;3;3;0;1;1;2;1;0;0;0;2;0;0;2;1;0;3;4;0;0;1;2;3;3;0;1;2;2;1;2;0;0;1;1;1;2;1;0;0;1;1;2;0;0;1;1;0;1;1;0;5;0;2;1;1;3;2;0;0;0;3;0;3;1;0;0;1;0;0;4;4;2;2;1;2;2;2;2;2;3;0;1;3;0;4;0;5;2;0;2;1;1;6;3;3;2;0;0;4;1;1;2;1;3;0;1;1;1;1;3;1;1;0;3;1;4;1;0;1;3;2;3;0;0;1;0;0;0;0;4;1;0;1;0;6;0;0;4;2;2;0;2;0;1;0;0;1;0;0;1;3;0;3;0;0;1;0;1;2;2;2;1;1;2;0;2;2;0;1;1;1;2;1;0;1;0;1;2;2;3;2;1;0;1;2;1;2;1;1;1;4;0;0;5;1;1;5;0;0;1;0;2;1;1;0;0;1;0;1;0;0;0;1;0;1;2;0;2;1;0;2;0;3;0;0;1;3;0;0;0;1;2;1;1;1;1;1;2;1;0;2;0;0;2;0;3;3;3;2;1;1;0;1;0;0;1;4;0;4;1;2;0;2;1;1;3;4;1;1;0;1;0;0;2;4;3;0;1;0;0;1;2;1;0;1;1;0;2;0;0;0;1;4;5;0;1;0;1;0;4;1;1;2;1;1;0;2;1;2;2;3;3;0;2;3;4;2;3;1;0;3;1;1;1;1;1;1;0;0;4;0;0;2;2;4;0;0;5;2;2;3;0;1;1;0;0;2;2;1;0;2;2;0;3;4;0;0;1;0;3;2;6;2;0;0;1;1;1;0;3;3;3;0;1;0;2;1;3;1;0;0;1;1;2;2;3;1;0;2;5;0;1;1;0;5;2;1;2;0;0;2;1;2;2;1;2;0;1;0;0;1;1;2;3;2;2;2;1;1;1;2;2;0;0;1;2;0;0;0;0;1;2;2;0;0;0;3;1;0;0;0;2;2;0;1;2;2;0;1;1;2;3;0;7;0;1;1;0;0;2;1;0;2;6;0;2;3;1;3;0;0;1;1;1;1;2;0;1;1;0;0;1;1;3;0;1;2;2;0;2;0;1;1;1;2;1;1;0;1;3;1;0;4;4;2;2;0;3;0;5;2;5;1;10;4;4;0;1;0;1;1;3;0;2;2;1;0;2;0;0;0;0;0;2;1;3;3;1;1;1;1;0;3;7;6;1;4;0;0;2;0;1;3;0;2;0;0;0;1;0;0;0;3;2;0;1;2;10;2;0;3;2;3;5;0;0;0;1;1;1;1;0;1;4;0;4;0;1;0;1;0;0;0;0;0;0;7;2;1;1;0;1;0;2;1;2;1;1;1;3;0;1;4;3;0;0;0;1;0;2;1;7;0;1;3;1;2;0;1;0;0;0;0;0;0;0;4;0;0;0;1;1;1;0;1;1;3;1;5;1;3;2;0;2;5;1;0;1;2;1;0;1;5;2;2;1;0;1;0;1;5;2;1;2;1;1;0;0;0;2;2;0;1;0;0;1;1;0;1;0;2;1;1;2;0;0;2;1;3;0;6;0;0;1;1;5;2;1;1;1;1;1;1;1;1;1;1;0;0;0;0;0;3;1;0;3;2;2;0;1;0;1;1;1;1;1;2;2;0;0;1;0;0;3;1;2;0;0;1;0;2;1;1;0;0;0;0;1;1;1;1;2;1;0;0;2;0;1;3;2;1;0;0;0;1;0;0;5;1;1;1;6;2;0;1;1;2;0;0;3;0;3;3;0;2;1;0;0;1;5;3;0;0;0;2;2;1;1;2;1;1;0;2;3;0;0;1;0;0;1;11;1;0;1;2;1;1;3;4;0;2;0;1;0;7;1;1;3;0;0;0;0;4;0;1;2;2;2;0;0;5;0;0;2;1;0;0;1;2;1;1;1;1;0;1;0;0;3;6;0;0;3;1;2;2;2;2;0;5;0;2;1;3;2;3;0;0;3;0;1;2;3;1;1;2;2;1;5;3;6;0;0;1;1;2;0;0;0;1;1;0;2;1;2;1;0;0;1;4;2;0;0;1;1;3;1;0;0;1;2;1;0;2;3;0;3;5;1;1;4;0;3;0;0;1;2;1;0;3;3;1;0;2;1;1;1;2;0;0;3;1;1;1;0;0;2;2;1;4;0;0;0;1;0;0;0;0;4;0;3;0;3;0;1;1;1;1;3;0;0;1;0;0;2;0;0;1;0;1;0;0;1;1;0;1;1;1;2;3;1;0;4;0;1;0;1;1;0;0;0;0;2;0;2;1;1;4;0;1;0;0;1;1;1;3;2;1;2;6;0;3;1;0;0;2;2;2;1;3;2;0;0;1;2;0;2;3;3;0;0;0;3;5;2;3;3;0;2;2;1;2;2;1;0;1;0;2;2;0;1;1;1;0;2;1;0;2;2;0;1;0;4;3;0;4;3;0;3;0;1;0;0;3;2;0;0;1;0;1;0;0;2;0;0;0;0;0;0;1;0;1;0;1;0;0;2;2;2;1;0;1;0;2;2;0;0;0;0;0;3;3;0;1;3;0;0;3;0;1;3;3;0;3;2;0;0;1;1;1;1;0;0;0;2;0;0;0;0;4;1;1;0;0;1;0;1;1;2;1;0;1;0;1;0;0;3;3;1;0;1;1;0;1;3;3;1;1;1;2;1;1;0;2;1;2;3;2;2;1;0;0;2;1;1;0;1;3;1;1;1;2;0;1;3;1;0;0;1;3;1;1;1;0;2;3;2;1;2;3;2;2;3;0;0;1;0;2;0;1;2;0;3;0;0;3;0;3;1;0;3;0;0;1;0;2;0;1;1;2;0;2;3;1;2;1;2;3;0;1;1;3;3;0;2;0;0;0;1;4;0;3;0;3;1;2;5;0;2;2;1;0;3;2;4;0;0;2;1;1;1;2;4;1;2;0;3;1;1;1;0;1;2;0;1;0;2;3;1;0;0;0;1;3;1;0;1;1;1;3;0;0;2;0;2;1;1;2;0;3;1;2;2;1;3;2;0;1;1;3;2;2;0;0;0;3;0;2;7;2;2;1;2;0;3;1;0;6;0;0;1;2;1;1;1;1;0;0;1;1;1;1;2;0;1;0;1;1;1;1;1;3;0;0;2;0;4;3;2;0;3;1;4;1;0;1;5;0;5;0;0;0;0;1;0;1;1;1;3;0;2;2;5;2;0;0;2;0;1;4;0;0;0;2;1;2;3;0;1;0;1;2;1;2;0;0;1;1;2;2;2;2;1;0;1;0;0;1;4;2;1;0;1;2;0;1;3;1;0;1;0;2;2;0;1;1;1;4;2;1;1;0;0;0;1;0;0;1;0;2;0;1;0;1;5;1;0;0;1;0;0;2;0;1;0;0;1;1;0;0;1;2;1;0;1;2;0;0;3;1;1;2;1;0;2;1;1;0;0;1;0;1;0;0;0;0;0;0;0;0;0;2;1;0;0;0;1;1;1;0;2;4;2;0;0;2;1;1;2;0;0;3;0;4;0;1;1;1;1;0;0;1;1;0;1;0;2;0;1;2;2;2;3;1;0;3;0;0;2;2;0;1;1;3;3;0;0;5;1;1;0;2;0;3;1;3;0;0;2;1;2;0;1;0;1;2;0;0;1;2;1;0;3;1;2;0;0;1;0;0;0;0;0;1;1;1;4;1;0;1;1;0;0;1;4;1;0;2;1;1;1;0;1;1;2;1;1;5;1;2;2;0;1;0;0;0;0;0;0;0;1;2;0;2;1;3;2;1;1;0;1;0;1;4;2;3;5;1;0;1;0;1;2;2;1;2;1;3;1;3;0;1;0;0;2;1;1;1;4;2;0;2;1;1;1;6;1;0;3;0;0;0;0;0;2;5;1;1;3;1;0;2;2;1;2;1;1;1;2;3;0;1;1;0;2;1;1;3;1;0;5;3;1;3;1;2;4;1;3;1;2;1;2;0;3;2;0;1;2;1;3;1;0;1;1;1;2;3;0;3;5;1;0;3;3;0;1;0;0;0;1;1;2;0;0;1;1;0;0;1;2;1;0;1;0;1;1;1;0;0;0;0;2;5;2;2;1;0;0;1;1;3;1;1;0;1;0;0;0;1;0;0;2;1;3;0;1;1;3;1;1;2;1;1;0;1;1;2;4;2;6;2;2;3;1;1;0;2;3;0;0;4;2;6;0;0;0;0;1;1;1;1;1;1;0;1;1;0;0;1;2;1;2;1;0;0;1;2;2;3;1;1;1;1;0;1;0;0;0;0;2;0;1;0;0;0;0;2;0;0;6;0;3;4;2;0;0;0;1;0;0;1;0;1;1;1;0;1;3;2;0;0;1;0;1;0;0;1;2;2;4;2;0;2;0;0;2;2;1;1;5;2;1;1;0;1;1;0;1;2;1;1;0;0;2;1;0;0;2;1;0;0;1;0;4;1;0;0;0;1;0;1;0;0;1;0;0;1;1;0;0;0;1;0;1;2;0;4;0;0;0;1;0;5;1;0;2;1;0;0;0;1;0;1;1;0;0;4;3;3;1;1;3;3;1;0;0;0;1;1;0;0;0;0;0;1;1;2;1;1;1;1;0;2;3;0;1;2;2;2;1;5;0;1;1;3;1;2;2;2;0;0;0;0;3;0;1;1;0;1;1;4;0;0;1;2;0;2;0;3;5;3;1;5;1;4;5;0;1;2;1;2;1;0;2;2;1;1;1;0;0;0;1;1;0;0;0;0;2;0;0;1;1;3;5;3;1;0;2;2;2;1;1;2;1;2;1;0;0;1;3;1;4;0;1;6;2;3;1;0;0;3;4;1;1;1;2;1;2;3;4;1;0;0;1;0;1;1;2;4;2;2;1;1;4;0;0;3;3;0;2;1;5;3;0;0;2;1;1;3;2;2;1;5;4;0;0;0;4;0;0;2;0;0;0;3;1;1;0;0;0;1;1;0;0;1;2;3;1;0;2;0;0;0;2;6;0;1;1;1;0;1;0;0;1;3;3;1;1;2;3;0;1;1;2;0;6;1;2;5;6;2;8;2;0;1;4;0;3;0;0;4;1;0;0;3;0;1;0;0;0;1;1;3;0;3;0;5;4;2;0;3;2;0;1;2;0;4;2;1;1;0;0;2;1;1;1;1;0;1;1;0;1;2;0;0;1;1;0;1;0;1;0;2;1;0;1;0;1;1;0;3;2;0;0;1;0;2;1;2;0;0;3;3;0;0;2;1;2;1;1;0;0;1;0;0;2;2;1;0;1;2;0;0;2;0;1;0;0;1;1;1;1;1;3;0;2;2;3;3;5;0;1;3;0;2;7;3;0;1;0;2;1;0;1;1;2;3;1;0;1;2;0;0;2;2;4;4;0;1;1;2;2;4;0;0;1;3;0;2;3;1;1;2;2;2;0;0;4;1;7;0;1;0;0;1;0;0;1;1;1;1;1;0;1;1;1;0;3;0;0;0;1;1;0;2;3;0;1;1;2;0;1;0;2;3;0;1;0;1;1;0;2;1;1;1;1;2;0;0;0;0;2;0;1;1;2;1;0;1;0;0;1;2;1;0;2;1;0;0;0;2;3;0;1;2;1;1;0;0;5;2;3;2;5;1;0;1;0;0;0;3;3;1;2;3;0;1;1;6;0;1;1;2;0;1;5;0;1;0;0;0;2;1;0;1;3;2;2;0;0;1;0;1;0;0;0;1;2;2;1;3;0;1;5;2;0;4;1;1;0;0;0;0;0;0;1;3;0;2;0;3;0;3;3;0;0;2;1;1;1;4;0;1;2;2;4;1;2;2;1;2;2;1;2;1;1;0;0;0;0;0;0;1;1;3;0;1;2;0;1;2;1;0;0;4;0;3;0;5;1;0;3;0;0;1;1;2;0;2;2;0;1;0;0;1;8;2;0;1;1;1;0;1;1;1;0;1;1;1;2;0;2;1;1;1;1;1;0;0;0;0;0;1;1;0;0;1;5;2;0;2;2;1;0;0;1;4;1;1;0;1;0;1;0;0;0;0;1;1;0;1;0;0;1;0;3;1;0;0;4;0;0;1;2;1;0;0;0;4;2;1;2;1;1;2;0;2;0;0;2;0;2;0;3;1;1;0;0;1;0;1;2;0;1;0;0;1;0;1;2;3;1;0;4;0;0;2;1;4;0;0;0;4;2;3;0;0;4;0;0;1;4;2;1;1;0;0;1;4;0;2;1;0;1;0;1;0;1;0;0;1;1;0;2;1;3;1;1;6;1;1;0;2;1;1;0;0;1;0;1;0;0;0;0;1;0;1;1;2;1;0;6;4;3;0;1;1;1;1;1;0;0;2;3;1;1;0;1;1;1;3;2;0;2;5;2;2;1;0;4;0;1;0;6;1;0;0;1;0;1;2;2;2;3;0;4;1;5;5;2;1;0;1;0;0;1;0;1;0;0;2;0;1;0;0;2;0;1;0;1;0;1;1;3;1;3;0;0;1;1;3;1;0;0;0;1;0;4;1;1;1;4;1;3;1;5;2;1;1;0;1;0;4;0;1;0;1;1;1;0;1;2;0;1;2;2;1;1;2;1;1;1;0;2;5;0;2;5;3;4;2;1;2;0;1;1;1;0;0;0;0;2;0;1;0;2;0;0;0;0;6;5;1;1;4;1;1;0;5;0;1;1;1;2;5;1;0;4;0;0;2;0;3;0;1;2;2;1;4;1;1;0;6;1;1;0;1;1;1;0;2;1;3;0;7;1;1;0;5;1;1;4;3;1;0;0;0;0;0;0;2;1;7;0;4;4;1;3;1;0;2;0;1;0;1;1;0;3;0;1;0;2;0;2;0;2;3;1;0;1;1;3;7;0;0;2;2;2;1;2;5;1;4;0;3;0;0;3;1;0;0;5;0;1;1;1;3;0;1;3;0;2;1;4;2;1;3;3;1;1;0;5;1;2;3;0;3;0;0;1;3;2;3;0;2;1;5;2;3;2;0;0;0;1;0;2;0;3;1;0;1;0;0;1;1;3;1;0;5;3;0;0;1;2;3;1;3;1;2;0;0;0;1;3;2;4;2;0;0;2;0;1;4;2;1;1;6;0;8;4;3;0;1;0;0;0;0;1;1;2;0;3;1;0;0;2;0;5;2;1;1;2;0;3;4;0;1;4;1;1;0;1;2;1;1;0;1;1;0;0;0;1;2;3;3;0;0;0;0;0;0;2;0;3;4;1;4;3;1;1;2;1;1;1;0;4;0;1;2;1;0;0;0;1;1;0;0;0;3;2;0;0;0;3;1;1;0;0;1;0;0;4;0;0;1;4;0;2;3;0;1;2;0;2;0;3;2;1;1;0;1;0;1;1;1;0;0;0;1;2;1;4;0;4;0;0;6;1;0;5;3;3;1;3;0;0;0;0;0;0;2;0;0;0;0;0;0;0;0;0;2;0;0;0;0;0;0;0;0;0;0;0;0;1;0;0;0;0;0;0;0;0;0;1;0;0;0;0;0;0;0;0;0;0;0;0;0;0;0;0;1;0;0;0;0;0;0;0;0;0;0;0;0;0;0;0;0;0;0;0;0;0;0;0;0;0;0;0;0;0;0;0;0;0;0;0;0;0;0;0;0;0;1;0;0;3;83;0;0;0;0;0;0;0;0;0;0;0;0;0;0;0;0;0;0;0;0;0;0;0;0;0;0;0;0;0;0;0;0;2;0;2;0;0;3;1;5;3;1;2;3;2;2;2;0;0;1;2;0;1;3;0;0;0;0;1;0;4;2;2;1;0;2;1;1;2;1;2;1;1;1;0;2;2;1;5;0;2;2;1;2;0;7;0;2;1;1;2;1;0;1;2;0;1;3;2;0;1;1;1;7;1;0;0;2;0;0;3;3;1;2;2;0;1;1;5;1;0;1;2;0;2;4;6;0;5;5;4;2;1;1;2;1;1;0;0;1;3;0;2;0;1;2;0;1;2;1;0;1;0;1;1;4;1;0;2;1;0;1;2;0;3;5;0;2;0;0;2;3;2;1;2;1;0;0;5;0;1;0;2;3;2;1;2;1;1;0;0;0;1;2;1;0;1;1;1;8;1;1;0;1;2;0;1;1;1;1;2;1;0;1;3;5;4;2;0;0;0;5;1;2;1;8;0;1;1;2;2;11;1;0;0;2;2
strain106;Lactococcus lactis subsp. lactis;0;1;0;0;0;0;0;1;0;0;0;0;0;0;0;0;0;0;0;0;0;0;0;0;0;0;0;0;0;0;5;0;3;1;2;6;0;1;4;0;3;0;0;0;0;3;5;1;0;0;0;0;0;0;0;0;0;0;0;2;0;0;0;0;0;0;0;0;0;0;0;0;2;0;2;2;3;4;5;2;7;0;0;1;0;1;3;1;0;0;0;0;3;3;1;1;1;0;4;0;1;3;5;7;0;1;0;1;0;0;2;0;1;1;2;0;0;0;1;0;4;1;3;0;2;3;0;0;0;2;0;2;2;0;7;2;2;0;0;1;1;0;0;0;2;0;0;2;1;1;1;2;1;5;1;2;2;1;0;0;1;2;1;1;3;2;1;1;0;1;1;1;0;1;2;0;1;0;0;0;1;2;1;0;1;2;0;2;0;2;1;0;1;2;0;2;1;2;1;3;1;0;2;3;1;6;0;0;0;0;0;0;1;1;2;1;4;0;0;1;1;0;3;0;2;1;2;3;6;3;0;0;0;0;0;2;2;1;3;0;0;1;2;3;1;3;4;2;0;0;4;0;0;1;0;3;1;3;0;2;1;1;2;1;2;1;1;1;0;1;0;0;1;2;0;1;0;4;1;3;2;0;1;0;0;1;3;0;2;1;3;5;0;1;2;2;1;5;1;0;0;0;0;0;0;0;0;0;0;0;0;0;0;0;2;0;0;0;0;0;0;0;0;2;0;0;0;0;0;0;0;1;2;4;0;1;4;1;0;3;4;0;0;1;1;1;2;0;0;0;0;0;0;0;0;0;5;0;2;0;5;3;0;2;2;0;0;0;0;1;4;1;0;1;1;0;2;2;1;1;0;1;1;3;3;0;2;3;0;0;4;2;1;1;4;1;2;0;0;1;0;0;0;0;0;1;0;1;2;1;2;2;0;0;1;1;0;1;1;0;2;3;0;3;0;2;1;0;2;0;1;5;1;1;1;0;1;1;2;1;2;2;0;0;0;0;1;2;0;0;6;1;1;0;1;5;0;0;2;5;2;2;2;0;0;0;0;0;3;2;4;1;7;3;0;3;3;2;2;4;0;1;4;3;4;0;0;0;0;0;0;1;1;1;2;1;3;3;0;2;1;0;1;1;0;3;1;0;0;0;0;0;3;1;0;1;4;5;2;0;0;2;2;0;2;1;3;1;0;5;1;1;2;1;2;1;5;2;1;0;0;4;2;4;1;0;1;2;0;0;1;0;1;0;3;1;0;2;2;2;0;2;1;4;0;0;1;2;2;2;1;4;0;1;1;0;0;2;0;5;1;0;0;0;0;0;2;0;0;0;4;5;1;0;4;5;1;3;2;0;4;1;3;1;2;1;0;1;2;1;2;0;0;1;4;2;0;3;0;0;0;2;0;3;6;1;3;1;0;2;1;0;0;2;2;2;1;1;4;1;1;0;3;0;2;5;2;1;1;1;2;2;0;3;0;0;1;4;4;3;1;0;1;1;0;2;0;1;0;0;0;0;2;0;0;0;2;0;0;1;0;1;1;1;2;0;1;1;1;0;6;2;1;0;1;1;0;0;1;1;2;0;0;0;0;0;0;4;0;0;1;2;2;0;1;0;0;1;2;2;2;3;3;0;0;6;1;0;0;0;0;0;1;1;2;0;1;0;1;0;2;0;0;0;3;2;0;1;0;4;0;1;0;0;1;0;0;1;0;0;0;0;0;0;0;2;0;0;0;0;0;0;1;1;0;2;2;0;2;2;0;1;0;1;1;0;0;0;0;1;0;1;2;0;0;1;0;2;0;0;2;0;0;0;3;0;1;2;3;2;1;0;0;3;5;2;0;1;2;2;0;1;0;2;0;1;5;0;1;1;0;0;0;4;0;2;0;0;0;1;0;0;0;0;1;0;1;1;0;1;1;0;4;1;0;0;0;0;2;1;0;2;1;0;0;2;1;1;2;3;5;0;0;2;0;1;1;1;0;3;2;1;2;1;0;0;0;7;0;0;1;1;1;1;0;4;1;1;2;1;0;0;1;0;0;1;0;2;1;3;1;5;1;1;1;4;1;0;1;1;1;2;0;2;2;1;6;1;0;1;5;0;2;3;1;0;1;0;1;1;3;2;1;1;1;2;0;3;1;1;0;0;1;3;2;0;0;1;1;2;0;1;3;0;0;1;1;2;0;3;2;0;0;1;0;1;0;0;0;1;1;0;3;0;0;0;1;0;3;0;1;0;0;2;0;1;0;1;0;0;2;1;0;1;0;0;0;1;0;0;0;2;1;0;2;2;0;0;1;0;2;0;0;1;0;0;1;0;0;1;0;1;1;2;2;2;6;0;4;2;1;1;2;2;1;0;0;0;2;2;0;1;0;1;0;0;1;1;1;0;1;2;0;0;4;1;0;0;2;0;0;1;1;5;10;1;0;1;2;7;0;3;1;2;0;0;0;0;0;3;0;0;1;1;1;1;2;0;3;1;2;0;2;1;0;2;3;1;2;2;2;1;0;0;4;3;0;3;0;2;1;0;1;1;1;2;1;2;1;1;1;0;3;2;1;0;0;1;1;1;0;1;3;1;3;3;0;1;2;0;1;1;0;1;0;0;0;4;7;3;2;0;0;1;0;1;0;0;2;1;0;3;0;2;0;0;2;3;4;0;1;0;1;0;1;1;1;0;0;1;4;3;3;1;1;1;2;2;1;2;0;4;0;0;2;3;0;3;1;0;2;2;2;3;1;0;1;2;2;3;5;1;2;0;2;2;1;1;1;2;2;1;1;3;1;0;2;2;3;1;1;0;4;0;4;1;1;0;2;0;1;0;0;0;1;2;1;0;1;2;1;0;1;0;1;0;1;2;2;1;1;2;4;0;1;0;0;0;3;4;3;1;1;2;0;0;2;2;1;2;2;2;4;1;1;2;2;2;0;1;1;0;1;1;0;1;1;1;1;1;1;1;2;0;1;1;1;0;0;0;0;0;1;0;0;1;1;1;0;0;0;0;1;1;0;1;4;1;1;1;0;3;0;1;0;0;1;0;1;0;2;0;0;1;1;0;0;2;0;0;1;0;0;2;2;5;1;1;1;1;1;0;3;3;3;0;0;0;0;1;1;2;5;2;1;2;3;0;1;3;3;0;0;0;1;0;0;1;0;1;1;0;3;7;1;0;2;0;0;1;3;0;3;2;0;1;3;1;0;0;1;4;0;0;0;0;0;0;0;5;0;0;0;0;1;0;1;0;0;0;1;0;3;2;1;0;1;2;5;1;5;0;1;1;2;0;0;2;1;0;1;0;1;0;0;0;2;1;0;1;0;0;0;0;3;2;1;1;4;1;0;0;0;1;0;2;1;0;0;1;1;0;1;1;0;0;1;2;2;3;0;1;4;1;0;1;0;0;0;0;1;1;1;2;1;2;2;1;0;1;0;0;0;3;0;1;0;3;2;3;0;1;0;1;0;1;1;2;1;2;0;0;1;4;1;0;0;1;1;0;0;7;2;1;0;0;0;2;1;1;1;1;2;1;1;3;3;3;4;1;0;1;0;1;0;1;2;0;2;0;0;2;1;0;2;1;2;0;1;1;1;0;0;0;1;0;1;5;2;1;2;1;1;0;2;1;1;0;2;0;1;2;1;0;1;4;0;0;3;2;2;3;4;0;3;1;4;0;0;7;1;1;1;1;2;2;1;2;4;3;1;2;2;1;1;1;0;1;3;2;3;2;0;1;0;2;1;0;2;0;2;2;0;11;2;1;0;1;3;1;1;1;0;0;0;0;0;1;1;1;2;3;0;2;0;3;2;0;2;0;3;1;2;2;2;3;2;0;3;5;0;0;1;0;0;7;3;6;3;1;1;2;2;0;0;0;0;0;1;1;2;1;2;1;0;0;0;1;4;2;1;0;1;0;0;1;0;0;4;2;1;0;1;1;5;1;1;1;0;1;4;1;2;1;0;1;1;0;1;1;0;0;1;2;0;1;1;2;0;0;0;1;4;5;2;0;1;2;2;0;2;3;1;2;3;1;0;1;0;1;1;1;3;0;1;1;1;3;2;1;1;0;3;1;1;0;1;4;0;2;1;0;2;1;3;0;2;1;1;0;0;4;0;1;0;2;2;3;1;1;1;0;3;0;1;1;1;7;1;3;0;0;1;1;1;1;2;1;0;5;0;0;1;4;1;3;1;0;0;0;5;2;0;2;0;1;1;4;0;2;1;1;3;6;0;1;0;1;0;0;1;2;2;0;0;0;1;0;1;0;2;3;1;1;0;1;0;0;0;1;0;1;3;3;3;4;0;1;0;4;1;0;1;1;0;6;0;2;1;1;0;0;1;0;1;0;0;0;1;0;0;1;4;0;2;0;2;2;8;3;1;2;4;0;0;0;5;0;0;0;1;3;1;6;3;0;1;1;2;0;0;1;8;4;3;1;2;1;0;1;4;0;0;5;3;0;0;0;2;3;1;3;1;0;2;1;2;6;0;6;1;6;0;5;0;1;1;2;0;0;2;2;2;3;1;0;0;0;0;6;4;2;3;0;1;2;1;1;0;0;0;2;0;1;0;1;1;2;0;0;2;1;4;2;1;0;0;2;0;1;2;0;6;0;2;0;0;1;0;1;0;2;2;1;0;0;0;0;1;2;0;6;1;0;2;2;0;0;3;1;1;0;1;1;0;0;0;1;1;3;3;2;2;1;2;1;2;1;0;0;1;1;2;3;1;1;2;0;2;0;1;1;3;5;0;0;0;2;3;2;0;2;2;0;5;6;0;0;3;2;0;3;0;2;4;3;0;0;4;2;3;1;0;0;5;5;1;0;2;1;3;1;0;2;0;1;1;2;1;1;1;0;0;0;0;4;2;1;2;2;0;0;1;1;3;0;0;0;0;1;1;1;1;1;1;4;1;1;2;1;0;4;2;1;1;0;0;2;0;0;0;0;2;0;2;1;1;1;0;0;0;3;1;0;0;1;0;0;0;0;0;1;4;7;0;4;1;1;4;0;1;0;2;0;0;1;3;1;1;3;0;1;0;3;1;2;2;2;4;0;0;0;3;7;4;1;0;0;3;4;1;6;0;2;3;1;0;0;0;2;0;3;0;0;3;4;2;0;1;1;2;1;1;1;0;1;1;1;0;1;1;1;2;0;0;4;0;1;1;3;0;1;0;0;3;4;0;0;1;1;1;0;2;0;2;5;2;3;6;1;2;2;1;0;1;2;0;1;0;3;0;4;0;1;1;0;0;0;0;2;0;9;0;3;0;1;0;1;2;2;0;3;0;2;0;3;1;0;1;1;0;0;2;0;3;5;0;2;1;5;1;2;1;1;0;2;0;2;0;0;2;2;2;1;2;2;0;0;2;1;1;0;0;1;1;3;0;4;4;3;2;1;0;1;0;3;2;2;1;0;1;0;1;2;1;1;5;4;2;2;1;4;0;0;1;2;1;3;0;1;0;0;1;0;0;0;2;1;1;0;1;0;0;1;1;0;2;2;3;1;0;1;6;3;6;1;1;1;1;2;0;0;2;4;2;1;0;1;0;1;1;1;1;8;4;5;1;1;0;0;0;1;2;1;1;1;0;1;1;2;2;1;0;2;2;2;1;0;2;0;1;0;2;0;1;0;1;0;0;0;3;0;1;1;2;1;0;4;1;0;1;0;2;1;7;1;2;0;1;1;1;0;0;1;0;1;0;0;2;2;0;4;2;1;0;1;0;0;0;2;0;5;2;0;0;1;0;1;2;2;1;0;0;2;2;4;0;0;0;0;1;3;1;4;3;2;2;3;3;1;0;2;2;1;1;0;3;0;1;2;3;0;4;1;1;0;4;2;1;1;1;0;0;2;0;2;2;0;1;2;0;2;0;0;0;2;1;1;1;0;0;1;0;0;3;1;1;2;0;1;0;2;0;4;0;1;0;3;0;2;0;0;1;0;0;0;3;0;1;1;0;0;2;2;4;1;0;0;0;1;3;0;5;0;0;3;0;0;0;0;2;1;1;0;1;0;1;0;2;0;2;0;1;1;2;3;1;0;1;0;0;1;2;0;0;0;0;2;2;1;2;0;2;2;1;2;1;1;1;1;1;1;0;1;1;0;0;3;0;2;1;0;0;1;0;2;1;1;2;2;1;0;2;0;1;1;1;0;0;2;0;1;1;3;0;5;2;0;1;3;1;1;0;1;0;0;0;1;0;0;0;0;1;3;0;1;3;0;3;3;1;1;0;3;2;2;0;0;2;2;0;1;0;0;3;1;0;1;1;1;1;1;5;0;1;2;1;2;0;1;0;0;2;3;2;1;4;4;1;4;1;4;1;3;1;0;1;4;1;0;2;1;0;0;1;5;1;0;0;0;0;0;1;2;0;1;0;0;0;1;1;1;0;0;0;2;0;3;2;0;1;4;3;0;2;3;0;3;1;0;5;1;1;9;0;0;0;3;1;2;7;0;1;1;5;1;1;1;0;4;0;0;1;3;4;1;0;1;4;6;1;2;0;3;1;1;4;2;2;1;0;2;3;1;0;4;2;1;3;1;0;2;2;0;1;4;2;0;2;0;0;0;0;0;3;1;3;2;0;2;2;0;1;1;2;1;0;0;1;1;5;2;0;0;5;0;6;3;1;0;1;1;3;3;0;3;2;1;1;1;1;0;3;1;2;1;1;2;1;3;0;0;1;3;1;2;1;3;2;0;1;4;2;0;1;3;1;2;0;1;1;0;4;1;1;1;0;1;2;2;1;0;1;0;0;0;3;1;1;2;2;1;1;0;0;0;3;1;0;0;7;1;1;0;1;0;1;0;0;1;1;1;1;2;3;0;0;0;0;0;0;0;0;0;0;0;0;0;0;0;0;0;2;0;0;0;0;3;2;1;2;2;2;2;2;1;1;3;1;0;1;0;5;1;0;1;0;2;0;2;2;1;1;2;4;4;5;0;0;1;1;0;0;4;1;2;0;0;1;0;4;4;5;1;1;0;2;4;0;1;1;0;2;0;0;1;2;1;0;3;1;0;0;1;1;4;2;2;1;4;6;1;0;0;2;1;0;0;2;0;2;2;3;0;0;0;1;1;2;0;3;0;0;1;5;2;0;2;0;4;1;2;1;2;1;0;1;3;0;3;0;0;10;0;0;1;0;0;0;0;0;0;0;1;3;0;1;0;2;2;2;2;1;1;2;1;1;1;1;1;1;1;0;0;1;1;2;3;2;3;1;0;0;1;1;1;4;0;0;0;1;0;1;0;2;3;1;2;0;1;0;0;0;1;0;0;1;0;1;1;3;6;2;0;2;0;1;0;0;0;3;0;0;1;7;1;2;2;1;1;1;1;1;0;0;2;1;5;0;2;3;1;2;6;2;1;1;2;1;0;0;2;1;2;3;0;4;1;0;1;0;1;2;2;0;2;2;1;0;1;1;1;1;2;0;0;2;2;0;0;0;1;0;3;0;0;3;0;0;1;8;0;2;0;2;1;2;9;2;0;3;1;0;1;1;1;0;0;0;0;5;3;5;0;3;0;2;0;2;2;1;0;3;1;8;2;1;6;4;2;0;0;0;0;0;2;3;2;0;3;3;1;1;0;0;1;1;2;1;2;1;1;3;2;0;5;0;0;0;5;1;0;3;2;3;0;0;1;1;3;1;3;1;3;2;1;0;4;3;2;0;0;2;0;1;3;2;0;2;0;1;1;0;2;3;4;2;0;2;1;1;1;2;1;1;0;0;1;0;4;0;0;0;2;4;4;1;0;1;0;1;0;2;0;2;0;0;1;0;1;0;5;0;2;2;1;0;0;2;6;2;1;2;0;1;4;0;3;0;0;0;0;0;0;5;0;4;1;4;0;1;2;0;2;2;1;0;0;0;0;6;1;1;0;0;1;0;0;2;4;0;0;0;0;0;0;0;0;0;0;0;0;0;0;0;0;2;1;1;0;0;0;2;0;1;3;4;1;0;0;2;2;0;0;0;0;1;4;4;2;0;0;2;1;2;3;1;1;1;0;1;1;0;1;1;0;4;1;4;1;0;0;3;1;0;7;1;1;8;2;0;3;3;0;1;0;4;1;1;0;0;1;2;0;0;3;1;2;0;2;0;0;0;1;2;0;2;0;0;3;0;0;0;0;2;1;1;0;2;1;5;1;3;1;2;0;0;2;0;7;2;2;1;2;0;1;0;0;1;1;1;0;1;0;1;4;4;1;2;0;3;1;3;2;1;4;1;2;6;1;3;3;0;0;0;0;2;5;0;1;1;1;3;1;7;2;0;1;1;1;3;7;0;0;0;5;1;2;0;0;0;0;1;3;0;0;0;0;0;1;1;1;0;0;0;0;2;2;1;0;2;0;1;1;0;1;1;0;1;0;1;0;3;2;0;1;0;1;0;0;2;0;2;0;1;1;2;0;1;1;0;1;0;4;0;0;3;4;1;4;2;5;1;2;1;1;0;3;0;1;4;0;0;0;1;2;0;0;1;0;1;0;0;1;0;2;1;1;2;0;1;0;2;2;1;1;4;0;2;0;0;1;1;1;0;1;4;3;1;3;3;1;1;1;2;1;1;2;2;5;1;3;0;1;1;0;1;0;2;3;2;1;1;0;2;2;1;1;0;2;1;1;4;1;0;1;4;1;0;0;1;1;0;1;1;0;1;0;0;0;1;2;1;1;1;0;3;1;0;0;1;2;2;1;0;1;2;2;0;0;0;0;4;4;1;0;2;2;0;1;0;0;1;2;1;1;0;1;0;1;1;0;2;3;0;1;2;0;1;1;0;0;1;0;2;0;2;1;0;0;0;3;0;1;6;4;1;0;0;1;1;1;2;0;1;2;1;2;3;0;3;0;2;3;0;1;2;0;3;0;1;1;2;2;1;2;4;0;0;2;1;0;1;1;0;1;1;2;3;2;0;0;1;1;3;0;1;2;1;2;0;0;1;0;0;5;0;0;7;1;3;0;0;3;1;0;1;0;0;0;0;1;2;2;0;0;1;0;2;1;5;1;2;2;2;2;0;4;0;0;3;5;1;1;1;0;0;1;0;1;0;2;0;1;1;0;1;1;1;0;2;1;0;3;1;4;2;1;2;3;0;3;0;2;1;4;1;1;2;1;3;2;3;0;1;1;2;4;0;3;1;0;0;2;0;0;0;1;0;2;0;3;2;2;0;4;3;1;4;1;1;3;0;1;3;0;0;2;0;2;0;2;1;0;0;2;3;4;4;0;1;1;2;0;0;0;4;1;3;1;1;1;1;5;4;2;0;1;1;0;0;0;3;0;0;0;3;1;1;1;0;1;1;2;1;1;1;1;5;1;1;2;2;3;0;0;1;3;0;0;0;0;2;5;1;0;1;2;0;1;1;0;4;0;2;3;1;4;1;5;0;0;5;0;2;1;0;2;1;3;0;1;2;0;0;1;0;1;0;2;1;0;0;1;1;1;0;1;0;0;1;4;0;0;1;0;0;0;1;4;0;3;3;4;0;0;1;2;1;2;1;0;0;0;2;0;0;0;1;2;0;1;1;1;0;2;1;1;0;3;0;0;1;1;1;0;4;0;2;2;2;1;1;2;0;1;0;1;1;0;1;2;1;4;0;0;2;0;0;4;1;0;1;3;1;0;0;2;0;0;1;0;0;3;2;0;3;2;0;2;0;3;2;2;4;0;1;1;0;0;0;1;2;2;2;0;5;3;0;0;0;0;2;0;2;1;0;0;0;1;0;3;0;5;0;1;1;1;2;0;2;1;1;1;1;2;0;0;0;2;3;0;2;1;1;3;0;5;0;1;2;1;0;0;1;1;2;3;4;2;1;0;1;2;1;3;0;1;3;7;5;1;1;2;2;3;0;2;1;1;0;2;2;1;4;0;0;3;3;2;0;4;5;2;0;7;3;2;1;3;1;0;0;0;1;2;1;2;0;0;1;0;1;0;0;0;0;0;4;2;2;1;2;0;0;0;0;4;1;1;2;1;1;1;1;1;0;7;0;1;2;2;4;2;1;2;0;5;4;1;1;0;0;0;0;2;1;0;0;1;4;0;0;1;2;1;0;0;0;1;0;0;0;1;3;4;0;1;0;5;0;1;0;2;1;2;0;0;0;6;4;0;0;0;3;1;0;0;1;0;0;1;6;2;2;0;1;3;2;1;2;0;3;0;1;0;2;1;0;2;4;1;4;0;2;1;0;0;0;1;0;0;0;4;2;1;2;1;1;0;1;0;0;3;1;1;2;0;0;0;1;1;3;0;1;1;0;1;0;1;1;0;1;0;2;1;0;1;2;0;3;2;1;2;0;0;1;0;3;1;2;1;0;0;0;1;7;1;0;2;1;1;0;0;2;1;1;1;1;0;2;0;0;2;1;0;0;2;1;2;4;0;2;1;3;0;1;0;1;1;5;0;1;0;1;1;0;2;0;3;5;1;0;2;1;3;0;0;1;3;2;2;0;1;3;7;2;0;2;1;1;1;0;0;1;0;0;0;0;1;2;0;0;3;0;0;0;0;0;0;1;1;0;1;1;0;0;3;2;1;0;0;1;1;1;1;1;0;3;0;0;3;1;0;0;0;1;2;0;0;0;1;0;1;1;1;0;0;4;2;2;0;1;2;0;1;0;1;2;3;0;0;0;0;2;2;0;1;4;1;3;4;2;2;2;2;3;0;0;3;5;3;3;6;1;0;1;1;1;0;3;3;1;5;1;2;0;5;1;2;3;0;4;2;3;0;4;1;0;0;0;1;1;2;3;1;0;0;1;2;2;2;0;4;0;1;0;1;0;0;1;3;2;1;2;6;2;2;2;6;3;2;0;0;2;1;0;2;3;0;1;2;0;2;1;2;0;0;1;0;2;0;1;0;3;1;0;1;1;1;2;0;6;0;0;4;1;0;6;2;0;4;0;0;3;0;3;0;1;1;1;1;1;1;1;5;0;4;0;5;1;2;0;1;1;0;2;3;0;4;3;0;0;1;1;0;0;0;0;0;0;0;2;2;2;1;0;3;0;0;0;0;0;0;1;1;1;7;0;0;1;1;1;0;0;0;1;3;2;2;0;0;0;1;1;2;1;0;0;0;1;1;2;1;0;1;0;3;0;1;0;1;0;1;0;4;3;1;3;3;0;2;1;2;0;1;0;2;0;3;2;0;0;1;1;0;0;1;1;1;0;1;1;0;0;0;0;2;2;1;1;1;1;1;2;1;1;0;0;1;1;0;1;1;1;2;0;1;0;4;0;1;0;0;0;2;3;0;0;0;0;0;0;0;0;0;1;0;1;0;0;0;1;1;0;1;2;0;1;2;1;2;1;0;2;1;0;1;0;1;0;0;1;2;1;0;2;0;0;0;2;0;1;2;0;1;0;2;1;0;1;2;1;0;2;0;1;4;1;1;0;2;1;0;0;0;0;3;2;2;1;5;1;0;0;1;1;3;1;0;1;3;2;0;2;3;1;3;5;3;5;1;6;0;0;0;1;0;0;1;0;1;1;1;0;0;0;1;0;0;0;0;0;1;1;1;0;1;0;1;0;1;1;0;1;1;0;0;0;0;0;1;2;1;0;1;2;1;1;1;1;0;0;2;0;2;1;1;4;0;0;1;2;2;1;3;1;3;0;1;2;3;2;3;0;0;0;0;0;0;0;0;2;0;1;1;0;1;0;0;0;1;1;0;5;0;0;2;0;1;0;0;0;0;0;1;1;1;1;0;1;0;1;0;1;0;0;1;0;0;1;0;1;4;0;1;0;1;1;0;0;0;1;0;0;0;1;2;0;3;0;1;1;0;1;1;1;1;0;1;2;0;0;1;1;1;1;0;0;2;1;0;0;0;1;0;0;2;0;0;0;3;3;3;1;0;0;0;0;0;0;0;0;1;0;0;1;2;0;1;0;0;0;0;2;1;0;0;0;0;1;0;0;0;0;1;0;1;0;1;0;1;0;0;0;0;0;0;0;1;0;0;0;0;0;0;1;1;0;0;1;1;1;0;0;2;0;0;1;3;0;0;1;2;0;1;2;0;1;0;2;0;0;0;0;3;5;1;0;1;1;1;0;3;1;1;2;1;0;2;0;1;0;1;0;1;0;1;1;2;0;1;3;2;0;1;0;0;0;0;1;0;0;0;1;1;0;1;0;1;0;0;0;1;1;2;13;1;1;1;2;3;0;2;3;1;1;0;0;0;0;2;0;3;5;1;0;0;3;0;1;0;1;3;2;0;0;0;0;2;0;2;1;0;0;1;2;1;0;0;1;2;2;1;2;2;1;3;9;2;0;2;0;1;1;0;0;1;0;2;0;0;0;1;3;1;1;1;0;2;0;1;0;1;0;1;1;1;0;4;4;4;3;0;1;1;1;0;0;2;1;0;0;1;1;0;1;1;2;1;3;1;0;0;1;0;0;3;0;0;0;1;3;0;2;2;3;1;0;4;1;0;0;6;0;0;2;0;3;2;1;1;0;1;1;1;6;1;0;1;0;1;0;1;3;1;3;2;0;0;3;0;0;0;0;1;0;1;0;0;1;0;0;1;0;0;1;0;0;3;2;0;0;1;2;1;0;1;0;0;1;1;2;0;0;1;0;0;0;0;0;2;0;0;1;1;3;1;3;4;2;1;0;1;0;1;0;1;1;2;1;0;4;0;0;3;0;2;0;1;1;1;0;0;3;0;0;0;2;1;0;2;1;1;1;1;0;1;1;0;0;1;0;1;3;0;0;0;0;3;0;0;0;0;1;1;0;0;1;3;0;0;3;3;6;0;1;1;1;1;1;3;0;0;1;1;1;1;1;2;2;1;1;1;0;1;0;1;1;0;1;0;0;0;1;0;0;2;0;1;0;1;0;2;1;2;2;2;1;0;2;1;10;1;1;1;7;1;1;0;1;1;2;1;0;1;0;1;0;1;1;1;0;1;0;3;4;3;1;1;0;2;1;1;2;0;0;0;0;0;1;1;2;0;0;2;1;3;3;0;0;1;1;2;0;3;0;1;3;1;1;1;1;0;0;1;1;1;0;4;0;0;0;1;2;0;0;1;1;1;1;0;0;3;1;1;2;2;2;1;2;3;1;2;0;1;2;1;0;2;1;0;0;0;0;0;1;0;0;0;0;0;1;0;1;0;3;0;2;1;0;1;0;0;0;0;2;0;2;0;1;1;0;1;1;3;1;0;0;0;1;0;2;0;1;1;0;0;0;1;0;1;2;0;1;0;0;2;0;0;1;0;2;1;0;0;3;2;0;0;0;1;0;0;0;2;0;1;0;0;0;1;0;1;3;1;0;0;2;2;1;0;1;2;2;2;0;1;1;0;1;0;0;0;1;1;1;0;0;2;1;0;0;1;1;0;0;0;1;1;1;3;2;3;1;0;4;0;0;1;2;0;1;1;3;3;1;0;0;0;0;1;1;6;2;1;0;1;4;1;0;0;0;0;1;0;1;2;2;0;3;4;1;0;0;0;0;0;0;1;0;0;1;0;1;1;0;0;1;0;0;1;1;0;0;0;2;0;0;1;0;0;1;0;1;1;1;1;0;1;0;0;1;1;0;0;0;0;0;1;1;3;0;0;2;2;1;1;0;0;0;0;0;0;0;0;1;2;3;4;1;2;1;2;1;0;0;1;0;1;0;2;0;1;0;0;1;1;0;0;0;4;0;1;0;0;1;0;0;1;0;1;1;0;1;0;0;1;1;0;1;0;1;0;0;0;0;0;1;0;0;0;1;0;0;1;0;0;0;0;1;2;1;0;0;0;1;0;0;0;0;0;0;0;0;0;1;0;0;1;0;1;1;0;0;0;0;0;1;0;0;3;1;0;1;1;0;0;1;1;3;0;2;0;0;0;2;0;0;0;0;0;1;1;1;0;0;0;1;0;1;0;1;0;0;0;1;1;0;0;0;1;1;0;0;1;1;0;1;0;0;0;2;1;1;1;1;0;0;1;0;0;1;3;0;0;3;0;0;1;1;0;5;2;1;0;0;0;0;1;1;0;0;1;0;1;0;1;0;1;0;0;0;1;1;1;1;1;1;2;2;0;1;4;2;2;2;1;3;5;1;2;3;1;1;1;1;0;0;0;1;1;1;0;0;2;1;1;1;0;1;1;3;0;2;5;0;0;0;1;1;3;1;2;0;3;1;2;0;0;1;3;1;0;0;0;2;0;4;4;2;1;0;1;2;1;2;1;4;0;2;0;0;1;2;2;1;1;2;2;0;0;1;0;0;0;2;1;0;4;3;0;1;0;10;3;3;3;0;0;0;2;3;1;1;1;1;5;0;0;0;1;1;2;1;1;2;2;0;0;3;3;2;0;1;2;1;3;0;1;0;1;0;1;0;1;2;1;0;1;1;1;0;1;3;0;1;1;0;2;2;0;3;2;5;1;2;1;1;2;1;3;3;0;0;0;0;0;0;1;0;1;1;0;1;0;1;0;1;4;3;2;0;1;1;0;0;0;0;0;0;1;1;2;1;1;0;1;0;1;2;0;0;0;0;0;0;1;1;1;1;0;1;1;1;1;0;1;2;0;0;0;2;4;0;2;2;1;1;2;2;2;5;2;1;0;1;4;0;1;2;1;1;0;0;7;1;0;0;3;1;0;1;3;1;2;0;2;2;1;0;0;0;1;1;0;0;1;0;0;1;2;1;0;0;0;1;5;0;1;0;2;2;0;2;0;2;1;1;1;0;0;1;0;0;0;0;0;0;0;0;0;0;2;2;1;1;3;2;1;1;0;0;3;1;1;0;2;0;0;0;0;1;2;0;1;0;0;1;0;1;2;1;1;0;0;0;1;1;1;0;3;1;0;0;2;0;0;4;1;2;0;0;1;0;4;3;5;0;3;1;2;0;0;2;3;1;2;2;0;0;0;1;2;1;0;2;2;2;1;0;2;1;1;1;1;0;0;2;0;1;1;1;1;1;1;0;3;2;2;0;0;1;2;0;0;0;1;0;4;0;2;1;0;0;0;1;1;1;0;2;1;0;2;1;0;2;1;5;0;0;0;0;1;0;1;1;1;0;0;0;2;0;0;0;0;2;0;1;5;2;4;1;1;2;3;0;0;1;1;1;1;1;0;0;2;2;1;0;1;0;0;2;2;3;0;0;0;2;3;1;0;1;0;0;1;2;1;1;1;1;2;0;1;2;9;3;0;3;1;1;1;1;1;0;1;0;0;1;1;0;0;2;2;3;0;3;0;3;1;3;3;1;1;0;3;0;0;3;1;3;2;0;2;2;0;2;1;1;3;0;0;3;1;2;1;0;2;1;2;0;1;0;2;3;1;1;0;0;0;2;2;0;0;1;0;0;1;0;0;0;2;4;2;1;1;1;0;1;0;1;0;0;3;1;0;0;1;3;0;0;2;0;1;2;0;0;0;0;1;1;4;0;1;1;2;0;2;0;1;1;2;1;0;3;0;2;1;1;0;0;1;0;0;2;2;2;1;1;1;1;1;0;0;2;1;0;0;0;1;2;1;0;0;3;0;0;3;2;2;1;2;1;2;0;2;1;0;0;1;1;1;1;0;0;0;6;0;0;0;1;1;1;2;4;5;0;0;0;1;0;2;2;1;0;0;3;0;1;1;0;0;1;3;1;2;2;0;0;2;4;1;1;2;1;0;0;2;1;0;2;0;0;0;0;0;1;3;3;1;0;0;0;1;1;3;1;1;0;1;0;0;4;1;2;1;2;0;0;2;1;3;1;2;0;1;2;5;1;0;1;1;1;0;1;1;1;1;0;0;1;1;1;1;1;0;0;2;1;2;0;1;0;0;0;2;1;2;0;0;1;0;5;1;0;2;3;0;0;0;0;1;2;0;0;2;2;1;0;0;2;1;1;1;0;1;1;0;0;5;1;0;1;3;0;3;4;0;1;1;3;0;2;1;0;0;1;1;5;1;0;3;0;0;0;0;0;0;2;2;0;3;1;2;0;0;1;0;1;1;1;1;0;1;1;0;0;1;0;0;0;0;0;1;2;0;1;0;1;0;1;1;1;0;0;0;0;0;0;1;0;0;1;0;0;0;0;0;1;0;0;4;0;0;2;2;0;0;1;1;1;2;0;0;1;0;0;0;0;1;0;0;0;0;3;0;2;0;2;0;0;1;1;1;0;0;3;0;3;0;5;0;1;3;0;2;4;2;1;0;1;1;0;0;0;3;1;1;1;0;0;0;0;2;1;0;0;0;5;0;0;1;1;0;2;1;1;2;1;0;1;2;0;2;3;2;0;2;2;2;1;0;0;1;0;2;2;2;1;1;2;1;0;2;2;1;1;0;3;2;1;1;0;0;0;0;1;3;0;5;1;3;1;1;2;2;0;2;3;1;0;2;3;0;3;1;0;1;2;0;1;0;2;1;0;1;1;1;3;0;3;1;2;2;0;1;0;2;1;0;2;4;0;5;6;1;1;0;3;1;0;2;3;1;1;2;3;2;2;0;0;1;0;2;3;5;0;0;1;3;1;4;0;2;1;1;0;0;0;0;1;0;1;1;2;2;0;2;2;1;0;1;0;1;1;2;0;0;0;0;1;0;0;0;0;2;0;0;2;1;0;0;1;1;5;3;0;4;0;1;1;0;0;2;0;2;2;1;1;0;1;4;1;0;0;1;0;0;3;0;0;1;1;0;0;0;1;1;2;0;2;0;1;0;1;0;0;4;0;3;0;0;0;2;0;0;0;0;1;1;1;0;1;0;0;1;1;0;3;3;1;0;0;0;1;0;4;1;0;0;1;0;1;1;4;1;2;1;3;2;0;3;0;1;0;0;1;0;1;0;0;2;2;2;0;0;3;1;2;1;1;4;2;2;1;3;1;2;1;1;2;2;1;2;0;3;2;4;0;0;1;0;1;1;1;0;0;0;3;0;0;2;1;0;2;0;0;1;1;0;0;1;1;0;0;0;0;0;1;0;0;0;2;0;2;0;1;1;0;0;0;1;0;2;0;0;1;0;5;0;0;1;0;1;1;1;2;0;2;2;1;0;0;1;0;0;0;1;0;0;0;0;2;2;1;1;1;0;0;1;2;0;1;0;1;0;1;1;0;0;1;1;2;0;1;1;0;1;0;0;2;0;0;0;1;1;3;0;0;2;1;5;1;0;1;1;0;1;0;1;0;0;1;5;0;1;1;0;1;0;0;3;0;1;1;2;0;1;0;2;0;0;1;0;0;2;0;0;0;0;0;0;1;0;3;0;2;0;0;1;2;1;2;0;1;1;2;1;0;0;1;1;2;1;1;0;0;4;1;1;1;1;0;0;1;3;1;1;0;0;0;1;1;1;2;1;2;1;2;0;0;0;3;1;2;1;0;1;0;2;0;1;5;0;2;0;2;1;4;1;0;1;0;0;1;4;4;1;1;1;1;0;0;0;1;2;1;0;0;0;1;1;0;1;0;1;1;2;0;4;2;1;2;0;5;1;0;0;2;1;1;1;1;1;2;1;1;1;0;0;0;0;2;1;2;6;2;0;0;1;2;2;2;2;2;2;1;5;5;1;2;0;0;5;2;2;1;2;2;3;2;1;1;1;3;1;3;0;1;4;1;2;0;2;0;1;0;0;1;1;1;1;0;0;0;0;5;0;4;2;3;0;1;1;2;0;0;1;1;1;1;4;2;0;3;1;1;0;0;4;1;2;2;3;2;0;1;0;0;1;2;2;3;0;5;4;1;0;0;0;2;3;4;0;1;0;0;0;2;0;0;3;0;1;1;1;0;2;0;2;1;0;0;3;0;0;0;1;2;0;1;1;3;0;0;1;0;0;1;1;1;0;0;0;1;1;0;0;0;2;0;1;2;1;5;4;1;6;6;6;0;1;1;0;2;0;0;0;2;3;0;2;1;4;0;0;7;1;0;3;1;0;1;1;3;0;1;3;0;2;1;1;2;2;0;1;1;0;1;1;0;0;0;0;1;2;0;0;1;1;0;1;0;0;1;0;2;1;0;3;0;0;0;0;0;2;1;0;0;1;1;2;0;0;0;1;0;3;0;0;1;0;6;1;1;3;0;0;2;0;0;0;0;0;1;0;0;0;1;0;0;0;0;0;0;0;2;0;0;0;0;1;3;0;0;2;0;3;1;4;2;0;0;1;0;0;0;0;0;1;1;5;1;1;0;0;1;1;0;3;3;0;1;0;2;1;2;2;1;0;1;5;4;0;0;1;2;4;0;2;0;1;0;2;2;0;1;1;1;0;0;1;1;2;0;0;0;4;2;1;2;0;1;0;1;0;0;1;5;6;1;1;2;2;1;1;3;0;2;0;4;1;0;2;4;0;2;0;1;0;5;0;1;0;0;0;1;3;1;0;0;0;0;0;1;1;1;1;0;0;3;2;1;1;0;1;2;1;0;0;0;1;0;1;0;3;0;0;2;1;1;2;0;2;1;0;1;0;2;0;4;1;0;0;1;3;1;0;2;2;0;0;1;2;0;3;1;1;2;0;1;0;0;1;0;0;2;0;1;0;1;0;0;0;0;1;1;2;0;1;2;0;0;2;1;1;0;1;1;1;1;0;0;0;0;2;0;1;0;0;0;1;0;0;2;0;0;0;0;0;0;1;1;2;1;1;0;2;0;0;1;2;1;1;0;2;0;0;1;1;0;4;0;1;2;1;0;0;0;1;0;0;1;0;1;1;1;2;1;0;0;0;0;0;0;0;0;1;0;0;1;0;0;0;0;3;0;0;0;2;3;2;0;1;0;2;1;1;1;0;3;1;1;0;2;0;0;1;1;0;0;1;0;0;0;1;7;1;0;0;1;1;2;1;0;1;2;0;2;5;4;1;4;2;0;2;1;2;1;0;0;0;0;0;1;0;0;0;0;1;1;0;0;1;0;1;1;1;1;1;1;1;1;0;0;2;2;7;0;0;2;1;1;0;2;0;3;3;1;1;0;2;0;1;0;0;0;1;2;0;2;1;1;2;0;3;0;0;1;2;0;1;4;1;1;3;1;0;0;1;1;5;1;1;2;1;3;3;2;1;1;2;1;1;2;2;2;1;2;2;0;0;0;0;0;1;0;2;1;1;2;3;0;5;1;2;3;0;1;1;0;0;0;1;0;0;0;1;0;2;0;1;0;1;1;0;0;2;1;3;1;4;3;0;3;2;1;1;3;0;2;0;2;3;1;2;1;0;1;6;1;0;0;0;1;1;1;1;0;0;0;2;3;1;0;0;0;2;0;1;2;0;0;3;1;2;3;4;2;1;0;3;1;2;6;1;3;2;1;2;1;5;0;0;1;1;3;1;4;1;1;3;0;4;3;1;3;2;3;0;1;1;1;1;1;3;1;2;2;0;1;2;1;0;0;0;0;0;1;2;2;1;0;1;1;2;3;1;3;5;2;1;0;0;0;1;1;1;2;1;0;0;3;2;1;6;0;0;1;1;0;1;0;1;0;0;0;1;0;0;0;1;1;2;0;0;3;1;2;1;2;1;1;1;0;1;0;0;1;0;1;2;1;0;10;1;0;2;0;1;2;0;1;3;1;2;0;1;1;1;3;1;2;0;2;3;2;1;1;2;0;1;1;1;2;0;2;2;1;2;0;1;4;1;3;0;3;1;0;0;2;0;1;3;0;0;1;0;3;0;0;1;4;4;2;1;0;1;1;3;1;1;3;1;1;1;1;4;0;1;1;2;0;0;1;0;0;1;0;1;3;1;2;0;0;1;3;0;1;1;1;5;1;0;1;1;2;3;1;3;2;3;1;2;1;0;2;1;0;0;13;1;2;1;1;1;3;0;1;1;2;0;0;2;1;2;1;3;1;0;1;1;5;3;1;9;0;0;1;0;0;1;0;0;2;2;1;0;3;0;1;0;1;4;1;0;0;1;1;0;1;2;1;2;4;0;1;1;0;2;2;6;2;3;1;5;2;2;0;7;1;1;2;2;1;5;4;2;3;1;0;0;3;0;4;2;1;2;1;2;0;2;1;2;0;1;0;1;1;0;1;2;2;1;2;0;1;1;1;1;0;1;7;1;1;1;1;0;2;3;0;1;2;3;4;0;1;0;0;0;0;1;1;0;2;0;0;0;1;1;2;1;0;2;3;3;1;0;1;1;0;0;0;0;1;1;1;2;3;1;0;2;4;2;0;5;1;0;0;1;0;1;3;2;2;1;1;1;2;1;2;2;2;2;1;2;0;3;1;1;0;4;0;1;2;1;1;0;2;0;0;2;2;0;0;4;3;2;0;2;1;1;0;2;0;0;2;2;8;2;2;1;4;0;1;4;0;2;0;3;3;0;1;1;2;1;0;0;0;2;0;0;2;1;0;3;4;0;0;2;2;3;3;0;1;1;2;1;1;0;0;0;1;1;2;1;0;0;1;1;2;0;0;1;1;0;0;0;0;5;0;2;1;1;3;2;0;0;0;3;0;3;1;0;0;1;0;0;4;4;2;2;1;2;2;1;2;2;3;0;1;3;0;4;0;5;2;0;1;1;1;6;3;3;2;0;0;4;1;1;1;1;3;0;1;1;1;1;3;1;0;0;3;1;4;1;0;1;3;2;3;0;0;1;0;0;0;0;4;1;0;1;0;6;0;0;4;2;2;0;2;0;1;0;0;1;0;0;1;3;0;3;0;0;1;0;1;2;2;2;1;1;2;0;2;2;0;1;1;1;2;1;0;1;0;0;2;2;3;2;1;0;1;3;1;2;1;1;1;4;0;0;5;1;1;4;0;0;1;0;2;1;1;0;0;1;0;1;0;0;0;1;1;1;2;0;2;1;0;2;0;3;0;0;1;3;0;0;0;1;2;1;1;1;1;1;2;1;0;2;0;0;2;0;3;3;3;2;1;1;0;1;0;0;1;4;0;4;1;2;0;2;1;1;3;4;0;1;0;1;0;0;2;4;3;0;1;0;0;1;2;1;0;1;1;0;2;0;0;0;1;4;5;0;1;0;1;0;4;2;1;2;8;1;0;1;1;2;2;3;3;0;2;3;4;2;3;1;0;3;1;1;1;1;1;0;0;0;4;0;0;2;2;4;0;0;5;2;2;3;0;1;0;0;0;1;2;1;0;2;2;0;3;4;0;0;1;0;3;2;6;2;0;0;1;1;1;0;3;3;3;0;1;0;1;1;3;1;0;0;0;1;2;2;3;1;0;2;5;0;1;1;0;5;2;1;2;0;0;2;1;2;2;1;2;0;1;0;0;1;1;2;3;2;2;2;1;1;1;2;2;0;0;1;2;0;0;0;0;1;2;2;0;0;0;3;1;0;0;0;2;2;0;1;1;2;0;1;1;2;3;0;7;0;1;1;0;0;2;1;0;2;6;0;1;3;1;3;0;0;1;1;1;1;2;0;1;1;0;0;1;1;3;0;1;2;2;0;2;0;1;1;1;2;1;1;0;1;3;1;0;4;4;2;2;0;3;0;5;2;5;1;10;4;3;0;1;0;1;1;3;0;2;2;1;0;2;0;0;0;0;0;2;1;3;3;0;1;1;1;0;2;7;5;0;4;0;0;2;0;1;3;0;2;0;0;0;1;0;0;0;8;2;0;1;1;10;2;0;3;2;3;5;0;0;0;1;1;1;1;0;1;4;0;4;0;1;0;1;0;0;0;0;0;0;7;2;1;1;0;1;0;2;1;2;1;1;1;3;0;1;4;3;0;0;0;1;0;2;1;7;0;1;3;1;2;0;1;0;0;0;0;0;0;0;3;0;0;0;1;1;1;0;1;1;3;1;5;1;3;2;0;2;5;1;0;0;2;1;0;1;4;2;2;1;0;1;0;1;5;2;1;2;1;1;0;0;0;2;2;0;1;0;0;1;1;0;1;0;2;1;1;2;0;0;2;1;3;0;6;0;0;1;1;5;2;1;1;1;0;1;1;1;1;1;1;0;0;0;0;0;3;1;0;3;3;2;0;1;0;1;1;1;1;1;2;2;0;0;1;0;0;2;1;2;0;0;1;0;1;1;1;0;0;0;0;1;1;1;1;2;0;0;0;2;0;1;3;2;1;0;0;0;1;0;0;5;1;1;1;6;2;0;1;1;2;0;0;3;0;3;3;0;2;1;0;0;1;5;3;0;0;0;2;2;1;1;2;1;1;0;2;3;0;0;1;0;0;1;11;1;0;1;2;1;1;3;4;0;2;0;1;0;7;1;1;3;0;0;0;0;4;0;1;2;2;2;0;0;5;0;0;2;1;0;0;1;2;1;1;1;1;0;1;0;0;3;6;0;0;3;1;3;2;2;2;0;5;0;2;1;3;2;3;0;0;3;0;1;1;3;1;1;2;2;1;5;3;6;0;0;1;1;2;0;0;0;1;1;0;2;1;2;1;0;0;1;4;2;0;0;1;1;3;1;0;0;1;2;1;0;2;3;0;2;5;1;1;4;0;3;0;0;1;2;1;0;4;3;1;0;2;1;1;1;2;0;0;4;1;1;1;0;0;2;2;1;4;0;0;0;1;0;0;0;0;4;0;3;0;3;0;1;1;1;1;3;0;0;1;0;0;2;0;0;1;0;1;0;0;1;1;0;1;1;1;2;3;0;0;4;0;1;0;1;1;0;0;0;0;1;0;2;0;1;4;0;1;0;0;1;1;0;3;2;1;2;6;0;3;1;0;0;2;2;3;1;3;2;0;0;1;2;0;2;3;2;0;0;0;3;5;1;3;3;0;2;2;1;1;2;1;0;1;0;2;1;0;1;1;1;0;2;1;0;2;2;0;1;0;3;3;0;4;3;0;3;0;1;0;0;3;2;0;0;1;0;1;0;0;2;0;0;0;0;0;0;1;0;1;0;1;0;0;2;2;2;1;0;1;0;2;2;0;0;0;0;0;3;3;0;0;3;0;0;3;0;1;1;2;0;3;1;0;0;1;1;1;1;0;0;0;2;0;0;0;0;4;1;1;1;0;1;0;1;1;0;0;0;1;0;1;0;0;2;3;1;0;1;1;0;1;3;3;1;1;1;2;1;1;0;2;1;2;3;1;2;1;0;0;2;1;1;0;1;3;1;1;1;2;0;1;2;1;0;0;1;3;1;1;1;0;2;3;2;1;2;2;2;1;2;0;0;1;0;2;0;1;1;0;3;0;0;3;0;3;1;0;3;0;0;1;0;2;0;1;1;2;0;2;3;1;2;1;2;3;0;1;1;3;3;0;2;0;0;0;1;4;0;3;0;3;1;2;5;0;2;2;1;0;3;1;3;0;0;2;1;1;1;2;4;1;2;0;3;1;1;1;0;1;2;0;1;0;2;3;1;0;0;0;1;3;1;0;1;1;1;3;0;0;2;0;2;1;1;2;0;3;1;3;2;1;3;2;0;1;1;3;2;2;0;0;0;3;0;2;7;2;2;1;2;0;3;1;0;6;0;0;1;2;1;1;1;1;0;0;1;1;1;1;2;0;1;0;1;1;1;1;1;3;0;0;1;0;4;3;2;0;3;2;4;1;0;1;5;0;5;0;0;0;0;1;0;1;1;1;3;0;2;4;5;2;0;0;2;0;1;4;0;0;0;2;1;2;3;0;1;0;1;3;1;2;0;0;1;1;2;2;1;2;1;0;1;0;0;1;4;2;1;0;1;2;0;1;3;0;0;1;0;2;2;0;1;1;1;4;2;1;1;0;0;0;1;0;0;1;0;2;0;1;0;1;5;1;0;0;1;0;0;2;0;1;0;0;1;1;0;0;1;2;1;0;1;2;0;0;3;1;1;2;1;0;2;1;1;0;0;1;0;1;0;0;0;0;0;0;0;0;0;2;1;0;0;1;1;1;1;0;2;4;2;0;0;2;1;1;2;0;0;3;0;4;0;1;1;1;1;0;0;1;1;0;1;0;2;0;1;2;2;2;2;1;0;3;0;0;2;2;0;1;0;3;3;0;0;5;1;1;0;2;0;3;1;3;0;0;2;1;2;0;1;0;1;1;0;0;1;2;1;0;3;1;2;0;0;1;0;0;0;0;0;1;1;1;5;1;0;1;1;0;0;1;3;1;0;1;1;1;1;0;0;1;2;1;1;5;1;2;1;0;1;0;0;0;0;0;0;0;1;2;0;2;1;3;2;1;1;0;1;0;1;4;2;3;5;1;0;1;0;1;2;2;1;2;1;3;1;3;0;1;0;0;2;1;1;1;4;2;0;2;1;1;1;6;1;0;3;0;0;0;0;0;2;4;1;1;3;1;0;1;2;1;2;1;1;1;2;3;0;1;1;0;2;1;1;3;1;0;5;3;1;3;1;2;4;1;3;1;2;1;2;0;3;2;0;1;2;1;3;1;0;1;1;1;2;3;0;2;5;1;0;3;3;0;1;0;0;0;1;1;2;0;0;1;1;0;0;1;2;1;0;1;0;1;1;1;0;0;0;0;2;5;2;2;1;0;0;1;1;3;1;1;0;1;0;0;0;2;0;0;2;1;3;0;1;1;3;0;1;2;1;1;0;1;1;2;4;2;6;2;2;3;1;1;0;2;3;0;0;4;2;6;0;0;0;0;1;1;1;1;1;1;0;1;1;0;0;1;2;1;2;0;0;0;1;2;2;3;1;1;1;0;0;1;0;0;0;0;2;0;1;0;0;0;0;2;0;0;6;0;3;4;1;0;0;0;1;0;0;1;0;1;1;1;0;1;3;2;0;0;1;0;1;0;0;1;2;2;4;2;0;2;0;0;2;2;1;1;5;2;1;1;0;1;0;0;1;2;1;1;0;0;2;1;0;0;2;1;0;0;1;0;4;1;0;0;0;1;0;1;0;0;1;0;0;1;1;0;0;0;1;0;1;2;0;4;0;0;0;1;0;5;1;0;2;1;0;0;0;1;0;1;1;0;0;4;3;3;1;1;3;2;1;0;0;0;0;1;0;0;0;0;0;1;1;1;1;1;1;1;0;2;3;0;1;2;2;2;1;5;0;1;1;3;1;2;2;2;0;0;0;0;3;0;1;0;0;1;1;4;0;0;1;2;0;2;0;3;4;4;1;5;1;4;5;0;1;2;1;2;1;0;2;2;1;1;0;0;0;0;1;1;0;0;0;0;2;0;0;1;1;3;5;3;1;0;3;2;2;0;1;2;1;2;1;0;0;1;3;1;4;0;1;6;2;3;1;0;0;3;4;1;1;0;2;1;2;3;3;1;0;0;0;0;1;1;2;4;2;2;2;1;4;0;0;3;3;0;2;1;5;3;0;0;2;1;1;3;2;2;1;5;4;0;0;0;4;0;0;2;0;0;0;3;1;1;0;0;0;1;1;0;0;0;2;3;1;0;1;0;0;0;2;6;0;1;0;1;0;0;0;0;1;3;2;1;1;2;3;0;1;1;2;0;6;1;2;6;6;2;8;2;0;1;3;0;3;0;0;4;1;0;0;3;0;1;0;0;0;1;1;3;0;3;0;5;3;2;0;3;2;0;1;2;0;3;2;1;0;0;0;2;1;1;1;1;0;1;1;0;1;2;0;0;1;1;0;1;0;1;0;2;1;0;1;0;1;1;0;3;2;0;0;1;0;2;1;2;0;0;3;2;0;0;2;1;2;1;1;0;0;1;0;0;2;2;1;0;1;2;0;0;2;0;1;0;0;1;1;1;1;1;3;0;2;2;3;3;5;0;1;3;0;2;7;3;0;1;0;2;1;0;1;1;2;2;1;0;1;2;0;0;2;2;4;4;0;1;1;2;8;4;0;0;1;3;0;2;3;1;1;2;2;2;0;0;4;1;7;0;1;0;0;1;0;0;1;1;1;1;1;0;1;1;1;0;3;0;0;0;1;1;0;1;3;0;1;1;2;0;1;0;2;3;0;1;0;1;1;0;2;1;1;1;1;2;0;0;0;0;2;0;1;1;2;1;0;1;0;0;1;1;1;0;2;1;0;0;0;2;3;0;1;2;1;1;0;0;5;2;3;2;5;1;0;1;0;0;0;3;3;1;2;3;0;1;1;6;0;1;1;2;0;1;5;0;1;0;0;0;2;1;0;1;3;2;2;0;0;1;0;1;0;0;0;1;2;2;1;3;0;0;4;2;0;3;1;1;0;0;0;0;0;0;1;3;0;2;0;3;0;3;3;0;0;2;1;1;1;4;0;1;1;2;4;0;2;2;1;2;2;1;2;1;1;0;0;0;0;0;0;1;0;3;0;1;2;0;1;2;1;0;0;4;0;3;0;4;1;0;3;0;0;1;1;2;0;2;1;0;1;0;0;1;8;2;0;0;1;1;0;1;1;1;0;1;1;1;2;0;2;1;1;1;1;1;0;0;0;0;0;1;1;0;0;1;5;2;0;2;2;1;0;0;1;4;1;1;0;1;0;1;0;0;0;0;1;1;0;1;0;0;1;0;3;1;0;0;4;0;0;1;2;1;0;0;0;4;2;1;2;1;1;2;0;2;0;0;2;0;2;0;3;1;1;0;0;1;0;1;2;0;1;0;0;1;0;1;2;3;1;0;4;0;0;2;1;4;0;0;0;4;2;3;0;0;4;0;0;1;4;2;1;1;0;0;1;4;0;2;1;0;1;0;1;0;1;0;0;1;1;0;2;1;3;1;1;6;1;1;0;2;1;1;0;0;1;0;1;0;0;0;0;1;0;1;1;2;1;0;6;4;3;0;0;1;1;1;1;0;0;2;2;1;1;0;1;1;1;3;2;0;2;5;1;2;1;0;4;0;1;0;6;0;0;0;1;0;1;2;2;2;3;0;4;1;5;5;1;1;0;1;0;0;1;0;1;0;0;2;0;1;0;0;2;0;1;0;1;0;1;1;3;1;3;0;0;1;1;3;1;0;0;0;1;0;4;1;1;1;4;1;3;1;5;2;1;1;0;1;0;4;0;1;0;1;1;1;0;1;2;0;1;1;2;1;1;2;1;1;1;0;2;5;0;1;5;3;3;1;1;2;0;1;1;1;0;0;0;0;2;0;1;0;2;0;0;0;0;6;5;1;1;3;1;1;0;5;0;1;1;1;2;5;1;0;4;0;0;1;0;3;0;1;1;2;1;4;1;1;0;6;1;1;0;1;1;1;0;2;1;3;0;7;1;0;0;5;1;1;4;3;1;0;2;0;1;0;0;2;1;6;0;4;4;1;2;1;0;2;0;1;0;1;1;0;3;0;1;0;2;0;2;0;2;2;1;0;1;1;3;7;0;0;1;2;2;1;2;5;1;4;0;3;0;0;2;1;0;0;5;0;1;1;1;3;0;1;3;0;2;1;4;2;1;3;3;1;1;0;3;1;2;3;0;3;0;0;1;2;1;3;0;2;1;5;2;3;2;0;0;0;1;0;2;0;3;1;0;1;0;0;1;1;2;1;0;5;3;0;0;1;2;3;1;3;1;2;0;0;0;1;3;2;4;2;0;0;2;0;1;4;2;1;1;6;0;7;4;3;0;1;0;0;0;0;1;1;2;0;3;1;0;0;2;0;5;2;1;1;2;0;3;4;0;1;2;1;1;0;1;2;1;1;0;1;1;0;0;0;1;2;3;3;0;0;0;0;0;0;2;0;3;4;1;4;3;1;1;2;1;0;1;0;4;0;1;2;1;0;0;0;1;1;0;0;0;3;2;0;0;0;3;1;1;0;0;1;0;0;4;0;0;1;4;0;2;3;0;1;2;0;2;0;3;2;0;1;0;1;0;1;1;1;0;0;0;1;2;1;4;0;4;0;0;6;1;0;5;3;4;1;3;0;0;0;0;0;0;0;0;0;0;0;2;0;0;0;0;0;0;0;0;0;0;0;0;0;0;0;0;0;0;0;0;0;0;0;0;0;0;0;0;0;0;0;0;0;0;0;0;0;0;0;0;0;0;0;0;0;0;0;0;0;0;0;0;0;0;1;0;0;0;0;0;0;0;0;0;0;0;0;0;0;0;0;0;0;0;0;0;0;0;1;0;0;0;0;0;0;0;0;1;0;0;70;0;0;0;0;0;0;0;0;0;0;0;0;0;0;0;0;0;0;0;0;0;0;0;0;0;0;0;0;0;0;0;0;0;0;0;0;0;3;1;5;3;1;2;3;2;2;2;0;0;1;2;0;1;3;0;0;0;0;1;0;4;2;2;1;0;2;1;1;2;1;2;1;1;1;0;1;2;0;5;0;2;2;1;2;0;7;0;2;1;2;2;1;0;1;2;0;1;3;2;0;1;1;1;7;1;0;0;2;1;0;3;3;1;2;2;0;1;1;5;1;0;1;2;0;2;3;5;0;5;5;4;2;1;1;2;1;1;0;0;1;3;0;2;0;1;2;0;1;1;1;0;1;0;1;0;4;1;0;2;1;0;1;2;0;3;5;0;2;0;0;2;2;2;1;2;1;0;0;5;0;1;0;2;3;2;1;2;1;1;0;0;0;1;2;1;0;1;1;1;8;0;0;0;1;2;0;1;1;1;1;2;1;0;1;3;5;4;2;0;0;0;5;1;2;1;8;0;1;1;2;2;11;1;0;0;0;0
strain107;Lactococcus lactis subsp. lactis;0;0;0;0;0;0;0;0;0;0;0;0;0;0;0;0;0;0;0;0;0;0;0;0;2;0;0;0;0;0;5;0;3;1;2;6;0;1;4;0;3;0;0;0;0;3;5;1;0;0;0;0;0;0;0;0;0;0;0;2;0;0;0;0;0;0;0;0;0;0;0;0;2;0;2;2;3;4;5;2;7;0;0;1;0;1;3;1;0;0;0;0;4;3;1;1;1;0;4;0;1;3;5;7;0;1;0;1;0;0;2;0;1;1;2;0;0;0;1;0;4;1;3;0;2;3;0;0;0;2;0;2;2;0;7;2;2;0;0;1;1;0;0;0;2;0;0;2;1;1;1;2;1;5;1;2;2;1;0;0;1;2;1;1;3;2;1;1;0;1;1;1;0;1;2;0;1;0;0;0;1;2;1;0;1;2;0;2;0;2;1;0;1;2;0;2;1;2;1;3;1;0;2;3;1;6;0;0;0;0;0;0;1;1;2;1;4;0;0;1;1;0;3;0;2;1;2;3;6;3;0;0;0;0;0;2;2;1;3;0;0;1;2;3;1;3;4;2;0;0;4;0;0;1;0;3;1;3;0;2;1;1;2;1;2;1;1;1;0;1;0;0;1;2;0;1;0;4;1;3;2;0;1;0;0;1;3;2;2;1;3;5;0;1;2;2;1;5;1;0;0;0;0;0;0;0;0;0;0;0;0;0;0;0;2;0;0;2;0;0;2;0;0;2;0;0;0;0;0;0;0;1;2;4;0;1;4;1;0;3;4;1;0;1;1;1;2;0;0;0;0;0;0;0;0;0;6;0;2;0;5;3;0;2;2;0;0;0;0;1;4;1;0;1;1;0;2;1;1;1;0;1;1;3;3;0;2;3;0;0;4;2;1;1;4;1;2;0;0;1;0;0;0;0;0;1;0;1;2;1;2;2;0;0;1;1;0;1;1;0;2;3;0;3;0;2;1;0;2;0;1;5;1;1;1;0;1;1;2;1;2;2;0;0;0;0;1;2;0;0;6;1;1;0;1;5;0;0;2;5;2;2;2;0;0;0;0;0;3;2;3;1;4;3;0;3;3;2;2;4;0;1;4;3;5;0;0;0;0;0;0;1;1;1;2;1;3;3;0;2;1;0;1;1;0;3;1;0;0;1;1;0;3;1;0;1;4;5;2;0;0;2;2;0;2;1;3;1;0;5;1;1;2;1;2;1;5;2;1;0;0;4;2;4;1;0;1;2;0;0;1;0;1;0;3;1;0;2;2;2;0;2;1;4;0;0;1;2;2;2;1;4;0;1;1;0;0;2;0;5;1;0;0;0;0;0;2;0;0;0;4;5;1;0;4;4;1;3;2;0;4;1;3;1;2;1;0;1;2;1;2;0;0;1;4;2;0;3;0;0;0;2;0;3;6;1;3;1;0;2;1;0;0;2;2;2;1;1;4;1;1;0;3;0;3;5;2;1;1;1;2;2;0;3;0;0;1;4;3;3;1;0;1;1;0;2;0;1;0;0;0;0;2;0;0;0;2;0;0;1;0;1;1;1;3;0;1;1;1;0;6;2;1;0;1;1;0;0;1;1;2;0;0;0;0;0;0;4;0;0;1;2;2;0;1;0;0;1;2;2;2;3;3;0;0;6;1;0;0;0;0;0;1;1;2;0;1;0;1;0;2;0;0;0;3;2;0;1;0;4;0;1;0;0;1;0;0;1;0;0;0;0;0;0;0;2;0;0;0;0;0;0;1;1;0;2;2;0;2;2;0;1;0;1;1;0;0;0;0;1;0;1;2;0;0;1;0;2;0;0;2;0;0;0;3;0;1;2;3;2;1;0;0;3;5;2;0;1;2;2;0;1;0;2;0;1;5;0;1;1;0;0;0;4;0;2;0;0;0;1;0;0;0;0;1;0;1;1;0;1;1;0;4;1;0;0;0;0;2;1;0;2;1;0;0;2;1;1;2;3;4;0;0;2;0;1;1;1;0;3;2;1;2;1;0;0;0;7;0;0;1;1;1;1;0;4;1;1;2;1;0;0;1;0;0;1;0;2;1;2;1;5;1;1;1;4;1;0;1;1;1;2;0;2;2;1;6;1;0;1;5;0;2;3;1;0;1;0;1;1;3;2;1;1;1;2;0;3;1;1;0;0;1;3;2;0;0;1;1;2;0;1;3;0;0;1;1;2;0;3;2;0;0;1;0;1;0;0;0;1;1;0;3;0;0;0;1;0;3;0;1;0;0;2;0;1;0;1;0;0;2;1;0;1;0;0;0;1;0;0;0;2;1;0;2;2;0;0;1;0;2;0;0;1;0;0;1;0;0;1;0;1;1;2;2;2;5;0;4;2;1;1;2;2;1;0;0;0;2;2;0;1;0;0;0;0;1;1;1;0;1;2;0;0;4;1;0;0;2;0;0;1;1;5;10;1;0;1;2;7;0;3;1;2;0;0;0;0;0;3;0;0;1;1;1;1;2;0;3;1;2;0;2;1;0;2;3;1;2;2;2;1;0;0;4;3;0;3;0;2;1;0;1;1;1;2;1;2;1;1;1;0;3;2;1;0;0;1;1;1;0;1;3;1;3;3;0;1;2;0;1;1;0;1;0;0;0;4;7;3;2;0;0;1;0;1;0;0;2;1;0;3;0;2;0;0;2;3;4;0;1;0;1;0;1;1;1;0;0;1;4;3;4;1;1;1;2;2;1;2;0;4;0;0;2;3;0;3;1;0;2;2;2;3;1;0;1;2;2;3;5;1;2;0;2;2;1;1;1;2;2;1;1;3;1;0;2;2;3;1;1;0;4;0;4;1;1;0;2;0;1;0;0;0;1;2;1;0;1;2;1;0;1;0;1;0;1;2;2;1;1;2;4;0;1;0;0;0;3;4;3;1;1;2;0;0;2;2;1;2;2;2;4;1;1;2;2;2;0;1;1;0;1;1;0;1;1;1;1;1;1;1;2;0;1;1;1;0;0;0;0;0;1;0;0;1;1;1;0;0;0;0;1;1;0;1;4;1;1;1;0;3;0;1;0;0;1;0;1;0;2;0;0;1;1;0;0;2;0;0;1;0;0;2;2;5;1;1;1;1;1;0;3;3;3;0;0;0;0;1;1;2;5;2;1;2;3;0;1;3;3;0;0;0;1;0;0;1;0;1;1;0;3;7;1;0;2;0;0;1;3;0;3;2;0;1;3;1;0;0;1;4;0;0;0;0;0;0;0;5;0;0;0;0;1;0;1;0;0;0;1;0;3;2;1;0;1;2;5;1;5;0;1;1;2;0;0;2;1;0;1;0;1;0;0;0;2;1;0;1;0;0;0;0;3;2;1;1;4;1;0;0;0;1;0;2;1;0;0;1;1;0;1;1;0;0;1;2;2;3;0;1;4;1;0;1;0;0;0;0;1;1;1;2;1;2;2;1;0;1;0;0;0;3;0;1;0;3;2;3;0;1;0;1;0;1;1;2;1;2;0;0;1;4;1;0;0;1;1;0;0;7;2;1;0;0;0;2;1;1;1;1;2;1;1;3;3;3;4;1;0;1;0;1;0;1;2;0;2;0;0;2;1;0;2;1;2;0;1;1;1;0;0;0;1;0;1;5;2;1;2;1;1;0;2;1;1;0;2;0;1;2;1;0;1;4;0;0;3;2;2;3;4;0;3;1;4;0;0;6;1;1;1;1;2;2;1;2;3;3;1;2;2;1;1;1;0;1;3;2;3;2;0;1;0;2;1;0;2;0;2;2;0;11;2;2;0;1;3;1;1;1;0;0;0;0;0;1;1;1;2;3;0;2;0;3;2;0;2;0;3;1;2;2;2;3;2;0;3;5;0;0;1;0;0;7;3;6;3;1;1;2;2;0;0;0;0;0;1;1;2;1;1;1;0;0;0;1;4;2;1;0;1;0;0;1;0;0;4;2;1;0;1;1;5;1;1;1;0;1;4;1;2;1;0;1;1;0;1;1;0;0;1;2;0;1;1;2;0;0;0;1;4;5;2;0;1;2;2;0;2;3;1;2;3;1;0;1;0;1;1;1;3;0;1;1;1;3;2;1;1;0;3;1;1;0;1;4;0;2;1;0;2;1;3;0;2;1;1;0;0;4;0;1;0;2;2;2;1;1;1;0;3;0;1;1;1;7;1;3;0;0;1;1;1;1;2;1;0;5;0;0;1;4;1;3;0;0;0;0;5;2;0;2;0;0;1;4;0;2;1;1;3;6;0;1;0;1;0;0;1;2;2;0;0;0;1;0;1;0;2;3;1;1;0;1;0;0;0;1;0;1;3;3;2;4;0;1;0;4;1;0;1;1;0;6;0;2;1;1;0;0;1;0;1;0;0;0;1;0;0;1;4;0;2;0;2;1;5;3;1;2;4;0;0;0;5;0;0;0;1;3;1;6;3;0;1;1;2;0;0;1;8;4;3;1;2;1;0;1;4;0;0;5;3;0;0;0;2;3;1;3;1;0;2;1;2;6;0;6;1;6;0;5;0;1;1;2;0;0;2;2;2;3;1;0;0;0;0;6;4;2;4;0;1;2;1;1;0;0;0;2;0;1;0;1;1;2;0;0;2;1;4;2;1;0;0;2;0;1;2;0;6;0;2;0;0;1;0;1;0;2;2;1;0;0;0;0;1;2;0;3;1;0;2;2;0;0;3;1;1;0;1;1;0;0;0;1;1;3;3;2;2;1;2;1;2;1;0;0;1;1;2;3;1;1;2;0;2;0;1;1;3;5;0;0;0;2;3;2;0;2;2;0;5;6;0;0;3;2;0;3;0;2;4;3;0;0;4;2;3;1;0;0;5;5;1;0;2;1;3;1;0;2;0;1;1;2;1;1;1;0;0;0;0;4;2;1;2;2;0;0;1;1;3;0;0;0;0;1;1;1;1;1;1;4;1;1;2;1;0;4;2;1;1;0;0;2;0;0;0;0;2;0;2;1;1;1;0;0;0;3;1;0;0;1;0;0;0;0;0;1;4;7;0;4;1;1;4;0;1;0;2;0;0;1;3;1;1;3;0;1;0;3;1;2;2;2;4;0;0;0;3;7;4;1;0;0;2;4;1;6;0;2;3;1;0;0;0;1;0;3;0;0;3;4;2;0;1;1;2;1;1;1;0;1;1;1;0;1;1;1;2;0;0;4;0;1;1;3;0;1;0;0;3;4;0;0;1;1;1;0;2;0;2;5;2;3;6;1;2;2;1;0;1;2;0;1;0;3;0;4;0;1;1;0;0;0;0;2;0;10;0;3;0;1;0;1;2;2;0;3;0;2;0;3;1;0;1;1;0;0;2;0;3;5;0;2;1;4;1;2;1;1;0;2;0;2;0;0;2;2;2;1;2;2;0;0;2;1;1;0;0;1;1;3;0;4;4;3;2;1;0;1;0;3;2;2;1;0;1;0;1;2;1;1;5;4;2;2;1;4;0;0;1;2;1;3;0;1;0;0;1;0;0;0;2;1;1;0;1;0;0;1;1;0;2;2;3;1;0;1;6;3;6;1;1;1;1;2;0;0;1;4;2;1;0;1;0;1;1;1;1;8;4;5;1;1;0;0;0;1;2;1;1;1;0;1;1;2;2;1;0;2;2;2;1;0;2;0;1;0;2;0;1;0;1;0;0;0;3;0;1;1;2;1;0;4;1;0;1;0;2;1;7;0;2;0;1;1;1;0;0;1;0;1;0;0;2;2;0;4;2;1;0;1;0;0;0;2;0;5;2;0;0;1;0;1;2;2;1;0;0;2;2;4;0;0;0;0;1;2;1;4;3;2;2;3;3;1;0;2;2;1;1;0;3;0;1;2;3;0;4;1;1;0;4;2;1;1;1;0;0;2;0;2;2;0;1;2;0;2;0;0;0;2;1;1;1;0;0;1;0;0;3;1;1;2;0;1;0;2;0;4;0;1;0;3;0;2;0;0;1;0;0;0;3;0;1;1;0;0;2;2;4;1;0;0;0;1;3;0;5;0;0;3;0;0;0;0;2;1;1;0;1;0;1;0;2;0;2;0;1;1;2;3;1;0;1;0;0;1;2;0;0;0;0;2;2;1;2;0;2;2;1;2;1;1;1;1;1;1;0;1;1;0;0;3;0;2;1;0;0;1;0;2;1;1;2;2;1;0;2;0;1;1;1;0;0;2;0;1;1;3;0;4;2;0;1;3;1;1;0;1;0;0;0;1;0;0;0;0;1;3;0;1;3;0;3;2;1;1;0;3;2;2;0;0;2;2;0;1;0;0;3;1;0;1;1;1;1;1;5;0;1;2;1;2;0;1;0;0;2;3;2;1;4;4;1;4;1;4;1;3;1;0;1;4;1;0;2;1;0;0;1;5;1;0;0;0;0;0;1;2;0;1;0;0;0;1;2;1;0;0;0;2;0;3;2;0;1;4;3;0;2;3;0;3;1;0;5;1;1;9;0;0;0;3;1;2;7;0;1;1;5;1;1;1;0;3;0;0;1;3;4;1;0;1;4;6;1;2;0;3;1;1;4;2;2;1;0;2;3;1;0;4;2;1;3;1;0;2;2;0;1;4;2;0;2;0;0;0;0;0;3;1;3;2;0;2;2;0;1;1;2;1;0;0;1;1;5;2;0;0;5;0;6;3;1;0;1;1;3;3;0;3;2;1;1;1;1;0;3;1;2;1;1;2;1;3;0;0;1;3;1;2;1;3;2;0;1;4;2;0;1;3;1;2;0;1;1;0;4;1;1;1;0;1;2;2;1;0;1;0;0;0;3;1;1;2;2;1;1;0;0;0;3;1;0;0;7;1;1;0;2;0;1;0;0;1;1;1;1;2;3;0;0;0;0;0;0;0;0;0;0;2;0;0;0;0;0;0;2;0;0;0;0;3;2;1;2;2;2;2;2;1;1;3;1;0;1;0;5;1;0;1;0;2;0;2;2;1;1;2;5;4;5;0;0;1;1;0;0;4;1;2;0;0;1;0;4;4;5;1;1;0;2;4;0;1;1;0;2;0;0;1;2;1;0;3;1;0;0;1;1;4;2;2;1;3;6;1;0;0;2;1;0;0;2;0;2;2;3;0;0;0;1;1;2;0;3;0;0;1;5;2;0;2;0;4;1;2;1;2;1;0;1;2;0;3;0;0;10;0;0;1;0;0;0;0;0;0;0;1;3;0;1;0;2;2;2;2;1;1;2;1;1;1;1;1;1;1;0;0;1;1;2;3;2;3;1;0;0;1;1;1;4;0;0;0;1;0;1;0;2;3;1;2;0;1;0;0;0;1;0;0;1;0;1;1;3;6;2;0;2;0;1;0;0;0;3;0;0;1;8;1;2;2;1;1;1;1;1;0;0;2;1;5;0;2;3;1;2;6;2;1;1;2;1;0;0;2;1;2;3;0;4;1;0;1;0;1;2;2;0;2;2;1;0;1;1;1;1;2;0;0;2;2;0;0;0;1;0;3;0;0;3;0;0;2;8;0;2;0;2;1;2;9;2;0;3;1;0;1;1;1;0;0;0;0;5;3;5;0;3;0;2;0;2;2;1;0;3;1;8;2;1;6;4;2;0;0;0;0;0;2;3;2;0;3;3;1;1;0;0;1;1;2;1;2;1;1;3;2;0;5;0;0;0;5;1;0;3;2;3;0;0;1;1;3;1;4;1;3;2;1;0;4;3;2;0;0;2;0;1;3;2;0;2;0;1;1;0;2;3;4;2;0;2;1;1;1;2;1;1;0;0;1;0;4;0;0;0;2;4;4;1;0;1;0;1;0;2;0;2;0;0;1;0;1;0;5;0;2;2;1;0;0;2;6;2;1;2;0;1;4;0;3;0;1;0;0;0;0;5;0;4;1;3;0;1;2;0;2;2;1;0;0;0;0;6;1;1;0;0;1;0;0;2;4;0;0;0;0;0;0;0;0;0;0;0;0;0;0;0;0;2;1;1;0;0;0;2;0;1;2;4;1;0;0;2;2;0;0;0;0;1;4;4;2;0;0;2;1;2;3;1;1;1;0;1;1;0;1;1;0;4;1;4;1;0;0;3;1;0;7;1;1;8;2;0;3;3;0;1;0;4;1;1;0;0;1;2;0;0;3;1;2;0;2;0;0;0;1;2;0;2;0;0;3;0;0;0;0;1;1;1;0;2;1;4;1;3;1;2;0;0;2;0;7;2;2;1;2;0;1;0;0;1;1;1;0;1;0;1;4;4;1;2;0;3;1;3;2;1;4;1;2;6;1;3;3;0;0;0;0;2;5;0;1;1;1;3;1;7;2;0;1;1;1;3;7;0;0;0;5;1;2;0;0;0;0;1;3;0;0;0;0;0;1;1;1;0;0;0;0;2;2;1;0;2;0;1;1;0;1;1;0;1;0;1;0;3;2;0;1;0;1;0;0;2;0;2;0;1;1;2;0;1;1;0;1;0;4;0;0;3;4;1;4;2;5;1;2;1;1;0;3;0;1;4;0;0;0;1;2;0;0;1;0;1;0;0;1;0;2;1;1;2;0;1;0;2;2;1;1;3;0;2;0;0;1;1;1;0;1;4;3;1;3;3;1;1;1;2;1;1;2;2;5;1;3;0;1;1;0;1;0;2;3;2;1;1;0;2;2;1;1;0;2;1;1;4;1;0;1;4;1;0;0;1;1;0;1;1;0;1;0;0;0;1;2;1;1;1;0;3;1;0;0;1;2;2;1;0;1;2;2;0;0;0;0;4;4;1;0;2;2;0;1;0;0;1;2;1;1;0;1;0;1;1;0;2;3;0;1;2;0;1;1;0;0;1;0;2;0;2;1;0;0;0;3;0;1;6;4;1;0;0;1;1;1;2;0;1;2;1;2;3;0;3;0;2;3;0;1;2;0;3;0;1;1;2;2;1;2;3;0;0;2;1;0;1;1;0;1;1;2;3;2;0;0;1;1;3;0;1;2;1;2;0;0;1;0;0;5;0;0;7;1;3;0;0;3;1;0;1;0;0;0;0;1;2;2;0;0;1;0;2;1;4;1;2;2;2;2;0;4;0;1;3;5;1;1;1;0;0;1;0;1;0;2;0;1;1;0;1;1;1;0;2;1;0;3;1;4;2;1;2;3;0;3;0;2;1;4;1;1;2;1;3;2;3;0;1;1;2;4;0;3;1;0;0;1;0;0;0;1;0;2;0;3;2;2;0;4;3;1;4;1;1;3;0;1;3;0;0;2;0;2;0;2;1;0;0;2;3;4;4;0;1;1;2;0;0;0;4;1;3;1;1;1;1;5;4;2;0;1;1;0;0;0;3;0;0;0;3;1;1;1;0;1;1;2;1;1;1;1;5;1;1;2;2;3;0;0;1;3;0;0;0;0;2;5;1;0;1;2;0;1;1;0;4;0;2;3;1;4;1;5;0;0;5;0;2;1;0;2;1;3;0;1;2;0;0;1;0;1;0;2;1;0;0;0;1;1;0;1;0;0;1;4;0;0;1;0;0;0;1;4;0;3;3;4;0;0;1;2;1;2;1;0;0;0;2;0;0;0;1;2;0;1;1;1;0;2;1;1;0;3;0;0;1;1;1;0;4;0;2;2;2;1;1;2;0;1;0;1;1;0;1;2;1;4;0;0;2;0;0;4;1;0;1;3;1;0;0;2;0;0;1;0;0;3;2;0;3;2;0;2;0;3;2;2;4;0;1;1;0;0;0;1;2;2;2;0;5;3;0;0;0;0;2;0;2;1;0;0;0;1;0;3;0;5;0;1;1;1;2;0;2;1;1;1;1;2;0;0;0;2;3;0;2;1;1;3;0;5;0;1;2;1;0;0;1;1;2;3;4;2;1;0;1;2;1;3;0;1;2;2;5;1;1;2;2;3;0;2;1;1;0;2;2;1;4;0;0;3;3;2;0;4;5;2;0;7;3;2;1;3;1;0;0;0;1;2;1;2;0;0;1;0;1;0;0;0;0;0;4;2;2;1;2;0;0;0;0;4;1;1;2;1;1;1;1;1;0;7;0;1;2;2;4;2;1;2;0;5;4;1;1;0;0;0;0;2;1;0;0;1;4;0;0;1;2;1;0;0;0;1;0;0;0;1;3;4;0;1;0;5;0;1;0;2;1;2;0;0;0;6;4;0;0;0;3;1;0;0;1;0;0;1;6;2;2;0;1;3;2;1;2;0;3;0;1;0;2;1;0;2;4;1;4;0;2;1;0;0;0;1;0;0;0;4;2;1;2;1;1;0;1;0;0;3;1;1;2;0;0;0;1;1;3;0;1;1;0;1;0;1;1;0;1;0;2;1;0;1;2;0;3;2;1;2;0;0;1;0;3;1;2;1;0;0;0;1;7;1;0;2;1;1;0;0;2;1;1;1;1;0;2;0;0;2;1;0;0;2;1;2;4;0;2;1;3;0;1;0;1;1;5;0;1;0;1;0;0;2;0;3;5;1;0;2;1;3;0;0;1;3;2;2;0;1;3;8;2;0;2;1;1;1;0;0;1;0;0;0;0;1;2;0;0;3;0;0;0;0;0;0;1;1;0;1;1;0;0;3;2;1;0;0;1;1;1;1;1;0;3;0;0;3;1;0;0;0;1;2;0;0;0;1;0;1;1;1;0;0;4;2;2;0;1;2;0;1;0;1;2;3;0;0;0;0;2;2;0;1;4;1;3;4;2;2;2;2;3;0;0;3;5;3;3;6;1;0;1;1;1;0;3;3;1;5;1;2;0;5;1;2;3;0;4;2;3;0;4;1;0;0;0;1;1;2;3;1;0;0;1;2;2;3;0;4;0;1;0;1;0;0;1;3;2;1;2;6;2;2;2;6;3;2;0;0;2;1;0;2;3;0;1;2;0;2;1;2;0;0;1;0;2;0;1;0;3;1;0;1;1;1;2;0;6;0;0;4;1;0;6;2;0;4;0;0;3;0;3;0;1;1;1;1;1;1;1;5;0;4;0;5;1;2;0;1;1;0;2;3;0;4;3;0;0;1;1;0;0;0;0;0;0;0;2;2;2;1;0;3;0;0;0;0;0;0;1;1;1;7;0;0;1;1;1;0;0;0;1;3;2;2;0;0;0;1;1;2;1;0;0;0;1;1;2;1;0;1;0;3;0;1;0;1;0;1;0;4;3;1;3;3;0;2;1;2;0;1;0;2;0;3;2;0;0;1;1;0;0;1;1;1;0;1;1;0;0;0;0;2;2;1;1;1;1;1;2;1;1;0;0;1;1;0;1;1;1;2;0;1;0;4;0;1;0;0;0;2;3;0;0;0;0;0;0;0;0;0;1;0;1;0;0;0;1;1;0;1;2;0;1;2;1;2;1;0;2;1;0;1;0;1;0;0;1;2;1;0;2;0;0;0;2;0;1;2;0;1;0;2;1;0;1;2;1;0;2;0;1;4;1;1;0;2;1;0;0;0;0;3;2;2;1;5;1;0;0;1;1;3;1;0;1;3;2;0;2;3;1;3;5;3;5;1;6;0;0;0;1;0;0;1;0;1;1;1;0;0;0;1;0;0;0;0;0;1;1;1;0;1;0;1;0;1;1;0;1;1;0;0;0;0;0;1;2;1;0;1;2;1;1;1;1;0;0;2;0;2;1;1;4;0;0;1;2;2;1;3;1;3;0;1;2;3;2;3;0;0;0;0;0;0;0;0;2;0;1;1;0;1;0;0;0;1;1;0;5;0;0;2;0;1;0;0;0;0;0;1;1;1;1;0;1;0;1;0;1;0;0;1;0;0;1;0;1;4;0;1;0;1;1;0;0;0;1;0;0;0;1;2;0;3;0;1;1;0;1;1;1;1;0;1;2;0;0;1;1;1;1;0;0;2;1;0;0;0;1;0;0;2;0;0;0;3;3;3;1;0;0;0;0;0;0;0;0;1;0;0;1;2;0;1;0;0;0;0;2;1;0;0;0;0;1;0;0;0;0;1;0;1;0;1;0;1;0;0;0;0;0;0;0;1;0;0;0;0;0;0;1;1;0;0;1;1;1;0;0;2;0;0;1;3;0;0;1;2;0;1;2;0;1;0;2;0;0;0;0;3;5;1;0;1;1;1;0;3;1;1;2;1;0;2;0;1;0;1;0;1;0;1;1;2;0;1;3;2;0;1;0;0;0;0;1;0;0;0;1;1;0;1;0;1;0;0;0;1;1;2;13;1;1;1;2;3;0;2;3;1;1;0;0;0;0;2;0;3;5;1;0;0;3;0;1;0;1;3;2;0;0;0;0;2;0;2;1;0;0;1;2;1;0;0;1;2;2;1;2;2;1;3;9;2;0;2;0;1;1;0;0;1;0;2;0;0;0;1;3;1;1;1;0;2;0;1;0;1;0;1;1;1;0;4;4;4;3;0;1;1;1;0;0;2;1;0;0;1;1;0;1;1;2;1;3;1;0;0;1;0;0;3;0;0;0;1;3;0;2;2;3;1;0;4;1;0;0;6;0;0;2;0;3;2;1;1;0;1;1;1;6;1;0;1;0;1;0;1;3;1;3;2;0;0;3;0;0;0;0;1;0;1;0;0;1;0;0;1;0;0;1;0;0;3;2;0;0;1;2;1;0;1;0;0;1;1;2;0;0;1;0;0;0;0;0;2;0;0;1;1;3;1;3;4;2;1;0;1;0;1;0;1;1;2;1;0;4;0;0;3;0;2;0;1;1;1;0;0;3;0;0;0;2;1;0;2;1;1;1;1;0;1;1;0;0;1;0;1;3;0;0;0;0;3;0;0;0;0;1;1;0;0;1;3;0;0;3;3;6;0;1;1;1;1;1;2;0;0;1;1;1;1;1;2;2;1;1;1;0;1;0;1;1;0;1;0;0;0;1;0;0;2;1;1;0;1;1;1;0;1;2;2;1;0;2;1;10;1;1;1;7;1;1;0;1;1;2;1;0;1;0;1;0;1;1;1;0;1;0;3;4;3;1;1;0;2;1;1;2;0;0;0;0;0;1;1;2;0;0;2;1;3;3;0;0;1;1;2;0;3;0;1;3;1;1;1;1;0;0;1;1;1;0;4;0;0;0;1;2;0;0;1;1;1;1;0;0;3;1;1;2;2;2;1;2;3;1;2;0;1;2;1;0;2;1;0;0;0;0;0;1;0;0;0;0;0;1;0;1;0;3;0;2;1;0;1;0;0;0;0;2;0;2;0;1;1;0;1;1;3;1;0;0;0;1;0;2;0;1;1;0;0;0;1;0;1;2;0;1;0;0;2;0;0;1;0;2;1;0;0;3;2;0;0;0;1;0;0;0;2;0;1;0;0;0;1;0;1;3;1;0;0;2;2;1;0;1;2;2;2;0;1;1;0;1;0;0;0;1;1;1;0;0;2;1;0;0;1;1;0;0;0;1;1;1;3;2;3;1;0;4;0;0;1;2;0;1;1;3;3;1;0;0;0;0;1;1;6;2;1;0;1;4;1;0;0;0;0;1;0;1;2;2;0;3;4;1;0;0;0;0;0;0;1;0;0;1;0;1;1;0;0;1;0;0;1;1;0;0;0;2;0;0;1;0;0;1;0;1;1;1;1;0;1;0;0;1;1;0;0;0;0;0;1;1;3;0;0;2;2;1;1;0;0;0;0;0;0;0;0;1;2;3;4;1;2;1;2;1;0;0;1;0;1;0;2;0;1;0;0;1;1;0;0;0;4;0;1;0;0;1;0;0;1;0;1;1;0;1;0;0;1;1;0;1;0;1;0;0;0;0;0;1;0;0;0;1;0;0;1;0;0;0;0;1;2;1;0;0;0;1;0;0;0;0;0;0;0;0;0;1;0;0;1;0;1;1;0;0;0;0;0;1;0;0;3;1;0;1;1;0;0;1;1;3;0;2;0;0;0;2;0;0;0;0;0;1;1;1;0;0;0;1;0;1;0;1;0;0;0;1;1;0;0;0;1;1;0;0;1;1;0;1;0;0;0;2;1;1;1;1;0;0;1;0;0;1;3;0;0;3;0;0;1;1;0;5;2;1;0;0;0;0;1;1;0;0;1;0;1;0;1;0;1;0;0;0;1;1;1;1;1;1;2;2;0;1;4;2;2;2;1;3;5;1;2;3;1;1;1;1;0;0;0;1;1;1;0;0;2;1;1;1;0;1;1;3;0;2;5;0;0;0;1;1;3;1;2;0;3;1;2;0;0;1;3;1;0;0;0;2;0;4;4;2;1;0;1;2;1;2;1;4;0;2;0;0;1;2;2;1;1;2;2;0;0;1;0;0;0;2;1;0;4;3;0;0;0;10;3;3;3;0;0;0;2;3;1;1;1;1;5;0;0;1;1;1;2;1;1;2;2;0;0;3;3;2;0;1;2;1;3;0;1;0;1;0;1;0;1;2;1;0;1;1;1;0;1;3;0;1;1;0;2;2;0;3;2;5;1;2;1;1;2;1;3;3;0;0;0;0;0;0;1;0;1;1;0;1;0;1;0;1;4;3;2;0;1;1;0;0;0;0;0;0;1;1;2;1;1;0;1;0;1;2;0;0;0;0;0;0;1;1;1;1;0;1;1;1;1;0;1;2;0;0;0;2;4;0;2;2;1;1;2;2;2;5;2;1;0;2;4;0;1;2;1;1;0;0;7;1;0;0;3;1;0;1;3;1;2;0;2;2;1;0;0;0;1;1;0;0;1;0;0;1;2;1;0;0;0;1;5;0;1;0;2;2;0;2;0;2;1;1;1;0;0;1;0;0;0;0;0;0;0;0;0;0;2;2;1;1;3;2;1;1;0;0;3;1;1;0;2;0;0;0;0;1;2;0;1;0;0;1;0;1;2;1;1;0;0;0;1;1;1;0;3;1;0;0;2;0;0;4;1;2;0;0;1;0;4;3;5;0;3;1;2;0;0;2;3;1;2;2;0;0;0;1;2;1;0;2;2;2;1;0;2;1;1;1;1;0;0;2;0;1;1;1;1;1;1;0;3;2;2;0;0;1;2;0;0;0;1;0;4;0;2;1;0;0;0;1;1;1;0;2;1;0;2;1;0;2;1;5;0;0;0;0;1;0;1;1;1;0;0;0;2;0;0;0;0;2;0;1;5;1;4;1;1;2;3;0;0;1;1;1;1;1;0;0;2;2;1;0;1;0;0;2;2;3;0;0;0;2;3;1;0;1;0;0;1;2;1;1;1;1;2;0;1;2;9;3;0;3;1;1;1;1;1;0;1;0;0;1;1;0;0;2;2;3;0;3;0;3;1;3;3;1;1;0;3;0;0;3;1;3;2;0;2;2;0;2;1;1;3;0;0;3;1;2;1;0;2;1;2;0;1;0;2;3;1;1;0;0;0;2;2;0;0;1;0;0;1;0;0;0;2;3;2;1;1;1;0;1;0;1;0;0;3;1;0;0;1;3;0;0;2;0;1;2;0;0;0;0;1;1;4;0;1;1;2;0;2;0;1;1;2;1;0;3;0;2;1;1;0;0;1;0;0;2;2;2;1;1;1;1;1;0;0;2;1;0;0;0;1;2;1;0;0;3;0;0;3;2;2;1;2;1;2;0;2;1;0;0;1;1;1;1;0;0;0;6;0;0;0;1;1;1;2;4;5;0;0;0;1;0;2;2;1;0;0;3;0;1;1;0;0;1;3;1;2;2;0;0;2;4;1;1;2;1;0;0;2;1;0;2;0;0;0;0;0;1;3;3;1;0;0;0;1;1;3;1;1;0;1;0;0;4;1;2;1;2;0;0;2;1;3;1;2;0;1;2;5;1;0;1;1;1;0;1;1;1;1;0;0;1;1;1;1;1;0;0;2;1;2;0;1;0;0;0;2;1;2;0;0;1;0;5;1;0;2;3;0;0;0;0;1;2;0;0;2;2;1;0;0;2;1;1;1;0;1;1;0;0;5;1;0;1;3;0;3;4;0;1;1;3;0;2;1;0;0;1;1;5;1;0;3;0;0;0;0;0;0;2;2;0;3;1;2;0;0;1;0;1;1;1;1;0;1;1;0;0;1;0;0;0;0;0;1;2;0;1;0;1;0;1;1;1;0;0;0;0;0;0;1;0;0;1;0;0;0;0;0;1;0;0;4;0;0;2;2;0;0;1;1;1;2;0;0;1;0;0;0;1;1;0;0;0;0;3;0;2;0;2;0;0;1;1;1;0;0;3;0;3;0;5;0;1;3;0;2;4;2;1;0;1;1;0;0;0;3;1;1;1;0;0;0;0;2;1;0;0;0;4;0;0;1;1;0;2;1;1;2;1;0;1;2;0;2;3;2;0;2;2;2;1;0;0;1;0;2;2;2;1;1;2;1;0;2;2;1;1;0;3;2;1;1;0;0;0;0;1;3;0;5;1;3;1;1;2;2;0;2;3;1;0;2;3;0;3;1;0;1;2;0;1;0;2;1;0;1;1;1;3;0;3;1;2;2;0;1;0;2;1;0;2;4;0;4;6;1;1;0;3;1;0;2;3;1;1;2;3;2;2;0;0;1;0;2;3;5;0;0;1;3;1;4;0;2;1;1;0;0;0;0;1;0;1;1;2;2;0;2;2;1;0;1;0;1;1;2;0;0;0;0;1;0;0;0;0;2;0;0;2;1;0;0;1;1;5;3;0;4;0;1;1;0;0;2;0;2;2;1;1;0;1;4;1;0;0;1;0;0;3;0;0;1;1;0;0;0;1;1;2;0;2;0;1;0;1;0;0;4;0;3;0;0;0;2;0;0;0;0;1;1;1;0;1;0;0;1;1;0;3;3;1;0;0;0;1;0;4;1;0;0;1;0;1;1;4;1;2;1;3;2;0;3;0;1;0;0;1;0;1;0;0;2;2;2;0;0;3;1;2;1;1;4;2;2;1;2;1;2;1;1;2;2;1;2;0;3;2;4;0;0;1;0;1;1;1;0;0;0;3;0;0;2;1;0;2;0;0;1;1;0;0;1;1;0;0;0;0;0;1;0;0;0;2;0;2;0;1;1;0;0;0;1;0;2;0;0;1;0;5;0;0;1;0;1;1;1;2;0;2;2;1;0;0;1;0;0;0;1;0;0;0;0;2;2;1;1;1;0;0;1;2;0;1;0;1;0;1;1;0;0;1;1;2;0;1;1;0;1;0;0;2;0;0;0;1;1;3;0;0;2;1;5;1;0;1;1;0;1;0;1;0;0;1;5;0;1;1;0;1;0;0;3;0;1;1;2;0;1;0;2;0;0;1;0;0;2;0;0;0;0;0;0;1;0;3;0;2;0;0;1;2;1;2;0;1;1;2;1;0;0;1;1;2;1;1;0;0;4;1;1;1;1;0;0;1;3;1;1;0;0;0;1;1;1;2;1;2;1;2;0;0;0;3;1;2;1;0;1;0;2;0;1;5;0;2;0;2;1;4;1;0;1;0;0;1;4;4;1;1;1;1;0;0;0;1;2;1;0;0;0;1;1;0;1;0;1;1;2;0;4;2;1;2;0;5;1;0;0;2;1;1;1;1;1;2;1;1;1;0;0;0;0;2;1;2;7;2;0;0;1;2;2;2;2;2;2;1;5;5;1;2;0;0;5;2;2;1;2;2;3;2;1;1;1;3;1;3;0;1;4;1;2;0;2;0;1;0;0;1;1;1;1;0;0;0;0;5;0;4;2;3;0;1;1;2;0;0;1;1;1;1;4;2;0;3;1;1;0;0;4;1;2;2;3;2;0;1;0;0;1;2;2;3;0;5;4;1;0;0;0;2;3;4;0;1;0;0;0;2;0;0;3;0;1;1;1;0;2;0;2;1;0;1;3;0;0;0;1;2;0;1;1;3;0;0;1;0;0;1;1;1;0;0;0;1;1;0;0;0;2;0;1;2;1;5;4;1;6;6;6;0;1;1;0;2;0;0;0;2;3;0;2;1;4;0;0;2;1;0;3;1;0;1;1;3;0;1;3;0;2;2;1;2;2;0;1;1;0;1;1;0;0;0;0;1;2;0;0;1;1;0;1;0;0;1;0;2;1;0;3;0;0;0;0;0;2;1;0;0;1;1;2;0;0;0;1;0;3;0;0;1;0;6;1;1;3;0;0;2;0;0;0;0;0;1;0;0;0;1;0;0;0;0;0;0;0;2;0;0;0;0;1;3;0;0;2;0;3;1;4;2;0;0;1;0;0;0;0;0;1;1;5;1;3;0;0;1;1;0;3;3;0;1;0;2;1;2;2;1;0;1;5;4;0;0;1;2;4;0;2;0;1;0;2;2;0;1;1;1;0;0;1;1;2;0;0;0;4;2;1;2;0;1;0;1;0;0;1;5;6;1;1;2;2;1;1;3;0;2;0;4;1;0;2;4;0;2;0;1;0;5;0;1;0;0;0;1;3;1;0;0;0;0;0;1;1;1;1;0;0;3;2;1;1;0;1;2;1;0;0;0;1;0;1;0;3;0;0;2;1;1;2;0;2;1;0;1;0;2;0;4;1;0;0;1;3;1;0;2;2;0;0;1;2;0;3;1;1;2;0;1;0;0;1;0;0;2;0;1;0;1;0;0;0;0;1;1;2;0;1;2;0;0;2;1;1;0;1;1;1;1;0;0;0;0;2;0;1;0;0;0;1;0;0;2;0;0;0;0;0;0;1;1;2;1;1;0;2;0;0;1;2;1;1;0;2;0;0;1;1;0;4;0;1;2;1;0;0;0;1;0;0;1;0;1;1;1;2;1;0;0;0;0;0;0;0;0;1;0;0;1;0;0;0;0;3;0;0;0;2;3;2;0;1;0;2;1;1;1;0;3;1;1;0;0;0;0;1;1;0;0;1;0;0;0;1;7;1;0;0;1;1;2;1;0;1;2;0;2;5;4;1;4;2;0;2;1;2;1;0;0;0;0;0;1;0;0;0;0;1;1;0;0;1;0;1;1;1;1;1;1;1;1;0;0;2;2;7;0;0;2;1;1;0;2;0;3;3;1;1;0;2;0;1;0;0;0;1;2;0;2;1;1;2;0;3;0;0;1;2;0;1;4;1;1;3;1;0;0;1;1;5;1;1;2;1;3;3;2;1;1;2;1;1;2;2;2;1;2;2;0;0;0;0;0;1;0;2;1;1;2;3;0;5;1;2;3;0;1;1;0;0;0;1;0;0;0;1;0;2;0;1;0;1;1;0;0;2;1;3;1;4;3;0;3;2;1;1;3;0;2;0;2;3;1;2;1;0;1;6;1;0;0;0;1;1;1;1;0;0;0;2;3;1;0;0;0;2;0;1;2;0;0;3;1;2;3;4;2;1;0;3;1;2;6;1;3;2;1;2;1;5;0;0;1;1;3;1;4;1;1;3;0;4;3;1;3;2;3;0;1;1;1;1;1;3;1;2;2;0;1;2;1;0;0;0;0;0;1;2;2;1;0;1;1;2;3;1;3;5;2;1;0;0;0;1;1;1;2;1;0;0;3;2;1;6;0;0;1;1;0;1;0;1;0;0;0;1;0;0;0;1;1;2;0;0;3;1;2;1;2;1;1;1;0;1;0;0;1;0;1;2;1;0;10;1;0;2;0;1;2;0;1;3;1;2;0;1;1;1;3;1;2;0;2;3;2;1;1;2;0;1;1;1;2;0;2;2;1;2;0;1;4;1;3;0;3;1;0;0;2;0;1;3;0;0;1;0;3;0;0;1;4;4;2;1;0;1;1;3;1;1;3;1;1;1;1;4;0;1;1;2;0;0;1;0;0;1;0;1;3;1;2;0;0;1;3;0;1;1;1;5;1;0;1;1;2;3;1;3;2;3;1;2;1;0;2;1;0;0;13;1;2;1;1;1;3;0;1;1;2;0;0;2;1;2;1;3;1;0;1;1;5;3;1;8;0;0;1;0;0;0;0;0;2;2;1;0;3;0;1;0;1;4;1;0;0;1;1;0;1;2;1;2;4;0;1;1;0;2;2;6;2;3;1;5;2;2;0;7;1;1;2;2;1;5;4;2;3;1;0;0;3;0;4;2;1;2;1;2;0;2;1;2;0;1;0;1;1;0;1;2;2;1;2;0;1;1;1;1;0;1;7;1;1;1;1;0;2;3;0;1;2;3;4;0;1;0;0;0;0;1;1;0;2;0;0;0;1;1;2;1;0;2;3;3;1;0;1;1;0;0;0;0;1;1;1;2;3;1;0;2;4;2;0;5;1;0;0;1;0;1;3;2;2;1;1;1;2;1;2;2;2;2;1;2;0;3;1;1;0;4;0;1;2;1;1;0;2;0;0;2;2;0;0;4;3;2;0;2;1;1;0;2;0;0;2;2;8;2;2;1;4;0;1;4;0;2;0;3;3;0;1;1;2;1;0;0;0;2;0;0;2;1;0;3;4;0;0;2;2;2;3;0;1;1;3;1;2;0;0;0;1;1;2;1;0;0;1;1;2;0;0;1;1;0;0;0;0;5;0;2;1;1;3;2;0;0;0;3;0;3;1;0;0;1;0;0;4;4;2;2;1;2;2;1;2;2;3;0;1;3;0;4;0;5;2;0;1;1;1;6;3;3;2;0;0;4;1;1;1;1;3;0;1;1;1;1;3;1;0;0;3;1;4;1;0;1;3;2;3;0;0;1;0;0;0;0;4;1;0;1;0;6;0;0;4;2;2;0;2;0;1;0;0;1;0;0;1;3;0;3;0;0;1;0;1;2;2;2;1;1;2;0;2;2;0;1;1;1;2;1;0;1;0;0;2;2;3;2;1;0;1;3;1;2;1;1;1;4;0;0;5;1;1;4;0;0;1;0;2;1;1;0;0;1;0;1;0;0;0;1;1;1;2;0;2;1;0;2;0;3;0;0;1;3;0;0;0;1;2;1;1;1;1;1;2;1;0;2;0;0;2;0;3;3;3;2;1;1;0;1;0;0;1;4;0;4;1;2;0;2;1;1;3;4;0;1;0;1;0;0;2;4;3;0;1;0;0;1;2;1;0;1;1;0;2;0;0;0;1;4;5;0;1;0;1;0;4;2;1;2;3;1;0;1;1;2;2;3;3;0;2;3;4;2;3;1;0;3;1;1;1;1;1;0;0;0;4;0;0;2;2;4;0;0;5;2;2;3;0;1;0;0;0;1;2;1;0;2;2;0;3;4;0;0;1;0;3;2;6;2;0;0;1;1;1;0;3;3;3;0;1;0;1;1;3;1;0;0;0;1;2;2;3;1;0;2;5;0;1;1;0;5;2;1;2;0;0;2;1;2;2;1;2;0;1;0;0;1;1;2;3;2;2;2;1;1;1;2;2;0;0;1;2;0;0;0;0;1;2;2;0;0;0;3;1;0;0;0;2;2;0;1;1;2;0;1;1;2;3;0;7;0;1;1;0;0;2;1;0;2;6;0;1;3;1;3;0;0;1;1;1;1;2;0;1;1;0;0;1;1;4;0;1;2;2;0;2;0;1;1;1;2;1;1;0;1;3;1;0;4;4;2;2;0;3;0;5;2;5;1;10;4;3;0;1;0;1;1;3;0;2;2;1;0;2;0;0;0;0;0;2;1;3;3;0;1;1;1;0;2;7;5;0;4;0;0;2;0;1;3;0;2;0;0;0;1;0;0;0;5;2;0;1;1;10;2;0;3;2;3;5;0;0;0;1;1;1;1;0;1;4;0;4;0;1;0;1;0;0;0;0;0;0;7;2;1;1;0;1;0;2;1;2;1;1;1;3;0;1;4;3;0;0;0;1;0;2;1;7;0;1;3;1;2;0;1;0;0;0;0;0;0;0;3;0;0;0;1;1;1;0;1;1;3;1;5;1;3;2;0;2;5;1;0;0;2;1;0;1;4;3;2;1;0;1;0;1;5;2;1;2;1;1;0;0;0;2;2;0;1;0;0;1;1;0;1;0;2;1;1;2;0;0;2;1;3;0;6;0;0;1;1;5;2;1;1;1;0;1;1;1;1;1;1;0;0;0;0;0;3;1;0;3;2;2;0;1;0;1;1;1;1;1;2;2;0;0;1;0;0;2;1;2;0;0;1;0;1;1;1;0;0;0;0;1;1;1;1;2;0;0;0;2;0;1;3;2;1;0;0;0;1;0;0;5;1;1;1;6;2;0;1;1;2;0;0;3;0;3;3;0;2;1;0;0;1;5;3;0;0;0;2;2;1;1;2;1;1;0;2;3;0;0;1;0;0;1;11;1;0;1;2;1;1;3;4;0;2;0;1;0;7;1;1;3;0;0;0;0;4;0;1;2;2;2;0;0;5;0;0;2;1;0;0;1;2;1;1;1;1;0;1;0;0;3;6;0;0;3;1;3;2;2;2;0;5;0;2;1;3;2;3;0;0;3;0;1;1;3;1;1;2;2;1;5;3;6;0;0;1;1;2;0;0;0;1;1;0;2;1;2;1;0;0;1;4;2;0;0;1;1;3;1;0;0;1;2;1;0;2;3;0;2;5;1;1;3;0;3;0;0;1;2;1;0;4;3;1;0;2;1;1;1;2;0;0;3;1;1;1;0;0;2;2;1;4;0;0;0;1;0;0;0;0;4;0;3;0;3;0;1;1;1;1;3;0;0;1;0;0;2;0;0;1;0;1;0;0;1;1;0;1;1;1;2;3;0;0;4;0;1;0;1;1;0;0;0;0;1;0;2;0;1;4;0;1;0;0;1;1;0;3;2;1;2;6;0;3;1;0;0;2;2;3;1;3;2;0;0;1;2;0;2;3;2;0;0;0;3;5;2;3;3;0;2;2;1;1;2;1;0;1;0;2;1;0;1;1;1;0;2;1;0;2;2;0;1;0;3;3;0;4;3;0;3;0;1;0;0;3;2;0;0;1;0;1;0;0;2;0;0;0;0;0;0;1;0;1;0;1;0;0;2;2;2;1;0;1;0;2;2;0;0;0;0;0;3;3;0;0;3;0;0;3;0;1;1;2;0;3;1;0;0;1;1;1;1;0;0;0;2;0;0;0;0;4;1;1;0;0;1;0;1;1;0;0;0;1;0;1;0;0;2;3;1;0;1;1;0;1;3;3;1;1;1;2;1;1;0;2;1;2;3;1;2;1;0;0;2;1;1;0;1;3;1;1;1;2;0;1;2;1;0;0;1;3;1;1;1;0;2;3;2;1;2;2;2;1;2;0;0;1;0;2;0;1;1;0;3;0;0;3;0;3;1;0;3;0;0;1;0;2;0;1;1;2;0;2;3;1;2;1;2;3;0;1;1;3;3;0;2;0;0;0;1;4;0;3;0;3;1;2;5;0;2;2;1;0;3;1;3;0;0;2;1;1;1;2;4;1;2;0;3;1;1;1;0;1;2;0;1;0;2;3;1;0;0;0;1;3;1;0;1;1;1;3;0;0;2;0;2;1;1;2;0;3;1;2;2;1;3;2;0;1;1;3;2;2;0;0;0;3;0;2;7;2;2;1;2;0;3;1;0;6;0;0;1;2;1;1;1;1;0;0;1;1;1;1;2;0;1;0;1;1;1;1;1;3;0;0;1;0;4;3;2;0;3;2;4;1;0;1;5;0;5;0;0;0;0;1;0;1;1;1;3;0;2;4;5;2;0;0;2;0;1;4;0;0;0;2;1;2;3;0;1;0;1;3;1;2;0;0;1;1;2;2;1;2;1;0;1;0;0;1;4;2;1;0;1;2;0;1;3;0;0;1;0;2;2;0;1;1;1;4;2;1;1;0;0;0;1;0;0;1;0;2;0;1;0;1;5;1;0;0;1;0;0;2;0;1;0;0;1;1;0;0;1;2;1;0;1;2;0;0;3;1;1;2;1;0;2;1;1;0;0;1;0;1;0;0;0;0;0;0;0;0;0;2;1;0;0;1;1;1;1;0;2;4;2;0;0;2;1;1;2;0;0;3;0;4;0;1;1;1;1;0;0;1;1;0;1;0;2;0;1;2;2;2;2;1;0;3;0;0;2;2;0;1;0;3;3;0;0;5;1;1;0;2;0;3;1;3;0;0;2;1;2;0;1;0;1;1;0;0;1;2;1;0;3;1;2;0;0;1;0;0;0;0;0;1;1;1;5;1;0;1;1;0;0;1;3;1;0;1;1;1;1;0;0;1;2;1;1;5;1;2;1;0;1;0;0;0;0;0;0;0;1;2;0;2;1;3;2;1;1;0;1;0;1;4;2;3;5;1;0;1;0;1;2;2;1;2;1;3;1;3;0;1;0;0;2;1;1;1;4;2;0;2;1;1;1;6;1;0;3;0;0;0;0;0;2;4;1;1;3;1;0;1;2;1;2;1;1;1;2;3;0;1;1;0;2;1;1;3;1;0;5;3;1;3;1;2;4;1;3;1;2;1;2;0;3;2;0;1;2;1;3;1;0;1;1;1;2;3;0;2;5;1;0;3;3;0;1;0;0;0;1;1;2;0;0;1;1;0;0;1;2;1;0;1;0;1;1;1;0;0;0;0;2;5;2;2;1;0;0;1;1;3;1;1;0;1;0;0;0;1;0;0;2;1;3;0;1;1;3;0;1;2;1;1;0;1;1;2;4;2;6;2;2;3;1;1;0;2;3;0;0;4;2;6;0;0;0;0;1;1;1;1;1;1;0;1;1;0;0;1;2;1;2;0;0;0;1;2;2;3;1;1;1;0;0;1;0;0;0;0;2;0;1;0;0;0;0;2;0;0;6;0;3;4;1;0;0;0;1;0;0;1;0;1;1;1;0;1;3;2;0;0;1;0;1;0;0;1;2;2;4;2;0;2;0;0;2;2;1;1;5;2;1;1;0;1;0;0;1;2;1;1;0;0;2;1;0;0;2;1;0;0;1;0;4;1;0;0;0;1;0;1;0;0;1;0;0;1;1;0;0;0;1;0;1;2;0;4;0;0;0;1;0;5;1;0;2;1;0;0;0;1;0;1;1;0;0;4;3;3;1;1;3;2;1;0;0;0;0;1;0;0;0;0;0;1;1;1;1;1;1;1;0;2;3;0;1;2;2;2;1;5;0;1;1;3;1;2;2;4;0;0;0;0;3;0;1;0;0;1;1;3;0;0;1;2;0;2;0;3;4;4;1;5;1;4;5;0;1;2;1;2;1;0;2;2;1;1;0;0;0;0;1;1;0;0;0;0;2;0;0;1;1;3;5;3;1;0;3;2;2;0;1;2;1;2;1;0;0;1;3;1;4;0;1;6;2;3;1;0;0;3;4;1;1;0;2;1;2;3;3;1;0;0;0;0;1;1;2;3;3;2;2;1;4;0;0;3;3;0;2;1;5;3;0;0;2;1;1;3;2;2;1;5;4;0;0;0;4;0;0;2;0;0;0;3;1;1;0;0;0;1;1;0;0;0;2;3;1;0;1;0;0;0;2;6;0;1;0;1;0;0;0;0;1;3;2;1;1;2;3;0;1;1;2;0;6;1;2;5;6;2;8;2;0;1;3;0;3;0;0;4;1;0;0;3;0;1;0;0;0;1;1;3;0;3;0;5;3;2;0;3;2;0;1;2;0;3;2;1;0;0;0;2;1;1;1;1;0;1;1;0;1;2;0;0;1;1;0;1;0;1;0;2;1;0;1;0;1;1;0;3;2;0;0;1;0;2;1;3;0;0;3;2;0;0;2;1;2;1;1;0;0;1;0;0;2;2;1;0;1;2;0;0;2;0;1;0;0;1;1;1;1;1;3;0;2;2;3;3;5;0;1;3;0;2;7;3;0;1;0;2;1;0;1;1;2;2;1;0;1;2;0;0;2;2;4;4;0;1;1;2;3;4;0;0;1;3;0;2;3;1;1;2;2;2;0;0;4;1;7;0;1;0;0;1;0;0;1;1;1;1;1;0;1;1;1;0;3;0;0;0;1;1;0;1;3;0;1;1;2;0;1;0;2;3;0;1;0;1;1;0;2;1;1;1;1;2;0;0;0;0;2;0;1;1;2;1;0;1;0;0;1;1;1;0;2;1;0;0;0;2;3;0;1;2;1;1;0;0;5;2;3;2;5;1;0;1;0;0;0;3;3;1;2;3;0;1;1;6;0;1;1;2;0;1;5;0;1;0;0;0;2;1;0;1;3;2;2;0;0;1;0;1;0;0;0;1;2;2;1;3;0;0;4;2;0;3;1;1;0;0;0;0;0;0;1;3;0;2;0;3;0;3;3;0;0;2;1;1;1;4;0;1;1;2;4;0;2;2;1;2;2;1;2;1;1;0;0;0;0;0;0;1;0;3;0;1;2;0;1;2;1;0;0;4;0;3;0;4;1;0;3;0;0;1;1;2;0;2;1;0;1;0;0;1;8;2;0;0;1;1;0;1;1;1;0;1;1;1;2;0;3;1;1;1;1;1;0;0;0;0;0;1;1;0;0;1;5;2;0;2;2;1;0;0;1;4;1;1;0;1;0;1;0;0;0;0;1;1;0;1;0;0;1;0;3;1;0;0;4;0;0;1;2;1;0;0;0;4;2;1;2;1;1;2;0;2;0;0;2;0;2;0;3;1;1;0;0;1;0;1;2;0;1;0;0;1;0;1;2;3;1;0;4;0;0;2;1;4;0;0;0;4;2;3;0;0;4;0;0;1;4;2;1;1;0;0;1;4;0;2;1;0;1;0;1;0;1;0;0;1;1;0;2;1;3;1;1;6;1;1;0;2;1;1;0;0;1;0;1;0;0;0;0;1;0;1;1;2;1;0;6;4;3;0;0;1;1;1;1;0;0;2;2;1;1;0;1;1;1;3;2;0;2;5;1;2;1;0;4;0;1;0;6;0;0;0;1;0;1;2;2;2;3;0;4;1;5;5;1;1;0;1;0;0;1;0;1;0;0;2;0;1;0;0;2;0;1;0;1;0;1;1;3;1;3;0;0;1;1;3;1;0;0;0;1;0;4;1;1;1;4;1;3;1;5;2;1;1;0;1;0;4;0;1;0;1;1;1;0;1;2;0;1;1;2;1;1;2;1;1;1;0;2;5;0;1;5;3;3;1;1;2;0;1;1;1;0;0;0;0;2;0;1;0;2;0;0;0;0;6;5;1;1;3;1;1;0;5;0;1;1;1;2;5;1;0;4;0;0;1;0;3;0;1;1;2;1;4;1;1;0;6;1;1;0;1;1;1;0;2;1;3;0;7;1;0;0;5;1;1;4;3;1;0;0;0;0;0;0;2;1;6;0;4;4;1;2;1;0;2;0;1;0;1;1;0;3;0;1;0;2;0;2;0;2;2;1;0;1;1;3;7;0;0;1;2;2;1;2;5;1;4;0;3;0;0;2;1;0;0;5;0;1;1;1;3;0;1;3;0;2;1;4;2;1;3;3;1;1;0;3;1;2;3;0;3;0;0;1;2;1;3;0;2;1;5;2;3;2;0;0;0;1;0;2;0;3;1;0;1;0;0;1;1;2;1;0;5;3;0;0;1;2;3;1;3;1;2;0;0;0;1;3;2;4;2;0;0;2;0;1;4;2;1;1;6;0;7;4;3;0;1;0;0;0;0;1;1;2;0;3;1;0;0;2;0;5;2;1;1;2;0;3;4;0;1;2;1;1;0;1;2;1;1;0;1;1;0;0;0;1;2;3;3;0;0;0;0;0;0;2;0;3;4;1;4;3;1;1;2;1;0;1;0;4;0;1;2;1;0;0;0;1;1;0;0;0;3;2;0;0;0;3;1;1;0;0;1;0;0;4;0;0;1;4;0;2;3;0;1;2;0;2;0;3;2;0;1;0;1;0;1;1;1;0;0;0;1;2;1;4;0;4;0;0;6;1;0;5;3;4;1;3;0;0;0;0;0;0;0;0;0;0;0;0;0;0;0;0;0;0;0;0;0;0;0;0;0;0;0;0;0;0;0;0;0;0;0;0;0;0;0;0;0;0;0;0;0;0;0;0;0;0;0;0;0;0;0;0;0;0;0;0;0;0;0;0;0;0;0;0;0;0;0;0;0;0;0;0;0;0;0;0;0;0;0;0;0;0;0;0;0;0;0;0;0;0;0;0;0;0;0;0;0;0;0;0;0;0;0;0;0;0;0;0;0;0;0;0;0;0;0;0;0;0;0;0;0;0;0;0;0;0;0;0;0;0;0;0;0;0;0;0;3;1;5;3;1;2;3;2;2;2;0;0;1;2;0;1;3;0;0;0;0;1;0;4;2;2;1;0;2;1;1;2;1;2;1;1;1;0;1;2;0;5;0;2;2;1;2;0;7;0;2;1;2;2;1;0;1;2;0;1;3;2;0;1;1;1;7;1;0;0;2;1;0;3;3;1;2;2;0;1;1;5;1;0;1;2;1;2;3;5;0;5;5;4;2;1;1;2;1;1;0;0;1;3;0;2;0;1;2;0;1;1;1;0;1;0;1;0;4;1;0;2;1;0;1;2;0;3;5;0;2;0;0;2;2;2;1;2;1;0;0;5;0;1;0;2;3;2;1;2;1;1;0;0;0;1;2;1;0;1;1;1;8;0;0;0;1;2;0;1;1;1;1;2;1;0;1;3;5;4;2;0;0;0;5;1;2;1;7;0;1;1;2;2;11;1;0;0;0;0
strain108;Lactococcus lactis subsp. lactis;0;0;0;0;0;0;0;0;0;0;0;0;0;0;0;0;0;0;0;0;0;0;0;0;0;0;0;0;0;0;5;0;3;1;2;6;0;1;4;0;3;0;0;0;0;3;5;1;0;0;0;0;0;0;0;0;0;0;0;2;0;0;0;0;0;0;0;0;0;0;0;0;2;0;2;2;3;4;5;2;7;0;0;1;0;1;3;1;0;0;0;0;3;3;1;1;1;0;4;0;1;3;5;7;0;1;0;1;0;0;2;0;1;1;2;0;0;0;1;0;4;1;3;0;2;3;0;0;0;2;0;2;2;0;7;2;2;0;0;1;1;0;0;0;2;0;0;2;1;1;1;2;1;5;1;2;2;1;0;0;1;2;1;1;3;2;1;1;0;1;1;1;0;1;2;0;1;0;0;0;1;2;1;1;1;2;0;2;0;2;1;0;1;2;0;2;1;2;1;3;1;0;2;3;1;6;0;0;0;0;0;0;1;1;2;1;4;0;0;1;1;0;3;0;2;1;2;3;6;3;0;0;0;0;0;2;2;1;3;0;0;1;2;3;1;3;4;2;0;0;4;0;0;1;0;3;2;3;0;2;1;1;2;1;2;1;1;1;0;1;0;0;1;2;0;1;0;4;1;3;2;0;1;0;0;1;3;2;2;1;3;5;0;1;2;2;1;5;1;0;0;0;0;0;0;0;0;0;0;0;0;0;0;0;2;0;0;0;0;0;0;0;0;2;0;0;0;0;0;0;0;1;2;4;0;1;4;1;0;3;4;1;0;1;1;1;2;0;0;0;0;0;0;0;0;0;6;0;2;0;5;3;0;2;2;0;0;1;0;1;4;1;0;1;1;0;2;1;1;1;0;1;1;3;3;0;2;3;0;0;4;2;1;1;4;1;2;0;0;1;0;0;0;0;0;1;0;1;2;1;2;2;0;0;1;1;0;1;1;0;2;3;0;3;0;2;1;0;2;0;1;5;1;1;1;0;1;1;2;1;2;2;0;0;0;0;1;2;0;0;6;1;1;0;1;5;0;0;2;5;2;2;2;0;0;0;0;0;3;2;3;1;2;3;0;3;3;2;2;4;0;1;4;3;4;0;0;0;0;0;0;1;1;1;2;1;3;3;0;2;1;0;1;1;0;3;1;0;0;1;1;0;3;1;0;1;4;5;2;0;0;2;2;0;2;1;3;1;0;5;1;1;2;1;2;1;5;2;1;0;0;4;2;4;1;0;1;2;0;0;1;0;1;0;3;1;0;2;2;2;0;2;1;4;0;0;1;2;2;2;1;4;0;1;1;0;0;2;0;5;1;0;0;0;0;0;2;0;0;0;4;5;1;0;4;4;1;3;2;0;4;1;3;1;2;1;0;1;2;1;2;0;0;1;4;2;0;3;0;0;0;2;0;3;6;1;3;1;0;2;1;0;0;2;2;2;1;1;4;1;1;0;3;0;2;5;2;1;1;1;2;2;0;3;0;0;1;4;3;3;1;0;1;1;0;2;0;1;0;0;0;0;2;0;0;0;2;0;0;1;0;1;1;1;2;0;1;1;1;0;6;2;1;0;1;1;0;0;1;1;2;0;0;0;0;0;0;4;0;0;1;2;2;0;1;0;0;1;2;2;2;3;3;0;0;6;1;0;0;0;0;0;1;1;2;0;1;0;1;0;2;0;0;0;3;2;0;1;0;4;0;1;0;0;1;0;0;1;0;0;0;0;0;0;0;2;0;0;0;0;0;0;1;1;0;2;2;0;2;2;0;1;0;1;1;0;0;0;0;1;0;1;2;0;0;1;0;2;0;0;2;0;0;0;3;0;1;2;3;2;1;0;0;3;5;2;0;1;2;2;0;1;0;2;0;1;5;0;1;1;0;0;0;4;0;2;0;0;0;1;0;0;0;0;1;0;1;1;0;1;1;0;4;1;0;0;0;0;2;1;0;2;1;0;0;2;1;1;2;3;4;0;0;2;0;1;1;1;0;3;2;1;2;1;0;0;0;7;0;0;1;1;1;1;0;4;1;1;2;1;1;0;1;0;0;1;0;2;1;2;1;5;1;1;1;4;1;0;1;1;1;2;0;2;2;1;6;1;0;1;5;0;2;3;1;0;1;0;1;1;3;2;1;1;1;2;0;3;1;1;0;0;1;3;2;0;0;1;1;2;0;1;3;0;0;1;1;2;0;3;2;0;0;1;0;1;0;0;0;1;1;0;3;0;0;0;1;0;3;0;1;0;0;2;0;1;0;1;0;0;2;1;0;1;0;0;0;1;0;0;0;2;1;0;2;2;0;0;1;0;2;0;0;1;0;0;1;0;0;1;0;1;1;2;2;2;6;0;4;2;1;1;2;2;1;0;0;0;2;2;0;1;0;0;0;0;1;1;1;0;1;2;0;0;4;1;0;0;2;0;0;1;1;5;10;1;0;1;2;7;0;3;1;2;0;0;0;0;0;3;0;0;1;1;1;1;2;0;3;1;2;0;2;1;0;2;3;1;2;2;2;1;0;0;4;3;0;3;0;2;1;0;1;1;1;2;1;2;1;1;1;0;3;2;1;0;0;1;1;1;0;1;3;2;3;3;0;1;2;0;1;1;0;1;0;0;0;4;7;3;2;0;0;1;0;1;0;0;2;1;0;3;0;2;0;0;2;3;4;0;1;0;1;0;1;1;1;0;0;1;4;3;3;1;1;1;2;2;1;2;0;4;0;0;2;3;0;3;1;0;2;2;2;3;1;0;1;2;2;3;5;1;2;0;2;2;1;1;1;2;2;1;1;3;1;0;2;2;3;1;1;0;4;0;4;1;1;0;2;0;1;0;0;0;1;2;1;0;1;2;1;0;1;0;1;0;1;2;2;1;1;2;4;0;1;0;0;0;3;4;3;1;1;2;0;0;2;2;1;2;2;2;4;1;1;2;2;2;0;1;1;0;1;1;0;1;1;1;1;1;1;1;2;0;1;1;1;0;0;0;0;0;1;0;0;1;1;1;0;0;0;0;1;1;0;1;4;1;1;1;0;3;0;1;0;0;1;0;1;0;2;0;0;1;1;0;0;2;0;0;1;0;0;2;2;5;1;1;1;1;1;0;3;3;3;0;0;0;0;1;1;2;5;2;1;2;3;0;1;3;3;0;0;0;1;0;0;1;0;1;1;0;3;7;1;0;2;0;0;1;3;0;3;2;0;1;3;1;0;0;1;4;0;0;0;0;0;0;0;5;0;0;0;0;1;0;1;0;0;0;1;0;3;2;1;0;1;2;5;1;5;0;1;1;2;0;0;2;1;0;1;1;1;0;0;0;2;1;0;1;0;0;0;0;3;2;1;1;4;1;0;0;0;1;0;2;1;0;0;1;1;0;1;1;0;0;1;2;2;3;0;1;4;1;0;1;0;0;0;0;1;1;1;2;1;2;2;1;0;1;0;0;0;3;0;1;0;3;2;3;0;1;0;1;0;1;1;2;1;2;0;0;1;4;1;0;0;1;1;0;0;7;2;1;0;0;0;2;1;1;1;1;2;1;1;3;3;3;4;0;0;1;0;1;0;1;2;0;2;0;0;2;1;0;2;1;2;0;1;1;1;0;0;0;1;0;1;5;2;1;2;1;1;0;2;1;1;0;2;0;1;2;1;0;1;4;0;0;3;2;2;3;4;0;3;1;4;0;0;7;1;1;1;1;2;2;1;2;4;3;1;2;2;0;1;1;0;1;3;2;3;2;0;1;0;2;1;0;2;0;2;2;0;11;2;1;0;1;3;1;1;1;0;0;0;0;0;1;1;1;2;3;0;2;0;3;2;0;2;0;3;1;2;2;2;3;2;0;3;5;0;0;1;0;0;7;3;6;3;1;1;2;2;0;0;0;0;0;1;1;2;1;2;1;0;0;0;1;4;2;1;0;1;0;0;1;0;0;4;2;1;0;1;1;5;1;1;1;0;1;4;1;2;1;0;1;1;0;1;1;0;0;1;2;0;1;1;2;0;0;0;1;4;5;2;0;1;2;2;0;2;3;1;2;3;1;0;1;0;1;1;1;3;0;1;1;1;3;2;1;1;0;3;1;1;0;1;4;0;2;1;0;2;1;3;0;2;1;1;0;0;4;0;1;0;2;2;3;1;1;1;0;3;0;1;1;1;7;1;3;0;0;1;1;1;1;2;1;0;5;0;0;1;4;1;3;0;0;0;0;5;2;0;2;0;0;1;4;0;2;1;1;3;6;0;1;0;1;0;0;1;2;2;0;0;0;1;0;1;0;2;3;1;1;0;1;0;0;0;1;0;1;3;3;2;4;0;1;0;4;1;0;1;1;0;6;0;2;1;1;0;0;1;0;1;0;0;0;1;0;0;1;4;0;2;0;2;1;3;3;1;2;4;0;0;0;5;0;0;0;1;3;1;6;3;0;1;1;2;0;0;1;8;4;3;1;2;1;0;1;4;0;0;5;3;0;0;0;2;3;1;3;1;0;2;1;2;6;0;6;1;6;0;5;0;1;1;2;0;0;2;2;2;3;1;0;0;0;0;6;4;2;2;0;1;2;1;1;0;0;0;2;0;1;0;1;1;2;0;0;2;1;4;2;1;0;0;2;0;1;2;0;6;0;2;0;0;1;0;1;0;2;2;1;0;0;0;0;1;2;0;1;1;0;2;2;0;0;3;1;1;0;1;1;0;0;0;1;1;3;3;2;2;1;2;1;2;1;0;0;1;1;2;3;1;1;2;0;2;0;1;1;3;5;0;0;0;2;3;2;0;2;2;0;5;6;0;0;3;2;0;3;0;2;4;3;0;0;4;2;3;1;0;0;5;5;1;0;2;1;3;1;0;2;0;1;1;2;1;1;1;0;0;0;0;4;2;1;2;2;0;0;1;1;3;0;0;0;0;1;1;1;1;1;1;4;1;1;2;1;0;4;2;1;1;0;0;2;0;0;0;0;2;0;2;1;1;1;0;0;0;3;1;0;0;1;0;0;0;0;0;1;4;7;0;4;1;1;4;0;1;0;2;0;0;1;3;1;1;3;0;1;0;3;1;2;2;2;4;0;0;0;3;7;4;1;0;0;2;4;1;6;0;2;3;1;0;0;0;1;0;3;0;0;3;4;2;0;1;1;2;1;1;1;0;1;1;1;0;1;1;1;2;0;0;4;0;1;1;3;0;1;0;0;3;4;0;0;1;1;1;0;2;0;2;5;2;3;6;1;2;2;1;0;1;2;0;1;0;3;0;4;0;1;1;0;0;0;0;2;0;10;0;3;0;1;0;1;2;2;0;3;0;2;0;3;1;0;1;1;0;0;2;0;3;5;0;2;1;5;1;2;1;1;0;2;0;2;0;0;2;2;2;1;2;2;0;0;2;1;1;0;0;1;1;3;0;4;4;3;2;1;0;1;0;3;2;2;1;0;1;0;1;2;1;1;5;4;2;2;1;4;0;0;1;2;1;3;0;1;0;0;1;0;0;0;2;1;1;0;1;0;0;1;1;0;2;2;3;1;0;1;6;3;6;1;1;1;1;2;0;0;2;4;2;1;0;1;0;1;1;1;1;8;4;5;1;1;0;0;0;1;2;1;1;1;0;1;1;2;2;1;0;2;2;2;1;0;2;0;1;0;2;0;1;0;1;0;0;0;3;0;1;1;2;1;0;4;1;0;1;0;2;1;7;0;2;0;1;1;1;0;0;1;0;1;0;0;2;2;0;4;2;1;0;1;0;0;0;2;0;5;2;0;0;1;0;1;2;2;1;0;0;2;2;4;0;0;0;0;1;2;1;4;3;2;2;3;3;1;0;2;2;1;1;0;3;0;1;2;3;0;4;1;1;0;4;2;1;1;1;0;0;2;0;2;2;0;1;2;0;2;0;0;0;2;1;1;1;0;0;1;0;0;3;1;1;2;0;1;0;2;0;4;0;1;0;3;0;2;0;0;1;0;0;0;3;0;1;1;0;0;2;2;4;1;0;0;0;1;3;0;5;0;0;3;0;0;0;0;2;1;1;0;1;0;1;0;2;0;2;0;1;1;2;3;1;0;1;0;0;1;2;0;0;0;0;2;2;1;2;0;2;2;1;2;1;1;1;1;1;1;0;1;1;0;0;3;0;2;1;0;0;1;0;2;1;1;2;2;1;0;2;0;1;1;1;0;0;2;0;1;1;3;0;4;2;0;1;3;1;1;0;1;0;0;0;1;0;0;0;0;1;3;0;1;3;0;3;2;1;1;0;3;2;2;0;0;2;2;0;1;0;0;3;1;0;1;1;1;1;1;5;0;1;2;1;2;0;1;0;0;2;3;2;1;4;4;1;4;1;4;1;3;1;0;1;4;1;0;2;1;0;0;1;5;1;0;0;0;0;0;1;2;0;1;0;0;0;1;1;1;0;0;0;2;0;3;2;0;1;4;3;0;2;3;0;3;1;0;5;1;1;9;0;0;0;3;1;2;7;0;1;1;5;1;1;1;0;4;0;0;1;3;4;1;0;1;4;6;1;2;0;3;1;1;4;2;2;1;0;2;3;1;0;4;2;1;3;1;0;2;2;0;1;4;2;0;2;0;0;0;0;0;3;1;3;2;0;2;2;0;1;1;2;1;0;0;1;1;5;2;0;0;5;0;6;3;1;0;1;1;3;3;0;3;2;1;1;1;1;0;3;1;2;1;1;2;1;3;0;0;1;3;1;2;1;3;2;0;1;4;2;0;1;3;1;2;0;1;1;0;4;1;1;1;0;1;2;2;1;0;1;0;0;0;3;1;1;2;2;1;1;0;0;0;3;1;0;0;7;1;1;0;1;0;1;0;0;1;1;1;1;2;3;0;0;0;0;0;0;1;0;0;0;0;0;0;0;0;0;0;2;0;0;0;0;3;2;1;2;2;2;2;2;1;1;3;1;0;1;0;5;1;0;1;0;2;0;2;2;1;1;2;4;4;5;0;0;1;1;0;0;4;1;2;0;0;1;0;4;4;5;1;1;0;2;4;0;1;1;0;2;0;0;1;2;1;0;3;1;0;0;1;1;4;2;2;1;3;6;1;0;0;2;1;0;0;2;0;2;2;3;0;0;0;1;1;2;0;3;0;0;1;5;2;0;1;0;4;1;2;1;2;1;0;1;3;0;3;0;0;10;0;0;1;0;0;0;0;0;0;0;1;3;0;1;0;2;2;2;2;1;1;2;1;1;1;1;1;1;1;0;0;1;1;2;3;2;3;1;0;0;1;1;1;4;0;0;0;1;0;1;0;2;3;1;2;0;1;0;0;0;1;0;0;1;0;1;1;3;6;2;0;2;0;1;0;0;0;3;0;0;1;7;1;2;2;1;1;1;1;1;0;0;2;1;5;0;2;3;1;2;6;2;1;1;2;1;0;0;2;1;2;3;0;4;1;0;1;0;1;2;2;0;2;2;1;0;1;1;1;1;2;0;0;2;2;0;0;0;1;0;3;0;0;3;0;0;1;8;0;2;0;2;1;2;9;2;0;3;1;0;1;1;1;0;0;0;0;5;3;5;0;3;0;2;0;2;2;1;0;3;1;8;2;1;6;4;2;0;0;0;0;0;2;3;2;0;3;3;1;1;0;0;1;1;2;1;2;1;1;3;2;0;5;0;0;0;5;1;0;3;2;3;0;0;1;1;3;1;3;1;3;2;1;0;5;3;2;0;0;2;0;1;3;2;0;2;0;1;1;0;2;3;4;2;0;2;1;1;1;2;1;1;0;0;1;0;4;0;0;0;2;4;4;1;0;1;0;1;0;2;0;2;0;0;1;0;1;0;5;0;2;2;1;0;0;2;6;2;1;2;0;1;4;0;3;0;1;0;0;0;0;5;0;4;1;4;0;1;2;0;2;2;1;0;0;0;0;6;1;1;0;0;1;0;0;2;4;0;0;0;0;0;0;0;0;0;0;0;0;0;0;0;0;2;1;1;0;0;0;2;0;1;2;4;1;0;0;2;2;0;0;0;0;1;4;4;2;0;0;2;1;2;3;1;1;1;0;1;1;0;1;1;0;5;1;4;1;0;0;3;1;0;7;1;1;8;2;1;3;3;0;1;0;4;1;1;0;0;1;2;0;0;3;1;2;0;2;0;0;0;1;2;0;2;0;0;3;0;0;0;0;2;1;1;0;2;1;4;1;3;1;2;0;0;2;0;7;2;2;1;2;0;1;0;0;1;1;1;0;1;0;1;4;4;1;2;0;3;1;3;2;1;4;1;2;6;1;3;3;0;0;0;0;2;5;0;1;1;1;3;1;7;2;0;1;1;1;3;7;0;0;0;5;1;2;0;0;0;0;1;3;0;0;0;0;0;1;1;1;0;0;0;0;2;2;1;0;2;0;1;1;0;1;1;0;1;0;1;0;3;2;0;1;0;1;0;0;2;0;2;0;1;1;2;0;1;1;0;1;0;4;0;0;3;4;1;4;2;5;1;2;1;1;0;3;0;1;4;0;0;0;1;2;0;0;1;0;1;0;0;1;0;2;1;1;2;0;1;0;2;2;1;1;3;0;2;0;0;1;1;1;0;1;4;3;1;3;3;1;1;1;2;1;1;2;2;5;1;3;0;1;1;0;1;0;2;3;2;1;1;0;2;2;1;1;0;2;1;1;4;1;0;1;4;1;0;0;1;1;0;1;1;0;1;0;0;0;1;2;1;1;1;0;3;1;0;0;1;2;2;1;0;1;2;2;0;0;0;0;4;4;1;0;2;2;0;1;0;0;1;2;1;1;0;1;0;1;1;0;2;3;0;1;2;0;1;1;0;0;1;0;2;0;2;1;0;0;0;3;0;1;6;4;1;0;0;1;1;1;2;0;1;2;1;2;3;0;3;0;2;3;0;1;2;0;4;0;1;1;2;2;1;2;4;0;0;2;1;0;1;1;0;1;1;2;3;2;0;0;1;1;3;0;1;2;1;2;0;0;1;0;0;5;0;0;7;1;3;0;0;3;1;0;1;0;0;0;0;1;2;2;0;0;1;0;2;1;4;1;2;2;2;2;0;4;0;1;3;5;1;1;1;0;0;1;0;1;0;2;0;1;1;0;1;1;1;0;2;1;0;3;1;4;2;1;2;3;0;3;0;3;1;4;1;1;2;1;3;2;3;0;1;1;2;4;0;3;1;0;0;0;0;0;0;1;0;2;0;3;2;2;0;4;3;1;4;1;1;3;0;1;3;0;0;2;0;2;0;2;1;0;0;2;3;4;4;0;1;1;2;0;0;0;4;1;3;1;1;1;1;5;4;2;0;1;1;0;0;0;3;0;0;0;3;1;1;1;0;1;1;2;1;1;1;1;5;1;1;2;2;3;0;0;1;3;0;0;0;0;2;5;1;0;1;2;0;1;1;0;4;0;2;3;1;4;1;5;0;0;5;0;2;1;0;2;1;3;0;1;2;0;0;1;0;1;0;2;1;0;0;0;1;1;0;1;0;0;1;4;0;0;1;0;0;0;1;4;0;3;3;4;0;0;1;2;1;2;1;0;0;0;2;0;0;0;1;2;0;1;1;1;0;2;1;1;0;3;0;0;1;1;1;0;4;0;2;2;2;1;1;2;0;1;0;1;1;0;1;2;1;4;0;0;2;0;0;4;1;0;1;3;1;0;0;2;0;0;1;0;0;3;2;0;3;2;0;2;0;3;2;2;4;0;1;1;0;0;0;2;2;2;2;0;5;3;0;0;0;0;2;0;2;1;0;0;0;1;0;3;0;5;0;1;1;1;2;0;2;1;1;1;1;2;0;0;0;2;3;0;2;1;1;3;0;5;0;1;2;1;1;0;1;1;2;3;4;2;1;0;1;2;1;3;0;1;3;1;5;1;1;2;2;3;0;2;1;1;0;2;2;1;4;0;0;3;3;2;0;4;5;2;0;7;3;2;1;3;1;0;0;0;1;2;1;2;0;0;1;0;1;0;0;0;0;0;4;2;2;1;2;0;0;0;0;4;1;1;2;1;1;1;1;1;0;7;0;1;2;2;4;2;1;2;0;5;4;1;1;0;0;0;0;2;1;0;0;1;4;0;0;0;2;1;0;0;0;1;0;0;0;1;3;4;0;1;0;5;0;1;0;2;1;2;0;0;0;6;4;0;0;0;3;1;0;0;1;0;0;1;6;2;2;0;1;3;2;1;2;0;3;0;1;0;2;1;0;2;4;1;4;0;2;1;0;0;0;1;0;0;0;4;2;1;2;1;1;0;1;0;0;3;1;1;2;0;0;0;1;1;3;0;1;1;0;1;0;1;1;0;1;0;2;1;0;1;2;0;3;2;1;2;0;0;1;0;3;1;2;1;0;0;0;1;7;1;0;2;1;1;0;0;2;1;1;1;1;0;2;0;0;2;1;0;0;2;1;2;4;0;2;1;3;0;1;0;1;1;5;0;1;0;1;0;0;2;0;3;5;1;0;2;1;3;0;0;1;3;2;2;0;1;3;8;2;0;2;1;1;1;0;0;1;0;0;0;0;1;2;0;0;3;0;0;0;0;0;0;1;1;0;1;1;0;0;3;2;1;0;0;1;1;1;1;1;0;3;0;0;3;1;0;0;0;1;2;0;0;0;1;0;1;1;1;0;0;4;2;2;0;1;2;0;1;0;1;2;3;0;0;1;0;2;2;0;1;4;1;3;4;2;2;2;2;3;0;0;3;5;3;3;6;1;0;1;1;1;0;3;3;1;5;1;2;0;5;1;2;3;0;4;2;3;0;4;1;0;0;0;1;1;2;3;1;0;0;1;2;2;2;0;4;0;1;0;1;0;0;1;3;2;1;2;6;2;2;2;6;3;2;0;0;2;1;0;2;3;0;1;2;0;2;1;2;0;0;1;0;2;0;1;0;3;1;0;1;1;1;2;0;6;0;0;4;1;0;6;2;0;4;0;0;3;0;3;0;1;1;1;1;1;1;1;5;0;4;0;5;1;2;0;1;1;0;2;3;0;4;3;0;0;1;1;0;0;0;0;0;0;0;2;2;2;1;0;3;0;0;0;0;0;0;1;1;1;7;0;0;1;1;1;0;0;0;1;3;2;2;0;0;0;1;1;2;1;0;0;0;1;1;2;1;0;1;0;3;0;1;0;1;0;1;0;4;3;1;3;3;0;2;1;2;0;1;0;2;0;3;2;0;0;1;1;0;0;1;1;1;0;1;1;0;0;0;0;2;2;1;1;1;1;1;2;1;1;0;0;1;1;0;1;1;1;2;0;1;0;4;0;1;0;0;0;2;3;0;0;0;0;0;0;0;0;0;1;0;1;0;0;0;1;1;0;1;2;0;1;2;1;2;1;0;2;1;0;1;0;1;0;0;1;2;1;0;2;0;0;0;2;0;1;2;0;1;0;2;1;0;1;2;1;0;2;0;1;4;1;1;0;2;1;0;0;0;0;3;2;1;1;5;1;0;0;1;1;3;1;0;1;3;2;0;2;3;1;3;5;3;5;1;6;0;0;0;1;0;0;1;0;1;1;1;0;0;0;1;0;0;0;0;0;1;1;1;0;1;0;1;0;1;1;0;1;1;0;0;0;0;0;1;2;1;0;1;2;1;1;1;1;0;0;2;0;2;1;1;4;0;0;1;2;2;1;3;1;3;0;1;2;3;2;3;0;0;0;0;0;0;0;0;2;0;1;1;0;1;0;0;0;1;1;0;5;0;0;2;0;1;0;0;0;0;0;1;1;1;1;0;1;0;1;0;1;0;0;1;0;0;1;0;1;4;0;1;0;1;1;0;0;0;1;0;0;0;1;2;0;3;0;1;1;0;1;1;1;1;0;1;2;0;0;1;1;1;1;0;0;2;1;0;0;0;1;0;0;2;0;0;0;3;3;3;1;0;0;0;0;0;0;0;0;1;0;0;1;2;0;1;0;0;0;0;2;1;0;0;0;0;1;0;0;0;0;1;0;1;0;1;0;1;0;0;0;0;0;0;0;1;0;0;0;0;0;0;1;1;0;0;1;1;1;0;0;2;0;0;1;3;0;0;1;2;0;1;2;0;1;0;2;0;0;0;0;3;5;1;0;1;1;1;0;3;1;1;2;1;0;2;0;1;0;1;0;1;0;1;1;2;0;1;3;2;0;1;0;0;0;0;1;0;0;0;1;1;0;1;0;1;0;0;0;1;1;2;13;1;1;1;2;3;0;2;3;1;1;0;0;0;0;2;0;3;5;1;0;0;3;0;1;0;1;3;2;0;0;0;0;2;0;2;1;0;0;1;2;1;0;0;1;2;2;1;2;2;1;2;9;2;0;2;0;1;1;0;0;1;0;2;0;0;0;1;3;1;1;1;0;2;0;1;0;1;0;1;1;1;0;4;4;4;3;0;1;1;1;0;0;2;1;0;0;1;1;0;1;1;2;1;3;1;0;0;1;0;0;3;0;0;0;1;3;0;2;2;3;1;0;4;1;0;0;6;0;0;2;0;3;2;1;1;0;1;1;1;6;1;0;1;0;1;0;1;3;1;3;1;0;0;3;0;0;0;0;1;0;1;0;0;1;0;0;1;0;0;1;0;0;3;2;0;0;1;2;1;0;1;0;0;1;1;2;0;0;1;0;0;0;0;0;2;0;0;1;1;3;1;3;4;2;1;0;1;0;1;0;1;1;2;1;0;4;0;0;3;0;2;0;1;1;1;0;0;3;0;0;0;2;1;0;2;1;1;1;1;0;1;1;0;0;1;0;1;3;0;0;0;0;3;0;0;0;0;1;1;0;0;1;3;0;0;3;3;6;0;1;1;1;1;1;2;0;0;1;1;1;1;1;2;2;1;1;1;0;1;0;1;1;0;1;0;0;0;1;0;0;2;0;1;0;1;0;1;0;1;2;2;1;0;2;1;10;1;1;1;7;1;1;0;1;1;2;1;0;1;0;1;0;1;1;1;0;1;0;3;4;3;1;1;0;2;1;1;2;0;0;0;0;0;1;1;2;0;0;2;1;3;3;0;0;1;1;2;0;3;0;1;3;1;1;1;1;0;0;1;1;1;0;4;0;0;0;1;2;0;0;1;1;1;1;0;0;3;1;1;2;2;2;1;2;3;1;2;0;1;2;1;0;2;1;0;0;0;0;0;1;0;0;0;0;0;1;0;1;0;3;0;2;1;0;1;0;0;0;0;2;0;2;0;1;1;0;1;1;3;1;0;0;0;1;0;2;0;1;1;0;0;0;1;0;1;2;0;1;0;0;2;0;0;1;0;2;1;0;0;3;2;0;0;0;1;0;0;0;2;0;1;0;0;0;1;0;1;3;1;0;0;2;2;1;0;1;2;2;2;0;1;1;0;1;0;0;0;1;1;1;0;0;2;1;0;0;1;1;0;0;0;1;1;1;3;2;3;1;0;4;0;0;1;2;0;1;1;3;3;1;0;0;0;0;1;1;6;2;1;0;1;4;1;0;0;0;0;1;0;1;2;2;0;3;4;1;0;0;0;0;0;0;1;0;0;1;0;1;1;0;0;1;0;0;1;1;0;0;0;2;0;0;1;0;0;1;0;1;1;1;1;0;1;0;0;1;1;0;0;0;0;0;1;1;3;0;0;2;2;1;1;0;0;0;0;0;0;0;0;1;2;3;4;1;2;1;2;1;0;0;1;0;1;0;2;0;1;0;0;1;1;0;0;0;4;0;1;0;0;1;0;0;1;0;1;1;0;1;0;0;1;1;0;1;0;1;0;0;0;0;0;1;0;0;0;1;0;0;1;0;0;0;0;1;2;1;0;0;0;1;0;0;0;0;0;0;0;0;0;1;0;0;1;0;1;1;0;0;0;0;0;1;0;0;3;1;0;1;1;0;0;1;1;3;0;2;0;0;0;2;0;0;0;0;0;1;1;1;0;0;0;1;0;1;0;1;0;0;0;1;1;0;0;0;1;1;0;0;1;1;0;1;0;0;0;2;1;1;1;1;0;0;1;0;0;1;3;0;0;3;0;0;1;1;0;5;2;1;0;0;0;0;1;1;0;0;1;0;1;0;1;0;1;0;0;0;1;1;1;1;1;1;2;2;0;1;4;2;2;2;1;3;5;1;2;3;1;1;1;1;0;0;0;1;1;1;0;0;2;1;1;1;0;1;1;3;0;2;5;0;0;0;1;1;3;1;2;0;3;1;2;0;0;1;3;1;0;0;0;2;0;4;4;2;1;0;1;2;1;2;1;4;0;2;0;0;1;2;2;1;1;2;2;0;0;1;0;0;0;2;1;0;4;3;0;0;0;10;3;3;3;0;0;0;2;3;1;1;1;1;5;0;0;0;1;1;2;1;1;2;2;0;0;3;3;2;0;1;2;1;3;0;1;0;1;0;1;0;1;2;1;0;1;1;1;0;1;3;0;1;1;0;2;2;0;3;2;5;1;2;1;1;2;1;3;3;0;0;0;0;0;0;1;0;1;1;0;1;0;1;0;1;4;3;2;0;1;1;0;0;0;0;0;0;1;1;2;1;1;0;1;0;1;2;0;0;0;0;0;0;1;1;1;1;0;1;1;1;1;0;1;2;0;0;0;2;4;0;2;2;1;1;2;2;2;5;2;1;0;1;4;0;1;2;1;1;0;0;7;1;0;0;3;1;0;1;3;1;2;0;2;2;1;0;0;0;1;1;0;0;1;0;0;1;2;1;0;0;0;1;5;0;1;0;2;2;0;2;0;2;1;1;1;0;0;1;0;0;0;0;0;0;0;0;0;0;2;2;1;1;3;2;1;1;0;0;3;1;1;0;2;0;0;0;0;1;2;0;1;0;0;1;0;1;2;1;1;0;0;0;1;1;1;0;3;1;0;0;2;0;0;4;1;2;0;0;1;0;4;3;5;0;3;1;2;0;0;2;3;1;2;2;0;0;0;1;2;1;0;2;2;2;1;0;2;1;1;1;1;0;0;2;0;1;1;1;1;1;1;0;3;2;2;0;0;1;2;0;0;0;1;0;4;0;2;1;0;0;0;1;1;1;0;2;1;0;2;1;0;2;1;5;0;0;0;0;1;0;1;1;1;0;0;0;2;0;0;0;0;2;0;1;5;1;4;1;1;2;3;0;0;1;1;1;1;1;0;0;2;2;1;0;1;0;0;2;2;3;0;0;0;2;3;1;0;1;0;0;1;2;1;1;1;1;2;0;1;2;9;3;0;3;1;1;1;1;1;0;1;0;0;1;1;0;0;2;2;3;0;3;0;3;1;3;3;1;1;0;3;0;0;3;1;3;2;0;2;2;0;2;1;1;3;0;0;3;1;2;1;0;2;1;2;0;1;0;2;3;1;1;0;0;0;2;2;0;0;1;0;0;1;0;0;0;2;3;2;1;1;1;0;1;0;1;0;0;3;1;0;0;1;3;0;0;2;0;1;2;0;0;0;0;1;1;4;0;1;1;2;0;2;0;1;1;2;1;0;3;0;2;1;1;0;0;1;0;0;2;2;2;1;1;1;1;1;0;0;2;1;0;0;0;1;2;1;0;0;3;0;0;3;2;2;1;2;1;2;0;2;1;0;0;1;1;1;1;0;0;0;6;0;0;0;1;1;1;2;4;5;0;0;0;1;0;2;2;1;0;0;3;0;1;1;0;0;1;3;1;2;2;0;0;2;4;1;1;2;1;1;0;2;1;0;2;0;0;0;0;0;1;3;3;1;0;0;0;1;1;3;1;1;0;1;0;0;4;1;2;1;2;0;0;2;1;3;1;2;0;1;2;5;1;0;1;1;1;0;1;1;1;1;0;0;1;1;1;1;1;0;0;2;1;2;0;1;0;0;0;2;1;2;0;0;1;0;5;1;0;2;3;0;0;0;0;1;2;0;0;2;2;1;0;0;2;1;1;1;0;1;1;0;0;5;1;0;1;3;0;3;4;0;1;1;3;0;2;1;0;0;1;1;5;1;0;3;0;0;0;0;0;0;2;2;0;3;1;2;0;0;1;0;1;1;1;1;0;1;1;0;0;1;0;0;0;0;0;1;2;0;1;0;1;0;1;1;1;0;0;0;0;0;0;1;0;0;1;0;0;0;0;0;1;0;0;4;0;0;2;2;0;0;1;1;1;2;0;0;1;0;0;0;0;1;0;0;0;0;3;0;2;0;2;0;0;1;1;1;0;0;3;0;3;0;5;0;1;3;0;2;4;2;1;0;1;1;0;0;0;3;1;1;1;0;0;0;0;2;1;0;0;0;4;0;0;1;1;0;2;1;1;2;1;0;1;2;0;2;3;2;0;2;2;2;1;0;0;1;0;2;2;2;1;1;2;1;0;2;2;1;1;0;3;2;1;1;0;0;0;0;1;3;0;5;1;3;1;1;2;2;0;2;3;1;0;2;3;0;2;1;0;1;2;0;1;0;2;1;0;1;1;1;3;0;3;1;2;2;0;1;0;2;1;0;2;4;0;5;6;1;1;0;3;1;0;2;3;1;1;2;3;2;2;0;0;1;0;2;3;5;0;0;1;3;1;4;0;2;1;1;0;0;0;0;1;0;1;1;2;2;0;2;2;1;0;1;0;1;1;2;0;0;0;0;1;0;0;0;0;2;0;0;2;1;0;0;1;1;5;3;0;4;0;1;1;0;0;2;0;2;2;1;1;0;1;4;1;0;0;1;0;0;3;0;0;1;1;0;0;0;1;1;2;0;2;0;1;0;1;0;0;4;0;3;0;0;0;2;0;0;0;0;1;1;1;0;1;0;0;1;1;0;3;3;1;0;0;0;1;0;4;1;0;0;1;0;1;1;4;1;2;1;3;2;0;3;0;1;0;0;1;0;1;0;0;2;2;2;0;0;3;1;2;1;1;4;2;2;1;3;1;2;1;1;2;2;1;2;0;3;2;4;0;0;1;0;1;1;1;0;0;0;3;0;0;2;1;0;2;0;0;1;1;0;0;1;1;0;0;0;0;0;1;0;0;0;2;0;2;0;1;1;0;0;0;1;0;2;0;0;1;0;5;0;0;1;0;1;1;1;2;0;2;2;1;0;0;1;0;0;0;1;0;0;0;0;2;2;1;1;1;0;0;1;2;0;1;0;1;0;1;1;0;0;1;1;2;0;1;1;0;1;0;0;2;0;0;0;1;1;3;0;0;2;1;5;1;0;1;1;0;1;0;1;0;0;1;5;0;1;1;0;1;0;0;3;0;1;1;2;0;1;0;2;0;0;1;0;0;2;0;0;0;0;0;0;1;0;3;0;2;0;0;1;2;1;2;0;1;1;2;1;0;0;1;1;2;1;1;0;0;4;1;1;1;1;0;0;1;3;1;1;0;0;0;1;1;1;2;1;2;1;2;0;0;0;3;1;2;1;0;1;0;2;0;1;5;0;2;0;2;1;4;1;0;1;0;0;1;4;4;1;1;1;1;0;0;0;1;2;1;0;0;0;1;1;0;1;0;1;1;2;0;4;2;1;2;0;5;1;0;0;2;1;1;1;1;1;2;1;1;1;0;0;0;0;2;1;2;8;2;0;0;1;2;2;2;2;2;2;1;5;5;1;2;0;0;5;2;2;1;2;2;3;2;1;1;1;3;1;3;0;1;4;1;2;0;2;0;1;0;0;1;1;1;1;0;0;0;0;5;0;4;2;3;0;1;1;2;0;0;1;1;1;1;4;2;0;3;1;1;0;0;4;1;2;2;3;2;0;1;0;0;1;2;2;3;0;5;4;1;0;0;0;2;3;4;0;1;0;0;0;2;0;0;3;0;1;1;1;0;2;0;2;1;0;0;3;0;0;0;1;2;0;1;1;3;0;0;1;0;0;1;1;1;0;0;0;1;1;0;0;0;2;0;1;2;1;5;4;1;6;6;6;0;1;1;0;2;0;0;0;2;3;0;2;1;4;0;0;2;1;0;3;1;0;1;1;3;0;1;3;0;2;1;1;2;2;0;1;1;0;1;1;0;0;0;0;1;2;0;0;1;1;0;1;0;0;1;0;2;1;0;3;0;0;0;0;0;2;1;0;0;1;1;2;0;0;0;1;0;3;0;0;1;0;6;1;1;3;0;0;2;0;0;0;0;0;1;0;0;0;1;0;0;0;0;0;0;0;2;0;0;0;0;1;3;0;0;2;0;3;1;4;2;0;0;1;0;0;0;0;0;1;1;5;1;1;0;0;1;1;0;3;3;0;1;0;2;1;2;2;1;0;1;5;4;0;0;1;2;4;0;2;0;1;0;2;2;0;1;1;1;0;0;1;1;2;0;0;0;4;2;1;2;0;1;0;1;0;0;1;5;6;1;1;3;2;1;1;3;0;2;0;4;1;0;2;4;0;2;0;1;0;5;0;1;0;0;0;1;3;1;0;0;0;0;0;1;1;1;1;0;0;3;2;1;1;0;1;2;1;0;0;0;1;0;1;0;3;0;0;2;1;1;2;0;2;1;0;1;0;2;0;4;1;0;0;1;3;1;0;2;2;0;0;1;2;0;3;1;1;2;0;1;0;0;1;0;0;2;0;1;0;1;0;0;0;0;1;1;2;0;1;2;0;0;2;1;1;0;1;1;1;1;0;0;0;0;2;0;1;0;0;0;1;0;0;2;0;0;0;0;0;0;1;1;2;1;1;0;1;0;0;1;2;1;1;0;2;0;0;1;1;0;4;0;1;2;1;0;0;0;1;0;0;0;0;1;1;1;2;1;0;0;0;0;0;0;0;0;1;0;0;1;0;0;0;0;3;0;0;0;2;3;2;0;1;0;2;1;1;1;0;3;1;1;0;0;0;0;1;1;0;0;1;0;0;0;1;7;1;0;0;1;1;2;1;0;1;1;0;2;5;4;1;4;2;0;2;1;2;1;0;0;0;0;0;1;0;0;0;0;1;1;0;0;1;0;1;1;1;1;1;1;1;1;0;0;2;2;7;0;0;2;1;1;0;2;0;3;3;1;1;0;2;0;1;0;0;0;1;2;0;2;1;1;2;0;3;0;0;1;2;0;1;4;1;1;3;1;0;0;1;1;5;1;1;2;1;3;3;2;1;1;2;1;1;2;2;2;1;2;2;0;0;0;0;0;1;0;2;1;1;2;3;0;5;1;2;3;0;1;1;0;0;0;1;0;0;0;1;0;2;0;1;0;1;1;0;0;2;1;3;1;4;3;0;3;2;1;1;3;0;2;0;2;3;1;2;1;0;1;6;1;0;0;0;1;1;1;1;0;0;0;2;3;1;0;0;0;2;0;1;2;0;0;3;1;2;3;4;2;1;0;3;1;2;6;1;3;2;1;2;1;5;0;0;1;1;3;1;4;1;1;3;0;4;3;1;3;2;3;0;1;1;1;1;1;3;1;2;2;0;0;2;1;0;0;0;0;0;1;2;2;1;0;1;1;2;3;1;3;5;2;1;0;0;0;1;1;1;2;1;0;0;3;2;1;6;0;0;1;1;0;1;0;1;0;0;0;1;0;0;0;1;1;2;0;0;3;1;2;1;2;1;1;1;0;1;0;0;1;0;1;2;1;0;10;1;0;2;0;1;2;0;1;3;1;2;0;1;1;1;3;1;2;0;2;3;2;1;1;2;0;1;1;1;2;0;2;2;1;2;0;1;4;1;3;0;3;1;0;0;2;0;1;3;0;0;1;0;3;0;0;1;4;4;2;1;0;1;1;3;1;1;3;1;1;1;1;4;0;1;1;2;0;0;1;0;0;1;0;1;3;1;2;0;0;1;3;0;1;1;1;5;1;0;1;1;2;3;1;3;2;3;1;2;1;0;2;1;0;0;13;1;1;1;1;1;3;0;1;1;2;0;0;2;1;2;1;3;1;0;1;1;5;3;1;8;0;0;1;0;0;0;0;0;2;2;1;0;3;0;1;0;1;4;1;0;0;1;1;0;1;2;1;2;4;0;1;1;0;2;2;6;2;3;1;5;2;2;0;7;1;1;2;2;1;5;4;2;3;1;0;0;3;0;4;2;1;2;1;2;0;2;1;2;0;1;0;1;1;0;1;2;2;1;2;0;1;1;1;1;0;1;7;1;1;1;1;0;2;3;0;1;2;3;4;0;1;0;0;0;0;1;1;0;2;0;0;0;1;1;2;1;0;2;3;3;1;0;1;1;0;0;0;0;1;1;1;2;3;1;0;2;4;2;0;5;1;0;0;1;0;1;3;2;2;1;1;1;2;1;2;2;2;2;1;2;0;3;1;1;0;4;0;1;2;1;1;0;2;0;0;2;2;0;0;4;3;2;0;2;1;1;0;2;0;0;2;2;8;2;2;1;4;0;1;4;0;2;0;3;3;0;1;1;2;1;0;0;0;2;0;0;2;1;0;3;4;0;0;2;2;3;3;0;1;1;2;1;2;0;0;0;1;1;2;1;0;0;1;1;2;0;0;1;1;0;0;0;0;5;0;2;1;1;3;2;0;0;0;3;0;3;1;0;0;1;0;0;4;4;2;2;1;2;2;1;2;2;3;0;1;3;0;4;0;5;2;0;1;1;1;6;3;3;2;0;0;4;1;1;1;1;3;0;1;1;1;1;3;1;0;0;3;1;4;1;0;1;3;2;3;0;0;1;0;0;0;0;4;1;0;1;0;6;0;0;4;2;2;0;2;0;1;0;0;1;0;0;1;3;0;3;0;0;1;0;1;2;2;2;1;1;2;0;2;2;0;1;1;1;2;1;0;1;0;0;2;2;3;2;1;0;1;3;1;2;1;1;1;4;0;0;5;1;1;4;0;0;1;0;2;1;1;0;0;1;0;1;0;0;0;1;1;1;2;0;2;1;0;2;0;3;0;0;1;3;0;0;0;1;2;1;1;1;1;1;2;1;0;2;0;0;2;0;3;3;3;2;1;1;0;1;0;0;1;4;0;4;1;2;0;2;1;1;3;4;0;1;0;1;0;0;2;4;3;0;1;0;0;1;2;1;0;1;1;0;2;0;0;0;1;4;5;0;1;0;1;0;4;2;1;2;2;1;0;1;1;2;2;3;3;0;2;3;4;2;3;1;0;3;1;1;1;1;1;0;0;0;4;0;0;2;2;4;0;0;5;2;2;3;0;1;0;0;0;1;2;1;0;2;2;0;3;4;0;0;1;0;3;2;6;2;0;0;1;1;1;0;3;3;3;0;1;0;1;1;3;1;0;0;0;1;1;2;3;1;0;2;5;0;1;1;0;5;2;1;2;0;0;2;1;2;2;1;2;0;1;0;0;1;1;2;3;2;2;2;1;1;1;2;2;0;0;1;2;0;0;0;0;1;2;2;0;0;0;3;1;0;0;0;2;2;0;1;0;2;0;1;1;2;3;0;7;0;1;1;0;0;2;1;0;2;6;0;1;3;0;3;0;0;1;1;1;1;2;0;1;1;0;0;1;1;3;0;1;2;2;0;2;0;1;1;1;2;1;1;0;1;3;1;1;4;4;2;2;0;3;0;5;2;5;1;10;4;3;0;1;0;1;1;3;0;2;2;0;0;2;0;0;0;0;0;2;1;3;3;0;2;1;1;0;2;7;5;0;4;0;0;2;0;1;3;0;2;0;0;0;1;0;0;0;4;2;0;1;1;10;2;0;3;2;3;5;0;0;0;1;1;1;1;0;1;4;0;4;0;1;0;1;0;0;0;0;0;0;7;2;1;1;0;1;0;2;1;2;1;1;1;3;0;1;4;3;0;0;0;1;0;2;1;7;0;1;3;1;2;0;1;0;0;0;0;0;0;0;3;0;0;0;1;1;1;0;1;1;3;1;5;1;3;2;0;2;5;1;0;0;2;1;0;1;4;2;2;1;0;1;0;1;5;2;1;2;1;1;0;0;0;2;2;0;1;0;0;1;1;0;1;0;2;1;1;2;0;0;2;1;3;0;6;0;0;1;1;5;2;1;1;1;0;1;1;1;1;1;1;0;0;0;0;0;3;1;0;3;2;2;0;1;0;1;1;1;1;1;2;2;0;0;1;0;0;2;1;2;0;0;1;0;1;1;1;0;0;0;0;1;1;1;1;2;0;0;0;2;0;1;3;2;1;0;0;0;1;0;0;5;1;1;1;6;2;0;1;1;2;0;0;3;0;3;3;0;2;1;0;0;1;5;3;0;0;0;2;2;1;1;2;1;1;0;2;3;0;0;1;0;0;1;11;1;0;1;2;1;1;3;4;0;2;0;1;0;7;1;1;3;0;0;0;0;4;0;1;2;2;2;0;0;5;0;0;2;1;0;0;1;2;1;1;1;1;0;1;0;0;3;6;0;0;3;1;3;2;2;2;0;5;0;2;1;3;2;3;0;0;3;0;1;1;3;1;1;2;2;1;5;3;6;0;0;1;1;2;0;0;0;1;1;0;2;1;2;1;0;0;1;4;2;0;0;1;1;3;1;0;0;1;2;1;0;2;3;0;2;5;1;1;4;0;3;0;0;1;2;1;0;4;3;1;0;2;1;1;1;2;0;0;3;1;1;1;0;0;2;2;1;4;0;0;0;1;0;0;0;0;4;0;3;0;3;0;1;1;1;1;3;0;0;1;0;0;2;0;0;1;0;1;0;0;1;1;0;1;1;1;2;3;0;0;4;0;1;0;1;1;0;0;0;0;1;0;2;0;1;4;0;1;0;0;1;1;0;3;2;1;2;6;0;3;1;0;0;2;2;3;1;3;2;0;0;1;2;0;2;3;2;0;0;0;3;5;1;3;3;0;2;2;1;1;2;1;0;1;0;2;1;0;1;1;1;0;2;1;0;2;2;0;1;0;3;3;0;4;3;0;3;0;1;0;0;3;2;0;0;1;0;1;0;0;2;0;0;0;0;0;0;1;0;1;0;1;0;0;2;2;2;1;0;1;0;2;2;0;0;0;0;0;2;3;0;0;3;0;0;3;0;1;1;2;0;3;1;0;0;1;1;1;1;0;0;0;2;0;0;0;0;4;1;1;0;0;1;0;1;1;0;0;0;1;0;1;0;0;2;3;1;0;1;1;0;1;3;3;1;1;1;2;1;1;0;2;1;2;3;1;2;1;0;0;2;1;1;0;1;3;1;1;1;2;1;1;2;1;0;0;1;3;1;1;1;0;2;3;2;1;2;2;2;1;2;0;0;1;0;2;0;1;1;0;3;0;0;3;0;3;1;0;3;0;0;1;0;2;0;1;1;2;0;2;3;1;2;1;2;3;0;1;1;3;3;0;2;0;0;0;1;4;0;3;0;3;1;2;5;0;2;2;1;0;3;1;3;0;0;2;1;1;1;2;4;1;2;0;3;1;1;1;0;1;2;0;1;0;2;3;1;0;0;0;1;3;1;0;1;1;1;3;0;0;2;0;2;1;1;2;0;3;1;2;2;1;3;2;0;1;1;3;2;2;0;0;0;3;0;2;7;2;2;1;2;0;3;1;0;6;0;0;1;2;1;1;1;1;0;0;1;1;1;1;2;0;1;0;1;1;1;1;1;3;0;0;1;0;4;3;2;0;3;1;4;1;0;1;5;0;5;0;0;0;0;1;0;1;1;1;3;0;2;4;5;2;0;0;2;0;1;4;0;0;0;2;1;2;3;0;1;0;1;3;1;2;0;0;1;1;2;2;1;2;1;0;1;0;0;1;4;2;1;0;1;2;0;1;3;0;0;1;0;2;2;0;1;1;1;4;2;1;1;0;0;0;1;0;0;1;0;2;0;1;0;1;5;1;0;0;1;0;0;2;0;1;0;0;1;1;0;0;1;2;1;0;1;2;0;0;3;1;1;2;1;0;2;1;1;0;0;1;0;1;0;0;0;0;0;0;0;0;0;2;1;0;0;1;1;1;1;0;2;4;2;0;0;2;1;1;2;0;0;3;0;4;0;1;1;1;1;0;0;1;1;0;1;0;2;0;1;2;2;2;2;1;0;3;0;0;2;2;0;1;0;3;3;0;0;5;1;1;0;2;0;3;1;3;0;0;2;1;2;0;1;0;1;1;0;0;1;2;1;0;3;1;2;0;0;1;0;0;0;0;0;1;1;1;5;1;0;1;1;0;0;1;3;1;0;1;1;1;1;0;0;1;2;1;1;5;1;2;1;0;1;0;0;0;0;0;0;0;1;2;0;2;1;3;2;1;1;0;1;0;1;4;2;3;5;1;0;1;0;1;2;2;1;2;1;3;1;3;0;1;0;0;2;1;1;1;4;2;0;2;1;1;1;6;1;0;3;0;0;0;0;0;2;4;1;1;3;1;0;1;2;1;2;1;1;1;2;3;0;1;1;0;2;1;1;3;1;0;5;3;1;3;1;2;4;1;3;1;2;1;2;0;3;2;0;1;2;1;3;1;0;1;1;1;2;3;0;2;5;1;0;3;3;0;1;0;0;0;1;1;2;0;0;1;1;0;0;1;2;1;0;1;0;1;1;1;0;0;0;0;2;5;2;2;1;0;0;1;1;3;1;1;0;1;0;0;0;1;0;0;2;1;3;0;1;1;3;0;1;2;1;1;0;1;1;2;4;2;6;2;2;3;1;1;0;2;3;0;0;4;2;6;0;0;0;0;1;1;1;1;1;1;0;1;1;0;0;1;2;1;2;0;0;0;1;2;2;3;1;1;1;0;0;1;0;0;0;0;2;0;1;0;0;0;0;2;0;0;6;0;3;4;1;0;0;0;1;0;0;1;0;1;1;1;0;1;3;2;0;0;1;0;1;0;0;1;2;2;4;2;0;2;0;0;2;2;1;1;5;2;1;1;0;1;0;0;1;2;1;1;0;0;2;1;0;0;2;1;0;0;1;0;4;1;0;0;0;1;0;1;0;0;1;0;0;1;1;0;0;0;1;0;1;2;0;4;0;0;0;1;0;5;1;0;2;1;0;0;0;1;0;1;1;0;0;4;3;3;1;1;3;2;1;0;0;0;0;1;0;0;0;0;0;1;1;1;1;1;1;1;0;2;3;0;1;2;2;2;1;5;0;1;1;3;1;2;2;2;0;0;0;0;3;0;1;0;0;1;1;3;0;0;1;2;0;2;0;3;4;5;1;5;1;4;5;0;1;2;1;2;1;0;2;2;1;1;0;0;0;0;1;1;0;0;0;0;2;0;0;1;1;3;5;3;1;0;3;2;2;0;1;2;1;2;1;0;0;1;3;1;4;0;1;6;2;3;1;0;0;3;4;1;1;0;2;1;2;3;3;1;0;0;0;0;1;1;2;4;2;2;2;1;4;0;0;3;3;0;2;1;5;3;0;0;2;1;1;3;2;2;1;5;4;0;0;0;4;0;0;2;0;0;0;3;1;1;0;0;0;1;1;0;0;0;2;3;1;0;1;0;0;0;2;6;0;1;0;1;0;0;0;0;1;3;2;1;1;2;3;0;1;1;2;0;6;1;2;6;6;2;8;2;0;1;3;0;3;0;0;4;1;0;0;3;0;1;0;0;0;1;1;3;0;3;0;4;3;2;0;3;2;0;1;2;0;3;2;1;0;0;0;2;1;1;1;1;0;1;1;0;1;2;0;0;1;1;0;1;0;1;0;2;1;0;1;0;1;1;0;3;2;0;0;1;0;2;1;2;0;0;3;2;0;0;2;1;2;1;1;0;0;1;0;0;2;2;1;0;1;2;0;0;2;0;2;0;0;1;1;1;1;1;3;0;2;2;3;3;5;0;1;3;0;2;7;3;0;1;0;2;1;0;1;1;2;2;1;0;1;2;0;0;2;2;4;4;0;1;1;2;3;4;0;0;1;3;0;2;3;1;1;2;2;2;0;0;4;1;7;0;1;0;0;1;0;0;1;1;1;1;1;0;1;1;1;0;3;0;0;0;1;1;0;1;3;0;1;1;2;0;1;0;2;3;0;1;0;1;1;0;2;1;1;1;1;2;0;0;0;0;2;0;1;1;2;1;0;1;0;0;1;1;1;0;2;1;0;0;0;2;3;0;1;2;1;1;0;0;5;2;3;2;5;1;0;1;0;0;0;3;3;1;2;3;0;1;1;6;0;1;1;2;0;1;5;0;1;0;0;0;2;1;0;1;3;2;2;0;0;1;0;1;0;0;0;1;2;2;1;3;0;0;4;2;0;3;1;1;0;0;0;0;0;0;1;3;0;2;0;3;0;3;3;0;0;2;1;1;1;4;0;1;1;2;4;0;2;2;1;2;2;1;2;1;1;0;0;0;0;0;0;1;0;3;0;1;2;0;1;2;1;0;0;4;0;3;0;4;1;0;3;0;0;1;1;2;0;2;1;0;1;0;0;1;8;2;0;0;1;1;0;1;1;1;0;1;1;1;2;0;2;1;1;1;1;1;0;0;0;0;0;1;1;0;0;1;5;2;0;2;2;1;0;0;1;4;1;1;0;1;0;1;0;0;0;0;1;1;0;1;0;0;1;0;3;1;0;0;4;0;0;1;2;1;0;0;0;4;2;1;2;1;1;2;0;2;0;0;2;0;2;0;3;1;1;0;0;1;0;1;2;0;1;0;0;1;0;1;2;3;1;0;4;0;0;2;1;4;0;0;0;4;2;3;0;0;4;0;0;1;4;2;1;1;1;0;1;4;0;2;1;0;1;0;1;0;1;0;0;1;1;0;2;1;3;1;1;6;1;1;0;2;1;1;0;0;1;0;1;0;0;0;0;1;0;1;1;2;1;0;6;4;3;0;0;1;1;1;1;0;0;2;2;1;1;0;1;1;1;3;2;0;2;5;1;2;1;0;4;0;1;0;6;0;0;0;1;0;1;2;2;2;2;0;4;1;5;5;1;1;0;1;0;0;1;0;1;0;0;2;0;1;0;0;2;0;1;0;1;0;1;1;3;1;3;0;0;1;1;3;1;0;0;0;1;0;4;1;1;1;4;1;3;1;5;2;1;1;0;1;0;4;0;1;0;1;1;1;0;1;2;0;1;1;2;1;1;2;1;1;1;0;2;5;0;1;5;3;3;1;1;2;0;1;1;1;0;0;0;0;2;0;1;0;2;0;0;0;0;6;5;1;1;3;1;1;0;5;0;1;1;1;2;6;1;0;4;0;0;1;0;3;0;1;1;2;1;4;1;1;0;6;1;1;0;1;1;1;0;2;1;3;0;7;1;0;0;5;1;1;4;3;1;0;0;0;1;0;0;2;1;6;0;4;4;1;2;1;0;2;0;1;0;1;1;0;3;0;1;0;2;0;2;0;2;2;1;0;1;1;3;7;0;0;1;2;2;1;2;5;1;4;0;3;0;0;2;1;0;0;5;0;1;1;1;3;0;1;3;0;2;1;4;2;1;3;3;1;1;0;3;1;2;3;0;3;0;0;1;2;1;3;0;2;1;5;2;3;2;0;0;0;1;0;2;0;3;1;0;1;0;0;1;1;2;1;0;5;3;0;0;1;2;3;1;3;1;2;0;0;0;1;3;2;4;2;0;0;2;0;1;4;2;1;1;6;0;7;4;3;0;1;0;0;0;0;1;1;2;0;3;1;0;0;2;0;5;2;1;1;2;0;3;4;0;1;2;1;1;0;1;2;1;1;0;1;1;0;0;0;1;2;3;3;0;0;0;0;0;0;2;0;3;4;1;4;3;1;1;2;1;0;1;0;4;0;1;2;1;0;0;0;1;1;0;0;0;3;2;0;0;0;3;1;1;0;0;1;0;0;4;0;0;1;4;0;2;3;0;1;2;0;2;0;4;2;0;1;0;1;0;1;1;1;0;0;0;1;2;1;4;0;4;0;0;6;1;0;5;3;4;1;3;0;0;0;0;0;0;0;0;0;0;0;0;0;0;0;0;0;0;0;0;0;0;0;0;0;0;0;0;0;0;0;0;0;0;0;0;0;0;0;0;0;0;0;0;0;0;0;0;0;0;0;0;0;0;0;0;0;0;0;0;0;0;0;0;0;0;0;1;0;0;0;0;0;0;0;0;0;0;0;0;0;0;0;0;0;0;0;0;0;0;0;0;0;0;0;0;0;0;0;1;0;0;68;0;0;0;0;0;0;0;0;0;0;0;0;0;0;0;0;0;0;0;0;0;0;0;0;0;0;0;0;0;0;0;0;0;0;0;0;0;3;1;5;3;1;2;3;2;2;2;0;0;1;2;0;1;3;0;0;0;0;1;0;4;2;2;1;0;2;1;1;2;1;2;1;1;1;0;1;2;0;5;0;2;2;1;2;0;7;0;2;1;1;2;1;0;1;2;0;1;3;2;0;1;1;1;7;1;0;0;2;1;0;3;3;1;2;2;0;1;1;5;1;0;1;2;0;2;3;5;0;5;5;4;2;1;1;2;1;1;0;0;1;3;0;2;0;1;2;0;1;1;1;0;1;0;1;0;4;1;1;2;1;0;1;2;0;3;5;0;2;0;0;2;2;2;1;2;1;0;0;5;0;1;0;2;3;2;1;2;1;1;0;0;0;1;2;1;0;1;1;1;8;0;0;0;1;2;0;1;1;1;1;2;1;0;1;3;5;4;2;0;0;0;5;1;2;1;7;0;1;1;2;2;11;1;0;0;0;0
strain109;Lactococcus lactis subsp. lactis;0;0;0;0;0;2;0;0;0;0;0;0;0;0;2;0;0;0;0;0;0;0;0;0;0;0;0;0;0;0;7;1;2;1;0;8;0;3;7;0;4;0;1;0;0;3;5;1;0;0;0;0;0;0;0;0;0;0;0;2;0;0;0;0;0;2;0;0;0;0;0;0;2;2;3;1;3;4;6;2;8;0;0;1;0;1;4;2;0;0;0;0;0;3;1;2;6;0;4;0;0;2;6;7;0;1;0;2;2;1;2;0;2;0;0;0;0;0;1;0;6;4;4;2;2;3;0;1;1;3;2;1;2;0;7;0;2;0;0;3;1;0;0;0;4;0;0;1;1;1;1;2;1;5;2;1;3;1;2;2;2;2;2;3;3;3;2;1;0;1;1;1;1;4;3;0;0;1;0;1;1;1;2;0;1;2;0;4;0;3;1;0;3;1;0;2;1;4;2;1;1;0;2;2;1;6;0;0;0;0;0;0;6;2;3;1;4;0;0;2;1;0;3;0;4;1;3;4;6;7;0;1;0;0;0;2;1;0;3;1;0;0;2;2;4;2;4;3;0;0;3;0;0;2;0;3;0;7;1;2;0;1;4;1;2;1;1;1;0;1;1;0;0;3;0;2;0;4;1;0;4;0;1;0;1;1;3;2;1;1;2;6;0;2;2;4;0;6;2;0;0;0;0;0;0;0;0;0;0;0;0;0;0;0;2;0;0;0;0;0;0;0;0;3;0;0;0;0;0;0;0;2;4;1;0;1;6;2;2;4;2;0;0;2;1;0;2;0;0;0;0;0;0;0;0;0;7;0;2;0;6;4;1;4;4;0;0;1;0;3;3;2;0;1;1;0;2;2;1;2;0;3;1;2;3;1;2;3;0;0;5;2;1;1;5;0;1;0;0;1;0;1;2;2;0;2;0;1;1;0;1;3;0;1;2;0;0;1;0;0;2;3;2;5;1;0;0;1;4;1;2;5;2;1;2;0;2;0;2;1;2;1;0;0;0;0;1;2;2;0;6;1;0;0;1;5;1;0;2;4;2;2;1;0;0;0;0;0;2;1;2;0;3;3;0;4;4;3;3;1;0;2;4;3;6;0;2;2;1;1;0;1;1;3;2;1;2;4;0;1;1;0;1;1;3;3;0;0;0;0;0;2;2;1;1;5;3;5;1;0;0;2;1;0;3;1;4;2;1;3;0;1;0;1;3;1;5;4;5;0;2;5;1;6;1;0;1;2;1;3;1;0;0;1;1;2;4;4;2;3;2;2;1;4;0;0;1;0;5;2;2;5;0;2;1;0;0;2;1;2;1;1;0;0;0;3;2;2;0;1;3;4;1;0;3;6;1;1;3;0;6;1;2;1;1;1;0;1;1;0;2;1;0;1;3;2;0;2;1;0;0;4;1;4;6;2;2;2;0;3;4;0;0;3;3;2;1;1;3;0;1;0;3;0;0;5;2;0;1;1;2;2;0;3;0;1;0;2;5;5;0;0;1;4;2;2;0;1;0;0;1;0;1;0;0;0;2;1;0;0;0;2;1;1;0;1;1;0;2;0;5;2;0;0;2;2;0;1;0;1;2;0;1;1;0;0;0;4;2;0;1;2;2;0;1;0;1;1;1;2;1;6;4;0;0;5;2;2;0;1;0;0;0;2;2;2;1;0;1;0;2;0;2;0;4;2;0;2;0;5;2;1;1;0;1;2;0;2;0;0;0;2;0;0;0;1;0;0;1;0;0;1;1;2;1;3;2;0;3;1;0;1;2;1;0;0;0;1;1;1;0;0;0;0;0;1;0;2;0;0;2;0;0;0;3;0;1;4;3;2;3;0;0;3;5;4;1;1;3;2;0;1;0;2;0;2;6;3;3;1;2;1;2;3;1;2;1;0;0;2;0;0;2;4;1;0;2;1;1;3;1;0;2;1;0;0;1;3;3;1;0;6;1;0;1;2;0;1;4;4;3;0;0;2;1;2;1;3;0;4;3;3;2;0;1;0;1;10;1;0;2;1;1;1;0;5;1;0;1;1;0;0;2;1;1;1;0;2;1;3;2;3;1;0;0;2;1;1;0;1;1;2;0;2;2;2;6;2;0;1;5;0;1;2;0;0;1;0;2;1;4;1;0;0;2;2;0;2;1;1;0;0;1;2;2;0;0;1;0;3;1;1;3;0;0;1;1;1;0;3;3;1;0;1;0;1;1;0;0;1;1;1;5;1;0;0;0;1;4;0;0;0;0;2;0;1;1;1;0;0;2;1;0;1;0;0;1;1;0;0;0;3;2;0;2;3;0;0;0;0;2;0;2;1;0;0;1;0;0;1;1;1;2;0;2;2;6;1;2;2;1;1;1;2;0;0;0;0;2;1;3;3;0;1;0;0;1;1;1;0;0;2;0;0;2;2;0;1;5;0;2;2;1;5;8;2;2;2;2;7;0;3;1;2;0;0;1;0;0;4;2;1;1;1;2;0;3;0;1;2;3;2;3;1;1;2;7;2;1;2;4;2;0;0;4;3;0;4;0;5;1;0;0;2;0;2;2;2;2;2;1;0;5;2;1;0;0;1;1;2;0;1;3;1;4;3;2;3;3;0;1;2;2;2;1;0;0;2;6;1;1;1;0;1;0;3;3;1;2;1;1;2;2;0;1;0;1;3;3;0;1;0;1;0;1;1;1;1;0;1;3;4;4;0;0;1;4;2;3;1;0;5;1;1;3;1;0;0;0;1;2;2;2;1;0;1;2;2;1;4;5;2;2;0;3;3;1;1;2;5;2;2;0;2;1;1;1;3;0;2;2;0;2;1;4;1;0;0;2;0;1;0;3;0;1;2;1;0;1;2;0;0;1;1;0;0;1;1;0;1;3;5;6;1;1;0;0;0;5;2;3;2;1;3;2;0;2;1;1;3;2;1;5;1;1;2;2;1;0;1;0;1;1;1;0;0;1;1;1;2;2;1;2;0;1;1;1;0;0;0;1;0;1;1;0;1;1;1;0;0;1;0;2;1;1;1;5;1;1;1;0;2;0;1;0;0;1;0;1;0;4;2;1;1;1;1;1;1;2;0;1;0;0;6;3;6;1;3;3;2;2;1;6;3;1;2;1;0;0;1;2;2;6;2;2;2;3;0;1;2;1;0;0;0;1;0;0;3;0;1;2;0;4;8;1;0;2;0;0;1;2;0;3;0;0;1;3;1;2;0;1;2;0;0;0;0;1;1;0;5;1;0;0;0;1;1;2;0;1;0;2;1;2;3;0;0;1;1;6;2;5;0;2;0;1;0;2;1;1;0;1;0;1;0;2;1;2;0;1;1;0;0;0;1;4;2;1;0;4;1;0;0;0;0;0;3;1;0;0;0;2;0;1;3;1;0;1;2;3;2;0;1;3;2;0;1;0;0;1;0;0;1;1;2;1;2;3;1;1;1;0;0;0;2;0;1;2;2;2;3;0;2;1;3;0;1;1;5;1;2;0;0;0;6;1;0;1;2;1;0;0;6;1;3;0;1;0;2;1;4;1;2;3;1;2;0;5;5;3;3;0;1;0;2;0;0;2;2;4;0;0;4;1;0;3;1;2;1;1;1;1;0;0;0;2;1;1;5;0;1;2;1;2;0;5;1;1;1;4;1;3;3;2;1;4;2;0;0;3;3;2;3;4;0;3;2;4;0;0;7;1;1;0;1;1;2;0;4;6;3;1;1;2;1;0;1;0;2;2;3;2;1;0;1;1;2;1;1;1;1;2;6;1;11;4;1;1;3;4;3;3;1;0;0;1;0;1;3;2;2;2;3;0;3;2;4;3;0;4;1;1;1;2;4;2;4;4;1;2;6;1;0;1;1;1;8;4;6;4;3;1;3;2;0;0;0;0;0;3;0;2;2;3;1;1;0;0;0;4;3;1;0;4;1;0;4;1;0;2;0;2;1;1;1;5;1;1;1;0;3;5;4;2;2;0;1;1;1;2;1;1;0;1;1;0;2;2;2;1;0;2;2;8;8;4;0;1;5;3;1;4;3;2;2;3;1;0;1;0;3;0;0;2;0;1;1;2;2;2;0;1;1;4;1;1;2;2;4;0;2;2;0;1;1;2;1;2;2;1;2;0;5;0;1;1;2;2;5;1;2;2;0;2;1;1;2;1;6;0;3;0;0;2;1;3;1;4;2;0;4;0;0;1;5;2;3;3;1;0;0;5;1;0;2;0;0;2;3;0;4;2;2;3;1;0;2;1;2;0;1;1;2;2;0;0;0;2;1;1;1;1;2;1;1;1;1;0;0;0;1;2;4;3;1;2;7;0;0;1;2;1;0;2;1;1;6;0;3;1;1;0;0;1;0;1;0;0;0;1;0;0;1;4;0;3;1;2;0;2;2;0;2;3;0;1;0;3;1;1;1;0;4;4;6;1;0;1;2;3;2;2;2;8;4;4;1;2;2;0;3;4;1;0;6;2;0;2;0;2;2;1;4;1;2;1;1;1;4;1;7;3;2;0;5;0;0;1;5;1;0;3;1;1;2;0;0;0;0;0;5;3;1;4;0;1;2;1;1;0;2;1;5;1;1;0;3;0;2;0;0;1;1;3;2;0;0;0;3;0;0;3;0;7;1;2;1;0;2;0;1;2;2;3;1;1;1;0;0;1;2;1;2;2;0;4;2;0;1;4;1;0;0;1;1;1;0;0;2;1;6;4;2;2;1;4;1;4;1;0;0;1;1;3;2;1;1;1;1;3;1;1;1;1;5;1;0;0;2;0;4;0;2;4;1;2;7;0;0;1;2;2;2;4;2;4;4;0;0;5;2;2;2;0;2;5;5;1;0;5;1;3;3;0;2;0;0;1;2;2;1;2;0;1;0;0;3;2;3;2;3;0;0;1;2;2;0;0;0;0;0;1;2;0;1;0;6;3;1;3;2;1;2;2;0;1;0;0;1;0;0;0;2;2;0;2;2;1;1;0;1;0;4;2;0;0;1;0;0;0;0;0;0;4;9;2;2;1;1;3;0;2;0;2;0;1;1;3;1;0;2;0;4;2;2;1;1;2;2;6;1;2;1;3;9;1;1;3;0;1;3;0;5;1;7;3;1;0;0;2;2;0;3;0;0;3;4;1;1;0;1;1;3;0;1;0;1;0;1;1;1;0;1;1;2;0;6;0;1;1;2;0;1;0;0;3;3;0;0;3;3;1;1;1;0;2;8;3;3;6;1;1;2;1;1;1;5;1;1;0;2;0;4;1;1;2;2;1;0;0;2;0;4;1;1;0;2;2;4;4;1;0;3;0;1;0;3;1;1;0;1;1;0;2;0;4;5;0;2;0;5;2;3;1;2;1;2;1;2;2;1;1;2;1;1;2;4;1;1;1;2;2;0;0;1;1;0;0;1;4;2;1;1;0;2;1;1;2;2;1;0;1;0;0;4;2;1;5;6;2;1;2;3;0;1;1;4;6;4;0;2;0;1;1;1;0;1;2;2;2;0;1;0;0;1;0;0;2;1;4;3;0;2;6;3;5;2;3;1;2;1;1;0;3;4;2;1;2;1;1;0;1;1;1;5;3;5;1;0;0;0;0;1;0;1;1;2;0;0;1;2;2;1;0;2;1;2;0;0;2;0;0;0;2;0;1;0;1;0;0;0;3;2;0;2;3;3;1;4;2;0;1;0;2;1;8;0;3;1;1;1;0;0;0;2;0;1;0;0;2;2;0;3;5;1;0;1;0;0;0;2;0;5;2;0;1;2;0;3;2;2;2;0;1;1;2;4;2;3;0;0;1;2;1;4;2;3;4;7;3;2;1;3;3;2;1;0;2;0;2;3;6;0;4;2;3;2;4;3;3;5;1;1;0;2;0;1;1;3;3;3;2;4;1;0;0;2;1;1;2;1;0;0;2;0;2;0;1;1;0;0;0;2;0;2;0;1;0;4;1;3;1;0;1;1;0;1;2;1;2;1;0;0;2;2;4;1;0;1;1;3;2;0;5;1;0;4;1;0;1;1;4;1;1;0;1;1;1;0;1;0;2;0;1;2;1;2;0;0;1;0;3;1;4;0;1;0;1;6;2;0;4;1;2;1;3;2;0;0;1;1;1;2;1;3;0;0;0;3;0;4;1;0;0;1;1;2;0;1;3;0;1;0;1;0;1;2;1;1;1;2;0;2;1;3;0;5;4;4;1;4;1;1;0;2;2;0;0;1;0;0;0;1;1;5;1;0;2;0;2;2;1;0;0;3;2;4;1;2;2;2;0;1;0;1;2;1;0;1;1;1;0;2;5;0;2;3;1;2;0;2;1;0;3;4;2;2;4;4;2;3;1;3;0;4;1;1;2;4;1;0;2;0;0;3;0;3;3;0;0;0;1;0;1;6;1;2;0;0;2;1;1;3;1;2;0;4;1;7;6;0;3;4;4;0;3;1;1;2;1;0;4;2;1;8;1;0;2;4;0;2;6;1;3;0;4;1;2;1;0;5;2;0;1;4;3;1;0;2;3;3;3;1;1;1;0;2;5;2;2;2;0;3;2;1;0;3;2;1;2;1;1;3;2;0;1;5;3;0;2;0;1;0;1;0;2;0;3;1;1;2;2;1;1;0;2;1;0;3;1;0;4;1;0;0;6;0;4;3;1;0;0;2;3;4;2;4;2;1;1;1;1;1;3;1;2;0;0;2;0;3;1;0;1;2;1;2;1;2;2;1;1;4;4;0;0;4;4;2;0;1;1;2;5;1;1;1;2;1;1;4;1;0;2;2;2;0;3;1;2;1;3;1;1;2;2;1;4;0;1;0;3;1;1;0;1;0;2;0;0;2;1;0;2;2;1;0;0;0;0;0;0;0;0;0;0;0;0;0;0;0;0;0;2;3;0;0;0;2;2;1;2;4;3;3;4;2;1;2;2;0;2;4;6;1;0;2;1;1;1;2;2;1;2;2;5;4;9;0;0;2;1;0;0;4;1;3;0;0;1;1;7;5;2;2;2;2;1;3;1;0;2;0;1;1;4;0;2;3;0;3;2;0;0;1;1;3;3;2;1;5;5;1;0;0;1;2;0;1;5;1;3;2;3;2;0;0;0;0;3;0;4;2;1;2;4;2;0;3;1;5;0;2;2;3;2;2;0;2;0;5;0;0;9;0;0;0;0;0;0;0;0;0;0;2;4;0;2;1;2;2;1;1;2;1;2;2;1;2;1;1;3;2;3;0;1;1;1;2;3;4;2;0;0;1;2;1;4;0;0;0;1;0;0;1;1;3;1;3;0;1;1;0;0;2;1;0;2;0;1;0;1;4;1;0;4;0;2;0;1;0;2;1;0;2;7;1;2;1;1;2;2;1;1;2;0;3;2;6;2;1;4;1;3;4;2;1;0;2;1;0;0;2;0;3;3;0;1;1;1;0;0;1;3;2;0;1;1;2;0;1;0;1;0;2;2;1;1;2;3;0;0;4;0;6;0;0;3;0;3;1;7;0;1;0;2;1;1;8;1;0;4;0;1;2;1;1;0;0;0;1;6;3;7;0;2;0;2;0;1;1;1;2;4;1;8;4;1;4;4;2;0;0;0;1;0;2;3;2;0;3;2;1;4;0;2;0;1;4;2;2;1;1;4;2;0;5;0;0;0;3;1;4;2;2;3;2;0;1;1;4;2;3;0;0;2;2;0;5;2;2;1;1;3;1;1;5;1;0;1;0;1;2;0;2;3;2;2;0;2;1;2;1;1;2;1;0;0;4;1;4;0;1;3;2;7;2;0;0;2;0;3;0;3;0;2;0;1;1;0;2;2;5;0;1;2;1;1;0;2;5;3;0;5;0;3;4;2;2;2;0;1;0;0;0;4;0;4;0;4;0;2;3;1;1;2;0;0;0;0;0;5;0;1;0;0;0;0;0;3;6;0;0;0;0;0;0;0;0;0;0;0;0;0;0;2;0;3;1;0;0;0;0;2;0;0;2;4;1;0;0;2;3;0;1;0;0;4;5;4;2;0;0;2;5;3;1;1;3;1;2;0;2;1;5;2;4;3;1;4;2;0;0;5;1;1;7;4;1;13;2;0;3;4;0;2;1;4;2;1;0;0;1;1;0;0;3;5;2;1;3;0;0;1;1;1;1;3;0;0;7;0;0;0;1;4;1;0;0;3;1;7;1;3;1;2;0;0;4;1;3;3;2;0;3;2;4;1;2;1;0;2;1;2;1;2;3;2;1;2;1;4;1;2;3;1;5;1;2;5;2;2;3;1;0;1;0;3;7;1;2;0;1;2;1;7;2;0;1;0;2;3;7;0;1;0;4;1;0;1;1;0;1;1;4;0;0;0;0;0;1;1;3;0;0;1;1;2;2;1;0;3;0;3;0;0;0;1;1;0;0;1;0;3;4;0;3;1;1;0;1;4;1;2;4;2;1;3;1;1;1;1;1;1;6;0;0;1;4;1;4;1;5;1;3;2;1;0;3;0;0;4;0;0;0;2;3;0;0;1;1;1;0;1;1;0;2;1;2;1;0;1;1;2;3;1;1;4;0;1;0;0;1;0;2;0;2;5;5;2;1;4;2;2;1;3;1;0;4;1;5;1;3;0;0;2;0;0;2;1;4;2;1;1;0;5;2;1;5;1;2;0;1;4;1;0;1;4;0;0;1;2;1;0;1;1;0;1;0;0;0;1;1;2;1;1;1;5;0;0;0;2;2;2;1;0;1;3;2;0;1;0;1;6;2;1;0;1;2;2;3;0;2;2;3;0;1;0;1;0;0;0;0;2;5;0;2;2;0;2;1;1;2;1;0;3;0;1;2;0;1;0;2;0;1;8;2;2;0;1;0;1;1;2;2;0;6;1;1;2;0;3;0;3;2;0;1;1;0;7;1;1;1;2;0;1;2;4;2;0;3;3;3;2;1;1;2;0;3;4;2;1;1;4;2;4;0;1;1;1;4;0;2;1;0;0;5;1;0;8;1;3;1;1;3;1;0;1;0;0;1;0;1;2;2;1;0;1;0;1;1;5;3;2;2;2;3;0;3;0;0;1;4;2;1;1;0;0;2;0;0;0;4;1;1;0;0;0;1;5;0;2;3;0;3;0;6;3;1;3;4;0;1;2;2;2;3;2;1;1;1;2;2;5;0;4;1;3;4;0;3;1;3;0;0;0;0;0;2;1;2;0;3;3;3;0;5;5;2;4;1;2;3;0;1;4;1;0;2;1;2;0;2;1;0;0;1;2;5;6;0;2;1;3;1;0;0;4;1;3;3;1;1;1;3;4;4;0;1;1;1;0;1;2;0;0;0;2;1;0;1;1;1;0;1;1;0;1;5;4;1;2;2;4;2;0;0;1;3;2;1;1;1;2;6;0;0;0;5;0;2;1;0;6;1;3;4;6;5;1;6;0;0;5;0;2;1;0;2;1;3;0;1;1;0;0;0;0;1;0;1;0;0;0;0;1;1;0;3;1;0;1;5;1;0;0;0;2;1;1;1;1;2;2;3;2;1;1;2;1;2;1;1;1;0;1;0;0;0;2;1;0;1;1;1;0;1;2;1;0;5;0;0;2;2;1;0;6;2;1;2;2;2;0;4;0;2;1;0;2;1;1;3;1;4;1;1;5;0;0;3;3;0;2;1;2;0;0;2;0;0;1;0;0;2;2;0;4;1;0;4;0;3;6;2;5;1;1;1;0;0;2;2;2;2;2;0;6;1;2;2;1;1;2;3;5;3;0;2;1;2;1;2;0;7;0;1;0;2;2;0;1;2;1;1;1;3;0;0;1;1;3;0;2;1;2;4;0;3;0;1;3;1;0;0;1;1;3;3;4;3;3;1;1;1;1;4;0;0;3;3;5;1;2;2;0;6;0;3;0;2;1;3;2;2;6;0;1;0;5;4;0;3;4;4;3;7;3;1;1;2;2;0;2;0;2;2;2;2;1;0;1;0;1;0;0;0;0;3;5;1;2;1;2;2;0;0;0;4;1;1;1;1;1;1;2;2;0;8;0;1;2;1;4;2;2;4;1;7;5;1;3;0;1;0;0;2;0;0;0;0;3;0;0;3;4;0;1;0;1;4;1;0;0;1;2;6;0;1;2;5;0;0;1;2;1;2;0;1;2;8;4;0;1;0;5;1;1;0;0;2;0;1;6;2;2;0;1;3;3;5;1;1;4;1;0;0;3;1;0;3;3;2;3;0;2;1;0;0;0;1;0;0;0;5;3;1;3;1;2;0;1;0;1;3;1;1;2;0;0;0;1;1;4;0;1;2;1;1;0;1;1;0;0;0;2;0;0;1;3;1;3;1;1;1;0;0;2;0;2;1;1;1;0;0;0;1;7;1;2;3;3;0;0;3;3;1;1;3;2;2;2;1;1;2;2;1;0;3;2;2;4;0;2;2;3;1;2;0;0;0;7;1;2;1;1;0;1;1;2;4;8;0;0;2;1;5;0;0;1;3;2;2;1;1;3;0;1;0;3;0;1;2;0;1;2;1;1;0;0;1;2;0;1;3;0;1;0;0;0;0;1;3;0;1;2;2;1;4;2;0;0;0;1;1;1;2;1;0;3;0;0;3;2;0;0;1;2;4;0;0;0;2;1;2;0;1;0;0;3;1;2;0;0;1;0;0;1;2;2;3;1;1;0;0;3;3;0;1;3;4;4;5;2;4;2;4;4;0;0;1;3;4;1;5;1;1;1;2;1;0;4;4;1;4;2;1;2;5;0;3;3;0;5;2;3;0;4;2;0;1;0;1;1;3;3;2;0;0;1;1;2;1;0;5;0;2;1;1;0;0;3;3;2;1;2;7;1;5;2;6;4;2;0;0;2;1;0;2;3;0;1;1;2;2;1;3;0;1;1;0;3;0;1;0;4;3;1;1;0;3;2;0;11;1;1;1;1;2;6;2;1;3;1;0;4;0;1;0;1;3;1;1;1;1;1;6;0;4;0;4;2;3;0;0;1;0;2;2;0;5;3;0;0;1;0;0;0;0;0;1;1;0;4;2;2;1;0;2;1;0;0;0;0;0;0;0;1;7;0;0;1;0;1;0;0;0;1;2;2;3;0;0;0;1;1;2;0;0;0;1;2;3;3;1;0;1;0;2;0;1;0;2;0;2;0;4;1;1;2;3;1;3;1;2;0;1;0;0;0;5;2;2;0;1;1;0;0;2;1;1;0;1;1;0;0;0;1;1;1;1;2;2;1;1;4;1;1;0;0;1;2;0;1;1;2;2;0;3;0;3;1;3;0;0;0;2;2;1;0;0;2;1;0;0;0;0;1;0;1;0;0;0;1;1;0;0;2;1;2;2;1;4;0;0;2;1;0;1;0;2;0;0;0;3;1;0;3;1;0;0;2;1;1;3;1;1;0;2;1;0;1;2;0;0;1;2;0;5;2;1;1;3;1;0;0;0;0;5;3;2;1;4;1;2;0;1;1;4;1;1;2;2;3;1;2;2;1;2;5;4;4;1;6;0;0;0;2;1;0;2;0;0;0;1;0;0;0;2;0;0;0;1;1;0;1;1;0;2;0;2;0;1;2;1;0;2;0;0;0;0;0;1;1;2;0;0;2;1;1;1;1;0;0;2;0;1;1;1;3;2;0;1;2;1;2;2;0;4;0;1;3;3;1;3;0;2;0;1;0;0;0;1;1;0;1;0;0;1;1;0;0;1;2;0;5;0;0;2;0;2;0;0;0;0;0;1;1;0;1;0;1;0;2;1;1;0;0;1;0;0;1;0;1;5;0;0;0;0;1;1;2;0;2;0;0;0;1;1;0;3;1;0;1;0;1;1;1;0;0;0;1;0;0;2;1;1;1;0;0;0;1;0;0;1;1;1;1;2;0;0;0;3;2;2;1;0;1;0;0;0;1;0;3;0;1;0;1;2;0;1;0;1;0;1;1;0;0;0;0;0;1;0;0;1;0;1;0;1;1;1;0;1;0;0;0;0;0;0;0;1;0;0;0;0;0;0;1;1;0;1;1;1;1;0;0;2;0;0;1;2;1;0;1;2;0;2;2;1;1;3;2;1;1;0;1;3;4;1;0;1;1;1;1;3;2;1;2;1;0;2;1;0;1;1;0;1;0;1;1;2;0;1;3;1;1;1;0;0;0;1;1;1;0;0;0;1;0;2;1;1;0;0;0;2;2;7;10;2;3;1;2;4;0;1;4;1;3;1;0;1;1;1;1;3;5;0;1;0;3;0;1;1;1;4;1;0;0;0;0;2;1;1;1;0;1;2;0;1;0;0;0;1;3;2;1;2;4;2;9;3;1;7;0;1;1;0;0;2;1;2;0;1;0;1;5;1;1;1;0;1;0;3;1;1;1;1;5;1;1;6;5;4;1;0;1;2;2;1;0;3;1;0;1;1;2;0;3;0;3;1;6;0;1;1;2;0;0;3;1;2;0;0;4;1;2;1;3;1;0;3;2;2;0;6;1;0;2;0;3;3;0;1;1;1;1;1;5;1;4;1;1;1;1;1;1;4;4;2;0;0;4;1;0;0;0;1;0;0;0;0;1;0;0;1;0;0;0;0;0;3;3;1;2;1;2;1;0;1;1;1;1;1;4;0;0;1;0;0;0;0;0;2;1;0;1;1;3;2;1;5;2;1;0;1;0;2;0;1;3;2;0;0;5;0;1;1;0;2;0;1;1;0;0;0;4;0;0;0;3;3;0;3;3;1;1;1;0;3;2;1;0;2;1;1;2;0;0;1;0;4;0;0;0;0;1;1;1;0;1;4;1;1;2;3;8;0;0;1;1;1;2;5;0;0;1;0;0;1;1;3;2;1;1;1;0;0;1;1;1;0;1;0;1;0;1;1;1;2;0;1;1;1;0;1;0;2;3;1;2;1;3;4;11;1;1;2;9;1;1;0;1;1;3;1;0;1;0;1;0;1;1;0;1;2;1;3;5;3;2;3;0;4;1;1;2;0;1;0;0;1;1;0;1;0;0;0;1;3;2;0;0;1;2;1;1;4;0;1;0;1;1;1;1;0;0;0;2;1;1;2;0;0;0;1;1;0;0;1;4;1;1;0;0;5;3;1;5;2;0;3;3;1;1;0;1;1;2;4;0;2;0;0;0;2;0;0;2;0;2;0;0;0;2;0;0;0;2;0;1;1;0;1;1;0;2;1;3;0;2;0;1;1;0;2;1;1;2;1;0;0;2;1;2;0;1;0;0;0;0;0;0;0;2;0;1;0;0;2;0;0;1;0;3;1;0;0;0;3;0;0;0;1;1;1;2;5;1;0;1;0;1;1;0;1;2;1;0;1;2;1;1;0;1;3;0;1;1;1;1;1;1;0;0;0;2;1;1;0;0;2;1;0;0;0;1;0;0;0;1;1;0;1;4;3;1;0;4;0;2;1;2;0;1;1;3;3;1;0;0;1;0;1;2;7;1;0;0;1;4;1;0;0;0;0;0;1;1;2;3;0;3;2;1;0;0;0;0;0;0;1;1;0;1;0;2;1;0;0;2;0;0;1;0;0;0;0;2;1;0;1;0;1;0;0;1;1;1;1;0;0;0;2;1;1;0;0;1;0;0;3;1;3;1;0;1;2;2;1;0;1;0;0;0;0;0;0;1;2;3;4;3;2;1;1;1;0;0;2;0;1;0;1;0;1;0;0;1;2;0;0;0;4;0;1;0;0;1;0;1;1;1;0;0;0;1;0;0;0;1;0;1;0;1;1;0;0;0;0;0;0;0;0;3;1;0;0;0;0;0;0;1;2;0;0;0;0;0;1;2;0;0;0;0;0;0;0;0;0;0;1;1;1;1;0;1;0;0;1;0;0;1;3;1;1;0;1;0;0;1;1;5;0;2;0;1;1;3;0;0;0;3;1;1;2;1;1;1;0;1;0;1;0;1;0;0;0;3;1;0;0;1;1;1;0;0;1;1;0;1;0;0;0;1;1;1;2;1;0;0;1;0;0;1;4;1;2;3;0;0;1;1;1;5;2;1;0;1;1;0;1;3;0;1;1;1;1;2;1;1;1;0;0;0;2;2;1;1;1;1;3;2;1;0;3;0;4;2;2;2;3;4;5;2;1;0;0;1;0;0;0;1;0;1;0;1;1;1;1;1;0;1;1;3;0;3;6;1;0;0;3;1;3;5;3;1;3;0;3;2;0;1;3;1;0;0;0;5;0;5;4;2;1;0;1;2;1;4;1;4;0;2;2;0;3;3;3;1;1;2;1;0;1;2;0;1;0;3;3;2;5;2;0;1;2;9;4;3;1;0;2;3;2;2;3;0;1;1;9;1;0;1;4;3;2;1;2;4;3;1;1;4;3;3;1;1;1;0;3;1;0;2;1;1;2;0;1;2;1;0;1;1;0;0;1;0;1;1;1;0;1;3;1;2;2;4;1;2;0;1;3;2;3;0;0;0;1;0;1;0;1;0;1;3;1;2;0;2;0;0;2;1;2;0;0;1;1;1;0;0;0;0;1;2;2;1;1;1;0;1;2;3;1;1;2;1;0;0;1;2;1;1;2;0;1;2;1;1;0;2;0;3;0;1;3;0;2;3;0;0;1;2;2;5;3;2;0;3;5;0;2;2;1;2;1;0;7;1;1;0;1;2;1;0;5;4;2;0;2;1;1;2;0;1;3;1;0;1;1;1;0;1;2;1;0;0;0;1;5;0;1;0;2;1;1;2;1;3;0;3;1;1;2;1;0;0;0;0;0;0;0;2;0;1;2;2;1;1;4;2;1;1;2;0;2;1;0;0;1;0;0;0;1;1;1;0;0;2;0;1;1;3;2;1;0;1;2;0;3;2;1;0;2;3;0;2;3;1;0;4;3;0;1;1;2;0;4;2;7;0;3;1;3;1;2;1;3;1;2;1;2;1;0;2;3;1;0;2;2;2;1;0;2;1;0;0;0;1;0;2;0;1;2;1;1;0;1;0;3;0;2;0;0;1;2;1;0;0;1;0;5;1;2;1;0;0;0;1;1;1;0;0;1;0;2;1;0;2;1;6;0;0;0;0;1;0;1;1;1;3;0;0;4;0;0;0;0;1;0;4;5;2;5;1;1;3;3;1;0;2;3;3;0;1;0;2;0;2;0;0;2;1;2;1;2;0;1;0;0;2;3;2;1;1;0;0;1;6;1;1;1;2;3;0;1;1;9;5;0;3;2;1;1;2;2;0;1;1;0;1;1;1;0;1;0;2;0;4;0;2;2;3;3;2;1;1;1;0;0;1;2;4;3;0;2;3;0;3;0;1;2;0;0;3;1;2;1;1;3;1;2;0;4;0;2;6;1;0;0;0;0;2;2;1;0;1;1;0;1;1;1;0;2;3;2;1;0;1;0;2;0;1;0;0;3;1;1;0;1;3;0;1;3;0;1;5;1;0;1;0;1;0;5;0;1;1;2;0;2;0;1;1;3;1;0;1;1;2;1;1;0;0;1;0;0;2;3;2;2;0;2;1;1;0;0;3;2;0;0;0;1;3;0;0;0;2;1;0;2;7;1;1;3;1;3;0;3;2;1;0;2;0;1;2;1;0;2;7;1;0;0;1;1;1;2;5;4;0;0;0;1;0;2;2;2;0;0;3;2;1;2;0;0;2;3;1;2;3;0;0;2;4;1;1;2;2;0;0;2;0;0;1;0;0;1;0;0;1;1;2;2;1;0;2;1;2;3;2;2;0;1;0;0;5;2;3;3;3;1;0;2;1;3;4;1;0;1;3;3;3;2;2;1;2;0;2;3;2;0;0;0;2;0;0;1;1;0;0;3;1;4;2;1;0;2;1;0;1;3;2;0;0;0;4;2;1;3;1;0;0;0;0;1;3;1;1;2;1;1;1;1;2;1;0;2;1;1;2;0;0;6;1;2;1;3;1;2;3;2;1;2;2;0;2;1;0;3;1;2;5;0;0;4;1;0;1;0;1;2;1;0;1;1;1;2;0;0;2;0;2;1;2;1;1;1;1;0;1;1;0;0;0;1;0;1;3;0;1;0;1;1;0;0;0;0;2;0;0;1;0;0;0;0;2;0;0;0;0;0;1;0;0;4;1;0;5;0;0;0;1;0;0;2;0;0;1;1;2;0;1;3;0;0;0;0;4;1;5;1;1;0;0;2;1;2;0;0;1;2;4;0;3;0;1;2;0;2;3;0;1;1;1;0;0;0;1;3;1;0;1;0;0;0;1;3;1;0;0;0;5;0;1;1;1;0;3;1;1;1;1;0;1;1;0;1;4;5;1;2;2;2;1;1;1;0;0;0;2;3;1;2;0;1;0;3;3;1;1;0;2;1;1;1;1;0;0;0;1;4;0;5;0;3;1;1;2;2;0;2;3;1;1;3;3;0;2;1;0;1;2;0;1;1;2;3;1;0;0;1;4;5;3;2;3;2;0;2;0;3;1;0;2;2;0;5;4;2;4;1;5;1;1;0;3;1;1;4;5;2;1;0;0;0;0;5;3;9;1;0;2;3;2;4;2;2;0;1;0;0;0;0;1;0;1;0;5;1;0;3;3;1;1;0;0;1;1;2;0;0;0;0;2;5;0;0;0;2;0;0;2;2;0;1;1;2;5;3;0;6;0;0;1;0;0;0;1;1;2;1;1;0;1;3;1;0;0;1;0;1;3;2;0;2;1;0;0;0;1;1;3;0;2;1;1;2;1;0;0;3;0;3;0;0;0;2;0;0;0;0;1;1;1;0;0;0;1;1;1;0;3;3;2;0;0;0;1;0;4;1;0;0;1;1;1;1;6;1;4;1;0;0;0;3;0;1;2;0;1;0;1;0;0;3;1;1;0;2;2;0;4;2;5;4;2;3;3;2;2;2;1;1;2;1;0;0;2;3;3;4;0;1;1;0;1;2;2;0;0;0;3;0;0;2;3;0;2;0;0;1;1;1;0;1;0;0;0;0;0;0;1;0;0;0;2;1;2;1;1;1;0;0;1;1;0;1;0;0;0;2;4;0;0;1;0;1;1;1;2;0;1;1;1;1;0;1;0;0;0;1;0;0;0;0;0;2;1;1;1;0;1;1;2;0;1;0;1;1;1;0;0;0;1;1;2;0;2;1;0;2;0;0;3;0;0;0;2;1;3;0;0;2;1;6;1;0;1;1;0;0;0;1;1;1;1;3;0;0;3;0;1;0;0;3;0;3;1;1;0;1;0;1;0;0;1;0;2;2;0;0;0;0;0;0;1;1;4;0;1;0;1;1;2;1;2;0;1;1;1;1;0;0;2;1;2;0;1;1;1;3;1;0;1;1;0;0;1;4;1;1;0;0;0;1;0;1;2;2;2;1;2;0;0;0;3;3;2;0;0;1;1;3;0;2;6;0;2;0;3;4;4;1;0;0;1;0;2;6;3;3;1;1;1;0;0;2;1;5;1;1;1;0;1;1;0;1;1;1;1;2;1;6;2;1;2;1;3;0;0;0;1;2;1;1;1;1;6;1;1;2;0;2;0;1;2;3;2;0;2;0;2;1;2;2;0;4;1;3;2;6;3;2;0;0;1;4;1;0;1;2;2;5;1;1;0;3;4;0;3;2;3;2;1;2;0;2;0;1;0;0;1;1;1;1;1;1;1;1;4;0;4;2;3;0;2;2;2;0;1;1;0;2;1;0;2;0;4;1;1;0;0;4;0;4;2;3;0;1;2;0;1;2;3;2;3;3;6;4;2;0;0;0;2;3;3;1;0;0;2;2;2;0;0;2;0;1;1;2;1;1;2;2;1;1;1;1;2;0;3;1;2;0;3;2;4;0;0;1;0;0;1;1;1;0;0;0;1;2;1;0;0;2;0;1;1;3;8;4;2;6;5;3;2;2;1;0;2;1;1;0;2;5;2;1;1;3;1;1;1;0;0;1;2;0;2;0;3;0;1;3;0;2;0;1;1;2;0;1;1;0;1;0;0;1;0;0;1;1;1;0;1;2;0;2;0;0;1;0;0;2;2;1;0;0;0;0;0;2;1;0;0;1;0;3;0;0;1;1;0;3;0;0;1;1;5;2;1;3;0;0;3;1;0;0;0;1;2;1;1;0;0;0;0;0;2;0;0;0;2;0;0;0;0;2;3;0;0;3;1;4;1;4;2;0;0;1;0;0;0;0;1;1;1;4;1;1;1;0;1;0;0;4;3;0;0;1;5;0;0;1;1;0;0;4;4;0;0;1;2;2;1;2;0;0;0;2;2;0;1;1;1;0;0;1;1;2;0;0;0;3;2;1;1;1;1;0;2;1;1;1;7;6;1;1;1;2;1;1;2;0;1;0;3;3;0;2;3;1;3;0;0;0;5;1;0;0;1;0;1;2;1;1;1;1;1;0;1;3;1;0;1;0;3;1;1;1;0;2;2;1;0;0;1;1;0;1;1;2;0;0;3;1;1;3;0;2;0;0;0;0;2;1;4;3;0;0;1;3;1;0;2;3;0;0;0;1;0;2;1;1;2;0;1;0;0;2;1;0;1;1;0;0;1;0;1;0;0;0;1;6;0;1;3;0;0;1;1;1;0;1;1;1;1;0;0;0;0;2;0;1;1;0;1;2;0;0;1;0;1;0;1;0;2;3;1;2;0;2;0;1;0;0;2;2;0;1;0;4;0;0;3;1;1;4;1;1;2;1;0;1;0;1;0;0;1;0;1;1;1;3;1;0;0;0;1;0;0;0;0;2;0;1;2;2;0;0;0;2;1;0;0;1;3;2;0;2;0;1;1;1;1;0;3;2;2;1;0;0;0;1;3;2;1;1;1;0;1;2;7;3;0;0;2;1;2;2;0;3;3;0;2;5;3;1;4;3;1;4;2;2;1;0;0;0;0;0;1;1;0;0;0;1;1;1;0;0;0;1;1;1;1;2;1;0;1;1;0;1;3;7;0;0;4;0;4;0;2;0;2;4;1;3;2;2;0;1;0;0;0;3;4;0;2;1;1;2;0;5;0;0;1;1;0;3;4;1;0;3;1;0;0;1;1;3;1;2;2;1;1;3;2;1;2;2;3;2;1;1;2;1;0;1;2;0;0;1;0;0;0;2;2;1;2;3;1;5;0;1;5;0;1;1;0;1;1;1;0;0;1;1;0;2;0;2;3;1;2;1;0;3;1;5;4;3;3;0;3;2;1;1;2;0;1;0;4;3;1;2;1;0;1;4;0;1;0;0;1;1;2;1;0;0;1;2;3;1;1;2;2;2;1;1;2;0;0;1;2;0;3;4;2;0;0;4;1;3;5;1;2;3;2;2;3;6;0;0;3;2;3;1;6;1;1;3;0;4;3;2;3;4;4;0;1;2;0;1;1;3;1;1;2;0;1;1;1;0;0;1;1;0;1;2;2;0;0;1;2;2;3;2;2;4;2;1;0;0;0;1;1;0;1;1;0;0;4;2;2;7;1;0;2;1;1;2;1;1;1;0;0;2;0;0;0;1;1;2;0;1;3;1;1;4;2;3;2;1;0;1;1;0;1;0;2;2;2;0;9;1;0;1;1;1;2;0;2;4;1;3;1;0;2;1;5;1;1;0;1;3;4;1;0;0;1;2;2;1;2;0;3;1;1;2;0;1;4;1;3;0;2;3;0;0;2;2;1;2;2;0;0;1;4;0;1;1;4;4;3;1;1;1;2;3;1;1;3;1;1;1;1;7;0;1;1;2;0;0;1;0;0;1;0;1;2;1;3;2;0;1;3;0;1;1;1;5;1;1;0;1;3;2;1;3;0;3;0;1;2;0;1;1;0;1;10;3;1;1;1;3;2;0;1;1;1;0;2;2;1;1;0;4;2;0;4;2;7;3;3;7;1;1;1;0;0;1;0;0;2;2;4;0;4;0;1;0;0;3;2;0;0;1;0;0;1;3;4;3;4;1;2;1;0;2;2;10;0;2;2;5;3;4;0;11;2;2;3;3;2;6;4;2;4;2;0;0;3;0;3;4;0;1;0;2;0;1;1;2;1;1;1;3;2;0;1;5;1;2;2;0;1;1;1;1;1;1;8;1;0;3;4;0;2;5;2;1;1;2;4;0;0;0;2;0;0;1;2;0;3;1;0;0;2;1;2;1;0;2;3;3;1;0;2;1;0;0;0;0;1;1;1;4;3;2;2;2;5;3;2;2;1;1;1;1;1;2;2;2;3;0;1;2;2;3;4;1;3;3;3;2;0;2;0;7;0;5;0;5;2;1;1;0;3;0;0;1;1;0;0;4;3;2;0;6;1;1;0;2;0;0;3;4;7;2;2;0;4;0;0;3;1;2;1;1;3;1;3;0;3;1;0;0;0;2;0;1;1;2;0;3;2;0;0;2;2;4;2;1;1;0;2;0;3;0;0;4;1;2;2;3;0;0;0;1;4;0;0;1;2;0;2;2;0;5;0;4;1;1;4;1;0;0;0;4;1;4;1;0;1;3;0;0;7;5;2;2;1;2;0;2;1;1;4;1;1;3;0;2;1;5;2;1;2;1;1;6;3;3;2;2;1;6;2;2;1;1;4;0;2;1;1;3;2;2;0;1;2;1;6;2;1;1;6;4;2;2;0;2;0;1;2;0;4;0;0;2;1;6;1;0;6;3;2;0;3;0;1;0;1;1;0;0;1;2;0;4;0;2;3;1;1;4;2;2;3;1;2;0;1;2;0;1;1;1;2;1;0;1;0;1;2;2;3;3;1;2;2;4;1;3;1;2;1;7;0;1;9;2;2;4;0;0;1;0;2;1;1;0;0;1;0;1;0;0;0;1;2;1;3;1;2;0;1;2;1;2;0;2;2;4;0;1;0;1;3;1;1;1;1;1;2;1;1;1;1;0;2;0;4;3;3;2;1;1;0;1;0;0;1;7;0;5;0;3;0;2;1;1;3;4;0;1;0;1;1;1;1;5;3;0;1;1;1;1;2;1;0;0;1;0;2;0;0;1;1;5;4;0;0;0;1;0;4;2;3;3;2;0;0;1;1;1;1;2;3;0;1;3;3;2;3;3;0;5;1;3;4;1;0;0;0;0;4;0;2;3;2;4;0;0;4;2;1;3;1;0;2;0;1;4;2;1;0;1;2;3;3;4;0;0;3;0;3;1;7;6;0;1;2;2;1;0;4;3;3;0;3;0;6;2;8;2;0;1;0;0;2;2;3;1;0;0;9;1;0;1;1;4;3;1;5;0;1;3;0;1;2;0;2;0;1;0;0;1;1;2;4;3;2;3;1;1;1;1;2;1;0;1;2;1;1;1;0;1;2;2;1;1;0;3;1;0;1;1;1;2;1;2;3;3;0;1;3;1;5;0;4;0;1;0;1;0;0;0;0;3;8;1;1;3;1;3;0;0;1;2;0;0;2;0;2;2;2;1;0;2;2;0;3;1;2;1;2;0;2;1;1;0;1;2;1;1;3;0;0;4;6;1;2;0;2;1;4;2;5;1;18;5;2;0;1;2;0;2;1;0;3;1;1;0;2;0;0;1;2;1;3;3;3;6;0;2;1;2;0;1;4;6;0;4;1;0;2;1;2;1;0;3;0;0;0;1;1;0;0;3;2;0;1;3;10;3;0;5;6;3;7;0;0;1;1;1;2;4;0;2;1;0;2;0;2;0;2;0;0;0;1;1;0;7;3;1;5;0;1;0;1;2;2;1;1;2;4;0;1;5;2;0;0;4;1;0;1;5;8;0;2;1;2;4;0;1;2;0;0;1;0;2;1;6;0;0;0;3;3;2;0;1;1;4;2;1;1;3;3;2;4;5;3;1;0;2;2;0;5;1;2;3;1;0;1;0;1;5;2;0;2;1;2;0;0;0;3;2;0;1;0;1;1;1;2;1;0;2;1;1;2;0;1;2;0;2;0;8;0;0;1;1;5;1;1;3;0;0;1;1;1;0;1;1;0;0;0;0;0;5;1;1;4;1;2;0;1;3;1;1;1;1;1;4;2;1;1;2;0;1;3;1;2;1;1;1;0;2;1;1;1;0;0;0;1;1;2;0;3;1;0;0;2;2;1;3;2;1;1;1;1;2;0;1;5;0;0;1;6;4;2;2;1;1;1;2;3;1;4;2;0;2;2;0;1;1;4;2;0;0;2;3;1;1;1;3;2;0;1;3;3;0;0;2;1;0;1;11;1;0;0;2;2;2;3;6;0;2;0;1;0;6;0;1;2;0;1;0;0;4;0;1;2;3;2;0;0;5;1;0;2;1;0;0;1;3;2;0;1;2;2;2;1;0;3;7;1;1;6;0;4;2;2;2;4;4;0;1;1;1;1;3;0;1;3;1;2;2;7;1;1;1;3;5;4;4;6;0;0;2;1;2;1;0;0;1;1;0;2;0;1;0;1;0;1;4;2;0;1;2;1;4;1;2;1;1;2;3;1;2;2;0;1;8;1;3;2;1;4;0;2;1;2;1;0;3;2;1;0;0;1;1;1;5;1;0;3;1;3;1;0;0;0;2;1;4;0;2;0;3;0;0;0;0;3;1;3;1;6;2;2;1;1;1;4;0;0;1;0;1;1;1;1;1;0;2;0;1;2;3;0;1;2;0;4;2;3;2;4;1;4;0;0;2;0;0;1;0;1;0;2;1;2;1;0;2;1;2;2;2;0;2;3;1;2;5;2;5;1;0;0;0;2;1;2;3;3;0;1;1;0;1;0;2;1;0;0;0;4;4;3;3;3;0;3;4;1;3;2;0;0;1;0;2;1;0;1;1;2;0;3;2;1;2;2;0;2;0;5;3;2;2;4;0;4;1;4;1;0;3;2;0;0;1;1;1;0;0;2;0;0;0;1;0;0;2;0;1;0;1;0;0;2;3;1;1;0;0;0;4;2;3;1;0;2;0;3;4;0;1;3;0;0;2;0;1;0;2;1;2;1;1;3;1;3;1;1;1;0;0;2;1;0;0;0;3;3;1;1;0;2;1;1;0;3;0;0;1;0;1;0;0;1;2;3;2;1;1;0;2;3;2;3;1;2;2;2;2;2;4;1;0;3;3;2;3;0;0;2;1;2;0;1;3;1;2;2;2;0;1;2;2;1;0;1;2;2;1;2;1;1;3;3;2;4;2;3;0;4;1;0;1;0;0;0;1;3;0;2;0;0;5;1;4;3;0;3;0;0;0;2;1;0;1;4;1;2;4;4;1;2;2;1;1;0;1;1;3;3;2;2;0;0;0;3;4;0;3;2;3;3;1;7;0;1;3;2;0;2;1;3;1;0;2;3;1;1;4;3;1;2;0;1;1;1;1;0;0;3;0;1;2;2;2;1;0;0;1;1;3;1;0;2;4;1;4;1;0;2;2;5;1;1;2;0;4;3;3;3;0;3;2;1;3;0;3;3;4;2;1;3;6;0;3;7;2;2;0;2;0;3;1;0;6;0;1;1;1;1;0;2;1;0;1;1;1;1;1;2;0;2;0;0;1;2;1;2;3;1;1;1;1;4;2;2;0;2;3;2;1;0;2;4;1;5;0;0;0;0;3;1;2;2;1;3;0;0;1;4;2;0;1;2;0;0;5;1;0;1;3;2;2;2;0;0;1;2;3;1;2;1;1;2;1;3;3;0;3;1;1;2;1;1;1;4;3;3;0;2;2;2;1;3;2;1;1;0;2;2;0;0;3;1;5;1;1;0;1;0;0;1;1;0;1;0;2;0;0;0;0;4;1;1;2;1;0;0;2;0;2;0;0;1;1;0;0;1;2;2;0;3;0;0;0;3;1;2;1;1;0;1;0;2;1;0;1;0;1;0;0;0;0;0;0;0;0;0;1;1;0;0;0;1;2;1;0;2;3;1;0;0;1;1;1;2;0;0;3;0;4;1;1;1;1;2;2;1;1;1;0;1;0;2;0;1;4;2;2;2;1;0;4;0;0;2;2;0;0;0;3;2;1;0;3;2;1;0;3;0;1;1;3;0;0;2;0;1;0;1;1;1;1;1;0;1;3;2;0;4;1;2;0;0;1;0;0;0;0;1;1;1;1;5;1;0;0;1;0;0;1;3;1;0;1;1;1;1;0;0;1;3;1;1;6;1;2;2;0;1;0;0;0;0;3;1;0;0;1;0;2;0;3;2;1;0;1;1;1;1;5;2;3;4;0;1;1;0;1;2;2;1;4;2;5;1;3;0;1;0;0;3;1;2;3;6;2;0;1;1;1;1;5;2;2;1;0;1;0;0;0;2;6;1;1;1;0;0;1;1;3;3;1;2;1;2;2;0;0;1;0;1;0;3;2;2;0;6;3;3;4;2;1;5;1;2;1;2;1;1;0;3;1;0;1;1;2;4;1;1;4;1;1;2;3;0;3;6;2;0;2;3;0;1;0;0;0;1;1;2;0;0;2;3;0;2;1;2;1;1;1;0;2;1;1;0;0;1;0;2;4;1;3;1;0;3;1;3;3;1;1;2;1;0;0;0;0;0;0;2;1;4;0;3;1;3;2;0;3;1;1;0;1;1;2;3;2;6;3;2;0;0;1;1;2;3;0;0;5;3;9;1;0;0;0;3;0;3;1;1;1;0;2;1;0;2;1;2;2;2;0;0;1;2;4;2;5;0;2;3;1;0;1;0;0;0;0;2;0;1;0;0;0;0;2;0;0;6;0;3;2;1;0;0;0;1;0;0;1;1;2;0;1;0;2;3;3;0;0;0;0;0;1;0;2;2;1;4;2;0;3;0;0;4;6;1;2;5;3;4;1;0;4;0;1;1;2;0;2;0;0;2;1;3;0;3;1;0;1;1;2;2;1;0;1;1;1;0;1;0;0;2;0;1;2;1;0;0;0;0;0;1;3;1;5;1;0;0;1;1;4;2;0;2;1;1;0;0;1;2;1;1;1;0;4;2;3;2;0;2;4;1;0;0;4;1;1;1;0;0;0;0;1;1;2;0;1;1;1;0;1;4;0;1;2;1;1;1;4;0;1;1;4;2;3;5;2;1;0;1;1;3;0;1;1;2;1;3;3;2;0;1;2;1;3;1;4;6;3;1;3;3;5;8;0;4;1;0;2;0;0;2;2;0;1;0;1;0;0;1;1;1;0;0;0;2;0;0;1;1;3;4;2;0;0;3;3;2;0;1;2;1;3;1;1;2;4;1;1;5;0;2;6;3;3;3;3;0;3;1;1;2;1;3;1;3;1;4;2;0;0;1;0;0;1;1;4;5;3;1;0;6;0;0;2;3;0;5;1;5;3;0;0;1;2;2;3;2;3;1;5;5;4;1;0;4;1;1;2;0;0;0;4;0;1;1;0;1;1;2;0;0;3;2;3;1;0;2;1;2;0;0;6;0;1;1;1;1;1;0;0;2;4;2;4;4;4;4;1;3;2;1;0;8;1;3;4;4;1;7;3;1;0;6;0;2;0;0;4;1;0;0;2;0;1;0;1;0;1;1;4;0;3;0;6;6;2;0;1;1;0;1;2;0;4;2;1;4;0;0;1;1;2;0;3;0;1;0;0;3;1;1;0;1;1;2;1;0;1;0;2;1;1;2;0;1;1;0;5;1;4;0;1;1;2;1;1;0;3;3;2;1;1;4;1;3;1;1;0;0;1;0;0;2;1;1;0;2;1;0;1;3;0;2;0;0;1;2;1;1;1;3;0;4;2;4;2;5;1;3;4;4;2;6;3;0;1;0;2;2;0;1;2;3;4;2;0;4;5;0;1;0;1;5;2;0;3;1;2;2;6;0;0;1;3;3;0;3;1;1;1;2;1;0;0;3;1;8;1;1;0;0;1;0;0;1;1;0;1;1;0;1;1;2;3;3;0;0;0;1;0;0;2;4;0;1;3;1;0;1;0;2;1;0;1;0;1;2;1;1;0;1;0;4;2;0;0;0;0;1;0;2;1;2;1;0;1;0;0;1;2;1;0;2;0;0;0;0;0;4;0;1;2;1;1;0;0;5;2;4;2;5;1;0;1;0;0;0;3;4;0;3;3;0;1;1;8;0;1;1;2;2;1;1;0;1;0;1;1;2;1;1;1;3;3;2;0;0;1;0;1;0;1;0;1;2;2;0;3;0;1;5;2;0;3;1;2;2;1;0;0;0;2;1;3;0;1;0;2;0;4;2;1;0;2;2;1;0;6;0;1;3;2;4;0;2;2;1;3;0;1;6;1;1;2;0;1;0;2;0;2;2;2;0;1;2;1;2;3;1;0;0;6;1;5;1;5;2;0;2;0;0;1;1;2;1;1;2;0;0;1;1;1;10;2;2;1;1;1;0;1;2;1;0;0;3;2;3;1;2;3;2;1;2;1;0;0;0;0;0;2;2;0;1;1;6;2;2;4;2;3;2;1;1;6;1;1;0;1;1;2;0;0;0;0;1;1;1;1;0;0;1;0;2;1;1;0;3;0;0;1;2;1;0;0;0;4;2;1;1;2;1;2;0;2;1;1;2;2;2;0;3;1;0;1;0;1;0;1;4;0;1;0;3;2;0;1;3;3;1;0;3;0;0;3;1;5;0;0;2;4;0;3;0;2;3;0;1;2;3;3;2;1;0;1;1;4;0;2;1;1;0;0;1;0;1;0;0;0;1;0;2;4;4;1;1;5;1;1;1;2;1;4;0;0;1;0;1;0;0;0;0;0;0;1;1;1;1;0;5;4;5;0;3;3;1;1;1;0;0;2;4;1;3;1;1;0;1;2;2;0;3;3;2;1;1;0;6;0;4;0;0;2;0;3;2;1;1;0;2;2;4;0;2;1;5;5;1;1;1;1;0;0;2;1;1;0;0;4;1;1;1;0;4;0;1;0;2;1;1;1;2;4;3;1;0;1;2;3;1;2;0;1;0;1;4;3;1;0;5;0;2;3;5;1;1;2;0;0;2;6;0;0;0;1;1;2;1;2;2;0;3;4;2;1;2;3;1;3;1;2;1;5;5;1;4;3;0;1;2;1;0;1;2;1;1;0;1;0;1;0;1;1;3;0;0;1;0;6;5;2;1;3;1;1;1;5;1;2;1;1;2;6;1;0;7;0;0;0;1;3;0;1;2;1;0;5;1;2;0;7;1;5;10;1;1;2;0;4;1;4;0;12;2;2;0;4;0;0;2;3;0;0;0;0;0;0;0;2;1;5;0;5;6;1;1;3;2;2;0;1;0;0;1;0;2;1;1;0;1;1;2;0;3;4;2;0;3;2;4;9;0;0;3;3;2;1;1;4;1;7;1;3;1;1;3;0;1;0;5;0;1;2;1;3;0;1;5;3;4;2;5;1;2;6;2;1;1;0;0;2;4;0;0;2;1;0;1;2;1;3;0;2;4;6;4;3;1;1;0;0;1;0;1;1;5;1;0;2;0;0;1;0;3;1;0;4;2;0;0;1;2;4;1;2;0;1;2;0;0;2;6;3;3;3;3;0;2;1;1;4;2;1;1;5;0;6;5;5;0;1;0;0;0;0;0;2;2;0;2;3;1;2;2;1;6;3;1;2;3;0;3;4;0;1;0;1;0;0;1;2;1;1;1;1;2;0;1;0;1;1;3;2;0;2;0;0;0;1;5;0;1;5;1;3;3;2;1;4;4;2;2;1;5;0;1;1;1;0;1;0;0;0;3;1;2;1;1;0;0;0;3;1;2;0;1;1;0;1;4;0;0;1;4;1;1;4;0;2;5;0;2;1;3;4;0;2;1;2;0;1;1;0;0;0;0;1;2;3;6;0;4;0;0;5;0;3;7;1;1;1;4;0;0;0;0;0;0;0;0;0;0;0;0;0;0;0;0;0;0;0;2;0;0;0;0;0;0;0;0;0;0;0;0;0;0;0;0;0;0;0;0;0;0;0;0;0;0;0;0;0;0;0;0;0;0;0;0;0;0;0;0;0;0;0;0;0;0;0;0;0;0;0;0;0;0;0;0;0;0;0;0;0;0;0;0;0;0;0;0;0;0;0;0;0;0;0;0;0;0;0;0;0;1;103;0;0;0;0;0;0;0;0;0;0;0;0;0;0;0;0;0;0;0;0;0;0;0;0;0;0;0;0;0;0;0;0;0;0;0;0;0;6;2;5;2;2;3;2;2;3;2;2;0;2;2;0;0;2;1;0;0;2;2;1;4;4;1;2;0;1;1;3;2;1;2;1;1;0;2;1;1;0;7;0;1;4;3;1;0;8;0;1;0;3;4;1;0;1;0;0;1;6;1;0;1;2;1;8;0;0;0;2;1;0;2;3;2;2;3;2;2;0;6;2;0;1;3;1;4;3;2;0;4;6;4;2;1;1;2;1;1;0;0;2;1;0;2;0;1;2;1;0;1;1;1;1;0;2;1;4;2;0;2;2;0;1;1;0;2;6;0;2;1;0;4;4;3;1;4;1;0;1;7;0;0;0;2;2;2;1;1;5;1;0;0;0;1;4;0;0;1;0;0;9;1;1;0;2;1;0;1;2;5;2;2;1;1;3;5;5;5;1;0;0;0;7;1;2;1;8;1;3;3;1;3;13;0;0;2;0;0
strain110;Lactococcus lactis subsp. lactis;0;0;0;0;0;2;0;0;0;0;0;0;0;0;2;0;0;0;0;0;0;0;0;0;0;0;0;0;0;0;7;1;2;1;0;8;0;3;7;0;4;0;0;0;0;3;5;1;0;0;0;0;0;0;0;0;0;0;0;0;0;0;0;0;0;2;0;0;0;0;0;0;3;2;3;1;2;4;6;2;8;0;0;1;0;1;4;2;0;0;0;0;0;3;1;2;7;0;4;0;0;2;6;7;0;1;0;2;2;1;2;0;2;0;0;0;0;0;1;0;5;4;4;2;2;3;0;1;1;3;2;1;2;0;7;0;2;0;0;3;1;0;0;0;4;0;0;1;1;1;1;2;1;5;2;1;3;1;2;2;2;2;2;3;3;3;2;1;0;1;1;1;1;4;3;0;0;1;0;1;1;1;2;0;1;2;0;4;0;3;1;0;3;1;0;2;1;4;2;1;1;0;2;2;1;6;0;0;0;0;0;0;6;2;2;1;4;0;0;2;1;0;3;0;4;1;3;4;6;7;0;0;0;0;0;2;1;0;3;1;0;0;2;2;4;2;4;3;0;0;3;0;0;2;0;3;0;7;1;2;0;1;4;1;2;1;1;1;0;1;1;0;0;3;0;2;0;4;1;0;4;0;1;0;1;1;3;2;1;1;2;6;0;2;2;4;0;6;2;0;0;0;0;0;0;0;0;0;0;0;0;0;0;0;0;0;0;0;0;0;0;0;0;3;0;0;0;0;0;0;0;2;4;1;0;1;6;2;2;4;2;0;0;2;1;0;2;0;0;0;0;0;0;0;0;0;7;0;0;0;6;4;1;4;4;0;0;1;0;3;3;2;0;1;1;0;2;2;1;2;0;3;1;2;3;1;2;3;0;0;5;2;1;1;4;0;1;0;0;1;0;1;2;2;0;2;0;1;1;0;1;3;0;1;2;0;0;1;0;0;1;3;2;5;0;0;0;1;4;1;2;5;2;1;2;0;2;0;2;1;2;1;0;0;0;0;1;2;2;0;6;1;0;0;1;5;1;0;2;4;2;2;1;0;0;0;0;0;2;1;2;0;6;3;0;4;4;3;3;1;0;2;4;2;6;0;2;2;1;1;0;1;1;3;2;1;2;4;0;1;1;0;1;1;3;3;0;0;0;0;0;2;2;1;1;4;3;5;1;0;0;2;1;0;3;1;4;2;1;3;0;1;0;1;3;1;5;4;5;0;2;5;1;6;1;0;1;2;1;3;1;0;0;1;1;2;4;4;2;3;2;2;1;4;0;0;1;0;5;2;2;5;0;2;1;0;0;2;1;2;1;1;0;0;0;3;2;2;0;0;3;4;1;0;3;6;1;1;3;0;6;1;2;1;1;1;0;1;0;0;2;1;0;1;3;2;0;2;1;0;0;4;1;4;6;2;2;2;0;2;4;0;0;3;3;2;1;1;3;0;1;0;3;0;0;5;2;0;1;1;2;2;0;3;0;1;0;2;5;5;0;0;1;4;2;2;0;1;0;0;1;0;1;0;0;0;2;1;0;0;0;2;1;1;0;1;1;0;2;0;5;2;0;0;2;2;0;1;0;1;2;0;1;1;0;0;0;4;2;0;1;2;2;0;1;0;1;1;1;2;1;5;4;0;0;5;2;2;0;1;0;0;0;2;2;2;1;0;1;0;2;0;2;0;4;2;0;2;0;5;2;1;1;0;1;2;0;2;0;0;0;2;0;0;0;1;0;0;1;0;0;1;1;2;1;3;2;0;3;1;0;1;2;1;0;0;0;1;1;1;0;0;0;0;0;1;0;2;0;0;2;0;0;0;3;0;1;4;3;2;3;0;0;3;5;4;1;1;3;2;0;1;0;2;0;2;6;3;3;1;2;1;2;3;1;2;1;0;0;2;0;0;2;5;1;0;2;1;1;3;1;0;4;1;0;0;1;3;3;1;0;5;1;0;1;2;0;1;4;4;3;0;0;2;1;2;1;3;0;4;3;3;2;0;1;0;1;10;1;0;2;1;1;1;0;5;1;0;1;1;0;0;2;1;1;1;0;2;1;3;2;3;1;0;0;2;1;1;0;1;1;2;0;2;2;2;6;2;0;1;5;0;1;2;0;0;1;0;2;1;4;1;0;0;2;2;0;2;1;1;0;0;1;2;2;0;0;1;0;3;1;1;3;0;0;1;1;1;0;3;3;1;0;1;0;1;1;0;0;1;1;1;5;1;0;0;0;1;4;0;0;0;0;2;0;1;1;1;0;0;2;1;0;1;0;0;1;1;0;0;0;3;2;0;2;3;0;0;0;0;2;0;2;1;0;0;1;0;0;1;1;1;2;0;2;2;6;1;2;2;1;1;1;2;0;0;0;0;2;1;3;3;0;0;0;0;1;1;1;0;0;2;0;0;2;2;0;1;5;0;2;2;1;5;8;2;2;2;2;7;0;3;1;2;0;0;1;0;0;4;2;1;1;1;2;0;3;0;1;2;3;1;3;1;1;2;7;2;1;2;4;2;0;0;4;3;0;4;0;5;1;0;0;2;0;2;2;2;2;2;1;0;5;2;1;0;0;1;1;2;0;1;3;1;4;3;2;3;3;0;1;2;2;2;1;0;0;2;6;1;1;1;0;1;0;3;2;1;2;1;1;2;2;0;1;0;1;3;3;0;1;0;1;0;1;1;1;1;0;1;3;4;4;0;0;1;4;2;3;1;0;5;1;1;3;1;0;0;0;0;2;2;1;1;0;1;2;2;1;4;5;2;2;0;2;3;1;1;2;5;2;2;0;2;1;1;1;3;0;2;2;0;2;1;4;1;0;0;2;0;1;0;3;0;1;2;1;0;1;2;0;0;1;1;0;0;1;1;0;1;3;5;6;1;1;0;0;1;5;2;3;2;1;3;2;0;2;1;1;3;2;1;5;1;1;2;2;1;0;1;0;1;1;1;0;0;1;1;1;2;2;1;2;0;1;1;1;0;0;0;1;0;1;1;0;1;1;1;0;0;1;0;2;1;1;1;5;1;1;1;0;2;0;1;0;0;1;0;1;0;4;2;1;1;1;1;1;1;2;0;1;0;0;6;3;6;1;3;3;2;2;1;6;3;0;2;1;0;0;1;2;2;6;2;2;2;3;0;1;2;1;0;0;0;1;0;0;3;0;1;2;0;4;8;1;0;2;0;0;1;2;0;3;0;0;1;3;1;2;0;1;2;0;0;0;0;1;1;0;5;1;0;0;0;1;1;2;0;1;0;2;1;2;3;0;0;1;1;6;2;5;0;2;0;1;0;2;1;1;0;1;0;1;0;2;1;2;0;1;1;0;0;0;1;4;2;1;0;4;1;0;0;0;0;0;2;1;0;0;0;2;0;1;3;1;0;1;2;3;2;0;1;3;2;0;1;0;0;1;0;0;1;1;2;1;2;3;1;1;1;0;0;0;2;0;1;2;2;2;3;0;2;1;3;0;1;1;5;1;2;0;0;0;6;1;0;1;2;1;0;0;6;1;3;0;1;0;2;1;4;1;2;3;1;2;0;5;5;3;3;0;1;0;2;0;0;2;2;4;0;0;4;1;0;3;1;2;1;1;1;1;0;0;0;2;1;1;5;0;1;3;1;2;0;5;1;1;1;4;1;3;3;2;1;4;2;0;0;3;3;2;3;4;0;3;2;4;0;0;7;1;1;0;1;1;2;0;4;6;3;1;1;2;1;0;1;0;2;2;3;2;1;0;1;1;2;1;1;1;1;2;6;1;11;4;1;1;3;4;3;3;1;0;0;1;0;1;3;2;2;2;3;0;3;2;4;3;0;4;1;1;1;2;4;2;4;4;1;2;6;1;0;1;1;1;8;4;6;4;3;1;3;2;0;0;0;0;0;2;0;2;2;3;1;1;0;0;0;4;3;1;0;4;1;0;4;1;0;2;0;2;1;1;1;5;1;1;1;0;3;5;4;2;2;0;1;1;1;2;1;1;0;1;1;0;2;2;2;1;0;2;2;7;8;4;0;1;5;3;1;4;3;2;2;3;1;0;1;0;3;0;0;2;0;1;1;2;2;2;0;1;1;4;1;1;2;2;4;0;2;1;0;1;1;2;1;2;2;1;2;0;5;0;1;1;2;2;5;1;2;2;0;2;1;1;2;1;6;0;3;0;0;1;1;3;1;4;2;0;4;0;0;1;5;2;3;3;1;0;0;5;1;0;2;0;0;2;3;0;4;2;2;3;1;0;2;1;2;0;1;1;2;2;0;0;0;2;1;1;0;1;2;1;1;1;0;0;0;0;1;2;4;3;1;2;7;0;0;1;2;1;0;2;1;1;6;0;3;1;1;0;0;1;0;1;0;0;0;1;0;0;1;4;0;3;1;2;0;5;2;0;2;3;0;1;0;3;1;1;1;0;4;4;6;1;0;1;2;3;2;2;2;8;4;4;1;2;2;0;3;4;1;0;6;2;0;2;0;2;2;1;4;1;3;1;1;1;4;1;7;2;2;0;5;0;0;1;5;1;0;3;1;1;2;0;0;0;0;0;5;3;1;3;0;1;2;1;1;0;2;1;5;1;1;0;3;0;2;0;0;1;1;3;2;0;0;0;3;0;0;3;0;7;1;2;1;0;2;0;1;2;2;3;1;1;1;0;0;1;2;1;5;2;0;4;2;0;1;4;2;0;0;1;1;1;0;0;2;1;6;4;2;2;1;4;1;4;1;0;0;1;1;3;2;1;1;1;1;3;1;1;1;1;5;0;0;0;2;0;4;0;2;4;1;2;7;0;0;1;2;2;2;4;2;4;4;0;0;5;2;2;2;0;2;5;5;1;0;5;1;3;3;0;2;0;0;1;2;2;1;2;0;1;0;0;3;2;3;2;3;0;0;1;2;2;0;0;0;0;0;1;2;0;1;0;6;3;1;3;2;1;2;2;0;1;0;0;1;0;0;0;2;2;0;2;2;1;1;0;1;0;4;2;0;0;1;0;0;0;0;0;0;4;9;2;2;1;1;3;0;2;0;2;0;1;1;3;1;0;2;0;4;2;2;1;1;2;2;6;1;2;1;3;9;1;1;3;0;1;3;0;5;1;6;3;1;0;0;2;2;0;3;0;0;3;4;1;1;0;1;1;3;0;1;0;1;0;1;1;1;0;1;1;2;0;6;0;1;1;2;0;1;0;0;3;3;0;0;3;3;1;1;1;0;2;8;3;3;6;1;1;2;1;1;1;5;1;1;0;2;0;4;1;1;2;2;1;0;0;2;0;4;1;1;0;2;2;4;4;1;0;3;0;1;0;3;1;1;0;1;1;0;1;0;4;5;0;2;0;5;2;3;1;2;1;2;1;2;2;1;1;2;1;1;2;4;0;1;1;2;2;0;0;1;1;0;0;1;4;2;1;1;0;2;1;1;2;2;1;0;1;0;0;4;2;1;5;6;2;1;2;3;0;1;1;4;6;4;0;2;0;1;1;1;0;1;2;2;2;0;1;0;0;1;0;0;2;1;4;4;0;2;6;3;5;2;3;1;2;1;1;0;3;4;2;1;2;1;1;0;1;1;1;5;3;5;1;0;0;0;0;1;0;1;1;2;0;0;1;2;2;1;0;2;1;2;0;0;2;0;0;0;2;0;1;0;1;0;0;0;3;2;0;2;3;3;1;4;2;0;1;0;2;1;8;0;3;1;1;1;0;0;0;2;0;1;0;0;2;2;0;3;5;1;0;1;0;0;0;2;0;5;2;0;1;2;0;3;2;2;2;0;1;1;2;4;2;3;0;0;1;2;1;4;2;3;4;7;3;2;1;3;3;2;1;0;2;0;2;2;6;0;4;2;3;2;4;3;3;5;1;1;0;2;0;1;1;3;3;3;2;4;1;0;0;2;1;1;2;1;0;0;2;0;2;0;1;1;0;0;0;2;0;2;0;1;0;4;1;3;1;0;1;1;0;1;2;1;2;1;0;0;2;2;4;1;0;1;1;3;2;0;5;1;0;4;1;0;1;1;4;1;1;0;1;1;1;0;1;0;2;0;1;2;1;2;0;0;1;0;3;1;4;0;1;0;0;6;2;0;4;1;2;1;3;2;0;0;0;1;1;2;1;2;0;0;0;3;0;3;1;0;0;1;1;2;0;1;3;0;1;0;1;0;1;2;1;1;1;2;0;2;1;3;0;5;4;4;1;4;1;1;0;2;2;0;0;1;0;0;0;1;1;5;1;0;2;0;2;2;1;0;0;3;2;4;1;2;2;2;0;1;0;1;2;1;0;1;1;1;0;2;5;0;2;3;1;2;0;2;1;0;3;4;2;2;4;4;2;3;1;3;0;4;1;1;2;4;1;0;2;0;0;3;0;3;3;0;0;0;1;0;1;6;1;2;0;0;2;1;1;2;1;2;0;4;1;7;7;0;3;4;4;0;3;1;1;3;1;0;4;2;1;8;1;0;2;4;0;2;6;1;3;0;4;1;2;1;0;5;2;0;1;4;3;1;0;2;3;3;3;1;1;1;0;2;5;2;2;2;0;3;2;1;0;3;2;1;2;1;1;3;2;0;1;5;3;0;2;0;1;0;1;0;2;0;3;1;1;2;2;1;1;0;2;1;0;3;1;0;4;1;0;0;6;0;4;3;1;0;0;2;3;4;2;4;2;1;1;1;1;1;3;1;2;0;0;2;0;3;1;0;1;2;1;2;1;2;2;1;1;4;4;0;0;4;4;2;0;1;1;2;5;1;1;1;2;1;1;4;1;0;2;2;2;0;3;1;2;1;3;1;1;2;2;1;4;0;1;0;3;1;2;0;1;0;2;0;0;1;1;0;2;2;1;0;0;0;0;0;0;0;0;0;0;0;0;0;0;0;0;0;0;3;0;0;0;2;2;1;2;4;3;3;4;2;1;2;2;0;2;4;6;1;0;2;1;1;1;2;2;1;2;2;5;4;9;0;0;2;1;0;0;4;1;3;0;0;1;2;7;5;2;2;2;1;1;3;1;0;2;0;1;1;4;0;2;3;0;2;2;0;0;1;1;3;3;2;1;5;5;1;0;0;1;2;0;1;5;1;3;2;3;2;0;0;0;0;2;0;4;2;1;2;4;2;0;3;1;5;0;2;2;3;2;1;0;2;0;5;0;0;9;0;0;0;0;0;0;0;0;0;0;2;4;0;2;1;2;2;1;1;2;1;2;2;1;2;1;1;3;2;3;0;1;1;1;2;3;4;2;0;0;1;2;1;4;0;0;0;1;0;0;1;1;3;1;3;0;1;1;0;0;2;1;0;2;0;1;0;1;4;1;0;4;0;2;0;1;0;2;1;0;2;6;1;2;1;1;2;2;1;1;2;0;3;2;6;2;1;3;1;3;4;2;1;0;2;1;0;0;2;0;3;3;0;1;1;1;0;0;1;3;2;0;1;1;2;0;1;0;1;0;2;2;1;1;2;3;0;0;4;0;6;0;0;3;0;3;1;7;0;1;0;2;1;1;8;1;0;4;0;1;2;1;1;0;0;0;1;6;3;7;0;2;0;2;0;1;1;1;2;4;1;8;4;1;4;4;2;0;0;0;1;0;2;3;2;0;3;2;1;4;0;2;0;1;4;2;2;1;1;4;2;0;5;0;0;0;3;1;4;2;2;3;2;0;1;1;4;2;2;0;0;2;2;0;5;2;2;2;1;3;1;1;5;1;0;1;0;1;2;0;2;3;2;2;0;2;1;2;1;1;2;1;0;0;4;1;4;0;1;3;1;7;2;0;0;2;0;3;0;3;0;2;0;1;1;0;2;2;5;0;1;2;1;1;0;2;5;3;0;5;0;2;4;2;2;0;0;0;0;0;0;4;0;4;0;4;0;2;3;1;1;2;0;0;0;0;0;5;0;1;0;0;0;0;0;3;6;0;0;0;0;0;0;0;0;0;0;0;0;0;0;2;0;3;1;0;0;0;0;0;0;0;2;4;1;0;0;2;3;0;1;0;0;4;5;4;2;0;0;2;5;3;1;1;3;1;2;0;2;1;5;2;4;2;1;4;2;0;0;5;1;1;7;4;1;13;2;0;3;4;0;2;1;4;2;1;0;0;1;1;0;0;3;5;2;1;3;0;0;1;1;1;1;3;0;1;8;0;0;0;1;4;1;0;0;3;1;7;1;3;1;2;0;0;4;1;3;3;2;0;3;2;4;1;2;1;0;2;1;2;1;2;3;2;1;2;1;4;1;2;3;1;5;1;2;5;2;2;3;1;0;1;0;3;7;0;2;0;1;2;1;7;2;0;1;0;2;3;7;0;1;0;4;1;0;1;1;0;1;1;4;0;0;0;0;0;1;1;3;0;0;1;1;2;2;1;0;3;0;3;0;0;0;1;1;0;0;1;0;3;4;0;3;1;1;0;1;4;1;2;4;2;1;3;1;1;1;1;1;1;6;0;0;1;4;1;4;1;5;1;3;2;1;0;3;0;0;4;0;0;0;2;3;0;0;1;1;1;0;1;1;0;2;1;2;1;0;1;0;2;3;1;1;4;0;1;0;0;1;0;2;0;2;5;5;2;1;4;2;2;1;3;1;0;2;1;5;1;3;0;0;2;0;0;2;1;4;2;1;1;0;5;2;1;5;1;2;0;1;4;1;0;1;4;0;0;1;2;1;0;1;1;0;1;0;0;0;1;1;2;1;1;1;5;0;0;0;2;2;2;1;0;1;3;2;0;1;0;1;6;2;1;0;1;2;2;3;0;2;2;3;0;1;0;1;0;0;0;0;2;5;0;2;2;0;2;1;1;2;1;0;3;0;1;2;0;1;0;2;0;1;8;2;2;0;1;0;1;1;2;2;0;6;1;1;2;0;3;0;3;2;0;1;1;0;6;1;1;1;2;0;1;2;4;2;0;3;3;3;2;1;1;2;0;3;4;2;1;1;4;2;4;0;1;1;1;4;0;2;1;0;0;5;1;0;8;1;3;1;1;3;1;0;1;0;0;1;0;1;2;2;1;0;1;0;1;1;5;3;2;2;2;10;0;3;0;0;1;4;2;1;1;0;0;2;0;0;0;4;1;1;0;0;0;1;5;0;2;3;0;3;0;6;3;1;3;4;0;1;2;2;2;3;2;1;1;1;2;2;5;0;4;1;3;4;0;3;1;3;0;0;0;0;0;2;1;2;0;3;3;3;0;5;5;2;4;1;2;3;0;1;4;1;0;2;1;2;0;2;1;0;0;1;2;5;6;0;2;1;3;1;0;0;4;1;3;3;1;1;1;3;3;5;0;1;1;1;0;1;2;0;0;0;2;1;0;1;1;1;0;1;1;0;1;5;4;1;2;2;5;2;0;0;1;3;2;1;1;1;2;6;0;0;0;5;0;2;1;0;6;1;3;4;6;5;1;6;0;0;5;0;2;1;0;2;1;3;0;1;1;0;0;0;0;1;0;1;0;0;0;0;1;1;0;3;1;0;1;5;1;0;0;0;2;1;1;1;1;2;2;3;2;1;1;2;1;2;1;1;1;0;1;0;0;0;2;1;0;1;1;1;0;1;2;1;0;5;0;0;2;2;1;0;6;2;1;2;2;2;0;4;0;2;1;0;2;1;1;3;1;4;1;1;5;0;0;3;3;0;2;1;2;0;0;2;0;0;1;0;0;2;2;0;4;1;0;4;0;3;7;2;5;1;1;1;0;0;2;2;2;2;2;0;6;1;2;2;1;0;2;3;5;3;0;2;1;2;1;2;0;7;0;1;0;2;2;0;1;2;1;1;1;3;0;0;1;1;3;0;2;1;2;3;0;3;0;1;3;1;0;0;1;1;3;3;4;3;3;1;1;1;1;4;0;0;3;8;5;1;2;2;0;6;0;3;0;2;1;3;2;2;6;0;1;0;5;4;0;3;4;4;3;7;3;1;1;2;2;0;2;0;2;2;2;2;1;0;1;0;1;0;0;0;0;3;5;1;2;1;2;2;0;0;0;4;1;1;1;1;1;1;2;2;0;8;0;1;2;1;4;2;2;4;1;7;5;1;3;0;1;0;0;2;0;0;0;0;3;0;0;3;4;0;1;0;1;4;1;0;0;1;2;6;0;1;2;5;0;0;1;2;1;2;0;1;2;7;4;0;0;0;5;1;1;0;0;2;0;1;6;2;2;0;1;3;3;5;1;1;4;1;0;0;3;1;0;3;3;2;3;0;2;1;0;0;0;1;0;0;0;5;3;1;3;1;2;0;1;0;1;3;1;1;2;0;0;0;1;1;4;0;1;2;1;1;0;1;1;0;0;0;2;0;0;1;3;1;3;1;1;1;0;0;2;0;2;1;1;1;0;0;0;1;7;1;2;3;3;0;0;3;3;1;1;3;2;2;2;1;1;2;2;1;0;3;2;2;4;0;2;9;3;1;2;0;0;0;7;1;2;1;1;0;1;1;2;4;8;0;0;2;1;5;0;0;1;3;2;2;1;1;3;0;1;0;3;0;1;2;0;1;2;1;1;0;0;1;2;0;1;3;0;1;0;0;0;0;1;3;0;1;2;2;1;4;2;0;0;0;1;1;1;2;1;0;3;0;0;3;2;0;0;1;2;4;0;0;0;2;1;2;0;1;0;0;3;1;2;0;0;1;0;0;1;2;2;3;1;1;0;0;3;3;0;1;3;4;4;5;2;4;2;4;4;0;0;1;3;4;1;5;1;1;1;2;1;0;4;4;1;4;2;1;2;5;0;3;3;0;5;2;3;0;4;2;0;1;0;1;1;3;3;2;0;0;1;1;2;1;0;5;0;2;1;1;0;0;3;3;2;1;2;7;1;5;2;6;4;2;0;0;2;1;0;2;3;0;1;1;2;2;1;3;0;1;1;0;3;0;1;0;4;3;1;1;0;3;2;0;11;1;1;1;1;2;6;2;1;3;1;0;4;0;1;0;1;3;1;1;1;1;1;6;0;4;0;4;2;3;0;0;1;0;2;2;0;5;3;0;0;1;0;0;0;0;0;1;1;0;4;2;2;1;0;2;1;0;0;0;0;0;0;0;1;7;0;0;1;0;1;0;0;0;1;2;2;3;0;0;0;1;1;2;0;0;0;1;2;2;3;1;0;1;0;2;0;1;0;2;0;2;0;4;1;1;2;3;1;3;1;1;0;1;0;0;0;5;2;2;0;1;1;0;0;2;1;1;0;1;1;0;0;0;1;1;1;1;2;2;1;1;4;1;1;0;0;1;2;0;1;1;2;2;0;3;0;3;1;3;0;0;0;2;2;1;0;0;2;1;0;0;0;0;1;0;1;0;0;0;1;1;0;0;2;1;2;2;1;4;0;0;2;1;0;1;0;2;0;0;0;3;1;0;3;1;0;0;2;1;1;3;1;1;0;2;1;0;1;2;0;0;1;2;0;5;2;1;1;3;1;0;0;0;0;5;3;2;1;4;1;2;0;1;1;4;1;1;2;2;3;1;2;2;1;2;5;4;4;1;6;0;0;0;2;1;0;2;0;0;0;1;0;0;0;2;0;0;0;1;1;0;1;1;0;2;1;2;0;1;2;1;0;2;0;0;0;0;0;1;1;2;0;0;2;1;1;1;1;0;0;3;0;1;1;1;3;2;0;1;2;1;2;2;0;4;0;1;3;3;1;3;0;2;0;1;0;0;0;1;1;0;1;0;0;1;1;0;0;1;2;0;5;0;0;2;0;2;0;0;0;0;0;1;1;0;1;0;1;0;2;1;1;0;0;1;0;0;1;0;1;5;0;0;0;0;1;1;2;0;2;0;0;0;1;1;0;3;1;0;1;0;1;1;1;0;0;0;1;0;0;2;1;1;1;0;0;0;1;0;0;1;1;1;1;2;0;0;0;3;2;2;1;0;1;0;0;0;1;0;3;0;1;0;1;2;0;1;0;1;0;1;1;0;0;0;0;0;1;0;0;1;0;1;0;1;1;1;0;1;0;0;0;0;0;0;0;1;0;0;0;0;0;0;1;1;0;1;1;1;1;0;0;2;0;0;1;2;1;0;1;1;0;2;2;1;1;3;2;1;1;0;1;3;4;1;0;1;1;1;1;3;2;1;2;1;0;2;1;0;1;1;0;1;0;1;1;2;0;1;3;1;1;1;0;0;0;1;1;1;0;0;0;1;0;2;1;1;0;0;0;1;2;7;10;2;3;1;2;4;0;1;4;1;3;1;0;1;1;1;1;3;5;0;1;0;3;0;1;1;1;4;1;0;0;0;0;2;1;1;1;0;1;2;0;1;0;0;0;1;3;2;1;2;4;2;9;3;1;8;0;1;1;0;0;1;1;2;0;1;0;1;5;1;1;1;0;1;0;3;1;1;1;1;5;1;1;6;5;4;2;0;1;2;2;1;0;3;1;0;1;1;2;0;3;0;3;1;6;0;1;1;2;0;0;3;1;2;0;0;4;1;2;1;3;1;0;3;2;2;0;6;1;0;2;0;3;3;0;1;1;1;1;1;5;1;4;1;1;1;1;1;1;3;4;2;0;0;4;1;0;0;0;1;0;0;0;0;1;0;0;1;0;0;0;0;0;3;3;1;2;1;2;1;0;1;1;1;1;1;4;0;0;1;0;0;0;0;0;2;1;0;1;1;3;2;1;5;2;1;0;1;0;2;0;1;3;2;0;0;5;0;1;2;0;2;0;1;1;0;0;0;4;0;0;0;3;3;0;3;3;1;1;1;0;3;2;1;0;2;1;1;2;0;0;1;0;4;0;0;0;0;1;1;1;0;1;4;1;1;2;3;8;0;0;1;1;1;2;5;0;0;1;0;0;1;1;3;2;1;1;1;0;0;1;1;1;0;1;0;1;0;1;1;3;3;0;1;1;2;0;1;0;2;3;1;2;1;3;4;11;1;1;2;9;1;1;0;1;1;3;1;0;1;0;1;0;1;1;0;1;2;1;3;5;3;2;3;0;4;1;1;2;0;1;0;0;1;1;0;1;0;0;0;1;3;2;0;0;1;2;1;1;4;0;1;0;1;1;1;1;0;0;0;2;1;1;2;0;0;0;1;1;0;0;1;4;1;1;0;0;5;3;1;5;2;0;3;3;1;1;0;1;1;2;4;0;2;0;0;0;2;0;0;2;0;2;0;0;0;2;0;0;0;2;0;1;1;0;1;1;0;2;1;3;0;2;0;1;1;0;2;1;1;2;1;0;0;2;1;2;0;1;0;0;0;0;0;0;0;2;0;1;0;0;2;0;0;1;0;3;1;0;0;0;3;0;0;0;1;1;1;2;5;1;0;1;0;1;1;0;1;2;1;0;1;2;1;1;0;1;3;0;1;1;1;1;1;1;0;0;0;2;1;1;0;0;2;1;0;0;0;1;0;0;0;1;1;0;1;4;3;1;0;4;0;2;1;2;0;1;1;3;3;1;0;0;1;0;1;2;7;1;0;0;1;3;1;0;0;0;0;0;1;1;2;3;0;3;2;1;0;0;0;0;0;0;1;1;0;1;0;2;1;0;0;2;0;0;1;0;0;0;0;2;1;0;1;0;0;0;0;1;1;1;1;0;0;0;2;1;1;0;0;1;0;0;3;1;3;1;0;1;2;2;1;0;1;0;0;0;0;0;0;1;2;3;4;3;2;1;1;1;0;0;2;0;1;0;1;0;1;0;0;1;2;0;0;0;4;0;1;0;0;1;0;0;1;1;0;0;0;1;0;0;0;1;0;1;0;1;1;0;0;0;0;0;0;0;0;3;1;0;0;0;0;0;0;1;2;0;0;0;0;0;1;2;0;0;0;0;0;0;0;0;0;0;1;1;1;1;0;1;0;0;1;0;0;1;3;1;1;0;1;0;0;1;1;5;0;2;0;1;1;3;0;0;1;3;1;1;1;1;1;1;0;1;0;1;0;1;0;0;0;3;1;0;0;1;1;1;0;0;1;1;0;1;0;0;0;1;1;1;2;1;0;0;1;0;0;1;3;1;2;3;0;0;1;1;1;5;2;1;0;1;1;0;1;3;0;1;1;1;1;2;1;1;1;0;0;0;2;2;1;1;1;1;3;2;1;0;3;0;4;2;2;2;3;4;5;2;1;0;0;1;0;0;0;1;0;1;0;1;1;1;1;1;0;1;1;3;0;3;6;1;0;0;3;1;3;4;3;1;3;0;3;2;0;1;3;1;0;0;0;5;0;5;4;2;1;0;1;2;1;4;1;4;0;2;2;0;3;3;1;1;1;2;1;0;1;2;0;0;0;3;3;3;5;2;0;0;2;9;4;3;1;0;2;2;2;2;3;0;1;1;8;1;0;1;4;3;2;1;2;4;3;1;1;4;3;3;1;1;1;0;3;1;0;3;1;1;2;0;1;2;1;0;1;1;0;0;1;0;1;1;1;0;1;3;1;2;2;4;1;2;0;1;3;2;3;0;0;0;1;0;1;0;1;0;1;3;1;2;0;2;0;0;2;1;2;0;0;1;1;1;0;0;0;0;1;2;2;1;1;1;0;1;2;3;1;1;2;1;0;0;1;2;1;1;2;0;1;2;1;1;0;2;0;3;0;1;3;0;1;3;0;0;1;2;2;5;3;2;0;3;5;0;2;2;1;2;1;0;7;1;1;0;1;2;1;0;5;4;3;0;2;1;1;2;0;1;3;1;0;0;1;1;0;1;2;1;0;0;0;1;5;0;1;0;2;1;1;3;1;3;0;3;1;1;2;1;0;0;0;0;0;0;0;2;0;1;2;2;1;1;4;2;1;1;2;0;2;1;0;0;1;0;0;0;1;1;1;0;0;2;0;1;1;3;2;1;0;1;2;0;3;2;1;0;2;3;0;3;3;1;0;4;3;0;1;1;2;0;4;2;5;0;2;1;3;1;2;1;3;1;2;1;1;1;0;2;3;1;0;2;2;2;1;0;2;1;0;0;0;1;0;2;0;1;2;1;1;0;1;0;3;0;2;0;0;1;2;1;0;0;1;0;5;1;2;1;0;0;0;1;1;1;0;0;1;0;2;1;0;2;1;6;0;0;0;0;1;0;1;1;1;3;0;0;4;0;0;0;0;1;0;4;5;2;5;1;1;3;3;1;0;2;3;3;0;1;0;2;0;2;0;0;2;1;2;1;2;0;1;0;0;2;3;2;1;1;0;0;1;4;1;1;1;2;3;0;1;1;9;5;0;3;2;1;1;2;2;0;1;1;0;1;1;1;0;1;0;2;0;4;0;2;2;3;3;2;1;1;1;0;0;1;2;4;3;0;2;3;0;3;0;1;2;0;0;3;1;2;1;1;3;1;2;0;4;0;2;5;1;0;0;0;0;2;2;0;0;1;1;0;1;1;1;0;2;3;2;1;0;1;0;2;0;1;0;0;3;1;1;0;1;3;0;0;3;0;1;5;1;0;1;0;1;0;5;0;1;1;2;0;2;0;1;1;3;1;0;1;1;2;1;1;0;0;1;0;0;2;3;2;2;0;2;1;1;0;0;3;2;0;0;0;1;3;0;0;0;2;1;0;2;7;0;1;3;1;3;0;3;2;0;0;2;0;1;2;1;0;2;7;1;0;0;1;1;1;2;5;4;0;0;0;1;0;2;2;2;0;0;3;2;1;2;0;0;2;3;1;2;3;0;0;2;4;2;1;2;2;0;0;2;0;0;1;0;0;1;0;0;1;1;2;2;1;0;2;1;2;3;2;2;0;1;0;0;5;2;3;3;3;1;0;2;1;3;4;1;0;1;3;3;3;2;2;1;2;0;2;3;2;0;0;0;2;0;0;1;1;0;0;3;1;4;2;1;0;2;1;0;1;3;2;0;0;0;4;2;1;3;1;0;0;0;0;1;3;1;1;2;1;1;1;1;2;1;0;2;1;1;2;0;0;6;1;2;1;3;1;2;3;1;1;2;2;0;2;1;0;3;1;2;5;0;0;4;1;0;1;0;1;2;1;0;1;1;1;2;0;0;1;0;2;1;2;1;1;1;1;0;1;1;0;0;0;1;0;1;3;0;1;0;1;1;0;0;0;0;2;0;0;1;0;0;0;0;2;0;0;0;0;0;1;0;0;6;1;0;5;0;0;0;1;0;0;2;0;0;1;1;2;0;1;3;0;0;0;0;4;1;5;1;1;0;0;2;1;2;0;0;1;2;4;0;3;0;1;2;0;2;3;0;1;1;1;0;0;0;1;3;1;0;1;0;0;0;1;3;1;0;0;0;5;0;1;1;1;0;3;1;1;1;1;0;1;1;0;1;4;5;1;2;2;2;1;1;1;0;0;0;2;3;1;2;0;1;0;3;3;1;1;0;2;1;1;1;1;0;0;0;1;4;0;5;0;3;1;1;2;2;0;2;3;1;1;3;3;0;2;1;0;1;2;0;1;1;2;3;0;0;0;1;4;5;3;2;3;2;0;2;0;3;1;0;2;2;0;5;4;2;4;1;4;1;1;0;3;1;1;4;5;2;1;0;0;0;0;5;3;9;1;0;2;3;2;4;2;2;0;1;0;0;0;0;1;0;1;0;5;1;0;3;3;1;1;0;0;1;1;2;0;0;0;0;2;5;0;0;0;2;0;0;2;2;0;1;1;2;5;3;0;6;0;0;1;0;0;0;1;1;2;1;1;0;1;3;1;0;0;1;0;1;3;2;0;2;1;0;0;0;1;1;3;0;2;1;1;2;1;0;0;3;0;3;0;0;0;2;0;0;0;0;1;1;1;0;0;0;1;1;1;0;3;3;2;0;0;0;1;0;4;1;0;0;1;1;1;1;6;1;4;1;0;0;0;3;0;1;2;0;1;0;1;0;0;3;1;1;0;2;2;0;4;2;5;4;2;3;3;2;2;2;1;1;2;1;0;0;2;3;3;4;0;1;1;0;1;2;2;0;0;0;3;0;0;2;3;0;2;0;0;1;1;1;0;1;0;0;0;0;0;0;1;0;0;0;2;1;2;1;1;1;0;0;1;1;0;1;0;0;0;2;3;0;0;1;0;1;1;1;2;0;1;1;1;1;0;1;0;0;0;1;0;0;0;0;0;2;1;1;1;0;1;1;2;0;1;0;1;1;1;0;0;0;1;1;2;0;2;1;0;2;0;0;3;0;0;0;2;1;3;0;0;2;1;6;1;0;1;1;0;0;0;1;1;1;1;3;0;0;3;0;1;0;0;3;0;3;1;1;0;1;0;1;0;0;1;0;2;2;0;0;0;0;0;0;1;1;4;0;1;0;1;1;2;1;2;0;1;1;1;1;0;0;2;1;2;0;1;1;1;3;1;0;1;1;0;0;1;4;1;1;0;0;0;1;0;1;2;2;2;1;2;0;0;0;3;3;2;0;0;1;1;2;0;2;6;0;2;0;3;4;4;1;0;0;0;0;2;6;3;3;1;1;1;0;0;2;1;5;1;1;1;0;1;1;0;1;1;1;1;2;1;5;2;1;2;0;3;0;0;0;1;2;1;1;1;1;5;1;1;2;0;2;0;1;2;3;2;0;2;0;2;1;2;2;0;4;1;3;2;6;2;2;0;0;1;4;1;0;1;2;2;5;1;1;0;3;4;0;3;2;3;2;1;2;0;2;0;1;0;0;1;1;1;1;1;1;1;1;4;0;4;2;3;0;2;2;2;0;1;1;0;2;1;0;2;0;4;1;1;0;0;4;0;4;2;3;0;1;2;0;1;2;3;2;3;3;6;4;2;0;0;0;2;3;3;1;0;0;2;2;2;0;0;2;0;1;1;2;1;1;2;2;1;1;1;1;2;0;3;1;2;0;3;2;4;0;0;1;0;0;1;1;1;0;0;0;1;2;1;0;0;2;0;1;1;3;8;4;2;6;5;3;2;2;1;0;2;1;1;0;2;5;2;1;1;3;1;1;5;0;0;1;2;0;2;0;3;0;1;3;0;2;0;1;1;2;0;1;1;0;1;0;0;1;0;0;1;1;1;0;1;2;0;2;0;0;1;0;0;2;2;1;0;0;0;0;0;2;1;0;0;1;0;3;0;0;1;1;0;3;0;0;1;1;5;2;1;3;0;0;3;1;0;0;0;1;2;1;1;0;0;0;0;0;2;0;0;0;2;0;0;0;0;2;3;0;0;3;1;3;1;4;2;0;0;1;0;0;0;0;1;1;1;4;1;1;1;0;1;0;0;4;3;0;0;1;5;0;0;1;1;0;0;4;4;0;0;1;2;2;1;2;0;0;0;2;2;0;1;1;1;0;0;1;1;2;0;0;0;3;2;1;1;1;1;0;2;1;1;1;6;6;1;1;1;2;1;1;2;0;1;0;3;1;0;2;3;1;3;0;0;0;5;1;0;0;1;0;1;2;1;1;1;1;1;0;1;3;1;0;1;0;3;1;1;1;0;2;2;1;0;0;1;1;0;1;1;2;0;0;3;1;1;3;0;2;0;0;0;0;2;1;4;3;0;0;1;3;1;0;2;3;0;0;0;1;0;2;1;1;2;0;1;0;0;2;1;0;1;1;0;0;1;0;1;0;0;0;1;6;0;1;3;0;0;1;1;1;0;1;1;1;1;0;0;0;0;2;0;1;1;0;1;2;0;0;1;0;1;0;1;0;2;3;1;2;0;2;0;1;0;0;2;2;0;1;0;4;0;0;4;1;1;4;1;1;2;1;0;1;0;1;0;0;1;0;1;1;1;3;1;0;0;0;1;0;0;0;0;2;0;0;2;2;0;0;0;2;1;0;0;1;3;2;0;2;0;1;1;1;1;0;3;2;2;1;2;0;0;1;3;2;1;1;1;0;1;2;7;3;0;0;2;1;2;2;0;3;3;0;2;5;3;1;4;3;1;4;2;2;1;0;0;0;0;0;1;1;0;0;0;1;1;1;0;0;0;1;1;1;1;2;1;0;1;1;0;1;3;7;0;0;4;0;4;0;2;0;2;4;1;3;2;2;0;1;0;0;0;3;4;0;2;1;1;1;0;4;0;0;1;1;0;3;4;1;0;3;1;0;0;1;1;3;1;2;2;1;1;3;2;1;2;2;3;2;1;1;2;1;0;1;2;0;0;1;0;0;0;2;2;2;2;3;1;5;0;1;4;0;1;1;0;1;1;1;0;0;1;1;0;2;0;2;3;1;2;1;0;3;1;4;4;3;3;0;3;2;1;1;3;0;1;0;4;4;1;2;1;0;1;4;0;1;0;0;1;1;2;1;0;0;1;2;3;1;1;2;2;2;2;1;2;0;0;1;2;0;3;4;2;0;0;3;1;3;5;1;2;3;2;2;3;6;0;0;3;2;2;1;6;1;1;3;0;4;3;2;3;4;4;0;1;2;0;1;1;3;1;1;2;0;1;1;1;0;0;1;1;0;1;2;2;0;0;1;2;2;3;2;2;4;2;1;0;0;0;1;1;0;1;1;0;0;4;2;2;7;1;0;2;1;1;2;1;1;1;0;0;2;0;0;0;1;1;2;0;1;3;1;1;4;2;3;2;1;0;1;1;0;1;0;2;2;2;0;9;1;0;1;1;1;2;0;2;5;1;3;1;0;2;1;4;1;1;0;1;3;4;1;0;0;1;2;2;1;2;0;3;1;1;2;0;1;4;1;3;0;2;3;0;0;2;2;1;2;2;0;0;1;4;0;1;1;4;4;3;1;1;1;2;3;1;1;3;1;1;1;1;7;0;1;1;2;0;0;1;0;0;1;0;1;2;1;3;2;0;1;3;0;1;1;1;5;1;1;0;1;1;2;1;3;0;3;0;1;2;0;1;1;0;1;10;3;1;1;1;3;2;0;1;1;1;0;2;2;1;1;0;4;2;0;4;2;7;3;3;7;1;1;1;0;0;0;0;0;2;2;4;0;4;0;1;0;0;3;2;0;0;1;0;0;1;3;4;3;4;1;2;1;0;2;2;9;0;2;2;5;3;4;0;11;2;2;3;3;2;6;4;2;4;2;0;0;3;0;3;4;0;1;0;2;0;1;1;2;1;1;1;3;2;0;1;5;1;2;2;0;1;1;1;1;1;1;8;1;0;3;4;0;2;5;2;1;1;2;4;0;0;0;2;0;0;1;2;0;3;1;0;0;2;1;2;1;0;2;3;3;1;0;2;1;0;0;0;0;1;1;1;4;3;2;2;2;5;3;2;2;0;1;1;1;1;2;2;2;3;0;1;2;2;3;4;1;3;3;3;2;0;2;0;5;0;5;0;5;2;1;1;0;3;0;0;1;1;0;0;4;3;2;0;6;1;1;0;2;0;0;3;4;7;2;2;0;4;0;0;3;1;2;1;1;3;1;3;0;3;1;0;0;0;2;0;1;1;2;0;3;2;0;0;2;2;4;2;1;1;0;2;0;3;0;0;4;1;2;2;3;0;0;0;1;4;0;0;1;2;0;2;2;0;5;0;4;1;1;4;1;0;0;0;3;1;4;1;0;1;3;0;0;7;5;2;2;1;2;0;3;1;1;4;1;1;3;0;2;1;5;2;1;2;1;1;6;3;3;2;2;1;6;2;2;1;1;4;0;2;1;1;3;2;2;0;1;2;1;6;2;1;1;6;4;2;2;0;2;0;1;2;0;4;0;0;2;1;6;1;0;6;3;2;0;3;0;1;0;1;1;0;0;1;2;0;4;0;2;3;1;1;4;2;2;3;1;2;0;1;2;0;1;1;1;2;1;0;1;0;1;2;2;3;3;0;2;2;2;1;3;1;2;1;7;0;1;9;2;2;4;0;0;1;0;2;1;1;0;0;1;0;1;0;0;0;1;1;1;3;1;2;0;1;2;1;2;0;2;2;4;0;1;0;1;3;1;1;1;1;1;2;1;1;1;1;0;2;0;4;3;3;2;1;1;0;1;0;0;1;6;0;5;0;3;0;2;1;1;3;4;0;1;0;1;1;1;1;5;3;0;1;1;1;1;2;1;0;0;1;0;2;0;0;1;1;5;4;0;0;0;1;0;4;2;3;2;6;0;0;1;1;1;1;2;3;0;1;3;3;2;3;3;0;5;1;3;4;1;0;0;0;0;4;0;2;3;2;4;0;0;4;2;1;3;1;0;2;0;1;4;2;1;0;1;2;3;3;4;0;0;3;0;3;1;7;6;0;1;2;2;1;0;4;3;3;0;3;0;6;2;8;2;0;1;0;0;1;2;3;1;0;0;7;1;0;1;1;4;3;1;5;0;1;3;0;1;2;0;2;0;1;0;0;1;1;2;4;3;2;3;1;1;1;1;2;1;0;1;2;1;1;1;0;1;2;2;1;1;0;3;1;0;1;1;1;2;1;2;3;3;0;1;3;1;5;0;4;0;1;0;1;0;0;0;0;3;8;1;1;3;1;3;0;0;1;2;0;0;2;0;2;2;2;1;0;2;2;0;3;2;2;1;2;0;2;1;1;0;1;2;1;1;3;0;0;5;6;1;2;0;2;1;4;2;5;1;16;5;2;0;1;2;0;2;1;0;3;1;1;0;2;0;0;1;2;1;3;3;3;6;0;2;1;2;0;1;4;6;0;4;1;0;2;1;2;1;0;3;0;0;0;1;1;0;0;6;2;0;1;3;10;3;0;5;6;3;7;0;0;1;1;1;2;4;0;2;1;0;2;0;2;0;2;0;0;0;1;1;0;7;3;1;5;0;1;0;1;2;2;1;1;2;4;0;1;5;2;0;0;4;1;0;1;5;8;0;2;1;2;4;0;1;2;0;0;1;0;3;1;6;0;0;0;3;3;2;0;1;1;4;2;1;1;3;3;2;4;5;3;1;0;2;2;0;5;1;2;3;1;0;1;0;1;5;2;0;2;1;2;0;0;0;3;2;0;1;0;1;1;1;2;1;0;2;1;1;2;0;1;2;0;2;0;8;0;0;1;1;5;1;1;3;0;0;0;1;1;0;1;1;0;0;0;0;0;5;1;1;7;1;2;0;1;2;1;1;1;1;1;4;2;1;1;2;0;1;3;1;2;1;1;1;0;2;1;1;1;0;0;0;1;1;2;0;3;1;0;0;2;2;1;3;2;1;1;1;1;2;0;1;5;0;0;1;6;4;2;2;1;1;1;2;3;1;4;2;0;2;2;0;1;2;4;2;0;0;2;3;1;1;1;3;1;0;1;2;3;0;0;2;1;0;1;11;1;0;0;2;2;2;3;6;0;2;0;1;0;6;0;1;2;0;1;0;0;4;0;1;2;3;2;0;0;5;1;0;2;1;0;0;1;3;2;0;1;2;2;2;0;0;3;7;1;1;6;0;3;2;2;2;4;4;0;1;1;1;1;3;0;1;3;1;3;2;7;1;1;1;3;5;4;4;6;0;0;2;1;2;1;0;0;1;1;0;2;0;1;0;1;0;1;5;2;0;1;2;1;4;1;2;1;1;2;3;1;2;2;0;1;8;1;3;2;1;4;0;2;1;2;1;0;3;2;1;0;0;1;1;1;5;1;0;3;1;3;1;0;0;0;2;1;4;0;2;0;3;0;0;0;0;3;1;3;1;6;2;2;1;1;1;4;0;0;1;0;1;1;1;1;1;0;2;0;1;2;2;0;1;2;0;4;2;3;2;4;1;4;0;0;2;0;0;1;0;1;0;2;1;2;1;0;2;1;2;2;2;0;2;3;1;2;5;2;5;1;0;0;0;2;1;1;3;3;0;1;1;0;1;0;2;1;0;0;0;4;4;3;3;3;0;3;4;1;3;2;0;0;1;0;2;1;0;1;1;2;0;3;2;1;2;2;0;2;0;5;3;2;2;4;0;4;1;4;1;0;3;2;0;0;1;1;1;0;0;2;0;0;0;1;0;0;3;0;1;0;1;0;0;2;3;1;1;0;0;0;4;2;3;1;0;2;0;3;4;0;1;3;0;0;2;1;1;0;2;1;2;1;1;3;1;3;1;1;1;0;0;2;1;0;0;0;3;3;1;1;0;2;1;1;0;3;0;0;1;0;1;0;0;1;2;3;2;1;1;0;2;3;2;3;1;2;2;2;2;2;4;1;0;3;3;2;3;0;0;2;1;2;0;1;3;1;2;2;2;0;1;2;2;1;0;1;2;2;1;2;1;1;3;3;2;4;2;3;0;4;1;0;1;0;0;0;1;3;0;2;0;0;5;0;4;3;0;3;0;0;0;2;1;0;1;4;1;2;4;4;1;2;2;1;1;0;1;1;3;3;2;2;0;0;0;3;4;0;3;2;3;3;1;7;0;1;3;2;0;2;1;3;1;0;2;3;1;1;4;3;1;2;0;1;1;1;1;0;0;3;0;1;2;2;2;1;0;0;1;1;3;1;0;2;4;1;4;1;0;2;2;5;1;1;2;0;4;3;3;3;0;3;2;1;3;0;3;3;4;2;1;3;6;0;3;7;2;2;0;2;0;3;1;0;6;0;1;1;1;1;0;2;1;0;1;1;1;1;1;2;0;2;0;0;1;2;1;2;3;1;1;1;1;4;2;2;0;2;3;2;1;0;2;4;1;5;1;0;0;0;3;1;2;2;1;3;0;0;1;4;2;0;1;2;0;0;5;1;0;1;3;2;2;2;0;0;1;2;3;1;2;1;1;2;1;3;3;0;3;1;1;2;1;1;1;4;3;3;0;2;2;2;1;3;2;1;1;0;2;2;0;0;3;1;5;1;1;0;1;0;0;1;1;0;1;0;2;0;0;0;0;4;1;1;2;1;0;0;2;0;2;0;0;1;1;0;0;1;2;2;0;3;0;0;0;3;1;2;1;1;0;1;0;2;1;0;1;0;1;0;0;0;0;0;0;0;0;0;1;1;0;0;0;1;2;1;0;2;3;1;0;0;1;1;1;2;0;0;3;0;4;1;1;1;1;2;2;1;1;1;0;1;0;2;0;1;4;2;2;2;1;0;4;0;0;2;2;0;0;0;3;2;1;0;3;2;1;0;3;0;1;1;3;0;0;2;0;1;0;1;1;1;1;1;0;1;3;2;0;4;1;2;0;0;1;0;0;0;0;1;1;1;1;5;1;0;0;1;0;0;1;3;1;0;1;1;1;1;0;0;1;3;1;1;6;1;2;2;0;1;0;0;0;0;3;1;0;0;1;0;2;0;3;2;1;0;1;1;1;1;5;2;3;4;0;1;1;0;1;2;2;1;4;2;5;1;3;0;1;0;0;3;1;2;3;6;2;0;1;1;2;1;5;2;2;1;0;1;0;0;0;2;6;1;1;1;0;0;1;1;3;3;1;2;1;2;2;0;0;1;0;1;0;3;2;2;1;6;3;3;4;2;1;5;1;2;1;2;1;1;0;3;1;0;1;1;2;4;1;1;4;1;1;2;3;0;3;6;2;0;1;3;0;1;0;0;0;1;1;2;0;0;2;3;0;2;1;2;1;1;1;0;2;1;1;0;0;1;0;2;4;1;3;1;0;3;1;2;3;1;1;2;1;0;0;0;0;0;0;2;1;4;0;3;1;3;1;0;3;1;1;0;1;1;2;3;2;6;3;2;0;0;1;1;2;3;0;0;5;3;9;1;0;0;0;3;0;3;1;1;1;0;2;1;0;2;1;2;2;2;0;0;1;2;3;2;5;0;2;3;1;0;1;0;0;0;0;2;0;1;0;0;0;0;2;0;0;6;0;3;2;1;0;0;0;1;0;0;1;1;2;0;1;0;2;3;3;0;0;0;0;0;1;0;2;2;1;4;2;0;3;0;0;4;6;1;2;5;3;4;1;0;4;0;1;1;2;0;2;0;0;2;1;3;0;3;1;0;1;1;2;2;1;0;1;1;1;0;1;0;0;2;0;1;2;1;0;0;0;0;0;1;3;1;5;1;0;0;1;1;4;2;0;2;1;1;0;0;1;2;1;1;1;0;4;2;3;2;0;2;4;1;0;0;5;1;1;1;0;0;0;0;1;1;2;0;1;1;1;0;1;4;0;1;2;1;1;1;4;0;1;1;4;2;3;5;2;1;0;1;1;2;0;1;1;2;1;2;4;2;0;1;2;1;3;1;4;6;3;1;3;3;5;8;0;4;1;0;2;0;0;2;2;0;1;0;1;0;0;1;1;1;0;0;0;2;0;0;1;1;3;4;2;0;0;4;3;2;0;1;2;1;3;1;1;2;4;1;1;5;0;2;6;3;2;3;3;0;3;2;1;2;1;3;1;3;1;4;2;0;0;1;0;0;1;1;4;5;3;1;0;6;0;0;2;3;0;5;1;5;3;0;0;1;2;2;3;2;3;1;5;5;4;1;0;4;1;1;2;0;0;0;4;0;1;1;0;1;1;2;0;0;3;2;3;1;0;2;1;2;0;0;6;0;1;1;1;1;1;0;0;2;3;2;4;4;3;4;1;3;2;1;0;8;1;3;4;4;1;7;2;1;0;6;0;2;0;0;4;1;0;0;2;0;1;0;1;0;1;1;4;0;3;0;6;6;2;0;1;1;0;1;2;0;4;2;1;4;0;0;1;1;2;0;3;0;1;0;0;2;1;1;0;1;1;2;1;0;1;0;2;1;1;2;0;1;1;0;5;1;4;0;1;1;2;1;1;0;3;3;2;0;1;4;1;3;1;1;0;0;1;0;0;2;1;1;0;2;1;0;1;3;0;2;0;0;1;2;1;1;1;3;0;4;2;4;2;5;1;3;4;4;2;6;3;0;1;0;2;2;0;1;2;3;4;2;0;3;5;0;1;0;1;5;2;0;3;1;2;6;6;0;0;1;3;3;0;3;1;1;1;2;1;0;0;3;1;7;1;1;0;0;1;0;0;1;1;0;1;1;0;1;1;2;3;3;0;0;0;1;0;0;2;4;0;1;3;1;0;1;0;2;1;0;1;0;1;2;1;1;0;1;0;4;2;0;0;0;0;1;0;2;1;2;1;0;1;0;0;1;2;1;0;2;0;0;0;0;0;4;0;1;2;1;1;0;0;5;2;4;1;5;1;0;1;0;0;0;3;4;0;3;3;0;1;1;8;0;1;1;2;2;1;1;0;1;0;1;1;2;1;1;1;3;3;2;0;0;1;0;1;0;1;0;1;2;2;0;3;0;1;5;2;0;3;1;2;2;1;0;0;0;2;1;3;0;1;0;2;0;4;2;1;0;2;2;1;0;6;0;1;3;2;4;0;2;2;1;3;0;1;6;1;1;2;0;1;0;2;0;2;2;2;0;1;2;1;2;3;1;0;0;6;1;5;1;5;2;0;2;0;0;1;1;2;1;1;2;0;0;1;1;1;10;2;2;1;1;1;0;1;2;1;0;0;3;2;3;1;2;3;1;1;2;1;0;0;0;0;0;2;2;0;1;1;6;2;2;4;2;3;2;1;1;6;1;1;0;1;1;2;0;0;0;0;1;1;1;1;0;0;1;0;2;1;1;0;3;0;0;1;2;1;0;0;0;4;2;1;1;2;1;2;0;2;1;1;2;2;2;0;3;1;0;1;0;1;0;1;4;0;1;0;3;2;0;1;3;3;1;0;3;0;0;3;1;5;0;0;2;4;0;3;0;2;3;0;1;2;3;3;2;1;0;1;1;4;0;2;1;1;0;0;1;0;1;0;0;0;1;0;2;5;4;1;1;5;1;1;1;2;1;4;0;0;1;0;1;0;0;0;0;0;0;1;1;1;1;0;5;4;5;0;3;3;1;1;1;0;0;2;4;0;3;1;1;0;1;2;2;0;3;3;2;1;1;0;6;0;4;0;0;2;0;3;2;1;1;0;2;2;4;0;2;1;4;5;1;1;1;1;0;0;2;1;1;0;0;4;1;1;1;0;4;0;1;0;2;1;1;1;2;4;3;1;0;1;2;3;1;2;0;1;0;1;4;3;1;0;5;0;2;3;5;1;1;2;0;0;2;6;0;0;0;1;1;2;1;2;2;0;3;4;2;1;2;3;1;3;1;2;1;5;5;1;3;3;0;1;2;1;0;1;2;1;1;0;1;0;1;0;1;1;3;0;0;1;0;6;5;2;1;3;1;1;1;5;1;2;1;1;2;6;1;0;6;0;0;0;1;3;0;1;2;1;0;5;1;2;0;7;1;5;10;1;1;2;0;4;1;4;0;11;2;2;0;4;0;0;2;3;0;0;2;0;0;0;0;2;1;5;0;5;6;1;1;3;2;2;0;1;0;0;1;0;2;1;1;0;1;1;2;0;3;4;2;0;3;2;4;9;0;0;3;3;2;1;1;4;1;7;1;3;1;1;3;0;1;0;5;0;1;2;1;2;0;1;5;3;4;2;5;1;2;5;2;1;1;0;0;2;4;0;0;2;1;0;1;1;1;3;0;2;3;6;4;3;1;1;0;0;1;0;1;1;5;1;0;1;0;0;1;0;3;1;0;4;2;0;0;1;2;4;1;2;0;1;2;0;0;2;5;3;3;3;3;0;2;1;1;4;2;1;1;5;0;6;5;6;0;1;0;0;0;0;0;2;2;0;2;2;1;2;2;1;6;3;1;2;3;0;3;4;0;1;0;1;0;0;1;2;1;1;1;1;3;0;1;0;1;1;3;2;0;2;0;0;0;1;5;0;1;5;1;3;3;2;1;4;3;2;2;1;5;0;1;1;1;0;1;0;0;0;3;1;2;1;1;0;0;0;3;1;2;0;1;1;0;1;4;0;0;1;4;1;1;4;0;2;5;0;2;1;3;4;0;2;1;2;0;1;1;0;0;0;0;1;2;3;6;0;4;0;0;5;0;3;7;1;1;1;4;0;0;0;0;0;0;0;0;0;0;0;2;0;0;0;0;0;0;0;0;0;0;0;0;0;0;0;0;0;0;0;0;0;0;0;0;0;0;0;0;0;0;0;0;0;0;0;0;0;0;0;0;0;0;0;0;0;0;0;0;0;0;0;0;0;0;0;0;0;0;0;0;0;0;0;0;0;0;0;0;0;0;0;0;0;0;0;0;0;0;0;0;0;0;0;0;0;0;0;0;0;0;0;0;0;0;0;0;0;0;0;0;0;0;0;0;0;0;0;0;0;0;0;0;0;0;0;0;0;0;0;0;0;0;0;0;0;0;0;0;6;2;5;2;2;3;2;2;3;2;2;0;2;2;0;0;2;1;0;0;2;2;1;4;4;1;2;0;1;1;3;2;1;2;1;1;0;2;0;1;0;7;0;1;4;3;1;0;8;0;1;0;5;4;1;0;1;0;0;1;6;1;0;1;2;1;8;0;0;0;2;1;0;2;3;2;2;3;2;2;0;6;2;0;1;3;1;4;3;2;0;4;6;4;2;1;1;2;1;1;0;0;1;1;0;2;0;1;2;1;0;1;1;1;1;0;2;1;4;1;0;2;2;0;1;1;0;2;6;0;2;1;0;4;4;3;1;3;1;0;1;7;0;0;0;2;2;2;1;1;5;1;0;0;0;1;4;0;0;1;0;0;9;1;1;0;2;1;0;1;2;5;2;2;1;1;3;5;5;5;1;0;0;0;7;1;2;1;9;1;3;3;1;3;13;0;0;0;0;0
[truncated: 8,394,686 more chars]
