# Supplementary material for: Machine learning predicts and provides insights into milk acidification rates of Lactococcus lactis
Source: PLoS One. 2021 Mar 15;16(3):e0246287. doi: 10.1371/journal.pone.0246287 (PMC7959382; doi:10.1371/journal.pone.0246287)
Supplement: S10 File — Input matrix for the Random Forest. This file contains 13 semicolon-separated columns in 243 lines. The first line is a header. The first column contains the strain IDs and the following columns contain Vmax values under the different conditions. (CSV) [file pone.0246287.s014.csv]

Strains	Vmax1hr_2000_25_0.2	Vmax1hr_2000_25_0	Vmax1hr_2000_30_0.2	Vmax1hr_2000_30_0	Vmax1hr_2000_40_0.2	Vmax1hr_2000_40_0	Vmax1hr_200_25_0.2	Vmax1hr_200_25_0	Vmax1hr_200_30_0.2	Vmax1hr_200_30_0	Vmax1hr_200_40_0.2	Vmax1hr_200_40_0
strain101	-0.52	-0.29	-0.59	-0.29	-0.6	-0.23	-0.48	-0.16	-0.63	-0.19	-0.64	-0.2
strain102	-0.51	-0.35	-0.57	-0.44	-0.5	-0.36	-0.38	-0.15	-0.59	-0.58	-0.61	-0.42
strain103	-0.27	-0.23	-0.3	-0.36	-0.18	-0.21	-0.13	-0.07	-0.16	-0.11	-0.14	-0.08
strain104	-0.47	-0.27	-0.58	-0.36	-0.51	-0.3	-0.46	-0.17	-0.65	-0.16	-0.63	-0.19
strain105	-0.47	-0.3	-0.63	-0.31	-0.58	-0.31	-0.48	-0.17	-0.61	-0.16	-0.64	-0.2
strain106	-0.21	-0.27	-0.23	-0.29	-0.24	-0.19	-0.14	-0.06	-0.13	-0.15	-0.09	-0.08
strain107	-0.3	-0.31	-0.23	-0.29	-0.21	-0.25	-0.13	-0.07	-0.19	-0.1	-0.16	-0.09
strain108	-0.26	-0.31	-0.31	-0.27	-0.2	-0.2	-0.1	-0.11	-0.14	-0.16	-0.14	-0.1
strain109	-0.22	-0.3	-0.29	-0.3	-0.14	-0.28	-0.17	-0.14	-0.22	-0.11	-0.13	-0.14
strain110	-0.23	-0.33	-0.26	-0.26	-0.23	-0.13	-0.14	-0.12	-0.15	-0.08	-0.12	-0.06
strain111	-0.27	-0.31	-0.22	-0.31	-0.19	-0.19	-0.16	-0.12	-0.22	-0.12	-0.11	-0.1
strain112			-0.26	-0.25	-0.2	-0.15				-0.14		-0.13
strain113			-0.35	-0.3	-0.13	-0.29				-0.18		-0.07
strain114			-0.32	-0.36	-0.24	-0.22				-0.19		-0.12
strain115			-0.44	-0.54	-0.2	-0.36				-0.14		-0.13
strain116			-0.21	-0.15	-0.15	-0.25				-0.14		-0.07
strain117			-0.29	-0.33	-0.21	-0.37				-0.17		-0.13
strain118			-0.53	-0.31	-0.49	-0.35				-0.14		-0.21
strain119			-0.96	-0.61	-0.28	-0.27				-0.51		-0.07
strain120			-0.37	-0.29	-0.25	-0.37				-0.09		-0.14
strain121			-0.58	-0.23	-0.43	-0.28				-0.11		-0.14
strain122			-0.4	-0.29	-0.22	-0.38				-0.38		-0.08
strain123			-0.69	-0.54	-0.51	-0.34				-0.51		-0.17
strain124			-0.85	-0.58	-0.34	-0.3				-0.75		-0.17
strain125			-0.62	-0.5	-0.42	-0.27				-0.61		-0.17
strain126			-0.63	-0.49	-0.24	-0.29				-0.29		-0.16
strain127			-0.58	-0.4	-0.27	-0.47				-0.23		-0.12
strain128			-0.75	-0.5	-0.16	-0.32				-0.56		-0.09
strain129			-0.86	-0.68	-0.35	-0.4				-0.73		-0.12
strain130			-0.91	-0.64	-0.43	-0.26				-0.56		-0.12
strain131			-0.75	-0.7	-0.68	-0.32				-0.75		-0.21
strain132			-0.57	-0.55	-0.7	-0.44				-0.63		-0.28
strain133			-0.53	-0.32	-0.69	-0.26				-0.18		-0.21
strain134			-0.69	-0.55	-0.52	-0.4				-0.62		-0.53
strain135			-0.31	-0.4	-0.26	-0.17				-0.28		-0.1
strain136			-0.6	-0.3	-0.31	-0.17				-0.19		-0.1
strain137			-0.64	-0.32	-0.16	-0.34				-0.13		-0.13
strain138			-0.63	-0.56	-0.52	-0.47				-0.58		-0.25
strain139			-0.64	-0.53	-0.49	-0.23				-0.6		-0.14
strain140			-0.7	-0.57	-0.41	-0.6				-0.66		-0.32
strain141			-0.67	-0.57	-0.43	-0.23				-0.63		-0.15
strain142			-0.6	-0.6	-0.62	-0.48				-0.75		-0.63
strain143			-0.47	-0.38	-0.27	-0.26				-0.27		-0.11
strain144			-0.7	-0.56	-0.56	-0.32				-0.63		-0.47
strain145			-0.56	-0.43	-0.17	-0.2				-0.65		-0.09
strain146			-0.64	-0.45	-0.44	-0.39				-0.55		-0.4
strain147			-0.69	-0.56	-0.46	-0.31				-0.65		-0.52
strain148			-0.52	-0.43	-0.38	-0.29				-0.55		-0.1
strain149			-0.65	-0.54	-0.51	-0.34				-0.58		-0.5
strain150			-0.73	-0.58	-0.25	-0.24				-0.63		-0.28
strain151			-0.66	-0.61	-0.19	-0.22				-0.7		-0.08
strain152			-0.55	-0.46	-0.21	-0.3				-0.55		-0.12
strain153			-0.46	-0.24	-0.43	-0.29				-0.13		-0.2
strain154			-0.54	-0.24	-0.57	-0.3				-0.23		-0.24
strain155			-0.53	-0.33	-0.56	-0.36				-0.22		-0.24
strain156			-0.64	-0.34	-0.53	-0.26				-0.16		-0.24
strain157			-0.69	-0.36	-0.72	-0.3				-0.18		-0.23
strain158			-0.28	-0.29	-0.38	-0.17				-0.13		-0.15
strain159			-0.56	-0.38	-0.38	-0.39				-0.27		-0.16
strain160			-0.75	-0.72	-0.18	-0.29				-0.82		-0.16
strain161			-0.62	-0.19	-0.19	-0.15				-0.22		-0.06
strain162			-0.56	-0.1	-0.07	-0.23				-0.21		-0.11
strain163			-0.5	-0.2	-0.35	-0.26				-0.26		-0.16
strain164			-0.39	-0.12	-0.18	-0.25				-0.19		-0.12
strain165			-0.44	-0.17	-0.11	-0.25				-0.2		-0.06
strain166			-0.5	-0.21	-0.09	-0.22				-0.16		-0.06
strain167			-0.6	-0.2	-0.09	-0.18				-0.23		-0.07
strain168			-0.59	-0.66	-0.14	-0.33				-0.84		-0.17
strain169			-0.45	-0.18	-0.28	-0.24				-0.21		-0.07
strain170			-0.42	-0.12	-0.08	-0.29				-0.14		-0.08
strain171			-0.45	-0.13	-0.25	-0.23				-0.2		-0.08
strain172			-0.46	-0.16	-0.15	-0.36				-0.26		-0.14
strain173			-0.51	-0.16	-0.16	-0.18				-0.23		-0.11
strain174			-0.48	-0.38	-0.11	-0.21				-0.4		-0.06
strain175			-0.45	-0.13	-0.22	-0.24				-0.21		-0.12
strain176			-0.58	-0.46	-0.1	-0.24				-0.66		-0.07
strain177			-0.48	-0.18	-0.33	-0.29				-0.31		-0.2
strain178			-0.57	-0.36	-0.27	-0.27				-0.43		-0.16
strain179			-0.12	-0.13	-0.13	-0.21				-0.17		-0.08
strain180			-0.77	-0.3	-0.11	-0.23				-0.24		-0.07
strain181			-0.44	-0.17	-0.18	-0.13				-0.16		-0.05
strain182			-0.57	-0.46	-0.16	-0.25				-0.67		-0.12
strain183			-0.49	-0.29	-0.14	-0.19				-0.33		-0.09
strain184			-0.14	-0.15	-0.11	-0.2				-0.29		-0.07
strain185			-0.53	-0.22	-0.16	-0.18				-0.2		-0.06
strain186			-0.5	-0.36	-0.12	-0.23				-0.6		-0.07
strain187			-0.57	-0.25	-0.16	-0.19				-0.28		-0.12
strain188			-0.22	-0.13	-0.21	-0.32				-0.23		-0.13
strain189			-0.53	-0.53	-0.47	-0.28				-0.49		-0.09
strain190			-0.31	-0.12	-0.22	-0.21				-0.26		-0.09
strain191			-0.44	-0.2	-0.13	-0.26				-0.18		-0.07
strain192			-0.14	-0.11	-0.14	-0.17				-0.33		-0.08
strain193			-0.49	-0.3	-0.36	-0.22				-0.4		-0.2
strain194			-0.44	-0.21	-0.14	-0.22				-0.2		-0.09
strain195			-0.63	-0.19	-0.11	-0.24				-0.21		-0.07
strain196			-0.59	-0.15	-0.33	-0.2				-0.31		-0.12
strain197			-0.33	-0.13	-0.17	-0.27				-0.15		-0.07
strain198			-0.49	-0.17	-0.23	-0.12				-0.17		-0.07
strain199			-0.24	-0.12	-0.12	-0.17				-0.24		-0.07
strain200			-0.53	-0.16	-0.38	-0.25				-0.2		-0.19
strain201			-0.17	-0.09	-0.09	-0.18				-0.14		-0.07
strain202			-0.23	-0.15	-0.17	-0.26				-0.31		-0.14
strain203			-0.15	-0.15	-0.11	-0.26				-0.26		-0.08
strain204			-0.23	-0.12	-0.19	-0.15				-0.2		-0.07
strain205			-0.16	-0.12	-0.17	-0.23				-0.21		-0.14
strain206			-0.18	-0.12	-0.2	-0.24				-0.16		-0.07
strain207			-0.2	-0.14	-0.13	-0.21				-0.23		-0.14
strain208			-0.69	-0.57	-0.1	-0.16				-0.72		-0.12
strain209			-0.56	-0.2	-0.36	-0.16				-0.23		-0.13
strain210			-0.59	-0.42	-0.19	-0.26				-0.55		-0.07
strain211			-0.69	-0.49	-0.29	-0.26				-0.57		-0.16
strain212			-0.42	-0.13	-0.18	-0.26				-0.2		-0.08
strain213			-0.38	-0.14	-0.12	-0.24				-0.21		-0.08
strain214			-0.46	-0.43	-0.24	-0.28				-0.23		-0.07
strain215			-0.26	-0.15	-0.19	-0.15				-0.21		-0.07
strain216			-0.42	-0.12	-0.14	-0.22				-0.24		-0.1
strain217			-0.73	-0.72	-0.19	-0.19				-0.72		-0.12
strain218			-0.77	-0.21	-0.14	-0.24				-0.25		-0.07
strain219			-0.13	-0.12	-0.11	-0.18				-0.17		-0.07
strain220			-0.7	-0.58	-0.11	-0.1				-0.4		-0.08
strain221			-0.37	-0.13	-0.26	-0.13				-0.17		-0.06
strain222			-0.49	-0.15	-0.42	-0.2				-0.24		-0.21
strain223			-0.18	-0.12	-0.17	-0.18				-0.22		-0.15
strain224			-0.6	-0.18	-0.47	-0.21				-0.27		-0.13
strain225			-0.25	-0.12	-0.15	-0.19				-0.22		-0.1
strain226			-0.16	-0.11	-0.16	-0.18				-0.3		-0.11
strain227			-0.21	-0.11	-0.21	-0.16				-0.17		-0.11
strain228			-0.18	-0.15	-0.18	-0.15				-0.17		-0.14
strain229			-0.58	-0.61	-0.15	-0.26				-0.47		-0.1
strain230			-0.23	-0.11	-0.17	-0.18				-0.34		-0.15
strain231			-0.19	-0.16	-0.24	-0.38				-0.21		-0.14
strain232			-0.2	-0.11	-0.14	-0.25				-0.19		-0.15
strain233			-0.32	-0.16	-0.31	-0.28				-0.32		-0.12
strain234			-0.17	-0.12	-0.28	-0.16				-0.21		-0.11
strain235			-0.18	-0.16	-0.26	-0.18				-0.24		-0.15
strain236			-0.29	-0.12	-0.2	-0.18				-0.29		-0.13
strain237			-0.17	-0.11	-0.12	-0.32				-0.25		-0.19
strain238			-0.15	-0.11	-0.17	-0.36				-0.21		-0.1
strain239			-0.34	-0.12	-0.23	-0.25				-0.18		-0.14
strain240			-0.64	-0.55	-0.37	-0.25				-0.66		-0.26
strain241			-0.64	-0.71	-0.26	-0.3				-0.54		-0.18
strain242	-0.26	-0.25	-0.29	-0.24	-0.43	-0.24	-0.28	-0.13	-0.3	-0.15	-0.23	-0.11
strain243	-0.28	-0.27	-0.29	-0.38	-0.32	-0.15	-0.36	-0.19	-0.34	-0.26	-0.18	-0.1
strain244	-0.29	-0.2	-0.3	-0.3	-0.25	-0.22	-0.17	-0.07	-0.22	-0.12	-0.21	-0.08
strain245	-0.58	-0.47	-0.7	-0.51	-0.56	-0.38	-0.55	-0.36	-0.65	-0.55	-0.82	-0.54
strain246	-0.4	-0.32	-0.52	-0.37	-0.12	-0.12	-0.48	-0.21	-0.59	-0.22	-0.07	-0.1
strain247	-0.57	-0.43	-0.7	-0.55	-0.66	-0.39	-0.52	-0.33	-0.66	-0.59	-0.84	-0.53
strain248	-0.4	-0.37	-0.58	-0.45	-0.14	-0.17	-0.44	-0.21	-0.52	-0.37	-0.1	-0.08
strain249	-0.21	-0.28	-0.34	-0.28	-0.16	-0.14	-0.21	-0.24	-0.31	-0.41	-0.1	-0.07
strain250	-0.36	-0.29	-0.39	-0.35	-0.25	-0.26	-0.33	-0.21	-0.48	-0.39	-0.09	-0.06
strain251	-0.58	-0.44	-0.73	-0.58	-0.63	-0.4	-0.51	-0.44	-0.67	-0.6	-0.66	-0.51
strain252	-0.59	-0.48	-0.73	-0.53	-0.62	-0.45	-0.57	-0.49	-0.71	-0.6	-0.64	-0.53
strain253	-0.56	-0.46	-0.71	-0.53	-0.6	-0.41	-0.53	-0.51	-0.68	-0.6	-0.73	-0.51
strain254	-0.57	-0.48	-0.6	-0.48	-0.45	-0.31	-0.5	-0.46	-0.61	-0.63	-0.46	-0.14
strain255	-0.48	-0.46	-0.64	-0.6	-0.36	-0.33	-0.58	-0.58	-0.72	-0.65	-0.28	-0.39
strain256	-0.58	-0.51	-0.66	-0.51	-0.3	-0.31	-0.46	-0.43	-0.67	-0.56	-0.32	-0.12
strain257	-0.54	-0.45	-0.69	-0.45	-0.33	-0.3	-0.51	-0.48	-0.57	-0.58	-0.35	-0.16
strain258	-0.56	-0.52	-0.65	-0.54	-0.2	-0.28	-0.6	-0.51	-0.67	-0.72	-0.15	-0.25
strain259	-0.4	-0.3	-0.5	-0.36	-0.17	-0.18	-0.4	-0.13	-0.48	-0.19	-0.09	-0.07
strain260	-0.5	-0.45	-0.6	-0.59	-0.13	-0.12	-0.44	-0.44	-0.59	-0.54	-0.06	-0.07
strain261	-0.47	-0.52	-0.59	-0.62	-0.14	-0.15	-0.44	-0.37	-0.56	-0.56	-0.08	-0.05
strain262	-0.48	-0.46	-0.62	-0.61	-0.11	-0.14	-0.42	-0.41	-0.54	-0.53	-0.07	-0.1
strain263	-0.54	-0.5	-0.7	-0.56	-0.18	-0.13	-0.39	-0.36	-0.6	-0.48	-0.1	-0.06
strain264	-0.34	-0.3	-0.3	-0.32	-0.12	-0.12	-0.11	-0.11	-0.14	-0.11	-0.06	-0.1
strain265	-0.34	-0.36	-0.49	-0.42	-0.15	-0.17	-0.32	-0.21	-0.31	-0.34	-0.08	-0.07
strain266	-0.52	-0.53	-0.68	-0.51	-0.15	-0.16	-0.57	-0.55	-0.66	-0.71	-0.1	-0.09
strain267	-0.5	-0.41	-0.65	-0.55	-0.23	-0.31	-0.55	-0.65	-0.76	-0.73	-0.24	-0.47
strain268	-0.26	-0.27	-0.32	-0.23	-0.24	-0.18	-0.21	-0.11	-0.32	-0.22	-0.3	-0.08
strain269	-0.52	-0.27	-0.67	-0.33	-0.47	-0.21	-0.6	-0.23	-0.71	-0.2	-0.65	-0.21
strain270	-0.46	-0.29	-0.55	-0.4	-0.5	-0.23	-0.44	-0.17	-0.59	-0.18	-0.47	-0.18
strain271	-0.46	-0.32	-0.52	-0.36	-0.44	-0.23	-0.41	-0.19	-0.59	-0.18	-0.48	-0.18
strain272	-0.39	-0.25	-0.47	-0.38	-0.47	-0.28	-0.39	-0.17	-0.49	-0.16	-0.57	-0.15
strain273	-0.55	-0.46	-0.62	-0.55	-0.18	-0.16	-0.56	-0.56	-0.65	-0.66	-0.2	-0.09
strain274	-0.62	-0.45	-0.64	-0.48	-0.19	-0.19	-0.59	-0.53	-0.6	-0.59	-0.12	-0.06
strain275	-0.58	-0.48	-0.61	-0.48	-0.57	-0.4	-0.51	-0.13	-0.66	-0.6	-0.55	-0.42
strain276	-0.6	-0.48	-0.69	-0.53	-0.19	-0.34	-0.6	-0.58	-0.78	-0.73	-0.26	-0.29
strain277	-0.5	-0.5	-0.64	-0.63	-0.1	-0.19	-0.41	-0.4	-0.59	-0.54	-0.06	-0.12
strain278	-0.43	-0.39	-0.61	-0.49	-0.12	-0.2	-0.43	-0.15	-0.64	-0.41	-0.07	-0.06
strain279	-0.42	-0.52	-0.64	-0.64	-0.2	-0.21	-0.51	-0.46	-0.71	-0.68	-0.1	-0.06
strain280	-0.57	-0.43	-0.78	-0.56	-0.78	-0.58	-0.47	-0.36	-0.72	-0.68	-0.94	-0.64
strain281	-0.58	-0.48	-0.7	-0.58	-0.77	-0.6	-0.49	-0.39	-0.75	-0.66	-0.89	-0.74
strain282	-0.4	-0.38	-0.63	-0.55	-0.17	-0.17	-0.57	-0.61	-0.68	-0.68	-0.07	-0.07
strain283	-0.4	-0.38	-0.57	-0.53	-0.15	-0.19	-0.6	-0.56	-0.72	-0.72	-0.18	-0.08
strain284	-0.37	-0.39	-0.44	-0.43	-0.12	-0.13	-0.58	-0.54	-0.72	-0.64	-0.09	-0.06
strain285	-0.48	-0.46	-0.58	-0.57	-0.12	-0.14	-0.52	-0.51	-0.69	-0.67	-0.09	-0.09
strain286	-0.59	-0.46	-0.66	-0.53	-0.63	-0.47	-0.56	-0.49	-0.71	-0.64	-0.72	-0.5
strain287	-0.56	-0.43	-0.67	-0.61	-0.7	-0.44	-0.49	-0.11	-0.72	-0.39	-0.75	-0.53
strain288	-0.41	-0.36	-0.49	-0.38	-0.52	-0.33	-0.4	-0.14	-0.6	-0.13	-0.58	-0.18
strain289	-0.42	-0.34	-0.49	-0.36	-0.46	-0.3	-0.41	-0.13	-0.51	-0.15	-0.6	-0.19
strain290	-0.17	-0.35	-0.31	-0.36	-0.24	-0.2	-0.12	-0.15	-0.16	-0.1	-0.14	-0.12
strain291	-0.35	-0.3	-0.41	-0.37	-0.41	-0.21	-0.4	-0.14	-0.51	-0.18	-0.56	-0.12
strain292	-0.49	-0.45	-0.51	-0.57	-0.15	-0.12	-0.39	-0.4	-0.44	-0.56	-0.07	-0.09
strain293	-0.56	-0.54	-0.84	-0.53	-0.37	-0.16	-0.51	-0.37	-0.73	-0.51	-0.24	-0.07
strain294	-0.53	-0.47	-0.68	-0.6	-0.64	-0.46	-0.59	-0.5	-0.67	-0.6	-0.7	-0.46
strain295	-0.37	-0.37	-0.47	-0.51	-0.3	-0.28	-0.55	-0.53	-0.7	-0.61	-0.21	-0.09
strain296	-0.38	-0.39	-0.45	-0.45	-0.16	-0.24	-0.49	-0.52	-0.54	-0.55	-0.11	-0.1
strain297	-0.38	-0.37	-0.49	-0.48	-0.26	-0.28	-0.47	-0.53	-0.57	-0.59	-0.11	-0.14
strain298	-0.64	-0.5	-0.77	-0.7	-0.29	-0.37	-0.53	-0.46	-0.68	-0.64	-0.12	-0.08
strain299	-0.53	-0.44	-0.68	-0.45	-0.57	-0.34	-0.54	-0.4	-0.6	-0.56	-0.66	-0.46
strain300	-0.55	-0.4	-0.64	-0.49	-0.54	-0.35	-0.49	-0.34	-0.64	-0.61	-0.59	-0.41
strain301	-0.59	-0.48	-0.64	-0.52	-0.63	-0.47	-0.56	-0.35	-0.67	-0.55	-0.66	-0.39
strain302	-0.56	-0.46	-0.74	-0.57	-0.61	-0.44	-0.51	-0.39	-0.7	-0.6	-0.64	-0.47
strain303	-0.55	-0.42	-0.71	-0.52	-0.73	-0.39	-0.54	-0.39	-0.65	-0.52	-0.76	-0.51
strain304	-0.57	-0.44	-0.71	-0.58	-0.66	-0.45	-0.49	-0.37	-0.7	-0.52	-0.85	-0.6
strain305	-0.55	-0.36	-0.62	-0.44	-0.72	-0.36	-0.49	-0.4	-0.64	-0.52	-0.76	-0.47
strain306	-0.54	-0.44	-0.64	-0.56	-0.53	-0.38	-0.53	-0.34	-0.63	-0.58	-0.61	-0.45
strain307	-0.45	-0.33	-0.48	-0.43	-0.6	-0.25	-0.44	-0.35	-0.53	-0.52	-0.59	-0.33
strain308	-0.38	-0.37	-0.54	-0.39	-0.56	-0.24	-0.41	-0.34	-0.58	-0.46	-0.64	-0.26
strain309	-0.46	-0.35	-0.52	-0.36	-0.58	-0.23	-0.4	-0.11	-0.48	-0.15	-0.55	-0.18
strain310	-0.45	-0.21	-0.49	-0.45	-0.5	-0.32	-0.38	-0.1	-0.47	-0.15	-0.5	-0.16
strain311	-0.31	-0.28	-0.43	-0.32	-0.36	-0.29	-0.19	-0.11	-0.32	-0.14	-0.36	-0.15
strain312	-0.54	-0.42	-0.65	-0.46	-0.68	-0.35	-0.58	-0.13	-0.76	-0.61	-0.63	-0.42
strain313	-0.63	-0.39	-0.69	-0.52	-0.59	-0.29	-0.52	-0.47	-0.71	-0.59	-0.7	-0.28
strain314	-0.39	-0.27	-0.51	-0.42	-0.58	-0.33	-0.41	-0.11	-0.42	-0.15	-0.61	-0.34
strain315	-0.57	-0.35	-0.63	-0.32	-0.7	-0.22	-0.51	-0.14	-0.62	-0.15	-0.66	-0.21
strain316	-0.29	-0.33	-0.35	-0.29	-0.23	-0.22	-0.19	-0.16	-0.2	-0.16	-0.18	-0.11
strain317	-0.7	-0.25	-0.77	-0.46	-0.69	-0.34	-0.58	-0.13	-0.69	-0.56	-0.74	-0.24
strain318	-0.61	-0.23	-0.77	-0.45	-0.71	-0.33	-0.59	-0.1	-0.74	-0.58	-0.72	-0.22
strain319	-0.66	-0.21	-0.82	-0.46	-0.68	-0.34	-0.58	-0.11	-0.67	-0.57	-0.76	-0.24
strain320	-0.62	-0.41	-0.69	-0.47	-0.65	-0.29	-0.56	-0.12	-0.65	-0.59	-0.62	-0.33
strain321	-0.58	-0.29	-0.69	-0.55	-0.57	-0.41	-0.52	-0.12	-0.72	-0.17	-0.59	-0.52
strain322	-0.63	-0.36	-0.7	-0.45	-0.56	-0.38	-0.52	-0.15	-0.72	-0.13	-0.64	-0.52
strain323	-0.57	-0.37	-0.68	-0.38	-0.64	-0.25	-0.47	-0.11	-0.65	-0.15	-0.61	-0.18
strain324	-0.62	-0.41	-0.77	-0.56	-0.65	-0.32	-0.57	-0.15	-0.73	-0.57	-0.56	-0.46
strain325	-0.42	-0.25	-0.49	-0.27	-0.39	-0.22	-0.48	-0.12	-0.58	-0.16	-0.36	-0.14
strain326	-0.59	-0.31	-0.64	-0.31	-0.56	-0.24	-0.47	-0.11	-0.65	-0.14	-0.59	-0.22
strain327	-0.63	-0.38	-0.69	-0.5	-0.71	-0.38	-0.5	-0.11	-0.7	-0.63	-0.6	-0.45
strain328	-0.58	-0.37	-0.69	-0.35	-0.68	-0.3	-0.58	-0.11	-0.64	-0.16	-0.64	-0.21
strain329	-0.39	-0.25	-0.42	-0.32	-0.39	-0.29	-0.29	-0.14	-0.35	-0.15	-0.27	-0.12
strain330	-0.58	-0.35	-0.77	-0.4	-0.66	-0.25	-0.48	-0.12	-0.67	-0.15	-0.71	-0.25
strain331	-0.61	-0.24	-0.73	-0.3	-0.66	-0.27	-0.57	-0.1	-0.67	-0.16	-0.69	-0.24
strain332	-0.59	-0.45	-0.77	-0.52	-0.67	-0.45	-0.61	-0.54	-0.76	-0.66	-0.7	-0.41
strain333	-0.65	-0.3	-0.7	-0.25	-0.52	-0.24	-0.53	-0.15	-0.7	-0.15	-0.57	-0.14
strain334	-0.56	-0.22	-0.63	-0.39	-0.64	-0.3	-0.57	-0.13	-0.73	-0.19	-0.69	-0.23
strain335	-0.52	-0.25	-0.7	-0.36	-0.66	-0.26	-0.51	-0.12	-0.72	-0.17	-0.68	-0.2
strain336	-0.58	-0.27	-0.78	-0.3	-0.51	-0.27	-0.56	-0.16	-0.67	-0.17	-0.66	-0.2
strain337	-0.45	-0.29	-0.58	-0.39	-0.65	-0.36	-0.44	-0.16	-0.56	-0.2	-0.56	-0.2
strain338	-0.52	-0.31	-0.61	-0.35	-0.61	-0.33	-0.43	-0.16	-0.65	-0.15	-0.62	-0.19
strain339	-0.43	-0.18	-0.56	-0.34	-0.58	-0.32	-0.43	-0.12	-0.54	-0.16	-0.6	-0.2
strain340	-0.58	-0.3	-0.71	-0.41	-0.65	-0.27	-0.52	-0.13	-0.67	-0.17	-0.64	-0.18
strain341	-0.53	-0.29	-0.61	-0.32	-0.57	-0.28	-0.43	-0.15	-0.55	-0.16	-0.59	-0.22
strain342	-0.59	-0.51	-0.65	-0.47	-0.59	-0.33	-0.57	-0.47	-0.63	-0.61	-0.69	-0.48
strain343	-0.59	-0.3	-0.66	-0.23	-0.66	-0.28	-0.44	-0.15	-0.69	-0.15	-0.6	-0.21
strain344	-0.29	-0.37	-0.28	-0.3	-0.26	-0.27	-0.15	-0.15	-0.13	-0.11	-0.15	-0.11
strain345	-0.55	-0.3	-0.73	-0.29	-0.72	-0.26	-0.47	-0.12	-0.62	-0.17	-0.66	-0.22
strain346	-0.59	-0.23	-0.67	-0.3	-0.66	-0.24	-0.38	-0.14	-0.61	-0.12	-0.61	-0.14
strain347	-0.58	-0.25	-0.65	-0.36	-0.65	-0.38	-0.51	-0.13	-0.61	-0.17	-0.6	-0.22
strain348	-0.59	-0.43	-0.7	-0.49	-0.73	-0.34	-0.51	-0.08	-0.79	-0.51	-0.79	-0.1
strain349	-0.62	-0.45	-0.74	-0.5	-0.63	-0.38	-0.55	-0.52	-0.73	-0.65	-0.65	-0.43
strain350	-0.57	-0.35	-0.68	-0.5	-0.66	-0.38	-0.57	-0.5	-0.66	-0.56	-0.68	-0.48
strain351	-0.26	-0.25	-0.34	-0.25	-0.35	-0.23	-0.21	-0.08	-0.28	-0.13	-0.33	-0.11
strain352	-0.65	-0.41	-0.66	-0.48	-0.65	-0.33	-0.57	-0.52	-0.77	-0.6	-0.67	-0.1
strain353	-0.55	-0.43	-0.74	-0.58	-0.34	-0.26	-0.5	-0.51	-0.74	-0.58	-0.41	-0.07
strain354	-0.58	-0.35	-0.71	-0.34	-0.68	-0.25	-0.55	-0.15	-0.71	-0.19	-0.6	-0.22
strain355	-0.29	-0.12	-0.28	-0.24	-0.28	-0.24	-0.25	-0.15	-0.31	-0.14	-0.36	-0.12
strain356	-0.42	-0.43	-0.44	-0.52	-0.44	-0.52	-0.35	-0.46	-0.48	-0.6	-0.68	-0.38
strain357	-0.56	-0.42	-0.63	-0.66	-0.63	-0.66	-0.47	-0.52	-0.69	-0.63	-0.75	-0.49
strain358	-0.55	-0.32	-0.72	-0.49	-0.72	-0.49	-0.48	-0.18	-0.71	-0.61	-0.77	-0.38
strain359	-0.44	-0.15	-0.7	-0.3	-0.7	-0.3	-0.5	-0.25	-0.68	-0.16	-0.73	-0.18
strain360	-0.53	-0.19	-0.61	-0.32	-0.61	-0.32	-0.5	-0.19	-0.68	-0.12	-0.66	-0.24
strain361	-0.45	-0.34	-0.62	-0.54	-0.62	-0.54	-0.43	-0.21	-0.69	-0.56	-0.8	-0.52
strain362	-0.24	-0.09	-0.27	-0.25	-0.27	-0.25	-0.33	-0.14	-0.17	-0.14	-0.17	-0.11
strain363	-0.52	-0.39	-0.66	-0.55	-0.66	-0.55	-0.53	-0.31	-0.79	-0.42	-0.78	-0.62
strain364	-0.54	-0.39	-0.69	-0.55	-0.69	-0.55	-0.44	-0.21	-0.71	-0.66	-0.77	-0.59
strain365	-0.47	-0.17	-0.62	-0.32	-0.62	-0.32	-0.48	-0.21	-0.64	-0.19	-0.7	-0.21
strain366	-0.45	-0.36	-0.49	-0.41	-0.49	-0.41	-0.44	-0.5	-0.85	-0.55	-0.62	-0.43
strain367	-0.5	-0.34	-0.64	-0.48	-0.64	-0.48	-0.51	-0.46	-0.78	-0.64	-0.86	-0.56
strain368	-0.48	-0.15	-0.61	-0.21	-0.61	-0.21	-0.45	-0.25	-0.64	-0.13	-0.64	-0.19
strain369	-0.52	-0.36	-0.74	-0.52	-0.74	-0.52	-0.5	-0.18	-0.73	-0.5	-0.73	-0.46
strain370	-0.5	-0.33	-0.6	-0.47	-0.6	-0.47	-0.45	-0.4	-0.65	-0.55	-0.78	-0.53
strain371	-0.44	-0.18	-0.66	-0.22	-0.66	-0.22	-0.47	-0.2	-0.74	-0.19	-0.65	-0.2
strain372	-0.3	-0.12	-0.35	-0.24	-0.35	-0.24	-0.21	-0.22	-0.23	-0.13	-0.17	-0.11
strain373	-0.38	-0.13	-0.55	-0.26	-0.55	-0.26	-0.32	-0.23	-0.55	-0.14	-0.71	-0.19
strain374	-0.5	-0.14	-0.64	-0.31	-0.64	-0.31	-0.39	-0.25	-0.64	-0.11	-0.88	-0.11
strain375	-0.44	-0.38	-0.59	-0.55	-0.59	-0.55	-0.51	-0.42	-0.76	-0.61	-0.81	-0.55
strain376	-0.49	-0.2	-0.64	-0.3	-0.64	-0.3	-0.42	-0.23	-0.63	-0.34	-0.74	-0.4
strain377	-0.49	-0.17	-0.62	-0.39	-0.62	-0.39	-0.54	-0.2	-0.71	-0.17	-0.68	-0.18
strain378	-0.5	-0.14	-0.63	-0.24	-0.63	-0.24	-0.46	-0.22	-0.63	-0.17	-0.67	-0.2
strain379	-0.5	-0.14	-0.65	-0.27	-0.65	-0.27	-0.51	-0.28	-0.64	-0.15	-0.63	-0.13
strain380	-0.53	-0.35	-0.65	-0.54	-0.65	-0.54	-0.48	-0.3	-0.68	-0.56	-0.8	-0.6
strain381	-0.46	-0.36	-0.69	-0.53	-0.69	-0.53	-0.45	-0.38	-0.69	-0.62	-0.78	-0.57
strain382	-0.48	-0.39	-0.62	-0.52	-0.62	-0.52	-0.48	-0.36	-0.62	-0.51	-0.76	-0.25
strain383	-0.12	-0.1	-0.2	-0.26	-0.2	-0.26	-0.26	-0.24	-0.17	-0.13	-0.31	-0.13
strain384	-0.45	-0.15	-0.63	-0.28	-0.63	-0.28	-0.43	-0.26	-0.61	-0.21	-0.71	-0.28
strain385	-0.47	-0.2	-0.68	-0.21	-0.68	-0.21	-0.52	-0.24	-0.75	-0.17	-0.75	-0.23
strain386	-0.56	-0.42	-0.6	-0.57	-0.6	-0.57	-0.57	-0.5	-0.68	-0.56	-0.71	-0.53
strain387	-0.52	-0.17	-0.63	-0.26	-0.63	-0.26	-0.44	-0.15	-0.62	-0.2	-0.76	-0.27
strain388	-0.44	-0.17	-0.66	-0.37	-0.66	-0.37	-0.41	-0.21	-0.63	-0.16	-0.7	-0.16
strain389	-0.53	-0.39	-0.62	-0.57	-0.62	-0.57	-0.48	-0.38	-0.6	-0.6	-0.69	-0.61
strain390	-0.46	-0.33	-0.57	-0.43	-0.57	-0.43	-0.41	-0.41	-0.6	-0.5	-0.66	-0.32
strain391	-0.48	-0.31	-0.59	-0.49	-0.59	-0.49	-0.44	-0.2	-0.67	-0.48	-0.79	-0.49
strain392	-0.41	-0.2	-0.62	-0.29	-0.62	-0.29	-0.55	-0.28	-0.69	-0.22	-0.8	-0.22
strain393	-0.46	-0.42	-0.68	-0.54	-0.68	-0.54	-0.49	-0.19	-0.78	-0.56	-0.62	-0.59
strain394	-0.41	-0.41	-0.61	-0.48	-0.61	-0.48	-0.46	-0.43	-0.63	-0.59	-0.76	-0.63
strain395	-0.48	-0.32	-0.65	-0.47	-0.65	-0.47	-0.43	-0.39	-0.65	-0.52	-0.78	-0.54
strain396	-0.46	-0.19	-0.52	-0.25	-0.52	-0.25	-0.39	-0.21	-0.56	-0.16	-0.67	-0.2
strain397	-0.51	-0.14	-0.6	-0.31	-0.6	-0.31	-0.53	-0.22	-0.68	-0.21	-0.77	-0.19
strain398	-0.49	-0.18	-0.55	-0.41	-0.55	-0.41	-0.45	-0.2	-0.61	-0.19	-0.72	-0.21
strain399	-0.27	-0.08	-0.28	-0.22	-0.28	-0.22	-0.18	-0.19	-0.18	-0.1	-0.24	-0.16
strain400	-0.23	-0.33	-0.37	-0.25	-0.37	-0.25	-0.14	-0.11	-0.13	-0.1	-0.14	-0.1
strain401	-0.53	-0.29	-0.7	-0.32	-0.7	-0.32	-0.51	-0.11	-0.77	-0.11	-0.56	-0.14
strain402	-0.22	-0.29	-0.27	-0.21	-0.27	-0.21	-0.16	-0.11	-0.18	-0.16	-0.15	-0.11
strain403	-0.48	-0.28	-0.68	-0.4	-0.68	-0.4	-0.39	-0.12	-0.52	-0.33	-0.49	-0.3
strain404	-0.6	-0.44	-0.7	-0.55	-0.7	-0.55	-0.57	-0.58	-0.69	-0.62	-0.57	-0.33
strain405	-0.56	-0.33	-0.65	-0.52	-0.65	-0.52	-0.45	-0.1	-0.67	-0.58	-0.63	-0.36
strain406	-0.38	-0.27	-0.43	-0.31	-0.43	-0.31	-0.39	-0.14	-0.55	-0.15	-0.46	-0.24
strain407	-0.53	-0.3	-0.62	-0.31	-0.62	-0.31	-0.52	-0.12	-0.64	-0.15	-0.6	-0.23
strain408	-0.51	-0.39	-0.6	-0.46	-0.6	-0.46	-0.54	-0.55	-0.68	-0.66	-0.74	-0.42
strain409	-0.54	-0.23	-0.68	-0.32	-0.68	-0.32	-0.5	-0.12	-0.6	-0.15	-0.62	-0.17
strain410	-0.57	-0.2	-0.7	-0.31	-0.7	-0.31	-0.46	-0.07	-0.71	-0.09	-0.77	-0.09
strain411	-0.26	-0.27	-0.32	-0.26	-0.32	-0.26	-0.11	-0.11	-0.21	-0.15	-0.55	-0.12
strain412	-0.57	-0.28	-0.69	-0.23	-0.69	-0.23	-0.53	-0.11	-0.66	-0.14	-0.59	-0.13
strain413	-0.67	-0.33	-0.72	-0.38	-0.72	-0.38	-0.52	-0.15	-0.72	-0.35	-0.3	-0.22
strain414	-0.59	-0.27	-0.69	-0.3	-0.69	-0.3	-0.46	-0.11	-0.68	-0.13	-0.61	-0.09
strain415	-0.58	-0.31	-0.64	-0.28	-0.64	-0.28	-0.48	-0.09	-0.64	-0.13	-0.6	-0.18
strain416	-0.6	-0.41	-0.71	-0.55	-0.71	-0.55	-0.51	-0.15	-0.77	-0.19	-0.27	-0.45
strain417	-0.22	-0.35	-0.31	-0.36	-0.31	-0.36	-0.15	-0.11	-0.14	-0.1	-0.15	-0.1
strain418	-0.45	-0.18	-0.49	-0.24	-0.49	-0.24	-0.44	-0.13	-0.55	-0.11	-0.45	-0.08
strain419	-0.59	-0.46	-0.74	-0.51	-0.74	-0.51	-0.55	-0.12	-0.69	-0.61	-0.59	-0.46
strain420	-0.63	-0.41	-0.7	-0.47	-0.7	-0.47	-0.51	-0.33	-0.71	-0.5	-0.64	-0.41
strain421	-0.58	-0.21	-0.65	-0.25	-0.65	-0.25	-0.46	-0.12	-0.6	-0.12	-0.56	-0.22
strain422	-0.58	-0.22	-0.73	-0.33	-0.73	-0.33	-0.5	-0.12	-0.66	-0.13	-0.64	-0.2
strain423	-0.58	-0.4	-0.68	-0.5	-0.68	-0.5	-0.57	-0.45	-0.66	-0.6	-0.67	-0.38
strain424	-0.58	-0.16	-0.75	-0.36	-0.75	-0.36	-0.42	-0.13	-0.6	-0.12	-0.6	-0.16
strain425	-0.57	-0.31	-0.67	-0.37	-0.67	-0.37	-0.68	-0.19	-0.74	-0.36	-0.65	-0.21
strain426	-0.42	-0.29	-0.51	-0.32	-0.51	-0.32	-0.38	-0.16	-0.44	-0.16	-0.57	-0.2
strain427	-0.6	-0.37	-0.71	-0.33	-0.71	-0.33	-0.52	-0.16	-0.65	-0.27	-0.64	-0.2
strain428	-0.63	-0.4	-0.74	-0.47	-0.74	-0.47	-0.55	-0.11	-0.61	-0.52	-0.6	-0.44
strain429	-0.54	-0.43	-0.7	-0.46	-0.7	-0.46	-0.48	-0.54	-0.61	-0.53	-0.6	-0.42
strain430	-0.46	-0.27	-0.56	-0.38	-0.56	-0.38	-0.4	-0.11	-0.53	-0.13	-0.55	-0.18
strain431	-0.58	-0.39	-0.62	-0.47	-0.62	-0.47	-0.52	-0.19	-0.62	-0.54	-0.67	-0.43
strain432	-0.22	-0.35	-0.31	-0.19	-0.31	-0.19	-0.1	-0.09	-0.13	-0.11	-0.14	-0.09
strain433	-0.24	-0.27	-0.33	-0.31	-0.33	-0.31	-0.19	-0.13	-0.24	-0.15	-0.16	-0.08
strain434	-0.27	-0.23	-0.33	-0.28	-0.33	-0.28	-0.19	-0.13	-0.24	-0.11	-0.16	-0.08
strain435	-0.55	-0.38	-0.63	-0.44	-0.63	-0.44	-0.56	-0.49	-0.62	-0.54	-0.7	-0.37
strain436	-0.49	-0.29	-0.69	-0.4	-0.69	-0.4	-0.49	-0.14	-0.58	-0.15	-0.68	-0.24
strain437	-0.19	-0.26	-0.31	-0.21	-0.31	-0.21	-0.15	-0.2	-0.14	-0.16	-0.54	-0.12
strain438	-0.41	-0.23	-0.49	-0.29	-0.49	-0.29	-0.38	-0.15	-0.49	-0.15	-0.6	-0.2
strain439	-0.57	-0.32	-0.74	-0.35	-0.74	-0.35	-0.55	-0.11	-0.61	-0.13	-0.68	-0.21
strain440	-0.54	-0.2	-0.64	-0.33	-0.64	-0.33	-0.42	-0.15	-0.66	-0.17	-0.68	-0.23
strain441	-0.4	-0.23	-0.52	-0.4	-0.52	-0.4	-0.39	-0.16	-0.5	-0.18	-0.64	-0.22
strain442	-0.4	-0.19	-0.57	-0.23	-0.57	-0.23	-0.32	-0.1	-0.55	-0.11	-0.58	-0.21
